# Supplementary material for: An FSV analysis approach to verify the robustness of the triple-correlation analysis theoretical framework
Source: Sci Rep. 2023 Jun 14;13:9621. doi: 10.1038/s41598-023-35900-3 (PMC10267157; doi:10.1038/s41598-023-35900-3)
Supplement: Supplementary file 2 — Supplementary Information 2. [file 41598_2023_35900_MOESM2_ESM.xls]

## Sheet: Sheet1
CreateTime	NO.	T050103	T050105	T050106	T050201	T050204	T050205	T050206	T050207	T050301	T050401	WD050103	WD050104	WD050201	WD050204	WD050301	FS050101	FS050201
2021-12-04 00:00:02	1	0.03	0.07	0.02	0.24	0.23	0.24	0.23	0.24	0.21	0.21	14.5	12.8	19.2	19.4	23.3	1.94	2.14
2021-12-04 00:00:32	2	0.03	0.07	0.02	0.24	0.23	0.25	0.23	0.24	0.22	0.21	14.5	12.8	19.2	19.4	23.3	1.93	2.01
2021-12-04 00:00:32	3	0.03	0.07	0.02	0.24	0.23	0.25	0.23	0.24	0.22	0.21	14.5	12.8	19.2	19.4	23.3	1.93	2.01
2021-12-04 00:00:52	4	0.04	0.08	0.02	0.24	0.23	0.25	0.23	0.24	0.22	0.21	14.5	12.8	19.2	19.4	23.3	1.93	2.04
2021-12-04 00:01:03	5	0.03	0.08	0.02	0.24	0.23	0.25	0.23	0.24	0.22	0.21	14.5	12.8	19.2	19.4	23.3	1.93	2.1
2021-12-04 00:01:33	6	0.04	0.08	0.02	0.24	0.23	0.25	0.23	0.24	0.21	0.21	14.5	12.8	19.2	19.5	23.3	1.93	2.32
2021-12-04 00:01:33	7	0.04	0.08	0.02	0.24	0.23	0.25	0.23	0.24	0.21	0.21	14.5	12.8	19.2	19.5	23.3	1.93	2.32
2021-12-04 00:01:53	8	0.04	0.08	0.02	0.24	0.24	0.25	0.23	0.23	0.21	0.21	14.5	12.8	19.2	19.5	23.3	1.94	2.54
2021-12-04 00:02:03	9	0.04	0.08	0.02	0.24	0.24	0.25	0.23	0.23	0.21	0.21	14.5	12.8	19.2	19.4	23.3	1.94	2.53
2021-12-04 00:02:34	10	0.04	0.08	0.02	0.24	0.24	0.25	0.23	0.23	0.21	0.21	14.5	12.8	19.2	19.4	23.3	1.93	2.43
2021-12-04 00:02:34	11	0.04	0.08	0.02	0.24	0.24	0.25	0.23	0.23	0.21	0.21	14.5	12.8	19.2	19.4	23.3	1.93	2.43
2021-12-04 00:02:54	12	0.04	0.08	0.02	0.24	0.24	0.25	0.24	0.23	0.21	0.21	14.5	12.8	19.2	19.4	23.3	1.93	2.25
2021-12-04 00:03:04	13	0.04	0.08	0.02	0.25	0.24	0.25	0.24	0.23	0.21	0.21	14.5	12.8	19.2	19.5	23.3	1.92	2.2
2021-12-04 00:03:34	14	0.03	0.08	0.02	0.25	0.24	0.25	0.24	0.23	0.21	0.2	14.5	12.8	19.2	19.5	23.3	1.93	2.09
2021-12-04 00:03:34	15	0.03	0.08	0.02	0.25	0.24	0.25	0.24	0.23	0.21	0.2	14.5	12.8	19.2	19.5	23.3	1.93	2.09
2021-12-04 00:03:55	16	0.04	0.08	0.02	0.25	0.24	0.25	0.24	0.23	0.2	0.2	14.5	12.8	19.2	19.5	23.3	1.92	2.15
2021-12-04 00:04:05	17	0.03	0.08	0.02	0.25	0.24	0.26	0.24	0.23	0.2	0.2	14.5	12.8	19.2	19.4	23.3	1.93	2.23
2021-12-04 00:04:25	18	0.04	0.08	0.02	0.25	0.24	0.26	0.24	0.23	0.2	0.2	14.5	12.8	19.2	19.5	23.3	1.92	2.33
2021-12-04 00:04:25	19	0.04	0.08	0.02	0.25	0.24	0.26	0.24	0.23	0.2	0.2	14.5	12.8	19.2	19.5	23.3	1.92	2.33
2021-12-04 00:04:55	20	0.04	0.08	0.02	0.25	0.24	0.26	0.24	0.23	0.2	0.2	14.5	12.8	19.2	19.5	23.3	1.93	2.28
2021-12-04 00:05:05	21	0.03	0.08	0.02	0.25	0.24	0.26	0.24	0.23	0.2	0.2	14.5	12.8	19.2	19.4	23.3	1.93	2.15
2021-12-04 00:05:26	22	0.04	0.08	0.02	0.25	0.24	0.26	0.25	0.23	0.2	0.2	14.5	12.8	19.2	19.4	23.3	1.92	2.13
2021-12-04 00:05:26	23	0.04	0.08	0.02	0.25	0.24	0.26	0.25	0.23	0.2	0.2	14.5	12.8	19.2	19.4	23.3	1.92	2.13
2021-12-04 00:05:56	24	0.03	0.08	0.02	0.25	0.24	0.26	0.24	0.23	0.19	0.19	14.5	12.8	19.2	19.4	23.3	1.92	2.02
2021-12-04 00:06:06	25	0.03	0.08	0.02	0.24	0.24	0.26	0.24	0.23	0.19	0.19	14.5	12.8	19.2	19.5	23.3	1.92	2.09
2021-12-04 00:06:29	26	0.03	0.08	0.02	0.24	0.24	0.26	0.25	0.23	0.2	0.19	14.5	12.8	19.2	19.5	23.3	1.93	2.2
2021-12-04 00:06:29	27	0.03	0.08	0.02	0.24	0.24	0.26	0.25	0.23	0.2	0.19	14.5	12.8	19.2	19.5	23.3	1.93	2.2
2021-12-04 00:06:52	28	0.03	0.07	0.02	0.24	0.24	0.26	0.25	0.23	0.2	0.2	14.5	12.8	19.2	19.4	23.3	1.93	2.32
2021-12-04 00:07:12	29	0.03	0.07	0.02	0.24	0.24	0.26	0.25	0.23	0.19	0.19	14.5	12.8	19.2	19.4	23.3	1.93	2.45
2021-12-04 00:07:22	30	0.03	0.07	0.02	0.24	0.24	0.26	0.25	0.23	0.18	0.18	14.5	12.8	19.2	19.5	23.3	1.92	2.4
2021-12-04 00:07:22	31	0.03	0.07	0.02	0.24	0.24	0.26	0.25	0.23	0.18	0.18	14.5	12.8	19.2	19.5	23.3	1.92	2.4
2021-12-04 00:07:53	32	0.03	0.07	0.02	0.24	0.24	0.26	0.25	0.23	0.17	0.17	14.5	12.8	19.2	19.4	23.3	1.92	2.42
2021-12-04 00:08:03	33	0.03	0.07	0.02	0.24	0.23	0.26	0.25	0.23	0.17	0.16	14.6	12.8	19.2	19.5	23.3	1.92	2.33
2021-12-04 00:08:27	34	0.03	0.07	0.02	0.24	0.24	0.26	0.25	0.23	0.16	0.16	14.5	12.8	19.2	19.5	23.3	1.92	2.38
2021-12-04 00:08:27	35	0.03	0.07	0.02	0.24	0.24	0.26	0.25	0.23	0.16	0.16	14.5	12.8	19.2	19.5	23.3	1.92	2.38
2021-12-04 00:08:57	36	0.03	0.08	0.02	0.24	0.24	0.26	0.24	0.24	0.17	0.17	14.5	12.8	19.2	19.5	23.3	1.91	2.15
2021-12-04 00:09:10	37	0.03	0.08	0.02	0.24	0.24	0.26	0.24	0.24	0.18	0.17	14.5	12.8	19.2	19.4	23.3	1.92	2.1
2021-12-04 00:09:30	38	0.03	0.07	0.02	0.24	0.23	0.26	0.24	0.24	0.18	0.18	14.5	12.8	19.2	19.5	23.3	1.92	2.12
2021-12-04 00:09:30	39	0.03	0.07	0.02	0.24	0.23	0.26	0.24	0.24	0.18	0.18	14.5	12.8	19.2	19.5	23.3	1.92	2.12
2021-12-04 00:09:50	40	0.03	0.07	0.02	0.24	0.23	0.26	0.24	0.24	0.19	0.18	14.6	12.8	19.2	19.5	23.3	1.91	2.07
2021-12-04 00:10:11	41	0.03	0.07	0.02	0.24	0.24	0.26	0.24	0.24	0.19	0.18	14.6	12.8	19.2	19.5	23.3	1.91	2.03
2021-12-04 00:10:21	42	0.03	0.07	0.02	0.24	0.24	0.26	0.24	0.24	0.18	0.18	14.6	12.8	19.2	19.5	23.3	1.91	2.04
2021-12-04 00:10:21	43	0.03	0.07	0.02	0.24	0.24	0.26	0.24	0.24	0.18	0.18	14.6	12.8	19.2	19.5	23.3	1.91	2.04
2021-12-04 00:10:51	44	0.03	0.08	0.02	0.24	0.24	0.26	0.24	0.24	0.18	0.18	14.5	12.8	19.2	19.5	23.3	1.91	2.06
2021-12-04 00:11:11	45	0.03	0.07	0.02	0.24	0.24	0.26	0.24	0.24	0.19	0.19	14.5	12.8	19.2	19.5	23.3	1.91	2.13
2021-12-04 00:11:21	46	0.03	0.08	0.02	0.24	0.24	0.26	0.24	0.24	0.19	0.19	14.6	12.8	19.2	19.5	23.3	1.9	2.04
2021-12-04 00:11:21	47	0.03	0.08	0.02	0.24	0.24	0.26	0.24	0.24	0.19	0.19	14.6	12.8	19.2	19.5	23.3	1.9	2.04
2021-12-04 00:11:52	48	0.03	0.08	0.02	0.24	0.24	0.26	0.24	0.24	0.19	0.19	14.6	12.9	19.2	19.5	23.3	1.9	2.06
2021-12-04 00:12:12	49	0.03	0.07	0.02	0.24	0.24	0.26	0.24	0.24	0.2	0.19	14.6	12.9	19.2	19.5	23.3	1.9	2.05
2021-12-04 00:12:22	50	0.03	0.08	0.02	0.24	0.24	0.26	0.24	0.24	0.2	0.19	14.6	12.9	19.2	19.5	23.3	1.91	2.08
2021-12-04 00:12:22	51	0.03	0.08	0.02	0.24	0.24	0.26	0.24	0.24	0.2	0.19	14.6	12.9	19.2	19.5	23.3	1.91	2.08
2021-12-04 00:12:52	52	0.03	0.08	0.02	0.24	0.24	0.25	0.24	0.24	0.2	0.19	14.6	12.8	19.2	19.5	23.3	1.92	2.14
2021-12-04 00:13:13	53	0.03	0.08	0.02	0.24	0.24	0.25	0.24	0.24	0.2	0.19	14.6	12.8	19.2	19.5	23.3	1.92	2.24
2021-12-04 00:13:23	54	0.03	0.08	0.02	0.24	0.23	0.25	0.24	0.24	0.2	0.2	14.6	12.9	19.2	19.5	23.3	1.92	2.16
2021-12-04 00:13:23	55	0.03	0.08	0.02	0.24	0.23	0.25	0.24	0.24	0.2	0.2	14.6	12.9	19.2	19.5	23.3	1.92	2.16
2021-12-04 00:13:53	56	0.03	0.08	0.02	0.24	0.24	0.25	0.24	0.24	0.21	0.2	14.6	12.8	19.2	19.5	23.3	1.91	2.08
2021-12-04 00:14:13	57	0.03	0.08	0.02	0.24	0.24	0.25	0.23	0.24	0.21	0.21	14.6	12.8	19.2	19.5	23.3	1.92	1.99
2021-12-04 00:14:23	58	0.03	0.08	0.02	0.24	0.24	0.25	0.23	0.24	0.22	0.21	14.6	12.9	19.2	19.5	23.3	1.92	2.01
2021-12-04 00:14:23	59	0.03	0.08	0.02	0.24	0.24	0.25	0.23	0.24	0.22	0.21	14.6	12.9	19.2	19.5	23.3	1.92	2.01
2021-12-04 00:14:54	60	0.03	0.08	0.02	0.24	0.24	0.25	0.23	0.24	0.22	0.21	14.6	12.9	19.2	19.5	23.3	1.93	2.14
2021-12-04 00:15:14	61	0.03	0.08	0.02	0.24	0.24	0.25	0.23	0.24	0.22	0.22	14.6	12.8	19.2	19.5	23.3	1.93	2.18
2021-12-04 00:15:24	62	0.03	0.08	0.02	0.24	0.24	0.25	0.23	0.24	0.22	0.22	14.6	12.8	19.2	19.5	23.3	1.93	2.25
2021-12-04 00:15:24	63	0.03	0.08	0.02	0.24	0.24	0.25	0.23	0.24	0.22	0.22	14.6	12.8	19.2	19.5	23.3	1.93	2.25
2021-12-04 00:15:54	64	0.03	0.08	0.02	0.24	0.24	0.24	0.23	0.24	0.22	0.22	14.6	12.9	19.2	19.5	23.3	1.93	2.24
2021-12-04 00:16:15	65	0.03	0.08	0.02	0.25	0.24	0.24	0.23	0.24	0.23	0.22	14.5	12.9	19.2	19.5	23.3	1.93	2.23
2021-12-04 00:16:25	66	0.03	0.08	0.02	0.25	0.24	0.24	0.23	0.24	0.23	0.22	14.6	12.9	19.2	19.5	23.3	1.93	2.16
2021-12-04 00:16:25	67	0.03	0.08	0.02	0.25	0.24	0.24	0.23	0.24	0.23	0.22	14.6	12.9	19.2	19.5	23.3	1.93	2.16
2021-12-04 00:16:55	68	0.03	0.08	0.02	0.25	0.24	0.24	0.22	0.24	0.23	0.23	14.6	12.8	19.2	19.5	23.3	1.94	2.11
2021-12-04 00:17:15	69	0.03	0.08	0.02	0.25	0.24	0.23	0.22	0.24	0.23	0.23	14.6	12.8	19.2	19.5	23.3	1.93	2.11
2021-12-04 00:17:25	70	0.03	0.09	0.02	0.25	0.24	0.24	0.22	0.24	0.24	0.23	14.6	12.8	19.2	19.5	23.3	1.93	2.21
2021-12-04 00:17:25	71	0.03	0.09	0.02	0.25	0.24	0.24	0.22	0.24	0.24	0.23	14.6	12.8	19.2	19.5	23.3	1.93	2.21
2021-12-04 00:17:56	72	0.03	0.08	0.02	0.25	0.24	0.23	0.22	0.24	0.24	0.23	14.5	12.8	19.2	19.5	23.3	1.93	2.15
2021-12-04 00:18:16	73	0.03	0.09	0.02	0.25	0.24	0.23	0.22	0.24	0.24	0.24	14.6	12.9	19.2	19.5	23.3	1.93	2.17
2021-12-04 00:18:26	74	0.03	0.08	0.02	0.25	0.24	0.23	0.21	0.24	0.24	0.24	14.6	12.9	19.2	19.5	23.3	1.93	2.18
2021-12-04 00:18:26	75	0.03	0.08	0.02	0.25	0.24	0.23	0.21	0.24	0.24	0.24	14.6	12.9	19.2	19.5	23.3	1.93	2.18
2021-12-04 00:18:56	76	0.03	0.09	0.02	0.25	0.24	0.23	0.21	0.23	0.24	0.24	14.6	12.9	19.2	19.5	23.3	1.92	2.18
2021-12-04 00:19:17	77	0.03	0.09	0.02	0.25	0.24	0.23	0.21	0.24	0.24	0.24	14.6	12.9	19.2	19.5	23.3	1.92	2.27
2021-12-04 00:19:27	78	0.03	0.08	0.02	0.25	0.24	0.23	0.21	0.23	0.24	0.24	14.6	12.9	19.2	19.5	23.3	1.92	2.15
2021-12-04 00:19:27	79	0.03	0.08	0.02	0.25	0.24	0.23	0.21	0.23	0.24	0.24	14.6	12.9	19.2	19.5	23.3	1.92	2.15
2021-12-04 00:19:57	80	0.03	0.09	0.02	0.25	0.24	0.23	0.21	0.23	0.24	0.24	14.6	12.8	19.2	19.5	23.3	1.92	2.04
2021-12-04 00:20:17	81	0.03	0.09	0.02	0.25	0.24	0.23	0.21	0.23	0.25	0.24	14.6	12.8	19.2	19.5	23.3	1.93	1.98
2021-12-04 00:20:27	82	0.03	0.09	0.02	0.25	0.24	0.23	0.21	0.23	0.24	0.24	14.6	12.8	19.2	19.5	23.3	1.93	2.04
2021-12-04 00:20:27	83	0.03	0.09	0.02	0.25	0.24	0.23	0.21	0.23	0.24	0.24	14.6	12.8	19.2	19.5	23.3	1.93	2.04
2021-12-04 00:20:58	84	0.03	0.09	0.02	0.25	0.24	0.23	0.21	0.23	0.24	0.24	14.6	12.9	19.2	19.5	23.3	1.94	2.16
2021-12-04 00:21:18	85	0.03	0.09	0.02	0.25	0.24	0.23	0.21	0.23	0.24	0.23	14.6	12.9	19.2	19.5	23.3	1.93	2.1
2021-12-04 00:21:28	86	0.03	0.09	0.02	0.25	0.24	0.23	0.22	0.23	0.23	0.22	14.6	12.9	19.2	19.5	23.3	1.93	2.13
2021-12-04 00:21:28	87	0.03	0.09	0.02	0.25	0.24	0.23	0.22	0.23	0.23	0.22	14.6	12.9	19.2	19.5	23.3	1.93	2.13
2021-12-04 00:21:58	88	0.03	0.09	0.02	0.25	0.24	0.23	0.22	0.22	0.21	0.2	14.6	12.9	19.2	19.5	23.3	1.92	2.16
2021-12-04 00:22:18	89	0.03	0.09	0.02	0.25	0.24	0.23	0.22	0.22	0.2	0.19	14.6	12.9	19.2	19.5	23.3	1.92	2.19
2021-12-04 00:22:29	90	0.03	0.09	0.02	0.25	0.24	0.23	0.22	0.22	0.19	0.19	14.6	12.9	19.2	19.5	23.3	1.93	2.12
2021-12-04 00:22:29	91	0.03	0.09	0.02	0.25	0.24	0.23	0.22	0.22	0.19	0.19	14.6	12.9	19.2	19.5	23.3	1.93	2.12
2021-12-04 00:22:59	92	0.03	0.08	0.02	0.24	0.24	0.24	0.22	0.22	0.18	0.18	14.6	12.8	19.2	19.5	23.3	1.93	2.22
2021-12-04 00:23:19	93	0.03	0.08	0.02	0.24	0.24	0.24	0.22	0.22	0.17	0.17	14.6	12.8	19.2	19.5	23.3	1.93	2.22
2021-12-04 00:23:29	94	0.03	0.08	0.02	0.24	0.24	0.24	0.23	0.22	0.17	0.17	14.6	12.8	19.2	19.5	23.3	1.93	2.25
2021-12-04 00:23:29	95	0.03	0.08	0.02	0.24	0.24	0.24	0.23	0.22	0.17	0.17	14.6	12.8	19.2	19.5	23.3	1.93	2.25
2021-12-04 00:24:00	96	0.03	0.08	0.02	0.24	0.24	0.24	0.23	0.21	0.16	0.16	14.6	12.8	19.2	19.5	23.3	1.92	2.19
2021-12-04 00:24:20	97	0.03	0.08	0.02	0.24	0.24	0.25	0.23	0.22	0.15	0.15	14.6	12.9	19.2	19.5	23.3	1.94	2.2
2021-12-04 00:24:30	98	0.03	0.08	0.02	0.24	0.24	0.25	0.23	0.21	0.15	0.15	14.6	12.9	19.2	19.5	23.3	1.94	2.23
2021-12-04 00:24:30	99	0.03	0.08	0.02	0.24	0.24	0.25	0.23	0.21	0.15	0.15	14.6	12.9	19.2	19.5	23.3	1.94	2.23
2021-12-04 00:25:00	100	0.03	0.08	0.02	0.24	0.23	0.25	0.24	0.21	0.14	0.14	14.6	12.8	19.2	19.5	23.3	1.94	2.18
2021-12-04 00:25:20	101	0.03	0.08	0.02	0.24	0.24	0.25	0.24	0.21	0.14	0.14	14.6	12.9	19.2	19.5	23.3	1.94	2.13
2021-12-04 00:25:20	102	0.03	0.08	0.02	0.24	0.24	0.25	0.24	0.21	0.14	0.14	14.6	12.9	19.2	19.5	23.3	1.94	2.13
2021-12-04 00:25:31	103	0.03	0.08	0.02	0.24	0.23	0.25	0.24	0.21	0.14	0.14	14.6	12.9	19.2	19.5	23.3	1.94	2.17
2021-12-04 00:26:04	104	0.03	0.08	0.02	0.24	0.23	0.26	0.24	0.21	0.14	0.14	14.6	12.8	19.2	19.5	23.3	1.94	2.21
2021-12-04 00:26:14	105	0.03	0.08	0.02	0.24	0.23	0.26	0.24	0.21	0.14	0.14	14.6	12.8	19.2	19.5	23.3	1.95	2.17
2021-12-04 00:26:14	106	0.03	0.08	0.02	0.24	0.23	0.26	0.24	0.21	0.14	0.14	14.6	12.8	19.2	19.5	23.3	1.95	2.17
2021-12-04 00:26:34	107	0.03	0.08	0.02	0.24	0.23	0.26	0.25	0.22	0.14	0.14	14.6	12.8	19.2	19.5	23.3	1.96	2.22
2021-12-04 00:26:44	108	0.03	0.08	0.02	0.23	0.23	0.26	0.25	0.22	0.14	0.14	14.6	12.9	19.2	19.5	23.3	1.96	2.24
2021-12-04 00:27:15	109	0.03	0.08	0.02	0.23	0.23	0.27	0.25	0.22	0.14	0.14	14.6	12.9	19.2	19.5	23.3	1.97	2.29
2021-12-04 00:27:15	110	0.03	0.08	0.02	0.23	0.23	0.27	0.25	0.22	0.14	0.14	14.6	12.9	19.2	19.5	23.3	1.97	2.29
2021-12-04 00:27:35	111	0.03	0.08	0.02	0.23	0.23	0.27	0.25	0.22	0.14	0.14	14.6	12.8	19.2	19.5	23.3	1.99	2.2
2021-12-04 00:27:45	112	0.03	0.08	0.02	0.23	0.23	0.27	0.25	0.22	0.14	0.14	14.6	12.8	19.2	19.5	23.3	1.99	2.17
2021-12-04 00:28:19	113	0.03	0.08	0.03	0.23	0.23	0.27	0.26	0.22	0.13	0.13	14.6	12.8	19.2	19.5	23.3	1.98	2.09
2021-12-04 00:28:19	114	0.03	0.08	0.03	0.23	0.23	0.27	0.26	0.22	0.13	0.13	14.6	12.8	19.2	19.5	23.3	1.98	2.09
2021-12-04 00:28:29	115	0.03	0.07	0.03	0.23	0.23	0.27	0.25	0.22	0.14	0.14	14.6	12.8	19.2	19.5	23.3	1.97	2.17
2021-12-04 00:28:50	116	0.04	0.08	0.03	0.23	0.23	0.27	0.26	0.22	0.14	0.13	14.6	12.8	19.2	19.5	23.3	1.96	2.32
2021-12-04 00:29:20	117	0.04	0.07	0.02	0.23	0.23	0.28	0.26	0.23	0.13	0.13	14.6	12.8	19.2	19.5	23.3	1.95	2.43
2021-12-04 00:29:20	118	0.04	0.07	0.02	0.23	0.23	0.28	0.26	0.23	0.13	0.13	14.6	12.8	19.2	19.5	23.3	1.95	2.43
2021-12-04 00:29:30	119	0.04	0.07	0.02	0.23	0.23	0.28	0.26	0.23	0.13	0.13	14.6	12.8	19.2	19.5	23.3	1.95	2.4
2021-12-04 00:29:50	120	0.04	0.07	0.02	0.22	0.23	0.28	0.26	0.23	0.13	0.13	14.6	12.8	19.2	19.5	23.3	1.95	2.28
2021-12-04 00:30:21	121	0.04	0.07	0.02	0.22	0.23	0.27	0.26	0.23	0.13	0.13	14.6	12.9	19.2	19.5	23.3	1.94	2.1
2021-12-04 00:30:21	122	0.04	0.07	0.02	0.22	0.23	0.27	0.26	0.23	0.13	0.13	14.6	12.9	19.2	19.5	23.3	1.94	2.1
2021-12-04 00:30:31	123	0.04	0.07	0.02	0.22	0.23	0.27	0.26	0.24	0.13	0.13	14.6	12.9	19.2	19.5	23.3	1.93	2.12
2021-12-04 00:30:51	124	0.03	0.07	0.02	0.22	0.23	0.27	0.25	0.24	0.13	0.13	14.6	12.8	19.2	19.5	23.3	1.93	2.22
2021-12-04 00:31:21	125	0.03	0.07	0.02	0.22	0.23	0.27	0.25	0.24	0.13	0.13	14.7	12.9	19.2	19.5	23.3	1.94	2.32
2021-12-04 00:31:21	126	0.03	0.07	0.02	0.22	0.23	0.27	0.25	0.24	0.13	0.13	14.7	12.9	19.2	19.5	23.3	1.94	2.32
2021-12-04 00:31:31	127	0.03	0.07	0.02	0.22	0.23	0.26	0.25	0.24	0.13	0.13	14.6	12.8	19.2	19.5	23.3	1.94	2.29
2021-12-04 00:31:52	128	0.03	0.07	0.02	0.22	0.23	0.26	0.25	0.24	0.13	0.13	14.6	12.9	19.2	19.5	23.3	1.94	2.28
2021-12-04 00:32:22	129	0.03	0.07	0.02	0.22	0.23	0.25	0.24	0.25	0.13	0.13	14.6	12.9	19.2	19.5	23.3	1.93	2.28
2021-12-04 00:32:22	130	0.03	0.07	0.02	0.22	0.23	0.25	0.24	0.25	0.13	0.13	14.6	12.9	19.2	19.5	23.3	1.93	2.28
2021-12-04 00:32:32	131	0.03	0.07	0.02	0.22	0.23	0.25	0.24	0.25	0.13	0.13	14.6	12.8	19.2	19.5	23.3	1.93	2.29
2021-12-04 00:32:52	132	0.03	0.07	0.02	0.22	0.23	0.25	0.23	0.25	0.13	0.13	14.6	12.9	19.2	19.5	23.3	1.93	2.19
2021-12-04 00:33:23	133	0.03	0.07	0.02	0.23	0.23	0.24	0.22	0.25	0.13	0.13	14.6	12.9	19.2	19.5	23.3	1.93	2.27
2021-12-04 00:33:23	134	0.03	0.07	0.02	0.23	0.23	0.24	0.22	0.25	0.13	0.13	14.6	12.9	19.2	19.5	23.3	1.93	2.27
2021-12-04 00:33:33	135	0.03	0.07	0.02	0.23	0.23	0.23	0.22	0.25	0.13	0.13	14.6	12.9	19.2	19.5	23.3	1.93	2.27
2021-12-04 00:33:53	136	0.03	0.07	0.02	0.23	0.23	0.23	0.22	0.25	0.12	0.13	14.6	12.9	19.2	19.5	23.3	1.94	2.31
2021-12-04 00:34:23	137	0.03	0.07	0.02	0.23	0.23	0.22	0.21	0.25	0.12	0.13	14.6	12.9	19.2	19.5	23.3	1.94	2.18
2021-12-04 00:34:23	138	0.03	0.07	0.02	0.23	0.23	0.22	0.21	0.25	0.12	0.13	14.6	12.9	19.2	19.5	23.3	1.94	2.18
2021-12-04 00:34:33	139	0.03	0.07	0.02	0.23	0.24	0.22	0.2	0.25	0.13	0.13	14.6	12.9	19.2	19.5	23.3	1.93	2.1
2021-12-04 00:34:54	140	0.03	0.07	0.02	0.23	0.24	0.21	0.2	0.25	0.12	0.12	14.6	12.9	19.2	19.5	23.3	1.91	2.18
2021-12-04 00:35:24	141	0.03	0.07	0.02	0.24	0.24	0.21	0.19	0.25	0.12	0.12	14.6	12.9	19.2	19.5	23.3	1.93	2.29
2021-12-04 00:35:24	142	0.03	0.07	0.02	0.24	0.24	0.21	0.19	0.25	0.12	0.12	14.6	12.9	19.2	19.5	23.3	1.93	2.29
2021-12-04 00:35:34	143	0.03	0.07	0.02	0.24	0.24	0.2	0.19	0.25	0.12	0.12	14.6	12.9	19.2	19.5	23.3	1.93	2.39
2021-12-04 00:35:54	144	0.03	0.07	0.02	0.24	0.24	0.2	0.19	0.25	0.12	0.12	14.6	12.9	19.2	19.5	23.3	1.92	2.28
2021-12-04 00:36:25	145	0.03	0.07	0.02	0.24	0.24	0.2	0.18	0.25	0.12	0.12	14.6	12.9	19.2	19.5	23.3	1.92	2.28
2021-12-04 00:36:25	146	0.03	0.07	0.02	0.24	0.24	0.2	0.18	0.25	0.12	0.12	14.6	12.9	19.2	19.5	23.3	1.92	2.28
2021-12-04 00:36:35	147	0.03	0.07	0.02	0.24	0.24	0.2	0.18	0.25	0.12	0.12	14.6	12.9	19.2	19.5	23.3	1.93	2.21
2021-12-04 00:36:48	148	0.03	0.07	0.02	0.24	0.24	0.19	0.18	0.24	0.12	0.12	14.6	12.9	19.2	19.5	23.3	1.92	2.27
2021-12-04 00:37:18	149	0.03	0.07	0.02	0.24	0.25	0.19	0.18	0.24	0.12	0.12	14.6	12.9	19.2	19.5	23.3	1.91	2.28
2021-12-04 00:37:18	150	0.03	0.07	0.02	0.24	0.25	0.19	0.18	0.24	0.12	0.12	14.6	12.9	19.2	19.5	23.3	1.91	2.28
2021-12-04 00:37:29	151	0.03	0.07	0.02	0.25	0.25	0.19	0.18	0.24	0.12	0.12	14.6	12.9	19.2	19.5	23.3	1.91	2.32
2021-12-04 00:37:51	152	0.03	0.07	0.03	0.25	0.25	0.19	0.18	0.23	0.12	0.12	14.6	12.9	19.2	19.5	23.3	1.92	2.26
2021-12-04 00:38:22	153	0.03	0.07	0.02	0.25	0.25	0.19	0.17	0.23	0.12	0.12	14.6	12.9	19.2	19.5	23.3	1.92	2.22
2021-12-04 00:38:22	154	0.03	0.07	0.02	0.25	0.25	0.19	0.17	0.23	0.12	0.12	14.6	12.9	19.2	19.5	23.3	1.92	2.22
2021-12-04 00:38:32	155	0.03	0.07	0.03	0.25	0.25	0.19	0.17	0.22	0.12	0.12	14.6	12.9	19.2	19.5	23.3	1.92	2.23
2021-12-04 00:38:52	156	0.03	0.07	0.02	0.25	0.25	0.18	0.17	0.22	0.12	0.12	14.6	12.9	19.2	19.5	23.3	1.92	2.21
2021-12-04 00:39:22	157	0.03	0.07	0.02	0.25	0.24	0.18	0.17	0.21	0.12	0.12	14.6	12.9	19.2	19.5	23.3	1.93	2.31
2021-12-04 00:39:22	158	0.03	0.07	0.02	0.25	0.24	0.18	0.17	0.21	0.12	0.12	14.6	12.9	19.2	19.5	23.3	1.93	2.31
2021-12-04 00:39:32	159	0.03	0.07	0.02	0.25	0.25	0.18	0.17	0.21	0.12	0.12	14.6	12.9	19.2	19.5	23.3	1.92	2.28
2021-12-04 00:39:53	160	0.03	0.07	0.02	0.26	0.24	0.18	0.17	0.21	0.12	0.12	14.6	12.9	19.2	19.5	23.3	1.92	2.4
2021-12-04 00:40:23	161	0.03	0.07	0.02	0.26	0.24	0.18	0.17	0.2	0.12	0.12	14.6	12.9	19.2	19.5	23.3	1.93	2.39
2021-12-04 00:40:23	162	0.03	0.07	0.02	0.26	0.24	0.18	0.17	0.2	0.12	0.12	14.6	12.9	19.2	19.5	23.3	1.93	2.39
2021-12-04 00:40:33	163	0.03	0.07	0.02	0.26	0.24	0.18	0.17	0.2	0.12	0.12	14.6	12.9	19.2	19.5	23.3	1.93	2.42
2021-12-04 00:40:53	164	0.03	0.07	0.02	0.26	0.24	0.18	0.17	0.2	0.12	0.12	14.6	12.9	19.2	19.5	23.3	1.94	2.37
2021-12-04 00:41:24	165	0.03	0.07	0.02	0.25	0.24	0.18	0.16	0.19	0.11	0.12	14.6	12.9	19.2	19.5	23.3	1.94	2.32
2021-12-04 00:41:24	166	0.03	0.07	0.02	0.25	0.24	0.18	0.16	0.19	0.11	0.12	14.6	12.9	19.2	19.5	23.3	1.94	2.32
2021-12-04 00:41:34	167	0.03	0.07	0.02	0.25	0.24	0.18	0.16	0.19	0.11	0.12	14.6	12.9	19.2	19.5	23.3	1.94	2.18
2021-12-04 00:41:54	168	0.03	0.07	0.02	0.25	0.23	0.18	0.16	0.19	0.11	0.11	14.6	12.9	19.2	19.5	23.3	1.94	2.18
2021-12-04 00:42:24	169	0.03	0.07	0.02	0.25	0.23	0.18	0.16	0.18	0.11	0.11	14.6	12.9	19.2	19.5	23.3	1.94	2.18
2021-12-04 00:42:24	170	0.03	0.07	0.02	0.25	0.23	0.18	0.16	0.18	0.11	0.11	14.6	12.9	19.2	19.5	23.3	1.94	2.18
2021-12-04 00:42:34	171	0.03	0.07	0.02	0.25	0.23	0.18	0.16	0.18	0.11	0.11	14.6	12.9	19.2	19.5	23.3	1.94	2.19
2021-12-04 00:42:55	172	0.03	0.07	0.02	0.24	0.23	0.18	0.16	0.18	0.11	0.11	14.6	12.9	19.2	19.5	23.3	1.94	2.33
2021-12-04 00:43:25	173	0.03	0.07	0.02	0.24	0.22	0.17	0.16	0.18	0.11	0.11	14.6	12.9	19.2	19.5	23.3	1.94	2.33
2021-12-04 00:43:25	174	0.03	0.07	0.02	0.24	0.22	0.17	0.16	0.18	0.11	0.11	14.6	12.9	19.2	19.5	23.3	1.94	2.33
2021-12-04 00:43:35	175	0.03	0.07	0.02	0.24	0.22	0.17	0.16	0.18	0.11	0.11	14.6	12.9	19.2	19.5	23.3	1.94	2.34
2021-12-04 00:43:55	176	0.03	0.07	0.02	0.24	0.22	0.17	0.16	0.18	0.11	0.11	14.6	12.9	19.2	19.5	23.3	1.94	2.28
2021-12-04 00:44:26	177	0.03	0.07	0.02	0.23	0.22	0.17	0.16	0.18	0.11	0.11	14.6	12.9	19.2	19.5	23.3	1.93	2.12
2021-12-04 00:44:26	178	0.03	0.07	0.02	0.23	0.22	0.17	0.16	0.18	0.11	0.11	14.6	12.9	19.2	19.5	23.3	1.93	2.12
2021-12-04 00:44:36	179	0.03	0.07	0.02	0.23	0.22	0.17	0.16	0.17	0.11	0.11	14.6	12.9	19.2	19.5	23.3	1.93	2.17
2021-12-04 00:44:56	180	0.03	0.07	0.02	0.22	0.21	0.17	0.16	0.17	0.11	0.11	14.6	12.9	19.2	19.5	23.3	1.94	2.08
2021-12-04 00:45:26	181	0.03	0.07	0.02	0.22	0.21	0.17	0.16	0.17	0.11	0.11	14.6	12.9	19.2	19.5	23.3	1.93	2.17
2021-12-04 00:45:26	182	0.03	0.07	0.02	0.22	0.21	0.17	0.16	0.17	0.11	0.11	14.6	12.9	19.2	19.5	23.3	1.93	2.17
2021-12-04 00:45:36	183	0.03	0.07	0.02	0.22	0.21	0.17	0.16	0.17	0.11	0.11	14.6	12.9	19.2	19.5	23.3	1.93	2.21
2021-12-04 00:45:57	184	0.03	0.07	0.02	0.21	0.21	0.17	0.16	0.17	0.11	0.11	14.6	12.8	19.2	19.5	23.3	1.93	2.27
2021-12-04 00:46:27	185	0.03	0.07	0.02	0.21	0.21	0.17	0.16	0.17	0.11	0.11	14.6	12.9	19.2	19.5	23.3	1.94	2.42
2021-12-04 00:46:27	186	0.03	0.07	0.02	0.21	0.21	0.17	0.16	0.17	0.11	0.11	14.6	12.9	19.2	19.5	23.3	1.94	2.42
2021-12-04 00:46:37	187	0.03	0.07	0.02	0.21	0.2	0.17	0.16	0.17	0.11	0.11	14.6	12.9	19.2	19.5	23.3	1.95	2.39
2021-12-04 00:46:57	188	0.03	0.07	0.02	0.2	0.2	0.17	0.16	0.17	0.11	0.11	14.6	12.9	19.2	19.5	23.3	1.96	2.38
2021-12-04 00:47:28	189	0.03	0.07	0.02	0.2	0.2	0.17	0.16	0.16	0.11	0.11	14.6	12.9	19.2	19.5	23.3	1.94	2.44
2021-12-04 00:47:28	190	0.03	0.07	0.02	0.2	0.2	0.17	0.16	0.16	0.11	0.11	14.6	12.9	19.2	19.5	23.3	1.94	2.44
2021-12-04 00:47:38	191	0.03	0.07	0.02	0.2	0.2	0.17	0.16	0.16	0.11	0.11	14.6	12.9	19.2	19.5	23.3	1.95	2.44
2021-12-04 00:47:58	192	0.03	0.07	0.02	0.19	0.2	0.17	0.16	0.16	0.11	0.11	14.6	12.9	19.2	19.5	23.3	1.95	2.37
2021-12-04 00:48:28	193	0.03	0.07	0.02	0.19	0.2	0.17	0.16	0.16	0.11	0.11	14.6	12.9	19.2	19.5	23.3	1.96	2.28
2021-12-04 00:48:28	194	0.03	0.07	0.02	0.19	0.2	0.17	0.16	0.16	0.11	0.11	14.6	12.9	19.2	19.5	23.3	1.96	2.28
2021-12-04 00:48:38	195	0.03	0.07	0.02	0.19	0.2	0.17	0.15	0.16	0.11	0.11	14.6	12.9	19.2	19.5	22.8	1.97	2.19
2021-12-04 00:48:59	196	0.03	0.07	0.02	0.19	0.19	0.17	0.15	0.16	0.11	0.11	14.6	12.9	19.2	19.5	22.8	1.97	2.24
2021-12-04 00:49:09	197	0.03	0.06	0.02	0.19	0.19	0.17	0.15	0.16	0.11	0.11	14.6	12.9	19.2	19.5	22.8	1.97	2.29
2021-12-04 00:49:09	198	0.03	0.06	0.02	0.19	0.19	0.17	0.15	0.16	0.11	0.11	14.6	12.9	19.2	19.5	22.8	1.97	2.29
2021-12-04 00:49:39	199	0.03	0.07	0.02	0.19	0.19	0.17	0.15	0.16	0.11	0.11	14.6	12.9	19.2	19.5	22.8	1.97	2.37
2021-12-04 00:49:59	200	0.03	0.07	0.02	0.18	0.19	0.17	0.15	0.16	0.11	0.11	14.6	12.9	19.2	19.5	22.8	1.98	2.31
2021-12-04 00:50:09	201	0.03	0.07	0.02	0.18	0.19	0.17	0.15	0.16	0.11	0.11	14.6	12.9	19.2	19.5	22.8	1.98	2.23
2021-12-04 00:50:09	202	0.03	0.07	0.02	0.18	0.19	0.17	0.15	0.16	0.11	0.11	14.6	12.9	19.2	19.5	22.8	1.98	2.23
2021-12-04 00:50:40	203	0.03	0.06	0.02	0.18	0.19	0.16	0.15	0.16	0.11	0.11	14.6	12.9	19.2	19.5	22.8	1.99	2.3
2021-12-04 00:51:00	204	0.03	0.07	0.02	0.18	0.19	0.16	0.15	0.16	0.11	0.11	14.6	12.9	19.2	19.5	22.8	1.98	2.45
2021-12-04 00:51:10	205	0.03	0.07	0.02	0.18	0.19	0.16	0.15	0.16	0.11	0.11	14.6	12.9	19.2	19.5	22.8	1.97	2.53
2021-12-04 00:51:10	206	0.03	0.07	0.02	0.18	0.19	0.16	0.15	0.16	0.11	0.11	14.6	12.9	19.2	19.5	22.8	1.97	2.53
2021-12-04 00:51:40	207	0.03	0.07	0.02	0.18	0.18	0.16	0.15	0.16	0.11	0.11	14.6	12.9	19.2	19.5	22.8	1.97	2.4
2021-12-04 00:52:01	208	0.03	0.06	0.02	0.18	0.18	0.16	0.15	0.16	0.11	0.11	14.6	12.9	19.2	19.5	22.8	1.97	2.31
2021-12-04 00:52:11	209	0.03	0.06	0.02	0.17	0.18	0.16	0.15	0.16	0.11	0.11	14.6	12.9	19.2	19.5	22.8	1.96	2.29
2021-12-04 00:52:11	210	0.03	0.06	0.02	0.17	0.18	0.16	0.15	0.16	0.11	0.11	14.6	12.9	19.2	19.5	22.8	1.96	2.29
2021-12-04 00:52:41	211	0.03	0.06	0.02	0.17	0.18	0.16	0.15	0.16	0.11	0.11	14.6	12.9	19.2	19.5	22.8	1.96	2.19
2021-12-04 00:53:01	212	0.03	0.06	0.02	0.17	0.18	0.16	0.15	0.16	0.11	0.11	14.6	12.9	19.2	19.5	22.8	1.96	2.16
2021-12-04 00:53:11	213	0.03	0.06	0.02	0.17	0.18	0.16	0.15	0.16	0.11	0.11	14.6	12.9	19.2	19.5	22.8	1.97	2.11
2021-12-04 00:53:11	214	0.03	0.06	0.02	0.17	0.18	0.16	0.15	0.16	0.11	0.11	14.6	12.9	19.2	19.5	22.8	1.97	2.11
2021-12-04 00:53:42	215	0.03	0.06	0.02	0.17	0.18	0.16	0.15	0.16	0.11	0.11	14.6	12.9	19.2	19.5	22.8	1.96	2.3
2021-12-04 00:54:02	216	0.03	0.06	0.02	0.17	0.18	0.16	0.15	0.15	0.1	0.11	14.6	12.9	19.2	19.5	22.8	1.97	2.53
2021-12-04 00:54:12	217	0.03	0.06	0.02	0.17	0.17	0.16	0.15	0.15	0.11	0.11	14.6	12.9	19.2	19.5	22.8	1.97	2.52
2021-12-04 00:54:12	218	0.03	0.06	0.02	0.17	0.17	0.16	0.15	0.15	0.11	0.11	14.6	12.9	19.2	19.5	22.8	1.97	2.52
2021-12-04 00:54:42	219	0.03	0.06	0.02	0.17	0.17	0.16	0.15	0.15	0.1	0.11	14.6	12.9	19.2	19.5	22.8	1.97	2.45
2021-12-04 00:54:52	220	0.03	0.06	0.02	0.17	0.17	0.16	0.15	0.15	0.1	0.11	14.6	12.9	19.2	19.5	22.8	1.96	2.29
2021-12-04 00:55:13	221	0.03	0.06	0.02	0.17	0.17	0.16	0.15	0.15	0.1	0.11	14.6	12.9	19.2	19.5	22.8	1.98	2.24
2021-12-04 00:55:13	222	0.03	0.06	0.02	0.17	0.17	0.16	0.15	0.15	0.1	0.11	14.6	12.9	19.2	19.5	22.8	1.98	2.24
2021-12-04 00:55:43	223	0.03	0.06	0.02	0.17	0.17	0.16	0.15	0.15	0.1	0.1	14.6	12.9	19.2	19.5	22.8	1.99	2.16
2021-12-04 00:55:53	224	0.03	0.06	0.02	0.16	0.17	0.16	0.15	0.15	0.1	0.1	14.6	12.9	19.2	19.5	22.8	1.99	2.21
2021-12-04 00:56:13	225	0.03	0.06	0.02	0.16	0.17	0.16	0.15	0.15	0.1	0.1	14.6	12.9	19.2	19.5	22.8	1.98	2.29
2021-12-04 00:56:13	226	0.03	0.06	0.02	0.16	0.17	0.16	0.15	0.15	0.1	0.1	14.6	12.9	19.2	19.5	22.8	1.98	2.29
2021-12-04 00:56:44	227	0.03	0.06	0.02	0.16	0.17	0.16	0.15	0.15	0.1	0.1	14.6	12.9	19.2	19.5	22.8	1.99	2.48
2021-12-04 00:56:54	228	0.03	0.06	0.02	0.16	0.17	0.16	0.15	0.15	0.1	0.1	14.6	12.9	19.2	19.6	22.8	1.99	2.43
2021-12-04 00:57:14	229	0.02	0.06	0.02	0.16	0.17	0.16	0.15	0.15	0.1	0.1	14.6	12.9	19.2	19.5	22.8	1.98	2.32
2021-12-04 00:57:14	230	0.02	0.06	0.02	0.16	0.17	0.16	0.15	0.15	0.1	0.1	14.6	12.9	19.2	19.5	22.8	1.98	2.32
2021-12-04 00:57:44	231	0.03	0.06	0.02	0.16	0.16	0.16	0.15	0.15	0.1	0.1	14.6	12.9	19.2	19.6	22.8	1.99	2.16
2021-12-04 00:57:55	232	0.03	0.06	0.02	0.16	0.17	0.16	0.15	0.15	0.1	0.1	14.6	12.9	19.2	19.5	22.8	1.99	2.22
2021-12-04 00:58:15	233	0.02	0.06	0.02	0.16	0.16	0.16	0.15	0.15	0.1	0.1	14.6	12.9	19.2	19.5	22.8	1.98	2.3
2021-12-04 00:58:15	234	0.02	0.06	0.02	0.16	0.16	0.16	0.15	0.15	0.1	0.1	14.6	12.9	19.2	19.5	22.8	1.98	2.3
2021-12-04 00:58:45	235	0.02	0.06	0.02	0.16	0.16	0.16	0.15	0.15	0.1	0.1	14.6	12.9	19.2	19.5	22.8	1.99	2.46
2021-12-04 00:58:55	236	0.02	0.06	0.02	0.16	0.16	0.16	0.15	0.15	0.1	0.1	14.6	12.9	19.2	19.5	22.8	1.98	2.57
2021-12-04 00:59:15	237	0.02	0.06	0.02	0.16	0.16	0.16	0.14	0.15	0.1	0.1	14.6	12.9	19.2	19.5	22.8	1.98	2.53
2021-12-04 00:59:15	238	0.02	0.06	0.02	0.16	0.16	0.16	0.14	0.15	0.1	0.1	14.6	12.9	19.2	19.5	22.8	1.98	2.53
2021-12-04 00:59:46	239	0.02	0.06	0.02	0.16	0.16	0.16	0.15	0.15	0.1	0.1	14.6	12.9	19.2	19.5	22.8	1.99	2.47
2021-12-04 00:59:56	240	0.02	0.06	0.01	0.16	0.16	0.16	0.14	0.15	0.1	0.1	14.6	12.9	19.2	19.5	22.8	1.99	2.38
2021-12-04 01:00:16	241	0.02	0.06	0.02	0.16	0.16	0.16	0.14	0.15	0.1	0.1	14.6	12.9	19.2	19.5	22.8	1.98	2.38
2021-12-04 01:00:16	242	0.02	0.06	0.02	0.16	0.16	0.16	0.14	0.15	0.1	0.1	14.6	12.9	19.2	19.5	22.8	1.98	2.38
2021-12-04 01:00:46	243	0.02	0.06	0.02	0.16	0.16	0.16	0.14	0.15	0.1	0.1	14.6	12.9	19.2	19.5	22.8	2	2.3
2021-12-04 01:00:56	244	0.02	0.06	0.01	0.16	0.16	0.16	0.14	0.15	0.1	0.1	14.6	12.9	19.2	19.5	22.8	2	2.31
2021-12-04 01:01:17	245	0.02	0.06	0.01	0.16	0.16	0.16	0.14	0.15	0.1	0.1	14.6	12.9	19.2	19.5	22.8	1.99	2.33
2021-12-04 01:01:17	246	0.02	0.06	0.01	0.16	0.16	0.16	0.14	0.15	0.1	0.1	14.6	12.9	19.2	19.5	22.8	1.99	2.33
2021-12-04 01:01:47	247	0.02	0.06	0.01	0.16	0.16	0.16	0.14	0.15	0.1	0.1	14.6	12.9	19.2	19.6	22.8	1.99	2.31
2021-12-04 01:01:57	248	0.02	0.06	0.01	0.16	0.16	0.16	0.14	0.15	0.1	0.1	14.6	12.9	19.2	19.5	22.8	1.99	2.24
2021-12-04 01:02:17	249	0.02	0.06	0.01	0.15	0.16	0.16	0.14	0.15	0.1	0.1	14.6	12.9	19.2	19.5	22.8	1.99	2.24
2021-12-04 01:02:17	250	0.02	0.06	0.01	0.15	0.16	0.16	0.14	0.15	0.1	0.1	14.6	12.9	19.2	19.5	22.8	1.99	2.24
2021-12-04 01:02:48	251	0.02	0.06	0.01	0.15	0.15	0.16	0.14	0.15	0.1	0.1	14.6	12.9	19.2	19.5	22.8	1.98	2.43
2021-12-04 01:02:58	252	0.02	0.06	0.01	0.15	0.16	0.16	0.14	0.15	0.1	0.1	14.6	12.9	19.2	19.5	22.8	1.97	2.41
2021-12-04 01:03:08	253	0.02	0.06	0.01	0.15	0.15	0.16	0.14	0.14	0.1	0.1	14.6	12.9	19.2	19.5	22.8	1.98	2.44
2021-12-04 01:03:08	254	0.02	0.06	0.01	0.15	0.15	0.16	0.14	0.14	0.1	0.1	14.6	12.9	19.2	19.5	22.8	1.98	2.44
2021-12-04 01:03:41	255	0.02	0.06	0.01	0.15	0.16	0.16	0.14	0.15	0.1	0.1	14.6	12.9	19.2	19.5	22.8	1.97	2.36
2021-12-04 01:04:01	256	0.02	0.06	0.01	0.15	0.15	0.15	0.14	0.14	0.1	0.1	14.6	12.9	19.2	19.5	22.8	1.97	2.36
2021-12-04 01:04:11	257	0.02	0.06	0.02	0.15	0.15	0.16	0.14	0.14	0.1	0.1	14.6	12.9	19.2	19.5	22.8	1.97	2.41
2021-12-04 01:04:11	258	0.02	0.06	0.02	0.15	0.15	0.16	0.14	0.14	0.1	0.1	14.6	12.9	19.2	19.5	22.8	1.97	2.41
2021-12-04 01:04:42	259	0.02	0.06	0.01	0.15	0.15	0.15	0.14	0.14	0.1	0.1	14.6	12.9	19.2	19.5	22.8	1.97	2.39
2021-12-04 01:05:02	260	0.02	0.06	0.01	0.15	0.15	0.15	0.14	0.14	0.1	0.1	14.6	12.9	19.2	19.5	22.8	1.96	2.4
2021-12-04 01:05:12	261	0.02	0.06	0.01	0.15	0.15	0.16	0.14	0.14	0.1	0.1	14.6	12.9	19.2	19.5	22.8	1.96	2.4
2021-12-04 01:05:12	262	0.02	0.06	0.01	0.15	0.15	0.16	0.14	0.14	0.1	0.1	14.6	12.9	19.2	19.5	22.8	1.96	2.4
2021-12-04 01:05:42	263	0.02	0.06	0.01	0.15	0.15	0.15	0.14	0.14	0.1	0.1	14.6	12.9	19.2	19.5	22.8	1.97	2.22
2021-12-04 01:06:02	264	0.02	0.06	0.02	0.15	0.15	0.15	0.14	0.14	0.1	0.1	14.6	12.9	19.2	19.5	22.8	1.98	2.19
2021-12-04 01:06:13	265	0.02	0.06	0.01	0.15	0.15	0.16	0.14	0.14	0.1	0.1	14.6	12.9	19.2	19.5	22.8	1.98	2.2
2021-12-04 01:06:13	266	0.02	0.06	0.01	0.15	0.15	0.16	0.14	0.14	0.1	0.1	14.6	12.9	19.2	19.5	22.8	1.98	2.2
2021-12-04 01:06:43	267	0.02	0.06	0.01	0.15	0.15	0.15	0.14	0.14	0.1	0.1	14.6	12.9	19.2	19.5	22.8	1.98	2.4
2021-12-04 01:07:03	268	0.02	0.06	0.01	0.15	0.15	0.15	0.14	0.14	0.1	0.1	14.6	12.9	19.2	19.5	22.8	1.98	2.41
2021-12-04 01:07:03	269	0.02	0.06	0.01	0.15	0.15	0.15	0.14	0.14	0.1	0.1	14.6	12.9	19.2	19.5	22.8	1.98	2.41
2021-12-04 01:07:13	270	0.02	0.06	0.01	0.15	0.15	0.15	0.14	0.14	0.1	0.1	14.6	12.9	19.2	19.6	22.8	1.98	2.42
2021-12-04 01:07:43	271	0.02	0.06	0.01	0.15	0.15	0.15	0.14	0.14	0.1	0.1	14.6	12.9	19.2	19.5	22.8	1.97	2.34
2021-12-04 01:08:04	272	0.02	0.06	0.01	0.15	0.15	0.15	0.14	0.14	0.1	0.1	14.6	12.9	19.2	19.5	22.8	1.97	2.31
2021-12-04 01:08:04	273	0.02	0.06	0.01	0.15	0.15	0.15	0.14	0.14	0.1	0.1	14.6	12.9	19.2	19.5	22.8	1.97	2.31
2021-12-04 01:08:14	274	0.02	0.06	0.01	0.15	0.15	0.15	0.14	0.14	0.1	0.1	14.6	12.9	19.2	19.6	22.8	1.98	2.27
2021-12-04 01:08:44	275	0.02	0.06	0.01	0.15	0.15	0.15	0.14	0.14	0.1	0.1	14.6	12.9	19.2	19.5	22.8	1.98	2.3
2021-12-04 01:09:04	276	0.02	0.06	0.01	0.15	0.15	0.15	0.14	0.14	0.1	0.1	14.6	12.9	19.2	19.5	22.8	1.98	2.29
2021-12-04 01:09:04	277	0.02	0.06	0.01	0.15	0.15	0.15	0.14	0.14	0.1	0.1	14.6	12.9	19.2	19.5	22.8	1.98	2.29
2021-12-04 01:09:15	278	0.02	0.06	0.01	0.15	0.15	0.15	0.14	0.14	0.1	0.1	14.6	12.9	19.2	19.5	22.8	1.98	2.35
2021-12-04 01:09:45	279	0.02	0.06	0.01	0.15	0.15	0.15	0.14	0.14	0.1	0.1	14.6	12.9	19.2	19.5	22.8	1.97	2.45
2021-12-04 01:10:05	280	0.02	0.06	0.01	0.15	0.15	0.15	0.14	0.14	0.1	0.1	14.6	12.9	19.2	19.6	22.8	1.97	2.43
2021-12-04 01:10:05	281	0.02	0.06	0.01	0.15	0.15	0.15	0.14	0.14	0.1	0.1	14.6	12.9	19.2	19.6	22.8	1.97	2.43
2021-12-04 01:10:15	282	0.02	0.06	0.01	0.15	0.15	0.15	0.14	0.14	0.1	0.1	14.6	12.9	19.2	19.5	22.8	1.97	2.49
2021-12-04 01:10:46	283	0.02	0.06	0.01	0.15	0.15	0.15	0.14	0.14	0.1	0.1	14.6	12.9	19.2	19.5	22.8	1.97	2.43
2021-12-04 01:11:06	284	0.02	0.06	0.01	0.15	0.15	0.15	0.14	0.14	0.1	0.1	14.6	12.9	19.2	19.6	22.8	1.96	2.52
2021-12-04 01:11:06	285	0.02	0.06	0.01	0.15	0.15	0.15	0.14	0.14	0.1	0.1	14.6	12.9	19.2	19.6	22.8	1.96	2.52
2021-12-04 01:11:16	286	0.02	0.06	0.01	0.15	0.15	0.15	0.14	0.14	0.1	0.1	14.6	12.9	19.2	19.6	22.8	1.97	2.43
2021-12-04 01:11:36	287	0.02	0.06	0.01	0.15	0.15	0.15	0.14	0.14	0.09	0.1	14.6	12.9	19.2	19.6	22.8	1.97	2.41
2021-12-04 01:12:06	288	0.02	0.06	0.01	0.15	0.14	0.15	0.14	0.14	0.1	0.1	14.6	12.9	19.2	19.5	22.8	1.99	2.49
2021-12-04 01:12:06	289	0.02	0.06	0.01	0.15	0.14	0.15	0.14	0.14	0.1	0.1	14.6	12.9	19.2	19.5	22.8	1.99	2.49
2021-12-04 01:12:17	290	0.02	0.06	0.01	0.15	0.14	0.15	0.14	0.14	0.1	0.1	14.6	12.9	19.2	19.5	22.8	1.99	2.42
2021-12-04 01:12:37	291	0.02	0.06	0.01	0.15	0.14	0.15	0.14	0.14	0.1	0.1	14.6	12.9	19.2	19.5	22.8	1.98	2.44
2021-12-04 01:13:07	292	0.02	0.06	0.01	0.14	0.14	0.15	0.14	0.14	0.1	0.1	14.6	12.9	19.2	19.5	22.8	1.98	2.31
2021-12-04 01:13:07	293	0.02	0.06	0.01	0.14	0.14	0.15	0.14	0.14	0.1	0.1	14.6	12.9	19.2	19.5	22.8	1.98	2.31
2021-12-04 01:13:17	294	0.02	0.06	0.01	0.14	0.14	0.15	0.14	0.14	0.1	0.1	14.6	12.9	19.2	19.6	22.8	1.98	2.45
2021-12-04 01:13:37	295	0.02	0.06	0.01	0.14	0.14	0.15	0.14	0.14	0.09	0.1	14.6	12.9	19.2	19.6	22.8	1.97	2.39
2021-12-04 01:14:08	296	0.02	0.06	0.01	0.14	0.14	0.15	0.14	0.14	0.09	0.1	14.6	12.9	19.2	19.5	22.8	1.98	2.53
2021-12-04 01:14:08	297	0.02	0.06	0.01	0.14	0.14	0.15	0.14	0.14	0.09	0.1	14.6	12.9	19.2	19.5	22.8	1.98	2.53
2021-12-04 01:14:18	298	0.02	0.06	0.01	0.14	0.14	0.15	0.14	0.14	0.09	0.1	14.6	12.9	19.2	19.6	22.8	1.98	2.36
2021-12-04 01:14:38	299	0.02	0.06	0.01	0.14	0.14	0.15	0.14	0.14	0.1	0.1	14.6	12.9	19.2	19.6	22.8	1.98	2.41
2021-12-04 01:15:08	300	0.02	0.06	0.01	0.14	0.14	0.15	0.14	0.14	0.1	0.09	14.6	12.9	19.2	19.6	22.8	1.99	2.26
2021-12-04 01:15:08	301	0.02	0.06	0.01	0.14	0.14	0.15	0.14	0.14	0.1	0.09	14.6	12.9	19.2	19.6	22.8	1.99	2.26
2021-12-04 01:15:19	302	0.02	0.06	0.01	0.14	0.14	0.15	0.14	0.14	0.09	0.1	14.6	12.9	19.2	19.5	22.8	1.99	2.33
2021-12-04 01:15:39	303	0.02	0.06	0.01	0.14	0.14	0.15	0.14	0.14	0.09	0.1	14.6	12.9	19.2	19.6	22.8	1.99	2.25
2021-12-04 01:16:09	304	0.02	0.06	0.01	0.14	0.14	0.15	0.13	0.14	0.09	0.1	14.5	12.9	19.2	19.5	22.8	1.99	2.28
2021-12-04 01:16:09	305	0.02	0.06	0.01	0.14	0.14	0.15	0.13	0.14	0.09	0.1	14.5	12.9	19.2	19.5	22.8	1.99	2.28
2021-12-04 01:16:19	306	0.02	0.06	0.01	0.14	0.14	0.15	0.14	0.14	0.09	0.1	14.6	12.9	19.2	19.6	22.8	1.99	2.29
2021-12-04 01:16:39	307	0.02	0.06	0.01	0.14	0.14	0.15	0.14	0.13	0.09	0.1	14.6	12.9	19.2	19.5	22.8	1.99	2.43
2021-12-04 01:17:10	308	0.02	0.06	0.01	0.14	0.14	0.15	0.13	0.14	0.09	0.1	14.6	12.9	19.2	19.5	22.8	1.98	2.46
2021-12-04 01:17:10	309	0.02	0.06	0.01	0.14	0.14	0.15	0.13	0.14	0.09	0.1	14.6	12.9	19.2	19.5	22.8	1.98	2.46
2021-12-04 01:17:20	310	0.02	0.06	0.01	0.14	0.14	0.15	0.14	0.14	0.09	0.09	14.6	12.9	19.2	19.6	22.8	1.98	2.45
2021-12-04 01:17:40	311	0.02	0.06	0.01	0.14	0.14	0.15	0.14	0.14	0.09	0.1	14.6	12.9	19.2	19.5	22.8	1.98	2.33
2021-12-04 01:18:10	312	0.02	0.05	0.01	0.14	0.14	0.15	0.13	0.14	0.09	0.09	14.6	12.9	19.2	19.6	22.8	1.98	2.41
2021-12-04 01:18:10	313	0.02	0.05	0.01	0.14	0.14	0.15	0.13	0.14	0.09	0.09	14.6	12.9	19.2	19.6	22.8	1.98	2.41
2021-12-04 01:18:21	314	0.02	0.06	0.01	0.14	0.14	0.15	0.13	0.13	0.09	0.1	14.6	12.9	19.2	19.6	22.8	1.98	2.41
2021-12-04 01:18:41	315	0.02	0.05	0.01	0.14	0.14	0.15	0.13	0.14	0.09	0.09	14.6	12.9	19.2	19.5	22.8	1.98	2.48
2021-12-04 01:19:11	316	0.02	0.06	0.01	0.14	0.14	0.15	0.13	0.13	0.09	0.09	14.6	12.9	19.2	19.6	22.8	1.99	2.29
2021-12-04 01:19:11	317	0.02	0.06	0.01	0.14	0.14	0.15	0.13	0.13	0.09	0.09	14.6	12.9	19.2	19.6	22.8	1.99	2.29
2021-12-04 01:19:21	318	0.02	0.05	0.01	0.14	0.14	0.15	0.13	0.14	0.09	0.09	14.5	12.9	19.2	19.6	22.8	2	2.27
2021-12-04 01:19:41	319	0.02	0.05	0.01	0.14	0.14	0.15	0.13	0.14	0.09	0.09	14.5	12.9	19.2	19.5	22.8	1.99	2.26
2021-12-04 01:20:12	320	0.02	0.05	0.01	0.14	0.14	0.15	0.13	0.13	0.09	0.09	14.5	12.9	19.2	19.6	22.8	1.99	2.28
2021-12-04 01:20:12	321	0.02	0.05	0.01	0.14	0.14	0.15	0.13	0.13	0.09	0.09	14.5	12.9	19.2	19.6	22.8	1.99	2.28
2021-12-04 01:20:22	322	0.02	0.05	0.01	0.14	0.14	0.15	0.13	0.13	0.09	0.09	14.6	12.9	19.2	19.5	22.8	1.99	2.31
2021-12-04 01:20:42	323	0.02	0.05	0.01	0.14	0.14	0.15	0.13	0.13	0.09	0.09	14.6	12.9	19.2	19.6	22.8	1.98	2.25
2021-12-04 01:21:12	324	0.02	0.05	0.01	0.14	0.14	0.15	0.13	0.13	0.09	0.09	14.5	12.9	19.2	19.6	22.8	1.99	2.37
2021-12-04 01:21:12	325	0.02	0.05	0.01	0.14	0.14	0.15	0.13	0.13	0.09	0.09	14.5	12.9	19.2	19.6	22.8	1.99	2.37
2021-12-04 01:21:22	326	0.02	0.05	0.01	0.14	0.14	0.15	0.13	0.13	0.09	0.09	14.6	12.9	19.2	19.6	22.8	1.99	2.3
2021-12-04 01:21:43	327	0.02	0.05	0.01	0.14	0.14	0.15	0.13	0.13	0.09	0.09	14.6	12.9	19.2	19.5	22.3	1.99	2.33
2021-12-04 01:22:03	328	0.02	0.05	0.01	0.14	0.14	0.15	0.13	0.13	0.09	0.09	14.5	12.9	19.2	19.6	22.3	1.98	2.21
2021-12-04 01:22:03	329	0.02	0.05	0.01	0.14	0.14	0.15	0.13	0.13	0.09	0.09	14.5	12.9	19.2	19.6	22.3	1.98	2.21
2021-12-04 01:22:23	330	0.02	0.05	0.01	0.14	0.14	0.15	0.13	0.13	0.09	0.09	14.6	12.9	19.2	19.5	22.3	1.98	2.25
2021-12-04 01:22:33	331	0.02	0.05	0.01	0.14	0.14	0.15	0.13	0.13	0.09	0.09	14.5	12.9	19.2	19.6	22.3	1.98	2.31
2021-12-04 01:23:04	332	0.02	0.05	0.01	0.14	0.14	0.15	0.13	0.13	0.09	0.09	14.5	12.9	19.2	19.5	22.3	1.99	2.34
2021-12-04 01:23:04	333	0.02	0.05	0.01	0.14	0.14	0.15	0.13	0.13	0.09	0.09	14.5	12.9	19.2	19.5	22.3	1.99	2.34
2021-12-04 01:23:24	334	0.02	0.05	0.01	0.14	0.13	0.15	0.13	0.13	0.09	0.09	14.5	12.9	19.2	19.6	22.3	1.98	2.22
2021-12-04 01:23:34	335	0.02	0.05	0.01	0.14	0.13	0.15	0.13	0.13	0.09	0.09	14.6	12.9	19.2	19.5	22.3	1.98	2.24
2021-12-04 01:24:04	336	0.02	0.05	0.01	0.14	0.13	0.15	0.13	0.13	0.09	0.09	14.5	12.9	19.2	19.6	22.3	1.99	2.27
2021-12-04 01:24:04	337	0.02	0.05	0.01	0.14	0.13	0.15	0.13	0.13	0.09	0.09	14.5	12.9	19.2	19.6	22.3	1.99	2.27
2021-12-04 01:24:25	338	0.02	0.05	0.01	0.14	0.14	0.15	0.13	0.13	0.09	0.09	14.5	12.9	19.2	19.5	22.3	1.99	2.37
2021-12-04 01:24:35	339	0.02	0.05	0.01	0.14	0.14	0.15	0.13	0.13	0.09	0.09	14.5	12.9	19.2	19.6	22.3	1.99	2.31
2021-12-04 01:25:05	340	0.02	0.05	0.01	0.14	0.13	0.15	0.13	0.13	0.09	0.09	14.6	12.9	19.2	19.6	22.3	1.99	2.37
2021-12-04 01:25:05	341	0.02	0.05	0.01	0.14	0.13	0.15	0.13	0.13	0.09	0.09	14.6	12.9	19.2	19.6	22.3	1.99	2.37
2021-12-04 01:25:25	342	0.02	0.05	0.01	0.14	0.13	0.15	0.13	0.13	0.09	0.09	14.6	12.9	19.2	19.6	22.3	1.99	2.41
2021-12-04 01:25:35	343	0.02	0.05	0.01	0.14	0.13	0.14	0.13	0.13	0.09	0.09	14.6	12.9	19.2	19.6	22.3	1.99	2.48
2021-12-04 01:26:06	344	0.02	0.05	0.01	0.14	0.13	0.14	0.13	0.13	0.09	0.09	14.5	12.9	19.2	19.6	22.3	1.99	2.34
2021-12-04 01:26:06	345	0.02	0.05	0.01	0.14	0.13	0.14	0.13	0.13	0.09	0.09	14.5	12.9	19.2	19.6	22.3	1.99	2.34
2021-12-04 01:26:26	346	0.02	0.05	0.01	0.14	0.13	0.14	0.13	0.13	0.09	0.09	14.5	12.9	19.2	19.6	22.3	1.99	2.37
2021-12-04 01:26:36	347	0.02	0.05	0.01	0.14	0.13	0.14	0.13	0.13	0.09	0.09	14.5	12.9	19.2	19.6	22.3	1.99	2.25
2021-12-04 01:27:06	348	0.02	0.05	0.01	0.14	0.13	0.15	0.13	0.13	0.09	0.09	14.5	12.9	19.2	19.5	22.3	1.99	2.26
2021-12-04 01:27:06	349	0.02	0.05	0.01	0.14	0.13	0.15	0.13	0.13	0.09	0.09	14.5	12.9	19.2	19.5	22.3	1.99	2.26
2021-12-04 01:27:27	350	0.02	0.05	0.01	0.14	0.13	0.14	0.13	0.13	0.09	0.09	14.5	12.9	19.2	19.6	22.3	2	2.2
2021-12-04 01:27:37	351	0.02	0.05	0.01	0.14	0.13	0.14	0.13	0.13	0.09	0.09	14.5	12.9	19.2	19.6	22.3	2	2.27
2021-12-04 01:28:07	352	0.02	0.05	0.01	0.13	0.13	0.14	0.13	0.13	0.09	0.09	14.5	12.9	19.2	19.6	22.3	1.99	2.37
2021-12-04 01:28:07	353	0.02	0.05	0.01	0.13	0.13	0.14	0.13	0.13	0.09	0.09	14.5	12.9	19.2	19.6	22.3	1.99	2.37
2021-12-04 01:28:27	354	0.02	0.05	0.01	0.13	0.13	0.14	0.13	0.13	0.09	0.09	14.5	12.9	19.2	19.6	22.3	1.99	2.37
2021-12-04 01:28:37	355	0.02	0.05	0.01	0.14	0.13	0.14	0.13	0.13	0.09	0.09	14.5	12.9	19.2	19.6	22.3	1.99	2.31
2021-12-04 01:29:08	356	0.02	0.05	0.01	0.14	0.13	0.14	0.13	0.13	0.08	0.09	14.5	12.9	19.2	19.6	22.3	1.99	2.16
2021-12-04 01:29:08	357	0.02	0.05	0.01	0.14	0.13	0.14	0.13	0.13	0.08	0.09	14.5	12.9	19.2	19.6	22.3	1.99	2.16
2021-12-04 01:29:28	358	0.02	0.05	0.01	0.14	0.13	0.14	0.13	0.13	0.09	0.09	14.5	12.8	19.2	19.6	22.3	1.99	2.2
2021-12-04 01:29:38	359	0.02	0.05	0.01	0.13	0.13	0.14	0.13	0.13	0.09	0.09	14.5	12.9	19.2	19.6	22.3	1.99	2.26
2021-12-04 01:30:08	360	0.02	0.05	0.01	0.13	0.13	0.14	0.13	0.13	0.08	0.09	14.5	12.9	19.2	19.6	22.3	1.99	2.46
2021-12-04 01:30:08	361	0.02	0.05	0.01	0.13	0.13	0.14	0.13	0.13	0.08	0.09	14.5	12.9	19.2	19.6	22.3	1.99	2.46
2021-12-04 01:30:29	362	0.02	0.05	0.01	0.14	0.13	0.14	0.13	0.13	0.09	0.09	14.5	12.9	19.2	19.6	22.3	1.99	2.46
2021-12-04 01:30:39	363	0.02	0.05	0.01	0.14	0.13	0.14	0.13	0.13	0.08	0.09	14.5	12.9	19.2	19.6	22.3	1.99	2.44
2021-12-04 01:31:09	364	0.02	0.05	0.01	0.13	0.13	0.14	0.13	0.13	0.09	0.09	14.5	12.9	19.2	19.6	22.3	1.98	2.34
2021-12-04 01:31:09	365	0.02	0.05	0.01	0.13	0.13	0.14	0.13	0.13	0.09	0.09	14.5	12.9	19.2	19.6	22.3	1.98	2.34
2021-12-04 01:31:29	366	0.02	0.05	0.01	0.13	0.13	0.14	0.13	0.13	0.09	0.09	14.5	12.9	19.2	19.6	22.3	1.98	2.25
2021-12-04 01:31:39	367	0.02	0.05	0.01	0.13	0.13	0.14	0.13	0.13	0.08	0.09	14.5	12.9	19.2	19.6	22.3	1.98	2.3
2021-12-04 01:32:10	368	0.02	0.05	0.01	0.13	0.13	0.14	0.13	0.13	0.08	0.09	14.5	12.8	19.2	19.6	22.3	1.99	2.26
2021-12-04 01:32:10	369	0.02	0.05	0.01	0.13	0.13	0.14	0.13	0.13	0.08	0.09	14.5	12.8	19.2	19.6	22.3	1.99	2.26
2021-12-04 01:32:30	370	0.02	0.05	0.01	0.13	0.13	0.14	0.13	0.13	0.08	0.09	14.5	12.9	19.2	19.6	22.3	1.99	2.28
2021-12-04 01:32:40	371	0.02	0.05	0.01	0.13	0.13	0.14	0.13	0.13	0.09	0.09	14.5	12.9	19.2	19.6	22.3	1.99	2.22
2021-12-04 01:33:00	372	0.02	0.05	0.01	0.13	0.13	0.14	0.13	0.13	0.08	0.09	14.5	12.9	19.2	19.6	22.3	1.98	2.27
2021-12-04 01:33:00	373	0.02	0.05	0.01	0.13	0.13	0.14	0.13	0.13	0.08	0.09	14.5	12.9	19.2	19.6	22.3	1.98	2.27
2021-12-04 01:33:31	374	0.02	0.05	0.01	0.13	0.13	0.14	0.13	0.13	0.08	0.09	14.5	12.9	19.2	19.6	22.3	1.99	2.22
2021-12-04 01:33:41	375	0.02	0.05	0.01	0.13	0.13	0.14	0.13	0.13	0.08	0.09	14.5	12.9	19.2	19.6	22.3	1.99	2.28
2021-12-04 01:34:01	376	0.02	0.05	0.01	0.13	0.13	0.14	0.13	0.13	0.08	0.09	14.5	12.9	19.2	19.6	22.3	2	2.29
2021-12-04 01:34:01	377	0.02	0.05	0.01	0.13	0.13	0.14	0.13	0.13	0.08	0.09	14.5	12.9	19.2	19.6	22.3	2	2.29
2021-12-04 01:34:31	378	0.02	0.05	0.01	0.13	0.13	0.14	0.13	0.13	0.08	0.09	14.5	12.9	19.2	19.6	22.3	1.99	2.32
2021-12-04 01:34:41	379	0.02	0.05	0.01	0.13	0.13	0.14	0.13	0.13	0.08	0.09	14.5	12.9	19.2	19.6	22.3	1.99	2.19
2021-12-04 01:35:02	380	0.02	0.05	0.01	0.13	0.13	0.14	0.13	0.13	0.08	0.09	14.5	12.9	19.2	19.6	22.3	1.99	2.2
2021-12-04 01:35:02	381	0.02	0.05	0.01	0.13	0.13	0.14	0.13	0.13	0.08	0.09	14.5	12.9	19.2	19.6	22.3	1.99	2.2
2021-12-04 01:35:22	382	0.02	0.05	0.01	0.13	0.13	0.14	0.13	0.13	0.08	0.09	14.5	12.9	19.2	19.5	22.3	1.98	2.27
2021-12-04 01:35:45	383	0.02	0.05	0.01	0.13	0.13	0.14	0.13	0.13	0.09	0.09	14.5	12.9	19.2	19.6	22.3	1.99	2.49
2021-12-04 01:35:55	384	0.02	0.05	0.01	0.13	0.13	0.14	0.12	0.13	0.09	0.09	14.5	12.9	19.2	19.6	22.3	1.98	2.56
2021-12-04 01:35:55	385	0.02	0.05	0.01	0.13	0.13	0.14	0.12	0.13	0.09	0.09	14.5	12.9	19.2	19.6	22.3	1.98	2.56
2021-12-04 01:36:25	386	0.02	0.05	0.01	0.13	0.13	0.14	0.13	0.13	0.09	0.09	14.5	12.9	19.2	19.6	22.3	1.98	2.47
2021-12-04 01:36:48	387	0.02	0.05	0.01	0.13	0.13	0.14	0.13	0.13	0.09	0.09	14.5	12.9	19.2	19.6	22.3	1.98	2.29
2021-12-04 01:36:58	388	0.02	0.05	0.01	0.13	0.13	0.14	0.13	0.13	0.09	0.09	14.5	12.9	19.2	19.6	22.3	1.98	2.12
2021-12-04 01:36:58	389	0.02	0.05	0.01	0.13	0.13	0.14	0.13	0.13	0.09	0.09	14.5	12.9	19.2	19.6	22.3	1.98	2.12
2021-12-04 01:37:28	390	0.02	0.05	0.01	0.13	0.13	0.14	0.13	0.13	0.08	0.09	14.5	12.9	19.2	19.6	22.3	1.98	2.17
2021-12-04 01:37:48	391	0.02	0.05	0.01	0.13	0.13	0.14	0.13	0.13	0.08	0.09	14.5	12.9	19.2	19.6	22.3	1.97	2.3
2021-12-04 01:37:59	392	0.02	0.05	0.01	0.13	0.13	0.14	0.13	0.13	0.08	0.09	14.5	12.9	19.2	19.6	22.3	1.97	2.41
2021-12-04 01:37:59	393	0.02	0.05	0.01	0.13	0.13	0.14	0.13	0.13	0.08	0.09	14.5	12.9	19.2	19.6	22.3	1.97	2.41
2021-12-04 01:38:29	394	0.02	0.05	0.01	0.13	0.13	0.14	0.13	0.13	0.08	0.09	14.5	12.9	19.2	19.6	22.3	1.98	2.41
2021-12-04 01:38:49	395	0.02	0.05	0.01	0.13	0.13	0.14	0.13	0.13	0.08	0.08	14.5	12.9	19.2	19.6	22.3	1.99	2.26
2021-12-04 01:38:59	396	0.02	0.05	0.01	0.13	0.13	0.14	0.13	0.13	0.08	0.09	14.5	12.9	19.2	19.6	22.3	1.99	2.27
2021-12-04 01:38:59	397	0.02	0.05	0.01	0.13	0.13	0.14	0.13	0.13	0.08	0.09	14.5	12.9	19.2	19.6	22.3	1.99	2.27
2021-12-04 01:39:29	398	0.02	0.05	0.01	0.13	0.13	0.14	0.13	0.12	0.08	0.08	14.5	12.9	19.2	19.6	22.3	1.98	2.26
2021-12-04 01:39:40	399	0.02	0.05	0.01	0.13	0.13	0.14	0.13	0.13	0.08	0.09	14.5	12.9	19.2	19.6	22.3	1.98	2.34
2021-12-04 01:40:00	400	0.02	0.05	0.01	0.13	0.13	0.14	0.12	0.12	0.08	0.08	14.5	12.9	19.2	19.6	22.3	1.99	2.44
2021-12-04 01:40:00	401	0.02	0.05	0.01	0.13	0.13	0.14	0.12	0.12	0.08	0.08	14.5	12.9	19.2	19.6	22.3	1.99	2.44
2021-12-04 01:40:30	402	0.02	0.05	0.01	0.13	0.13	0.14	0.13	0.12	0.08	0.08	14.5	12.9	19.2	19.6	22.3	1.98	2.42
2021-12-04 01:40:40	403	0.02	0.05	0.01	0.13	0.13	0.14	0.13	0.12	0.08	0.08	14.5	12.9	19.2	19.6	22.3	1.98	2.33
2021-12-04 01:41:00	404	0.02	0.05	0.01	0.13	0.13	0.14	0.13	0.12	0.08	0.08	14.5	12.9	19.2	19.6	22.3	1.98	2.31
2021-12-04 01:41:00	405	0.02	0.05	0.01	0.13	0.13	0.14	0.13	0.12	0.08	0.08	14.5	12.9	19.2	19.6	22.3	1.98	2.31
2021-12-04 01:41:31	406	0.02	0.05	0.01	0.13	0.13	0.14	0.12	0.12	0.08	0.08	14.5	12.9	19.2	19.6	22.3	1.97	2.31
2021-12-04 01:41:41	407	0.02	0.05	0.01	0.13	0.12	0.14	0.13	0.12	0.08	0.09	14.5	12.9	19.2	19.6	22.3	1.97	2.36
2021-12-04 01:42:01	408	0.02	0.05	0.01	0.13	0.13	0.14	0.13	0.12	0.08	0.08	14.5	12.9	19.2	19.6	22.3	1.97	2.27
2021-12-04 01:42:01	409	0.02	0.05	0.01	0.13	0.13	0.14	0.13	0.12	0.08	0.08	14.5	12.9	19.2	19.6	22.3	1.97	2.27
2021-12-04 01:42:32	410	0.02	0.05	0.01	0.13	0.12	0.14	0.12	0.12	0.08	0.09	14.5	12.8	19.2	19.6	22.3	1.97	2.23
2021-12-04 01:42:42	411	0.02	0.05	0.01	0.13	0.13	0.14	0.12	0.12	0.08	0.08	14.5	12.8	19.2	19.6	22.3	1.98	2.16
2021-12-04 01:43:02	412	0.02	0.05	0.01	0.13	0.13	0.14	0.13	0.12	0.08	0.08	14.5	12.9	19.2	19.6	22.3	1.98	2.13
2021-12-04 01:43:02	413	0.02	0.05	0.01	0.13	0.13	0.14	0.13	0.12	0.08	0.08	14.5	12.9	19.2	19.6	22.3	1.98	2.13
2021-12-04 01:43:32	414	0.02	0.05	0.01	0.13	0.13	0.14	0.12	0.12	0.08	0.08	14.5	12.9	19.2	19.6	22.3	1.98	2.19
2021-12-04 01:43:42	415	0.02	0.05	0.01	0.13	0.12	0.14	0.12	0.12	0.08	0.08	14.5	12.9	19.2	19.6	22.3	1.99	2.33
2021-12-04 01:44:03	416	0.02	0.05	0.01	0.13	0.12	0.14	0.12	0.12	0.08	0.08	14.5	12.9	19.2	19.6	22.3	1.98	2.43
2021-12-04 01:44:03	417	0.02	0.05	0.01	0.13	0.12	0.14	0.12	0.12	0.08	0.08	14.5	12.9	19.2	19.6	22.3	1.98	2.43
2021-12-04 01:44:33	418	0.02	0.05	0.01	0.13	0.12	0.14	0.12	0.12	0.08	0.08	14.5	12.9	19.2	19.6	22.3	1.98	2.46
2021-12-04 01:44:43	419	0.02	0.05	0.01	0.13	0.13	0.14	0.12	0.12	0.08	0.08	14.5	12.9	19.2	19.6	22.3	1.99	2.48
2021-12-04 01:45:03	420	0.02	0.05	0.01	0.13	0.12	0.14	0.12	0.12	0.08	0.08	14.5	12.9	19.2	19.6	22.3	2	2.43
2021-12-04 01:45:03	421	0.02	0.05	0.01	0.13	0.12	0.14	0.12	0.12	0.08	0.08	14.5	12.9	19.2	19.6	22.3	2	2.43
2021-12-04 01:45:34	422	0.02	0.05	0.01	0.13	0.13	0.14	0.12	0.12	0.08	0.08	14.5	12.9	19.2	19.6	22.3	1.99	2.35
2021-12-04 01:45:44	423	0.02	0.05	0.01	0.13	0.12	0.14	0.12	0.12	0.08	0.08	14.5	12.9	19.2	19.6	22.3	1.98	2.24
2021-12-04 01:46:04	424	0.02	0.05	0.01	0.13	0.12	0.14	0.12	0.12	0.08	0.08	14.5	12.9	19.2	19.6	22.3	1.98	2.27
2021-12-04 01:46:04	425	0.02	0.05	0.01	0.13	0.12	0.14	0.12	0.12	0.08	0.08	14.5	12.9	19.2	19.6	22.3	1.98	2.27
2021-12-04 01:46:34	426	0.02	0.05	0.01	0.13	0.12	0.14	0.12	0.12	0.08	0.08	14.5	12.9	19.2	19.6	22.3	1.98	2.26
2021-12-04 01:46:44	427	0.02	0.05	0.01	0.12	0.12	0.14	0.12	0.12	0.08	0.08	14.5	12.9	19.2	19.6	22.3	1.98	2.25
2021-12-04 01:47:04	428	0.02	0.05	0.01	0.13	0.12	0.14	0.12	0.12	0.08	0.08	14.5	12.9	19.2	19.6	22.3	1.99	2.05
2021-12-04 01:47:04	429	0.02	0.05	0.01	0.13	0.12	0.14	0.12	0.12	0.08	0.08	14.5	12.9	19.2	19.6	22.3	1.99	2.05
2021-12-04 01:47:35	430	0.02	0.05	0.01	0.13	0.12	0.14	0.12	0.12	0.08	0.08	14.5	12.9	19.2	19.6	22.3	2	2.07
2021-12-04 01:47:45	431	0.02	0.05	0.01	0.13	0.12	0.14	0.12	0.12	0.08	0.08	14.5	12.9	19.2	19.6	22.3	2	2.16
2021-12-04 01:48:05	432	0.02	0.05	0.01	0.13	0.12	0.14	0.12	0.12	0.08	0.08	14.5	12.9	19.2	19.6	22.3	2	2.39
2021-12-04 01:48:05	433	0.02	0.05	0.01	0.13	0.12	0.14	0.12	0.12	0.08	0.08	14.5	12.9	19.2	19.6	22.3	2	2.39
2021-12-04 01:48:35	434	0.02	0.05	0.01	0.12	0.12	0.13	0.12	0.12	0.08	0.08	14.5	12.8	19.2	19.6	22.3	1.98	2.35
2021-12-04 01:48:46	435	0.02	0.05	0.01	0.12	0.12	0.13	0.12	0.12	0.08	0.08	14.5	12.8	19.2	19.6	22.3	1.99	2.38
2021-12-04 01:49:06	436	0.02	0.05	0.01	0.13	0.12	0.14	0.12	0.12	0.08	0.08	14.5	12.9	19.2	19.6	22.3	1.99	2.24
2021-12-04 01:49:06	437	0.02	0.05	0.01	0.13	0.12	0.14	0.12	0.12	0.08	0.08	14.5	12.9	19.2	19.6	22.3	1.99	2.24
2021-12-04 01:49:36	438	0.02	0.05	0.01	0.12	0.12	0.14	0.12	0.12	0.08	0.08	14.5	12.9	19.2	19.6	22.3	1.99	2.43
2021-12-04 01:49:46	439	0.02	0.05	0.01	0.12	0.12	0.13	0.12	0.12	0.08	0.08	14.5	12.9	19.2	19.6	22.3	1.99	2.25
2021-12-04 01:50:06	440	0.02	0.05	0.01	0.13	0.12	0.14	0.12	0.12	0.08	0.08	14.5	12.9	19.2	19.6	22.3	2	2.34
2021-12-04 01:50:06	441	0.02	0.05	0.01	0.13	0.12	0.14	0.12	0.12	0.08	0.08	14.5	12.9	19.2	19.6	22.3	2	2.34
2021-12-04 01:50:37	442	0.02	0.05	0.01	0.12	0.12	0.13	0.12	0.12	0.08	0.08	14.5	12.9	19.2	19.6	22.3	1.99	2.16
2021-12-04 01:50:47	443	0.02	0.05	0.01	0.12	0.12	0.14	0.12	0.12	0.08	0.08	14.5	12.9	19.2	19.6	22.3	1.99	2.29
2021-12-04 01:50:47	444	0.02	0.05	0.01	0.12	0.12	0.14	0.12	0.12	0.08	0.08	14.5	12.9	19.2	19.6	22.3	1.99	2.29
2021-12-04 01:51:07	445	0.02	0.05	0.01	0.12	0.12	0.13	0.12	0.12	0.08	0.08	14.5	12.9	19.2	19.6	22.3	1.99	2.31
2021-12-04 01:51:37	446	0.02	0.05	0.01	0.13	0.12	0.13	0.12	0.12	0.08	0.08	14.5	12.9	19.2	19.6	22.3	2	2.31
2021-12-04 01:51:48	447	0.02	0.05	0.01	0.13	0.12	0.14	0.12	0.12	0.08	0.08	14.5	12.9	19.2	19.6	22.3	1.99	2.38
2021-12-04 01:51:48	448	0.02	0.05	0.01	0.13	0.12	0.14	0.12	0.12	0.08	0.08	14.5	12.9	19.2	19.6	22.3	1.99	2.38
2021-12-04 01:52:08	449	0.02	0.05	0.01	0.12	0.12	0.13	0.12	0.12	0.08	0.08	14.5	12.9	19.2	19.6	22.3	2	2.37
2021-12-04 01:52:38	450	0.02	0.05	0.01	0.12	0.12	0.13	0.12	0.12	0.08	0.08	14.5	12.9	19.2	19.6	22.3	2	2.43
2021-12-04 01:52:48	451	0.02	0.05	0.01	0.12	0.12	0.14	0.12	0.12	0.08	0.08	14.5	12.9	19.2	19.6	22.3	2	2.3
2021-12-04 01:52:48	452	0.02	0.05	0.01	0.12	0.12	0.14	0.12	0.12	0.08	0.08	14.5	12.9	19.2	19.6	22.3	2	2.3
2021-12-04 01:53:08	453	0.02	0.05	0.01	0.12	0.12	0.13	0.12	0.12	0.08	0.08	14.5	12.8	19.2	19.6	22.3	1.99	2.14
2021-12-04 01:53:39	454	0.02	0.05	0.01	0.12	0.12	0.13	0.12	0.12	0.08	0.08	14.5	12.8	19.2	19.6	22.3	1.99	2.03
2021-12-04 01:53:49	455	0.02	0.05	0.01	0.12	0.12	0.13	0.12	0.12	0.08	0.08	14.5	12.9	19.2	19.6	22.3	1.99	2.08
2021-12-04 01:53:49	456	0.02	0.05	0.01	0.12	0.12	0.13	0.12	0.12	0.08	0.08	14.5	12.9	19.2	19.6	22.3	1.99	2.08
2021-12-04 01:54:09	457	0.02	0.05	0.01	0.12	0.12	0.14	0.12	0.12	0.08	0.08	14.5	12.8	19.2	19.6	22.3	1.99	2.22
2021-12-04 01:54:39	458	0.02	0.05	0.01	0.12	0.12	0.13	0.12	0.12	0.08	0.08	14.5	12.8	19.2	19.6	22.3	1.98	2.37
2021-12-04 01:54:50	459	0.02	0.05	0.01	0.12	0.12	0.13	0.12	0.12	0.08	0.08	14.5	12.8	19.2	19.6	22.3	1.98	2.44
2021-12-04 01:54:50	460	0.02	0.05	0.01	0.12	0.12	0.13	0.12	0.12	0.08	0.08	14.5	12.8	19.2	19.6	22.3	1.98	2.44
2021-12-04 01:55:10	461	0.02	0.05	0.01	0.12	0.12	0.14	0.12	0.12	0.08	0.08	14.5	12.8	19.2	19.6	22.3	1.99	2.46
2021-12-04 01:55:20	462	0.02	0.05	0.01	0.12	0.12	0.13	0.12	0.12	0.08	0.08	14.5	12.8	19.2	19.6	22.3	1.98	2.46
2021-12-04 01:55:50	463	0.02	0.05	0.01	0.13	0.12	0.13	0.12	0.12	0.08	0.08	14.5	12.8	19.2	19.6	22.3	1.99	2.25
2021-12-04 01:55:50	464	0.02	0.05	0.01	0.13	0.12	0.13	0.12	0.12	0.08	0.08	14.5	12.8	19.2	19.6	22.3	1.99	2.25
2021-12-04 01:56:10	465	0.02	0.05	0.01	0.12	0.12	0.13	0.12	0.12	0.08	0.08	14.5	12.8	19.2	19.6	22.3	1.99	2.31
2021-12-04 01:56:20	466	0.02	0.05	0.01	0.12	0.12	0.13	0.12	0.12	0.08	0.08	14.5	12.8	19.2	19.6	22.3	1.99	2.32
2021-12-04 01:56:51	467	0.02	0.05	0.01	0.12	0.12	0.13	0.12	0.12	0.08	0.08	14.5	12.9	19.2	19.6	22.3	1.98	2.44
2021-12-04 01:56:51	468	0.02	0.05	0.01	0.12	0.12	0.13	0.12	0.12	0.08	0.08	14.5	12.9	19.2	19.6	22.3	1.98	2.44
2021-12-04 01:57:01	469	0.02	0.05	0.01	0.12	0.12	0.13	0.12	0.12	0.08	0.08	14.5	12.9	19.2	19.6	22.3	1.98	2.47
2021-12-04 01:57:21	470	0.02	0.05	0.01	0.12	0.12	0.13	0.12	0.12	0.08	0.08	14.5	12.8	19.2	19.6	22.3	1.99	2.38
2021-12-04 01:57:51	471	0.02	0.05	0.01	0.12	0.12	0.13	0.12	0.12	0.08	0.08	14.5	12.8	19.2	19.6	22.3	1.99	2.44
2021-12-04 01:57:51	472	0.02	0.05	0.01	0.12	0.12	0.13	0.12	0.12	0.08	0.08	14.5	12.8	19.2	19.6	22.3	1.99	2.44
2021-12-04 01:58:02	473	0.02	0.05	0.01	0.12	0.12	0.13	0.12	0.12	0.08	0.08	14.5	12.8	19.2	19.6	22.3	1.99	2.51
2021-12-04 01:58:22	474	0.02	0.05	0.01	0.12	0.12	0.13	0.12	0.12	0.08	0.08	14.5	12.8	19.2	19.6	22.3	1.99	2.4
2021-12-04 01:58:52	475	0.02	0.05	0.01	0.12	0.12	0.13	0.12	0.12	0.08	0.08	14.5	12.8	19.2	19.6	22.3	2	2.29
2021-12-04 01:58:52	476	0.02	0.05	0.01	0.12	0.12	0.13	0.12	0.12	0.08	0.08	14.5	12.8	19.2	19.6	22.3	2	2.29
2021-12-04 01:59:02	477	0.02	0.05	0.01	0.12	0.12	0.13	0.12	0.12	0.08	0.08	14.5	12.8	19.2	19.6	22.3	1.99	2.18
2021-12-04 01:59:22	478	0.02	0.05	0.01	0.12	0.12	0.13	0.12	0.12	0.08	0.08	14.5	12.9	19.2	19.6	22.3	2	2.3
2021-12-04 01:59:53	479	0.02	0.05	0.01	0.12	0.12	0.13	0.12	0.12	0.08	0.08	14.5	12.8	19.2	19.6	22.3	1.99	2.35
2021-12-04 01:59:53	480	0.02	0.05	0.01	0.12	0.12	0.13	0.12	0.12	0.08	0.08	14.5	12.8	19.2	19.6	22.3	1.99	2.35
2021-12-04 02:00:03	481	0.02	0.05	0.01	0.12	0.12	0.13	0.12	0.12	0.08	0.08	14.5	12.8	19.2	19.6	22.3	1.99	2.42
2021-12-04 02:00:23	482	0.02	0.05	0.01	0.12	0.12	0.13	0.12	0.12	0.08	0.08	14.5	12.8	19.2	19.6	22.3	1.99	2.23
2021-12-04 02:00:53	483	0.02	0.05	0.01	0.12	0.12	0.13	0.12	0.12	0.08	0.08	14.5	12.8	19.2	19.6	22.3	2	2.32
2021-12-04 02:00:53	484	0.02	0.05	0.01	0.12	0.12	0.13	0.12	0.12	0.08	0.08	14.5	12.8	19.2	19.6	22.3	2	2.32
2021-12-04 02:01:04	485	0.02	0.05	0.01	0.12	0.12	0.13	0.12	0.12	0.08	0.08	14.5	12.8	19.2	19.6	22.3	2.01	2.28
2021-12-04 02:01:24	486	0.02	0.05	0.01	0.12	0.12	0.13	0.12	0.12	0.08	0.08	14.5	12.9	19.2	19.6	22.3	2	2.42
2021-12-04 02:01:54	487	0.02	0.05	0.01	0.12	0.12	0.13	0.12	0.12	0.08	0.08	14.5	12.8	19.2	19.6	22.3	2	2.4
2021-12-04 02:01:54	488	0.02	0.05	0.01	0.12	0.12	0.13	0.12	0.12	0.08	0.08	14.5	12.8	19.2	19.6	22.3	2	2.4
2021-12-04 02:02:04	489	0.02	0.05	0.01	0.12	0.12	0.13	0.12	0.12	0.08	0.08	14.5	12.8	19.2	19.6	22.3	2.01	2.44
2021-12-04 02:02:24	490	0.02	0.05	0.01	0.12	0.12	0.13	0.12	0.12	0.08	0.08	14.5	12.8	19.2	19.6	22.3	2.01	2.44
2021-12-04 02:02:55	491	0.02	0.05	0.01	0.12	0.12	0.13	0.12	0.12	0.08	0.08	14.5	12.8	19.2	19.6	22.3	2	2.41
2021-12-04 02:02:55	492	0.02	0.05	0.01	0.12	0.12	0.13	0.12	0.12	0.08	0.08	14.5	12.8	19.2	19.6	22.3	2	2.41
2021-12-04 02:03:05	493	0.02	0.05	0.01	0.12	0.12	0.13	0.12	0.12	0.08	0.08	14.5	12.8	19.2	19.6	22.3	1.99	2.43
2021-12-04 02:03:25	494	0.02	0.05	0.01	0.12	0.12	0.13	0.12	0.12	0.08	0.08	14.5	12.8	19.2	19.6	22.3	2	2.36
2021-12-04 02:03:55	495	0.02	0.05	0.01	0.12	0.12	0.13	0.12	0.12	0.08	0.08	14.5	12.8	19.2	19.6	22.3	2	2.28
2021-12-04 02:03:55	496	0.02	0.05	0.01	0.12	0.12	0.13	0.12	0.12	0.08	0.08	14.5	12.8	19.2	19.6	22.3	2	2.28
2021-12-04 02:04:05	497	0.02	0.05	0.01	0.12	0.12	0.13	0.12	0.12	0.08	0.08	14.5	12.8	19.2	19.6	22.3	2	2.24
2021-12-04 02:04:26	498	0.02	0.05	0.01	0.12	0.12	0.13	0.12	0.12	0.08	0.08	14.5	12.8	19.2	19.6	22.3	1.99	2.27
2021-12-04 02:04:56	499	0.02	0.05	0.01	0.12	0.12	0.13	0.12	0.12	0.08	0.08	14.5	12.8	19.2	19.6	22.3	2	2.31
2021-12-04 02:04:56	500	0.02	0.05	0.01	0.12	0.12	0.13	0.12	0.12	0.08	0.08	14.5	12.8	19.2	19.6	22.3	2	2.31
2021-12-04 02:05:06	501	0.02	0.05	0.01	0.12	0.12	0.13	0.12	0.12	0.08	0.08	14.4	12.8	19.2	19.6	22.3	2	2.37
2021-12-04 02:05:26	502	0.02	0.05	0.01	0.12	0.12	0.13	0.12	0.12	0.08	0.08	14.4	12.8	19.2	19.6	22.3	1.99	2.36
2021-12-04 02:05:57	503	0.02	0.05	0.01	0.12	0.12	0.13	0.12	0.12	0.07	0.08	14.5	12.8	19.2	19.6	22.3	2	2.33
2021-12-04 02:05:57	504	0.02	0.05	0.01	0.12	0.12	0.13	0.12	0.12	0.07	0.08	14.5	12.8	19.2	19.6	22.3	2	2.33
2021-12-04 02:06:07	505	0.02	0.05	0.01	0.12	0.12	0.13	0.12	0.12	0.08	0.08	14.5	12.8	19.2	19.6	22.3	2	2.29
2021-12-04 02:06:27	506	0.02	0.05	0.01	0.12	0.12	0.13	0.12	0.12	0.08	0.08	14.4	12.8	19.2	19.6	22.3	2	2.28
2021-12-04 02:06:57	507	0.02	0.05	0.01	0.12	0.12	0.13	0.12	0.12	0.08	0.08	14.5	12.8	19.2	19.6	22.3	2.01	2.48
2021-12-04 02:06:57	508	0.02	0.05	0.01	0.12	0.12	0.13	0.12	0.12	0.08	0.08	14.5	12.8	19.2	19.6	22.3	2.01	2.48
2021-12-04 02:07:08	509	0.02	0.05	0.01	0.12	0.12	0.13	0.12	0.12	0.08	0.08	14.5	12.8	19.2	19.6	22.3	2	2.5
2021-12-04 02:07:28	510	0.02	0.05	0.01	0.12	0.12	0.13	0.12	0.12	0.08	0.08	14.5	12.8	19.2	19.6	22.3	2	2.47
2021-12-04 02:07:58	511	0.02	0.05	0.01	0.12	0.12	0.13	0.12	0.12	0.08	0.08	14.4	12.8	19.2	19.6	22.3	2	2.48
2021-12-04 02:07:58	512	0.02	0.05	0.01	0.12	0.12	0.13	0.12	0.12	0.08	0.08	14.4	12.8	19.2	19.6	22.3	2	2.48
2021-12-04 02:08:08	513	0.02	0.05	0.01	0.12	0.12	0.13	0.12	0.12	0.08	0.08	14.4	12.8	19.2	19.6	22.3	2	2.48
2021-12-04 02:08:28	514	0.02	0.05	0.01	0.12	0.12	0.13	0.12	0.12	0.08	0.08	14.4	12.8	19.2	19.6	22.3	2.01	2.55
2021-12-04 02:08:59	515	0.02	0.05	0.01	0.12	0.12	0.13	0.12	0.12	0.08	0.08	14.4	12.8	19.2	19.6	22.3	2	2.34
2021-12-04 02:08:59	516	0.02	0.05	0.01	0.12	0.12	0.13	0.12	0.12	0.08	0.08	14.4	12.8	19.2	19.6	22.3	2	2.34
2021-12-04 02:09:09	517	0.02	0.05	0.01	0.12	0.12	0.13	0.12	0.12	0.08	0.08	14.5	12.8	19.2	19.6	22.3	2	2.26
2021-12-04 02:09:29	518	0.02	0.05	0.01	0.12	0.12	0.13	0.12	0.12	0.08	0.08	14.5	12.8	19.2	19.6	22.3	1.99	2.18
2021-12-04 02:09:59	519	0.02	0.05	0.01	0.12	0.11	0.13	0.12	0.12	0.08	0.08	14.5	12.8	19.2	19.6	22.3	1.99	2.28
2021-12-04 02:09:59	520	0.02	0.05	0.01	0.12	0.11	0.13	0.12	0.12	0.08	0.08	14.5	12.8	19.2	19.6	22.3	1.99	2.28
2021-12-04 02:10:09	521	0.02	0.05	0.01	0.12	0.12	0.14	0.12	0.12	0.08	0.08	14.5	12.8	19.2	19.6	22.3	2	2.34
2021-12-04 02:10:30	522	0.02	0.05	0.01	0.12	0.12	0.13	0.12	0.12	0.07	0.08	14.5	12.8	19.2	19.6	22.3	2	2.42
2021-12-04 02:11:00	523	0.02	0.05	0.01	0.12	0.12	0.13	0.12	0.12	0.08	0.08	14.5	12.8	19.2	19.6	22.3	2	2.34
2021-12-04 02:11:00	524	0.02	0.05	0.01	0.12	0.12	0.13	0.12	0.12	0.08	0.08	14.5	12.8	19.2	19.6	22.3	2	2.34
2021-12-04 02:11:10	525	0.02	0.05	0.01	0.12	0.12	0.13	0.12	0.12	0.08	0.08	14.5	12.8	19.2	19.6	22.3	2	2.36
2021-12-04 02:11:30	526	0.02	0.05	0.01	0.12	0.12	0.13	0.12	0.12	0.08	0.08	14.5	12.8	19.2	19.6	22.3	2	2.28
2021-12-04 02:12:01	527	0.02	0.05	0.01	0.12	0.12	0.13	0.12	0.12	0.08	0.08	14.5	12.8	19.2	19.6	22.3	2	2.2
2021-12-04 02:12:01	528	0.02	0.05	0.01	0.12	0.12	0.13	0.12	0.12	0.08	0.08	14.5	12.8	19.2	19.6	22.3	2	2.2
2021-12-04 02:12:11	529	0.02	0.05	0.01	0.12	0.12	0.13	0.12	0.12	0.08	0.08	14.4	12.8	19.2	19.6	22.3	2	2.23
2021-12-04 02:12:31	530	0.02	0.05	0.01	0.12	0.12	0.13	0.12	0.12	0.08	0.08	14.4	12.8	19.2	19.6	22.3	2	2.27
2021-12-04 02:13:01	531	0.02	0.05	0.01	0.12	0.11	0.13	0.12	0.12	0.08	0.08	14.4	12.8	19.2	19.6	22.3	2.02	2.38
2021-12-04 02:13:01	532	0.02	0.05	0.01	0.12	0.11	0.13	0.12	0.12	0.08	0.08	14.4	12.8	19.2	19.6	22.3	2.02	2.38
2021-12-04 02:13:11	533	0.02	0.05	0.01	0.12	0.11	0.13	0.12	0.12	0.08	0.08	14.4	12.8	19.2	19.6	22.3	2.02	2.41
2021-12-04 02:13:32	534	0.02	0.05	0.01	0.12	0.12	0.13	0.12	0.12	0.07	0.08	14.4	12.8	19.2	19.6	22.3	2.02	2.39
2021-12-04 02:14:02	535	0.02	0.05	0.01	0.12	0.11	0.13	0.12	0.12	0.08	0.08	14.5	12.8	19.2	19.6	22.3	2.01	2.34
2021-12-04 02:14:02	536	0.02	0.05	0.01	0.12	0.11	0.13	0.12	0.12	0.08	0.08	14.5	12.8	19.2	19.6	22.3	2.01	2.34
2021-12-04 02:14:12	537	0.02	0.05	0.01	0.12	0.11	0.13	0.12	0.12	0.08	0.08	14.4	12.8	19.2	19.6	22.3	2.02	2.41
2021-12-04 02:14:22	538	0.02	0.05	0.01	0.12	0.11	0.13	0.12	0.12	0.07	0.08	14.4	12.8	19.2	19.6	22.3	2.02	2.37
2021-12-04 02:14:53	539	0.02	0.05	0.01	0.12	0.11	0.13	0.12	0.12	0.08	0.08	14.4	12.8	19.2	19.6	22.3	2.02	2.55
2021-12-04 02:14:53	540	0.02	0.05	0.01	0.12	0.11	0.13	0.12	0.12	0.08	0.08	14.4	12.8	19.2	19.6	22.3	2.02	2.55
2021-12-04 02:15:13	541	0.02	0.05	0.01	0.12	0.12	0.13	0.12	0.12	0.07	0.08	14.4	12.8	19.2	19.6	22.3	2.02	2.47
2021-12-04 02:15:23	542	0.02	0.05	0.01	0.12	0.12	0.13	0.12	0.12	0.08	0.08	14.5	12.8	19.2	19.6	22.3	2.03	2.32
2021-12-04 02:15:53	543	0.02	0.05	0.01	0.12	0.12	0.13	0.12	0.12	0.07	0.08	14.4	12.8	19.2	19.6	22.3	2.02	2.32
2021-12-04 02:15:53	544	0.02	0.05	0.01	0.12	0.12	0.13	0.12	0.12	0.07	0.08	14.4	12.8	19.2	19.6	22.3	2.02	2.32
2021-12-04 02:16:13	545	0.02	0.05	0.01	0.12	0.11	0.13	0.12	0.12	0.08	0.08	14.4	12.8	19.2	19.6	22.3	2.02	2.3
2021-12-04 02:16:24	546	0.02	0.05	0.01	0.12	0.11	0.13	0.12	0.12	0.08	0.08	14.4	12.8	19.2	19.6	22.3	2.01	2.35
2021-12-04 02:16:54	547	0.02	0.05	0.01	0.12	0.11	0.13	0.12	0.12	0.07	0.08	14.4	12.8	19.2	19.6	22.3	2.01	2.18
2021-12-04 02:16:54	548	0.02	0.05	0.01	0.12	0.11	0.13	0.12	0.12	0.07	0.08	14.4	12.8	19.2	19.6	22.3	2.01	2.18
2021-12-04 02:17:14	549	0.02	0.05	0.01	0.12	0.12	0.13	0.12	0.12	0.07	0.08	14.4	12.8	19.2	19.6	22.3	2.01	2.19
2021-12-04 02:17:24	550	0.02	0.05	0.01	0.12	0.12	0.13	0.12	0.12	0.07	0.08	14.5	12.8	19.2	19.6	22.3	2.01	2.28
2021-12-04 02:17:44	551	0.02	0.05	0.01	0.12	0.11	0.13	0.12	0.12	0.08	0.08	14.4	12.8	19.2	19.6	22.3	2	2.4
2021-12-04 02:17:44	552	0.02	0.05	0.01	0.12	0.11	0.13	0.12	0.12	0.08	0.08	14.4	12.8	19.2	19.6	22.3	2	2.4
2021-12-04 02:18:15	553	0.02	0.05	0.01	0.12	0.11	0.13	0.12	0.12	0.07	0.08	14.4	12.8	19.2	19.6	22.3	2.01	2.44
2021-12-04 02:18:25	554	0.02	0.05	0.01	0.12	0.11	0.13	0.12	0.12	0.08	0.08	14.4	12.8	19.2	19.6	22.3	2	2.34
2021-12-04 02:18:45	555	0.02	0.05	0.01	0.12	0.11	0.13	0.12	0.12	0.08	0.08	14.4	12.8	19.2	19.6	22.3	2	2.18
2021-12-04 02:18:45	556	0.02	0.05	0.01	0.12	0.11	0.13	0.12	0.12	0.08	0.08	14.4	12.8	19.2	19.6	22.3	2	2.18
2021-12-04 02:19:15	557	0.02	0.05	0.01	0.12	0.11	0.13	0.12	0.12	0.07	0.08	14.4	12.8	19.2	19.6	22.3	2	2.18
2021-12-04 02:19:26	558	0.02	0.05	0.01	0.12	0.12	0.13	0.12	0.12	0.08	0.08	14.4	12.8	19.2	19.6	22.3	2	2.33
2021-12-04 02:19:46	559	0.02	0.05	0.01	0.12	0.11	0.13	0.12	0.12	0.08	0.08	14.4	12.8	19.2	19.6	22.3	2	2.44
2021-12-04 02:19:46	560	0.02	0.05	0.01	0.12	0.11	0.13	0.12	0.12	0.08	0.08	14.4	12.8	19.2	19.6	22.3	2	2.44
2021-12-04 02:20:16	561	0.02	0.05	0.01	0.12	0.12	0.13	0.12	0.12	0.07	0.08	14.4	12.8	19.2	19.6	22.3	1.99	2.44
2021-12-04 02:20:26	562	0.02	0.05	0.01	0.12	0.11	0.13	0.12	0.12	0.07	0.08	14.4	12.8	19.2	19.6	22.3	2	2.45
2021-12-04 02:20:46	563	0.02	0.05	0.01	0.12	0.11	0.13	0.12	0.12	0.08	0.08	14.5	12.8	19.2	19.6	22.3	1.99	2.41
2021-12-04 02:20:46	564	0.02	0.05	0.01	0.12	0.11	0.13	0.12	0.12	0.08	0.08	14.5	12.8	19.2	19.6	22.3	1.99	2.41
2021-12-04 02:21:17	565	0.02	0.05	0.01	0.12	0.12	0.13	0.12	0.12	0.08	0.08	14.5	12.8	19.2	19.6	22.3	2	2.33
2021-12-04 02:21:27	566	0.02	0.05	0.01	0.12	0.11	0.13	0.12	0.12	0.08	0.08	14.5	12.8	19.2	19.6	22.3	2	2.28
2021-12-04 02:21:47	567	0.02	0.05	0.01	0.12	0.11	0.13	0.12	0.12	0.07	0.08	14.5	12.8	19.2	19.6	22.3	2	2.3
2021-12-04 02:21:47	568	0.02	0.05	0.01	0.12	0.11	0.13	0.12	0.12	0.07	0.08	14.5	12.8	19.2	19.6	22.3	2	2.3
2021-12-04 02:22:17	569	0.02	0.05	0.01	0.12	0.11	0.13	0.12	0.12	0.07	0.08	14.5	12.8	19.2	19.6	22.3	2	2.37
2021-12-04 02:22:28	570	0.02	0.05	0.01	0.12	0.11	0.13	0.12	0.12	0.07	0.08	14.5	12.8	19.2	19.6	22.3	2	2.38
2021-12-04 02:22:48	571	0.02	0.05	0.01	0.12	0.11	0.13	0.12	0.12	0.08	0.08	14.5	12.8	19.2	19.6	22.3	2	2.41
2021-12-04 02:22:48	572	0.02	0.05	0.01	0.12	0.11	0.13	0.12	0.12	0.08	0.08	14.5	12.8	19.2	19.6	22.3	2	2.41
2021-12-04 02:23:18	573	0.02	0.05	0.01	0.12	0.11	0.13	0.12	0.12	0.08	0.08	14.5	12.8	19.2	19.6	22.3	2	2.37
2021-12-04 02:23:28	574	0.02	0.05	0.01	0.12	0.11	0.13	0.12	0.12	0.07	0.08	14.5	12.8	19.2	19.6	22.3	2.01	2.3
2021-12-04 02:23:48	575	0.02	0.05	0.01	0.12	0.12	0.13	0.12	0.12	0.07	0.08	14.5	12.8	19.2	19.6	22.3	2	2.27
2021-12-04 02:23:48	576	0.02	0.05	0.01	0.12	0.12	0.13	0.12	0.12	0.07	0.08	14.5	12.8	19.2	19.6	22.3	2	2.27
2021-12-04 02:24:19	577	0.02	0.05	0.01	0.12	0.12	0.13	0.12	0.12	0.07	0.08	14.5	12.8	19.2	19.6	22.3	1.99	2.33
2021-12-04 02:24:29	578	0.02	0.05	0.01	0.12	0.11	0.13	0.12	0.12	0.07	0.08	14.4	12.8	19.2	19.6	22.3	1.99	2.38
2021-12-04 02:24:49	579	0.02	0.05	0.01	0.12	0.12	0.13	0.12	0.12	0.08	0.08	14.5	12.8	19.2	19.6	22.3	2	2.32
2021-12-04 02:24:49	580	0.02	0.05	0.01	0.12	0.12	0.13	0.12	0.12	0.08	0.08	14.5	12.8	19.2	19.6	22.3	2	2.32
2021-12-04 02:25:19	581	0.02	0.05	0.01	0.12	0.11	0.13	0.12	0.12	0.07	0.08	14.4	12.8	19.2	19.6	22.3	2	2.18
2021-12-04 02:25:29	582	0.02	0.05	0.01	0.12	0.11	0.13	0.12	0.12	0.07	0.08	14.5	12.8	19.2	19.6	22.3	2.01	2.24
2021-12-04 02:25:50	583	0.02	0.05	0.01	0.12	0.11	0.13	0.12	0.12	0.07	0.08	14.5	12.8	19.2	19.6	22.3	2.01	2.22
2021-12-04 02:25:50	584	0.02	0.05	0.01	0.12	0.11	0.13	0.12	0.12	0.07	0.08	14.5	12.8	19.2	19.6	22.3	2.01	2.22
2021-12-04 02:26:20	585	0.02	0.05	0.01	0.12	0.11	0.13	0.12	0.12	0.07	0.08	14.5	12.8	19.2	19.6	22.3	2.01	2.31
2021-12-04 02:26:30	586	0.02	0.05	0.01	0.12	0.11	0.13	0.12	0.12	0.07	0.08	14.4	12.8	19.2	19.6	22.3	2	2.3
2021-12-04 02:26:50	587	0.02	0.05	0.01	0.12	0.11	0.13	0.12	0.12	0.08	0.08	14.5	12.8	19.2	19.6	22.3	1.99	2.3
2021-12-04 02:26:50	588	0.02	0.05	0.01	0.12	0.11	0.13	0.12	0.12	0.08	0.08	14.5	12.8	19.2	19.6	22.3	1.99	2.3
2021-12-04 02:27:21	589	0.02	0.05	0.01	0.12	0.11	0.13	0.12	0.12	0.07	0.08	14.4	12.8	19.2	19.6	22.3	2.01	2.34
2021-12-04 02:27:31	590	0.02	0.05	0.01	0.12	0.11	0.13	0.12	0.12	0.07	0.08	14.4	12.8	19.2	19.6	22.3	2.01	2.25
2021-12-04 02:27:51	591	0.02	0.05	0.01	0.12	0.11	0.13	0.12	0.12	0.07	0.08	14.5	12.8	19.2	19.6	21.8	2.01	2.34
2021-12-04 02:27:51	592	0.02	0.05	0.01	0.12	0.11	0.13	0.12	0.12	0.07	0.08	14.5	12.8	19.2	19.6	21.8	2.01	2.34
2021-12-04 02:28:21	593	0.02	0.05	0.01	0.12	0.11	0.13	0.12	0.12	0.07	0.08	14.5	12.8	19.2	19.6	21.8	2.01	2.53
2021-12-04 02:28:31	594	0.02	0.05	0.01	0.12	0.11	0.13	0.12	0.12	0.07	0.08	14.5	12.8	19.2	19.6	21.8	2	2.57
2021-12-04 02:28:52	595	0.02	0.05	0.01	0.12	0.11	0.13	0.12	0.12	0.07	0.08	14.4	12.8	19.2	19.6	21.8	2	2.63
2021-12-04 02:28:52	596	0.02	0.05	0.01	0.12	0.11	0.13	0.12	0.12	0.07	0.08	14.4	12.8	19.2	19.6	21.8	2	2.63
2021-12-04 02:29:22	597	0.02	0.05	0.01	0.12	0.11	0.13	0.12	0.12	0.07	0.08	14.5	12.8	19.2	19.6	21.8	2	2.49
2021-12-04 02:29:32	598	0.02	0.05	0.01	0.12	0.11	0.13	0.12	0.12	0.07	0.08	14.5	12.8	19.2	19.6	21.8	2	2.5
2021-12-04 02:29:52	599	0.02	0.05	0.01	0.12	0.11	0.13	0.12	0.12	0.07	0.08	14.5	12.8	19.2	19.6	21.8	1.99	2.44
2021-12-04 02:29:52	600	0.02	0.05	0.01	0.12	0.11	0.13	0.12	0.12	0.07	0.08	14.5	12.8	19.2	19.6	21.8	1.99	2.44
2021-12-04 02:30:23	601	0.02	0.05	0.01	0.12	0.11	0.13	0.12	0.12	0.07	0.08	14.5	12.8	19.2	19.6	21.8	2	2.22
2021-12-04 02:30:33	602	0.02	0.05	0.01	0.12	0.11	0.13	0.12	0.12	0.07	0.08	14.5	12.8	19.2	19.6	21.8	2	2.23
2021-12-04 02:30:53	603	0.02	0.05	0.01	0.12	0.11	0.13	0.12	0.11	0.07	0.08	14.5	12.8	19.2	19.6	21.8	2	2.33
2021-12-04 02:30:53	604	0.02	0.05	0.01	0.12	0.11	0.13	0.12	0.11	0.07	0.08	14.5	12.8	19.2	19.6	21.8	2	2.33
2021-12-04 02:31:23	605	0.02	0.05	0.01	0.12	0.11	0.13	0.12	0.12	0.07	0.08	14.5	12.8	19.2	19.6	21.8	1.99	2.59
2021-12-04 02:31:33	606	0.02	0.05	0.01	0.12	0.11	0.13	0.12	0.12	0.07	0.08	14.4	12.8	19.2	19.6	21.8	2	2.58
2021-12-04 02:31:54	607	0.02	0.05	0.01	0.12	0.11	0.13	0.12	0.12	0.07	0.08	14.4	12.8	19.2	19.6	21.8	2	2.37
2021-12-04 02:31:54	608	0.02	0.05	0.01	0.12	0.11	0.13	0.12	0.12	0.07	0.08	14.4	12.8	19.2	19.6	21.8	2	2.37
2021-12-04 02:32:24	609	0.02	0.05	0.01	0.12	0.11	0.13	0.12	0.12	0.07	0.08	14.5	12.8	19.2	19.6	21.8	2	2.25
2021-12-04 02:32:34	610	0.02	0.05	0.01	0.12	0.11	0.13	0.12	0.12	0.07	0.08	14.4	12.8	19.2	19.6	21.8	2	2.16
2021-12-04 02:32:44	611	0.02	0.05	0.01	0.12	0.11	0.13	0.12	0.12	0.07	0.08	14.4	12.8	19.2	19.6	21.8	2	2.17
2021-12-04 02:32:44	612	0.02	0.05	0.01	0.12	0.11	0.13	0.12	0.12	0.07	0.08	14.4	12.8	19.2	19.6	21.8	2	2.17
2021-12-04 02:33:15	613	0.02	0.05	0.01	0.12	0.11	0.13	0.12	0.12	0.07	0.08	14.5	12.8	19.2	19.6	21.8	2.01	2.18
2021-12-04 02:33:35	614	0.02	0.05	0.01	0.12	0.11	0.13	0.12	0.12	0.07	0.08	14.5	12.8	19.2	19.6	21.8	2	2.31
2021-12-04 02:33:45	615	0.02	0.05	0.01	0.12	0.11	0.13	0.12	0.12	0.07	0.08	14.5	12.8	19.2	19.6	21.8	1.99	2.35
2021-12-04 02:33:45	616	0.02	0.05	0.01	0.12	0.11	0.13	0.12	0.12	0.07	0.08	14.5	12.8	19.2	19.6	21.8	1.99	2.35
2021-12-04 02:34:15	617	0.02	0.05	0.01	0.12	0.11	0.13	0.12	0.12	0.07	0.08	14.4	12.8	19.2	19.6	21.8	1.99	2.31
2021-12-04 02:34:35	618	0.02	0.05	0.01	0.12	0.11	0.13	0.12	0.12	0.07	0.08	14.4	12.8	19.2	19.6	21.8	2	2.21
2021-12-04 02:34:46	619	0.02	0.05	0.01	0.12	0.11	0.13	0.12	0.12	0.07	0.08	14.4	12.8	19.2	19.6	21.8	2.01	2.26
2021-12-04 02:34:46	620	0.02	0.05	0.01	0.12	0.11	0.13	0.12	0.12	0.07	0.08	14.4	12.8	19.2	19.6	21.8	2.01	2.26
2021-12-04 02:35:16	621	0.02	0.05	0.01	0.12	0.11	0.13	0.12	0.12	0.07	0.08	14.5	12.8	19.2	19.6	21.8	2	2.46
2021-12-04 02:35:36	622	0.02	0.05	0.01	0.12	0.11	0.13	0.12	0.12	0.07	0.08	14.5	12.8	19.2	19.6	21.8	2	2.6
2021-12-04 02:35:46	623	0.02	0.05	0.01	0.12	0.11	0.13	0.12	0.12	0.07	0.08	14.5	12.8	19.2	19.6	21.8	2	2.5
2021-12-04 02:35:46	624	0.02	0.05	0.01	0.12	0.11	0.13	0.12	0.12	0.07	0.08	14.5	12.8	19.2	19.6	21.8	2	2.5
2021-12-04 02:36:17	625	0.02	0.05	0.01	0.12	0.11	0.13	0.12	0.12	0.07	0.08	14.5	12.8	19.2	19.6	21.8	1.99	2.62
2021-12-04 02:36:37	626	0.02	0.05	0.01	0.12	0.11	0.13	0.12	0.12	0.07	0.08	14.5	12.8	19.2	19.6	21.8	2.02	2.56
2021-12-04 02:36:37	627	0.02	0.05	0.01	0.12	0.11	0.13	0.12	0.12	0.07	0.08	14.5	12.8	19.2	19.6	21.8	2.02	2.56
2021-12-04 02:36:47	628	0.02	0.05	0.01	0.12	0.11	0.13	0.12	0.11	0.07	0.08	14.4	12.8	19.2	19.6	21.8	2.03	2.61
2021-12-04 02:37:17	629	0.02	0.05	0.01	0.12	0.11	0.13	0.12	0.12	0.07	0.08	14.5	12.8	19.2	19.6	21.8	2.03	2.37
2021-12-04 02:37:37	630	0.02	0.05	0.01	0.12	0.11	0.13	0.12	0.12	0.07	0.08	14.5	12.8	19.2	19.6	21.8	2.02	2.35
2021-12-04 02:37:37	631	0.02	0.05	0.01	0.12	0.11	0.13	0.12	0.12	0.07	0.08	14.5	12.8	19.2	19.6	21.8	2.02	2.35
2021-12-04 02:37:48	632	0.02	0.05	0.01	0.12	0.11	0.13	0.12	0.12	0.07	0.08	14.4	12.8	19.2	19.6	21.8	2.02	2.38
2021-12-04 02:38:18	633	0.02	0.05	0.01	0.12	0.11	0.13	0.12	0.12	0.07	0.08	14.4	12.8	19.2	19.6	21.8	2.02	2.41
2021-12-04 02:38:38	634	0.02	0.05	0.01	0.12	0.11	0.13	0.12	0.12	0.07	0.08	14.5	12.8	19.2	19.6	21.8	2.02	2.34
2021-12-04 02:38:38	635	0.02	0.05	0.01	0.12	0.11	0.13	0.12	0.12	0.07	0.08	14.5	12.8	19.2	19.6	21.8	2.02	2.34
2021-12-04 02:38:48	636	0.02	0.05	0.01	0.12	0.11	0.13	0.12	0.12	0.07	0.08	14.5	12.8	19.2	19.6	21.8	2.02	2.43
2021-12-04 02:39:08	637	0.02	0.05	0.01	0.12	0.11	0.13	0.12	0.12	0.07	0.08	14.4	12.8	19.2	19.6	21.8	2.01	2.42
2021-12-04 02:39:39	638	0.02	0.05	0.01	0.12	0.11	0.13	0.12	0.12	0.07	0.08	14.5	12.8	19.2	19.6	21.8	2.01	2.33
2021-12-04 02:39:39	639	0.02	0.05	0.01	0.12	0.11	0.13	0.12	0.12	0.07	0.08	14.5	12.8	19.2	19.6	21.8	2.01	2.33
2021-12-04 02:39:49	640	0.02	0.05	0.01	0.12	0.11	0.13	0.12	0.12	0.07	0.08	14.5	12.8	19.2	19.6	21.8	2.01	2.22
2021-12-04 02:40:09	641	0.02	0.05	0.01	0.12	0.11	0.13	0.12	0.12	0.07	0.08	14.4	12.8	19.2	19.6	21.8	2.01	2.17
2021-12-04 02:40:39	642	0.02	0.05	0.01	0.12	0.11	0.13	0.12	0.12	0.07	0.08	14.4	12.8	19.2	19.6	21.8	2	2.31
2021-12-04 02:40:39	643	0.02	0.05	0.01	0.12	0.11	0.13	0.12	0.12	0.07	0.08	14.4	12.8	19.2	19.6	21.8	2	2.31
2021-12-04 02:40:49	644	0.02	0.05	0.01	0.12	0.11	0.13	0.12	0.12	0.07	0.08	14.4	12.8	19.2	19.6	21.8	2	2.31
2021-12-04 02:41:10	645	0.02	0.05	0.01	0.12	0.11	0.13	0.12	0.12	0.07	0.08	14.5	12.8	19.2	19.6	21.8	2.01	2.4
2021-12-04 02:41:40	646	0.02	0.05	0.01	0.12	0.11	0.13	0.12	0.12	0.07	0.08	14.4	12.8	19.2	19.6	21.8	2.01	2.46
2021-12-04 02:41:40	647	0.02	0.05	0.01	0.12	0.11	0.13	0.12	0.12	0.07	0.08	14.4	12.8	19.2	19.6	21.8	2.01	2.46
2021-12-04 02:41:50	648	0.02	0.05	0.01	0.12	0.11	0.13	0.12	0.12	0.07	0.08	14.5	12.8	19.2	19.6	21.8	2.01	2.37
2021-12-04 02:42:10	649	0.02	0.05	0.01	0.12	0.11	0.13	0.12	0.12	0.07	0.08	14.5	12.8	19.2	19.6	21.8	2.02	2.27
2021-12-04 02:42:41	650	0.02	0.05	0.01	0.12	0.11	0.13	0.12	0.12	0.07	0.08	14.5	12.8	19.2	19.6	21.8	2.01	2.09
2021-12-04 02:42:41	651	0.02	0.05	0.01	0.12	0.11	0.13	0.12	0.12	0.07	0.08	14.5	12.8	19.2	19.6	21.8	2.01	2.09
2021-12-04 02:42:51	652	0.02	0.05	0.01	0.12	0.11	0.13	0.12	0.12	0.07	0.08	14.5	12.8	19.2	19.6	21.8	2.01	2.18
2021-12-04 02:43:11	653	0.02	0.05	0.01	0.12	0.11	0.13	0.12	0.12	0.07	0.08	14.4	12.8	19.2	19.6	21.8	2.01	2.26
2021-12-04 02:43:41	654	0.02	0.05	0.01	0.12	0.11	0.13	0.12	0.12	0.07	0.08	14.4	12.8	19.2	19.6	21.8	2.02	2.32
2021-12-04 02:43:41	655	0.02	0.05	0.01	0.12	0.11	0.13	0.12	0.12	0.07	0.08	14.4	12.8	19.2	19.6	21.8	2.02	2.32
2021-12-04 02:43:51	656	0.02	0.05	0.01	0.12	0.11	0.13	0.12	0.12	0.07	0.08	14.4	12.8	19.2	19.6	21.8	2.03	2.4
2021-12-04 02:44:12	657	0.03	0.05	0.01	0.12	0.11	0.13	0.12	0.12	0.07	0.08	14.5	12.8	19.2	19.6	21.8	2.02	2.34
2021-12-04 02:44:42	658	0.02	0.05	0.01	0.12	0.11	0.13	0.12	0.12	0.07	0.08	14.4	12.8	19.2	19.6	21.8	2.02	2.29
2021-12-04 02:44:42	659	0.02	0.05	0.01	0.12	0.11	0.13	0.12	0.12	0.07	0.08	14.4	12.8	19.2	19.6	21.8	2.02	2.29
2021-12-04 02:44:52	660	0.03	0.05	0.01	0.12	0.11	0.13	0.12	0.12	0.07	0.08	14.5	12.8	19.2	19.6	21.8	2.01	2.24
2021-12-04 02:45:12	661	0.02	0.05	0.01	0.12	0.11	0.13	0.12	0.12	0.07	0.08	14.5	12.8	19.2	19.6	21.8	2	2.18
2021-12-04 02:45:43	662	0.02	0.05	0.01	0.12	0.11	0.13	0.12	0.12	0.07	0.08	14.4	12.8	19.2	19.6	21.8	2	2.21
2021-12-04 02:45:43	663	0.02	0.05	0.01	0.12	0.11	0.13	0.12	0.12	0.07	0.08	14.4	12.8	19.2	19.6	21.8	2	2.21
2021-12-04 02:45:53	664	0.02	0.05	0.01	0.12	0.11	0.13	0.12	0.11	0.07	0.08	14.5	12.8	19.2	19.6	21.8	2	2.16
2021-12-04 02:46:13	665	0.02	0.05	0.01	0.12	0.11	0.13	0.12	0.12	0.07	0.08	14.5	12.8	19.2	19.6	21.8	1.99	2.3
2021-12-04 02:46:43	666	0.02	0.05	0.01	0.12	0.11	0.13	0.12	0.12	0.07	0.08	14.5	12.8	19.2	19.6	21.8	1.99	2.46
2021-12-04 02:46:43	667	0.02	0.05	0.01	0.12	0.11	0.13	0.12	0.12	0.07	0.08	14.5	12.8	19.2	19.6	21.8	1.99	2.46
2021-12-04 02:46:53	668	0.02	0.05	0.01	0.12	0.11	0.13	0.12	0.12	0.07	0.08	14.5	12.8	19.2	19.6	21.8	2	2.52
2021-12-04 02:47:14	669	0.02	0.05	0.01	0.12	0.11	0.13	0.12	0.12	0.07	0.08	14.4	12.8	19.2	19.6	21.8	2	2.44
2021-12-04 02:47:44	670	0.02	0.05	0.01	0.12	0.11	0.13	0.12	0.11	0.07	0.08	14.5	12.8	19.2	19.6	21.8	2	2.26
2021-12-04 02:47:44	671	0.02	0.05	0.01	0.12	0.11	0.13	0.12	0.11	0.07	0.08	14.5	12.8	19.2	19.6	21.8	2	2.26
2021-12-04 02:47:54	672	0.02	0.05	0.01	0.12	0.11	0.13	0.12	0.12	0.07	0.08	14.5	12.8	19.2	19.6	21.8	2	2.23
2021-12-04 02:48:14	673	0.02	0.05	0.01	0.12	0.11	0.13	0.12	0.11	0.07	0.08	14.5	12.8	19.2	19.6	21.8	2	2.35
2021-12-04 02:48:45	674	0.02	0.05	0.01	0.12	0.11	0.13	0.12	0.12	0.07	0.08	14.5	12.8	19.2	19.6	21.8	2.03	2.44
2021-12-04 02:48:45	675	0.02	0.05	0.01	0.12	0.11	0.13	0.12	0.12	0.07	0.08	14.5	12.8	19.2	19.6	21.8	2.03	2.44
2021-12-04 02:48:55	676	0.02	0.05	0.01	0.12	0.11	0.13	0.12	0.11	0.07	0.08	14.5	12.8	19.2	19.6	21.8	2.02	2.45
2021-12-04 02:49:15	677	0.02	0.05	0.01	0.12	0.11	0.13	0.12	0.11	0.07	0.08	14.5	12.8	19.2	19.6	21.8	2.02	2.4
2021-12-04 02:49:45	678	0.02	0.05	0.01	0.12	0.11	0.13	0.12	0.11	0.07	0.08	14.4	12.8	19.2	19.6	21.8	2.01	2.42
2021-12-04 02:49:45	679	0.02	0.05	0.01	0.12	0.11	0.13	0.12	0.11	0.07	0.08	14.4	12.8	19.2	19.6	21.8	2.01	2.42
2021-12-04 02:49:55	680	0.02	0.05	0.01	0.12	0.11	0.13	0.12	0.12	0.07	0.08	14.5	12.8	19.2	19.6	21.8	2	2.46
2021-12-04 02:50:16	681	0.02	0.05	0.01	0.12	0.11	0.13	0.12	0.12	0.07	0.08	14.5	12.8	19.2	19.6	21.8	2	2.34
2021-12-04 02:50:46	682	0.02	0.05	0.01	0.12	0.11	0.13	0.11	0.12	0.07	0.07	14.5	12.8	19.2	19.6	21.8	2.02	2.25
2021-12-04 02:50:46	683	0.02	0.05	0.01	0.12	0.11	0.13	0.11	0.12	0.07	0.07	14.5	12.8	19.2	19.6	21.8	2.02	2.25
2021-12-04 02:50:56	684	0.02	0.05	0.01	0.12	0.11	0.13	0.12	0.11	0.07	0.08	14.5	12.8	19.2	19.6	21.8	2.02	2.23
2021-12-04 02:51:06	685	0.02	0.05	0.01	0.12	0.11	0.13	0.11	0.12	0.07	0.08	14.5	12.8	19.2	19.6	21.8	2.02	2.24
2021-12-04 02:51:37	686	0.02	0.05	0.01	0.11	0.11	0.13	0.12	0.11	0.07	0.08	14.4	12.8	19.2	19.6	21.8	2.02	2.26
2021-12-04 02:51:37	687	0.02	0.05	0.01	0.11	0.11	0.13	0.12	0.11	0.07	0.08	14.4	12.8	19.2	19.6	21.8	2.02	2.26
2021-12-04 02:51:57	688	0.02	0.05	0.01	0.12	0.11	0.13	0.12	0.11	0.07	0.08	14.4	12.8	19.2	19.6	21.8	2.01	2.34
2021-12-04 02:52:07	689	0.02	0.05	0.01	0.12	0.11	0.13	0.12	0.12	0.07	0.08	14.5	12.8	19.2	19.6	21.8	2.01	2.42
2021-12-04 02:52:37	690	0.02	0.05	0.01	0.12	0.11	0.13	0.12	0.12	0.07	0.07	14.5	12.8	19.2	19.6	21.8	2.02	2.35
2021-12-04 02:52:37	691	0.02	0.05	0.01	0.12	0.11	0.13	0.12	0.12	0.07	0.07	14.5	12.8	19.2	19.6	21.8	2.02	2.35
2021-12-04 02:52:57	692	0.02	0.05	0.01	0.12	0.11	0.13	0.12	0.11	0.07	0.07	14.5	12.8	19.2	19.6	21.8	2.01	2.31
2021-12-04 02:53:08	693	0.02	0.05	0.01	0.12	0.11	0.13	0.12	0.11	0.07	0.07	14.5	12.8	19.2	19.6	21.8	2.02	2.31
2021-12-04 02:53:38	694	0.02	0.05	0.01	0.12	0.11	0.13	0.12	0.11	0.07	0.08	14.5	12.8	19.2	19.6	21.8	2.02	2.41
2021-12-04 02:53:38	695	0.02	0.05	0.01	0.12	0.11	0.13	0.12	0.11	0.07	0.08	14.5	12.8	19.2	19.6	21.8	2.02	2.41
2021-12-04 02:53:58	696	0.02	0.05	0.01	0.12	0.11	0.13	0.12	0.11	0.07	0.08	14.5	12.8	19.2	19.6	21.8	2.02	2.52
2021-12-04 02:54:08	697	0.02	0.05	0.01	0.12	0.11	0.13	0.12	0.11	0.07	0.08	14.5	12.8	19.2	19.6	21.8	2.02	2.48
2021-12-04 02:54:39	698	0.02	0.05	0.01	0.12	0.11	0.13	0.12	0.11	0.07	0.08	14.4	12.8	19.2	19.6	21.8	2.01	2.62
2021-12-04 02:54:39	699	0.02	0.05	0.01	0.12	0.11	0.13	0.12	0.11	0.07	0.08	14.4	12.8	19.2	19.6	21.8	2.01	2.62
2021-12-04 02:54:59	700	0.02	0.05	0.01	0.12	0.11	0.13	0.12	0.11	0.07	0.07	14.4	12.8	19.2	19.6	21.8	2.02	2.61
2021-12-04 02:55:09	701	0.02	0.05	0.01	0.12	0.11	0.13	0.12	0.12	0.07	0.08	14.4	12.8	19.2	19.6	21.8	2.01	2.5
2021-12-04 02:55:39	702	0.02	0.05	0.01	0.11	0.11	0.13	0.12	0.11	0.07	0.08	14.5	12.8	19.2	19.6	21.8	2.01	2.23
2021-12-04 02:55:39	703	0.02	0.05	0.01	0.11	0.11	0.13	0.12	0.11	0.07	0.08	14.5	12.8	19.2	19.6	21.8	2.01	2.23
2021-12-04 02:55:59	704	0.02	0.05	0.01	0.12	0.11	0.13	0.12	0.11	0.07	0.08	14.4	12.8	19.2	19.6	21.8	2.01	2.25
2021-12-04 02:56:10	705	0.02	0.05	0.01	0.12	0.11	0.13	0.12	0.11	0.07	0.08	14.4	12.8	19.2	19.6	21.8	2.01	2.27
2021-12-04 02:56:40	706	0.02	0.05	0.01	0.11	0.11	0.13	0.12	0.11	0.07	0.08	14.4	12.8	19.2	19.6	21.8	2.02	2.48
2021-12-04 02:56:40	707	0.02	0.05	0.01	0.11	0.11	0.13	0.12	0.11	0.07	0.08	14.4	12.8	19.2	19.6	21.8	2.02	2.48
2021-12-04 02:57:00	708	0.02	0.05	0.01	0.12	0.11	0.13	0.12	0.11	0.07	0.08	14.4	12.8	19.2	19.6	21.8	2.01	2.4
2021-12-04 02:57:10	709	0.02	0.05	0.01	0.12	0.11	0.13	0.12	0.11	0.07	0.08	14.5	12.8	19.2	19.6	21.8	2.01	2.5
2021-12-04 02:57:41	710	0.02	0.05	0.01	0.11	0.11	0.13	0.12	0.11	0.07	0.08	14.4	12.8	19.2	19.6	21.8	2.04	2.52
2021-12-04 02:57:41	711	0.02	0.05	0.01	0.11	0.11	0.13	0.12	0.11	0.07	0.08	14.4	12.8	19.2	19.6	21.8	2.04	2.52
2021-12-04 02:58:01	712	0.02	0.05	0.01	0.12	0.11	0.13	0.12	0.11	0.07	0.08	14.4	12.8	19.2	19.6	21.8	2.04	2.6
2021-12-04 02:58:11	713	0.02	0.05	0.01	0.11	0.11	0.13	0.12	0.11	0.07	0.08	14.4	12.8	19.2	19.6	21.8	2.03	2.46
2021-12-04 02:58:41	714	0.02	0.05	0.01	0.11	0.11	0.13	0.11	0.11	0.07	0.08	14.4	12.8	19.2	19.6	21.8	2.03	2.33
2021-12-04 02:58:41	715	0.02	0.05	0.01	0.11	0.11	0.13	0.11	0.11	0.07	0.08	14.4	12.8	19.2	19.6	21.8	2.03	2.33
2021-12-04 02:59:01	716	0.02	0.05	0.01	0.11	0.11	0.13	0.11	0.11	0.07	0.07	14.4	12.8	19.2	19.6	21.8	2.05	2.37
2021-12-04 02:59:12	717	0.02	0.05	0.01	0.12	0.11	0.13	0.12	0.11	0.07	0.07	14.4	12.8	19.2	19.6	21.8	2.04	2.45
2021-12-04 02:59:42	718	0.02	0.05	0.01	0.12	0.11	0.13	0.12	0.11	0.07	0.08	14.4	12.8	19.2	19.6	21.8	2.04	2.44
2021-12-04 02:59:42	719	0.02	0.05	0.01	0.12	0.11	0.13	0.12	0.11	0.07	0.08	14.4	12.8	19.2	19.6	21.8	2.04	2.44
2021-12-04 03:00:02	720	0.02	0.05	0.01	0.11	0.11	0.13	0.12	0.11	0.07	0.07	14.4	12.8	19.2	19.6	21.8	2.05	2.31
2021-12-04 03:00:12	721	0.02	0.05	0.01	0.11	0.11	0.13	0.12	0.11	0.07	0.07	14.4	12.8	19.2	19.6	21.8	2.04	2.29
2021-12-04 03:00:32	722	0.02	0.05	0.01	0.11	0.11	0.13	0.12	0.11	0.07	0.07	14.4	12.8	19.2	19.6	21.8	2.04	2.23
2021-12-04 03:00:32	723	0.02	0.05	0.01	0.11	0.11	0.13	0.12	0.11	0.07	0.07	14.4	12.8	19.2	19.6	21.8	2.04	2.23
2021-12-04 03:01:03	724	0.02	0.05	0.01	0.11	0.11	0.13	0.12	0.11	0.07	0.07	14.4	12.8	19.2	19.6	21.8	2.03	2.44
2021-12-04 03:01:13	725	0.02	0.05	0.01	0.11	0.11	0.13	0.12	0.11	0.07	0.08	14.4	12.8	19.2	19.6	21.8	2.04	2.57
2021-12-04 03:01:33	726	0.02	0.05	0.01	0.11	0.11	0.13	0.12	0.11	0.07	0.07	14.4	12.8	19.2	19.6	21.8	2.04	2.54
2021-12-04 03:01:33	727	0.02	0.05	0.01	0.11	0.11	0.13	0.12	0.11	0.07	0.07	14.4	12.8	19.2	19.6	21.8	2.04	2.54
2021-12-04 03:02:03	728	0.02	0.05	0.01	0.11	0.11	0.13	0.12	0.11	0.07	0.07	14.4	12.8	19.2	19.6	21.8	2.04	2.44
2021-12-04 03:02:14	729	0.02	0.05	0.01	0.12	0.11	0.13	0.12	0.11	0.07	0.07	14.5	12.8	19.2	19.6	21.8	2.04	2.35
2021-12-04 03:02:34	730	0.02	0.05	0.01	0.12	0.11	0.13	0.12	0.11	0.07	0.07	14.4	12.8	19.2	19.6	21.8	2.02	2.48
2021-12-04 03:02:34	731	0.02	0.05	0.01	0.12	0.11	0.13	0.12	0.11	0.07	0.07	14.4	12.8	19.2	19.6	21.8	2.02	2.48
2021-12-04 03:03:04	732	0.02	0.05	0.01	0.12	0.11	0.13	0.12	0.11	0.07	0.07	14.4	12.8	19.2	19.6	21.8	2.02	2.35
2021-12-04 03:03:14	733	0.02	0.05	0.01	0.11	0.11	0.13	0.11	0.11	0.07	0.08	14.4	12.8	19.2	19.6	21.8	2.02	2.36
2021-12-04 03:03:34	734	0.02	0.05	0.01	0.11	0.11	0.13	0.12	0.11	0.07	0.07	14.4	12.8	19.2	19.6	21.8	2.03	2.45
2021-12-04 03:03:34	735	0.02	0.05	0.01	0.11	0.11	0.13	0.12	0.11	0.07	0.07	14.4	12.8	19.2	19.6	21.8	2.03	2.45
2021-12-04 03:04:05	736	0.02	0.05	0.01	0.11	0.11	0.13	0.12	0.11	0.07	0.07	14.4	12.8	19.2	19.6	21.8	2.03	2.66
2021-12-04 03:04:15	737	0.02	0.05	0.01	0.12	0.11	0.13	0.12	0.11	0.07	0.07	14.4	12.8	19.2	19.6	21.8	2.02	2.65
2021-12-04 03:04:35	738	0.02	0.05	0.01	0.11	0.11	0.13	0.12	0.11	0.07	0.07	14.4	12.8	19.2	19.6	21.8	2.03	2.45
2021-12-04 03:04:35	739	0.02	0.05	0.01	0.11	0.11	0.13	0.12	0.11	0.07	0.07	14.4	12.8	19.2	19.6	21.8	2.03	2.45
2021-12-04 03:05:05	740	0.02	0.05	0.01	0.11	0.11	0.13	0.11	0.11	0.07	0.08	14.4	12.8	19.2	19.6	21.8	2.03	2.26
2021-12-04 03:05:15	741	0.02	0.05	0.01	0.11	0.11	0.13	0.12	0.11	0.07	0.08	14.4	12.8	19.2	19.6	21.8	2.03	2.15
2021-12-04 03:05:36	742	0.02	0.05	0.01	0.12	0.11	0.13	0.12	0.11	0.07	0.07	14.4	12.8	19.2	19.6	21.8	2.04	2.16
2021-12-04 03:05:36	743	0.02	0.05	0.01	0.12	0.11	0.13	0.12	0.11	0.07	0.07	14.4	12.8	19.2	19.6	21.8	2.04	2.16
2021-12-04 03:06:06	744	0.02	0.05	0.01	0.12	0.11	0.13	0.12	0.11	0.07	0.08	14.4	12.8	19.2	19.6	21.8	2.03	2.19
2021-12-04 03:06:16	745	0.02	0.05	0.01	0.11	0.11	0.13	0.12	0.11	0.07	0.07	14.4	12.8	19.2	19.6	21.8	2.02	2.27
2021-12-04 03:06:36	746	0.02	0.05	0.01	0.11	0.11	0.13	0.11	0.11	0.07	0.07	14.4	12.8	19.2	19.6	21.8	2.03	2.12
2021-12-04 03:06:36	747	0.02	0.05	0.01	0.11	0.11	0.13	0.11	0.11	0.07	0.07	14.4	12.8	19.2	19.6	21.8	2.03	2.12
2021-12-04 03:07:07	748	0.02	0.05	0.01	0.11	0.11	0.13	0.12	0.11	0.07	0.07	14.4	12.8	19.2	19.6	21.8	2.02	2.26
2021-12-04 03:07:17	749	0.02	0.05	0.01	0.12	0.11	0.13	0.12	0.11	0.07	0.07	14.4	12.8	19.2	19.6	21.8	2.02	2.22
2021-12-04 03:07:37	750	0.02	0.05	0.01	0.11	0.11	0.13	0.12	0.11	0.07	0.07	14.4	12.8	19.2	19.6	21.8	2.02	2.31
2021-12-04 03:07:37	751	0.02	0.05	0.01	0.11	0.11	0.13	0.12	0.11	0.07	0.07	14.4	12.8	19.2	19.6	21.8	2.02	2.31
2021-12-04 03:08:07	752	0.02	0.05	0.01	0.11	0.11	0.13	0.12	0.11	0.07	0.07	14.4	12.8	19.2	19.6	21.8	2.03	2.11
2021-12-04 03:08:17	753	0.02	0.05	0.01	0.11	0.11	0.13	0.12	0.11	0.07	0.07	14.4	12.8	19.2	19.6	21.8	2.02	2.17
2021-12-04 03:08:38	754	0.02	0.05	0.01	0.12	0.11	0.13	0.12	0.11	0.07	0.07	14.4	12.8	19.2	19.6	21.8	2.02	2.26
2021-12-04 03:08:38	755	0.02	0.05	0.01	0.12	0.11	0.13	0.12	0.11	0.07	0.07	14.4	12.8	19.2	19.6	21.8	2.02	2.26
2021-12-04 03:09:08	756	0.02	0.05	0.01	0.11	0.11	0.13	0.12	0.11	0.07	0.07	14.4	12.8	19.2	19.6	21.8	2.02	2.35
2021-12-04 03:09:18	757	0.02	0.05	0.01	0.11	0.11	0.13	0.11	0.11	0.07	0.07	14.4	12.8	19.2	19.6	21.8	2.02	2.43
2021-12-04 03:09:28	758	0.02	0.05	0.01	0.11	0.11	0.13	0.12	0.11	0.07	0.08	14.4	12.8	19.2	19.6	21.8	2.02	2.46
2021-12-04 03:09:28	759	0.02	0.05	0.01	0.11	0.11	0.13	0.12	0.11	0.07	0.08	14.4	12.8	19.2	19.6	21.8	2.02	2.46
2021-12-04 03:09:59	760	0.02	0.05	0.01	0.12	0.11	0.13	0.12	0.11	0.07	0.07	14.4	12.8	19.2	19.6	21.8	2.03	2.46
2021-12-04 03:10:19	761	0.02	0.05	0.01	0.11	0.11	0.13	0.12	0.11	0.07	0.07	14.4	12.8	19.2	19.6	21.8	2.03	2.52
2021-12-04 03:10:29	762	0.02	0.05	0.01	0.11	0.11	0.13	0.11	0.11	0.07	0.08	14.4	12.8	19.2	19.6	21.8	2.02	2.4
2021-12-04 03:10:29	763	0.02	0.05	0.01	0.11	0.11	0.13	0.11	0.11	0.07	0.08	14.4	12.8	19.2	19.6	21.8	2.02	2.4
2021-12-04 03:10:59	764	0.02	0.05	0.01	0.11	0.11	0.13	0.11	0.11	0.07	0.07	14.4	12.8	19.2	19.6	21.8	2.02	2.41
2021-12-04 03:11:19	765	0.02	0.05	0.01	0.11	0.11	0.13	0.11	0.11	0.07	0.07	14.4	12.8	19.2	19.6	21.8	2.03	2.45
2021-12-04 03:11:30	766	0.02	0.05	0.01	0.12	0.11	0.13	0.11	0.11	0.07	0.07	14.4	12.8	19.2	19.6	21.8	2.02	2.41
2021-12-04 03:11:30	767	0.02	0.05	0.01	0.12	0.11	0.13	0.11	0.11	0.07	0.07	14.4	12.8	19.2	19.6	21.8	2.02	2.41
2021-12-04 03:12:00	768	0.02	0.05	0.01	0.11	0.11	0.13	0.12	0.11	0.07	0.07	14.4	12.8	19.2	19.6	21.8	2.03	2.42
2021-12-04 03:12:20	769	0.02	0.05	0.01	0.11	0.11	0.13	0.12	0.11	0.07	0.07	14.4	12.8	19.2	19.6	21.8	2.04	2.41
2021-12-04 03:12:30	770	0.02	0.05	0.01	0.12	0.11	0.13	0.11	0.11	0.07	0.07	14.4	12.8	19.2	19.6	21.8	2.04	2.46
2021-12-04 03:12:30	771	0.02	0.05	0.01	0.12	0.11	0.13	0.11	0.11	0.07	0.07	14.4	12.8	19.2	19.6	21.8	2.04	2.46
2021-12-04 03:13:00	772	0.02	0.05	0.01	0.11	0.11	0.13	0.11	0.11	0.07	0.07	14.4	12.8	19.2	19.6	21.8	2.05	2.54
2021-12-04 03:13:21	773	0.02	0.05	0.01	0.11	0.11	0.13	0.11	0.11	0.07	0.07	14.4	12.8	19.2	19.6	21.8	2.04	2.46
2021-12-04 03:13:31	774	0.02	0.05	0.01	0.11	0.11	0.13	0.11	0.11	0.07	0.07	14.4	12.8	19.2	19.6	21.8	2.03	2.48
2021-12-04 03:13:31	775	0.02	0.05	0.01	0.11	0.11	0.13	0.11	0.11	0.07	0.07	14.4	12.8	19.2	19.6	21.8	2.03	2.48
2021-12-04 03:14:01	776	0.02	0.05	0.01	0.11	0.11	0.13	0.11	0.11	0.07	0.07	14.4	12.8	19.2	19.6	21.8	2.04	2.42
2021-12-04 03:14:21	777	0.02	0.05	0.01	0.12	0.11	0.13	0.11	0.11	0.07	0.07	14.4	12.8	19.2	19.6	21.8	2.03	2.33
2021-12-04 03:14:31	778	0.02	0.05	0.01	0.11	0.11	0.13	0.12	0.11	0.07	0.07	14.4	12.8	19.2	19.6	21.8	2.03	2.24
2021-12-04 03:14:31	779	0.02	0.05	0.01	0.11	0.11	0.13	0.12	0.11	0.07	0.07	14.4	12.8	19.2	19.6	21.8	2.03	2.24
2021-12-04 03:15:02	780	0.02	0.05	0.01	0.11	0.11	0.13	0.11	0.11	0.07	0.07	14.4	12.8	19.2	19.6	21.8	2.04	2.27
2021-12-04 03:15:22	781	0.02	0.05	0.01	0.11	0.11	0.13	0.12	0.11	0.07	0.07	14.4	12.8	19.2	19.6	21.8	2.04	2.41
2021-12-04 03:15:32	782	0.02	0.05	0.01	0.11	0.11	0.13	0.12	0.11	0.07	0.07	14.4	12.8	19.2	19.6	21.8	2.05	2.39
2021-12-04 03:15:32	783	0.02	0.05	0.01	0.11	0.11	0.13	0.12	0.11	0.07	0.07	14.4	12.8	19.2	19.6	21.8	2.05	2.39
2021-12-04 03:16:02	784	0.02	0.05	0.01	0.11	0.11	0.13	0.12	0.11	0.07	0.07	14.4	12.8	19.2	19.6	21.8	2.05	2.3
2021-12-04 03:16:23	785	0.02	0.05	0.01	0.11	0.11	0.13	0.12	0.11	0.07	0.07	14.4	12.8	19.2	19.6	21.8	2.05	2.19
2021-12-04 03:16:33	786	0.02	0.05	0.01	0.11	0.11	0.13	0.11	0.11	0.07	0.07	14.4	12.8	19.2	19.6	21.8	2.05	2.25
2021-12-04 03:16:33	787	0.02	0.05	0.01	0.11	0.11	0.13	0.11	0.11	0.07	0.07	14.4	12.8	19.2	19.6	21.8	2.05	2.25
2021-12-04 03:17:03	788	0.02	0.05	0.01	0.11	0.11	0.13	0.12	0.11	0.07	0.07	14.4	12.8	19.2	19.6	21.8	2.05	2.32
2021-12-04 03:17:23	789	0.02	0.05	0.01	0.11	0.11	0.13	0.12	0.11	0.07	0.07	14.4	12.8	19.2	19.6	21.8	2.04	2.32
2021-12-04 03:17:33	790	0.02	0.05	0.01	0.12	0.11	0.13	0.11	0.11	0.07	0.07	14.4	12.8	19.2	19.6	21.8	2.04	2.26
2021-12-04 03:17:33	791	0.02	0.05	0.01	0.12	0.11	0.13	0.11	0.11	0.07	0.07	14.4	12.8	19.2	19.6	21.8	2.04	2.26
2021-12-04 03:18:04	792	0.02	0.05	0.01	0.11	0.11	0.13	0.12	0.11	0.07	0.07	14.4	12.8	19.2	19.6	21.8	2.03	2.24
2021-12-04 03:18:24	793	0.02	0.05	0.01	0.11	0.11	0.13	0.11	0.11	0.07	0.07	14.4	12.8	19.2	19.6	21.8	2.03	2.44
2021-12-04 03:18:34	794	0.02	0.05	0.01	0.12	0.11	0.13	0.12	0.11	0.07	0.07	14.4	12.8	19.2	19.6	21.8	2.02	2.45
2021-12-04 03:18:34	795	0.02	0.05	0.01	0.12	0.11	0.13	0.12	0.11	0.07	0.07	14.4	12.8	19.2	19.6	21.8	2.02	2.45
2021-12-04 03:19:05	796	0.02	0.05	0.01	0.11	0.11	0.13	0.12	0.11	0.07	0.07	14.4	12.8	19.2	19.6	21.8	2.03	2.45
2021-12-04 03:19:25	797	0.02	0.05	0.01	0.11	0.11	0.13	0.12	0.11	0.07	0.07	14.4	12.8	19.2	19.6	21.8	2.01	2.32
2021-12-04 03:19:25	798	0.02	0.05	0.01	0.11	0.11	0.13	0.12	0.11	0.07	0.07	14.4	12.8	19.2	19.6	21.8	2.01	2.32
2021-12-04 03:19:35	799	0.02	0.05	0.01	0.11	0.11	0.13	0.11	0.11	0.07	0.07	14.4	12.8	19.2	19.6	21.8	2.02	2.39
2021-12-04 03:20:05	800	0.02	0.05	0.01	0.11	0.11	0.13	0.12	0.11	0.07	0.07	14.4	12.8	19.2	19.6	21.8	2.02	2.36
2021-12-04 03:20:25	801	0.02	0.05	0.01	0.11	0.11	0.13	0.11	0.11	0.07	0.07	14.4	12.8	19.2	19.6	21.8	2.02	2.37
2021-12-04 03:20:25	802	0.02	0.05	0.01	0.11	0.11	0.13	0.11	0.11	0.07	0.07	14.4	12.8	19.2	19.6	21.8	2.02	2.37
2021-12-04 03:20:36	803	0.02	0.05	0.01	0.11	0.11	0.13	0.12	0.11	0.07	0.07	14.4	12.8	19.2	19.6	21.8	2.02	2.28
2021-12-04 03:21:06	804	0.02	0.05	0.01	0.11	0.11	0.13	0.11	0.11	0.07	0.07	14.4	12.8	19.2	19.6	21.8	2.03	2.45
2021-12-04 03:21:26	805	0.02	0.05	0.01	0.11	0.11	0.13	0.12	0.11	0.07	0.07	14.4	12.8	19.2	19.6	21.8	2.04	2.37
2021-12-04 03:21:26	806	0.02	0.05	0.01	0.11	0.11	0.13	0.12	0.11	0.07	0.07	14.4	12.8	19.2	19.6	21.8	2.04	2.37
2021-12-04 03:21:36	807	0.02	0.05	0.01	0.11	0.11	0.13	0.11	0.11	0.07	0.07	14.4	12.8	19.2	19.6	21.8	2.04	2.41
2021-12-04 03:22:07	808	0.02	0.05	0.01	0.11	0.11	0.13	0.11	0.11	0.07	0.07	14.4	12.8	19.2	19.6	21.8	2.04	2.22
2021-12-04 03:22:27	809	0.02	0.05	0.01	0.11	0.11	0.13	0.12	0.11	0.07	0.07	14.4	12.8	19.2	19.6	21.8	2.04	2.27
2021-12-04 03:22:27	810	0.02	0.05	0.01	0.11	0.11	0.13	0.12	0.11	0.07	0.07	14.4	12.8	19.2	19.6	21.8	2.04	2.27
2021-12-04 03:22:37	811	0.02	0.05	0.01	0.11	0.11	0.13	0.12	0.11	0.07	0.07	14.4	12.8	19.2	19.6	21.8	2.04	2.23
2021-12-04 03:22:57	812	0.02	0.05	0.01	0.11	0.11	0.13	0.12	0.11	0.07	0.07	14.4	12.8	19.2	19.6	21.8	2.04	2.26
2021-12-04 03:23:27	813	0.02	0.05	0.01	0.11	0.11	0.13	0.12	0.11	0.07	0.07	14.4	12.8	19.2	19.6	21.8	2.04	2.41
2021-12-04 03:23:27	814	0.02	0.05	0.01	0.11	0.11	0.13	0.12	0.11	0.07	0.07	14.4	12.8	19.2	19.6	21.8	2.04	2.41
2021-12-04 03:23:38	815	0.02	0.04	0.01	0.11	0.11	0.13	0.11	0.11	0.06	0.07	14.4	12.8	19.2	19.6	21.8	2.03	2.47
2021-12-04 03:23:58	816	0.02	0.05	0.01	0.11	0.11	0.13	0.11	0.11	0.07	0.07	14.4	12.8	19.2	19.6	21.8	2.04	2.51
2021-12-04 03:24:28	817	0.02	0.05	0.01	0.11	0.11	0.13	0.11	0.11	0.07	0.07	14.4	12.8	19.2	19.6	21.8	2.04	2.52
2021-12-04 03:24:28	818	0.02	0.05	0.01	0.11	0.11	0.13	0.11	0.11	0.07	0.07	14.4	12.8	19.2	19.6	21.8	2.04	2.52
2021-12-04 03:24:38	819	0.02	0.04	0.01	0.11	0.11	0.13	0.12	0.11	0.07	0.07	14.4	12.8	19.2	19.6	21.8	2.04	2.45
2021-12-04 03:24:58	820	0.02	0.05	0.01	0.11	0.11	0.13	0.11	0.11	0.07	0.07	14.4	12.8	19.2	19.6	21.8	2.04	2.37
2021-12-04 03:25:29	821	0.02	0.04	0.01	0.11	0.11	0.13	0.11	0.11	0.07	0.07	14.4	12.8	19.2	19.6	21.8	2.04	2.27
2021-12-04 03:25:29	822	0.02	0.04	0.01	0.11	0.11	0.13	0.11	0.11	0.07	0.07	14.4	12.8	19.2	19.6	21.8	2.04	2.27
2021-12-04 03:25:39	823	0.02	0.05	0.01	0.11	0.11	0.13	0.11	0.11	0.07	0.07	14.4	12.8	19.2	19.6	21.8	2.04	2.39
2021-12-04 03:25:59	824	0.02	0.05	0.01	0.11	0.11	0.13	0.11	0.11	0.07	0.07	14.4	12.8	19.2	19.6	21.8	2.05	2.39
2021-12-04 03:26:19	825	0.02	0.05	0.01	0.11	0.11	0.13	0.11	0.11	0.07	0.07	14.4	12.8	19.2	19.6	21.8	2.05	2.37
2021-12-04 03:26:19	826	0.02	0.05	0.01	0.11	0.11	0.13	0.11	0.11	0.07	0.07	14.4	12.8	19.2	19.6	21.8	2.05	2.37
2021-12-04 03:26:40	827	0.02	0.04	0.01	0.11	0.11	0.13	0.11	0.11	0.07	0.07	14.4	12.8	19.2	19.6	21.8	2.05	2.36
2021-12-04 03:26:50	828	0.02	0.04	0.01	0.11	0.11	0.13	0.11	0.11	0.07	0.07	14.4	12.8	19.2	19.6	21.8	2.05	2.37
2021-12-04 03:27:20	829	0.02	0.04	0.01	0.11	0.11	0.13	0.12	0.11	0.07	0.07	14.4	12.8	19.2	19.6	21.8	2.05	2.32
2021-12-04 03:27:20	830	0.02	0.04	0.01	0.11	0.11	0.13	0.12	0.11	0.07	0.07	14.4	12.8	19.2	19.6	21.8	2.05	2.32
2021-12-04 03:27:40	831	0.02	0.04	0.01	0.11	0.11	0.13	0.11	0.11	0.07	0.07	14.4	12.8	19.2	19.6	21.8	2.06	2.29
2021-12-04 03:27:50	832	0.02	0.05	0.01	0.11	0.11	0.13	0.11	0.11	0.07	0.07	14.4	12.8	19.2	19.6	21.8	2.07	2.17
2021-12-04 03:28:21	833	0.02	0.04	0.01	0.11	0.11	0.13	0.11	0.11	0.07	0.07	14.4	12.8	19.2	19.6	21.8	2.06	2.14
2021-12-04 03:28:21	834	0.02	0.04	0.01	0.11	0.11	0.13	0.11	0.11	0.07	0.07	14.4	12.8	19.2	19.6	21.8	2.06	2.14
2021-12-04 03:28:41	835	0.02	0.04	0.01	0.11	0.11	0.13	0.11	0.11	0.07	0.07	14.4	12.8	19.2	19.6	21.8	2.06	2.32
2021-12-04 03:28:51	836	0.02	0.04	0.01	0.11	0.11	0.13	0.11	0.11	0.07	0.07	14.4	12.8	19.2	19.6	21.8	2.06	2.5
2021-12-04 03:29:21	837	0.02	0.04	0.01	0.12	0.11	0.13	0.12	0.11	0.07	0.07	14.4	12.8	19.2	19.6	21.8	2.04	2.5
2021-12-04 03:29:21	838	0.02	0.04	0.01	0.12	0.11	0.13	0.12	0.11	0.07	0.07	14.4	12.8	19.2	19.6	21.8	2.04	2.5
2021-12-04 03:29:42	839	0.02	0.04	0.01	0.11	0.11	0.13	0.11	0.11	0.07	0.07	14.4	12.8	19.2	19.6	21.8	2.03	2.37
2021-12-04 03:29:52	840	0.02	0.04	0.01	0.11	0.11	0.13	0.11	0.11	0.07	0.07	14.4	12.8	19.2	19.6	21.8	2.02	2.25
2021-12-04 03:30:22	841	0.02	0.05	0.01	0.11	0.11	0.13	0.11	0.11	0.07	0.07	14.4	12.8	19.2	19.6	21.8	2.02	2.15
2021-12-04 03:30:22	842	0.02	0.05	0.01	0.11	0.11	0.13	0.11	0.11	0.07	0.07	14.4	12.8	19.2	19.6	21.8	2.02	2.15
2021-12-04 03:30:42	843	0.02	0.04	0.01	0.11	0.11	0.13	0.11	0.11	0.07	0.07	14.4	12.8	19.2	19.6	21.8	2.03	2.24
2021-12-04 03:30:52	844	0.02	0.04	0.01	0.11	0.11	0.13	0.11	0.11	0.07	0.07	14.4	12.8	19.2	19.6	21.8	2.03	2.33
2021-12-04 03:31:23	845	0.02	0.04	0.01	0.11	0.11	0.13	0.11	0.11	0.07	0.07	14.4	12.8	19.2	19.6	21.8	2.04	2.36
2021-12-04 03:31:23	846	0.02	0.04	0.01	0.11	0.11	0.13	0.11	0.11	0.07	0.07	14.4	12.8	19.2	19.6	21.8	2.04	2.36
2021-12-04 03:31:43	847	0.02	0.04	0.01	0.11	0.11	0.13	0.11	0.11	0.07	0.07	14.4	12.8	19.2	19.6	21.8	2.05	2.19
2021-12-04 03:31:53	848	0.02	0.04	0.01	0.11	0.11	0.13	0.11	0.11	0.07	0.07	14.4	12.8	19.2	19.6	21.8	2.05	2.09
2021-12-04 03:32:23	849	0.02	0.04	0.01	0.11	0.11	0.13	0.11	0.11	0.07	0.07	14.4	12.8	19.2	19.6	21.8	2.06	2.28
2021-12-04 03:32:23	850	0.02	0.04	0.01	0.11	0.11	0.13	0.11	0.11	0.07	0.07	14.4	12.8	19.2	19.6	21.8	2.06	2.28
2021-12-04 03:32:44	851	0.02	0.04	0.01	0.11	0.11	0.13	0.11	0.11	0.07	0.07	14.4	12.8	19.2	19.6	21.8	2.06	2.34
2021-12-04 03:32:54	852	0.02	0.05	0.01	0.11	0.11	0.13	0.11	0.11	0.07	0.07	14.4	12.8	19.2	19.6	21.8	2.06	2.44
2021-12-04 03:33:24	853	0.02	0.04	0.01	0.11	0.11	0.12	0.11	0.11	0.07	0.07	14.4	12.8	19.2	19.6	21.8	2.05	2.34
2021-12-04 03:33:24	854	0.02	0.04	0.01	0.11	0.11	0.12	0.11	0.11	0.07	0.07	14.4	12.8	19.2	19.6	21.8	2.05	2.34
2021-12-04 03:33:44	855	0.02	0.04	0.01	0.11	0.11	0.13	0.11	0.11	0.07	0.07	14.4	12.8	19.2	19.6	21.8	2.04	2.5
2021-12-04 03:33:54	856	0.02	0.05	0.01	0.11	0.11	0.13	0.12	0.11	0.07	0.07	14.4	12.8	19.2	19.6	21.8	2.04	2.46
2021-12-04 03:34:25	857	0.02	0.04	0.01	0.11	0.11	0.13	0.11	0.11	0.07	0.07	14.4	12.8	19.2	19.6	21.8	2.05	2.36
2021-12-04 03:34:25	858	0.02	0.04	0.01	0.11	0.11	0.13	0.11	0.11	0.07	0.07	14.4	12.8	19.2	19.6	21.8	2.05	2.36
2021-12-04 03:34:45	859	0.02	0.05	0.01	0.11	0.11	0.13	0.11	0.11	0.07	0.07	14.4	12.8	19.2	19.6	21.8	2.06	2.26
2021-12-04 03:34:55	860	0.02	0.04	0.01	0.11	0.11	0.13	0.11	0.11	0.07	0.07	14.4	12.8	19.2	19.6	21.8	2.06	2.29
2021-12-04 03:35:25	861	0.02	0.05	0.01	0.11	0.11	0.13	0.11	0.11	0.07	0.07	14.4	12.8	19.2	19.6	21.8	2.06	2.39
2021-12-04 03:35:25	862	0.02	0.05	0.01	0.11	0.11	0.13	0.11	0.11	0.07	0.07	14.4	12.8	19.2	19.6	21.8	2.06	2.39
2021-12-04 03:35:46	863	0.02	0.04	0.01	0.11	0.11	0.13	0.11	0.11	0.07	0.07	14.4	12.8	19.2	19.6	21.8	2.07	2.33
2021-12-04 03:35:56	864	0.02	0.05	0.01	0.11	0.11	0.13	0.11	0.11	0.07	0.07	14.4	12.8	19.2	19.6	21.8	2.06	2.29
2021-12-04 03:36:26	865	0.02	0.04	0.01	0.11	0.11	0.13	0.11	0.11	0.07	0.07	14.4	12.8	19.2	19.6	21.8	2.05	2.22
2021-12-04 03:36:26	866	0.02	0.04	0.01	0.11	0.11	0.13	0.11	0.11	0.07	0.07	14.4	12.8	19.2	19.6	21.8	2.05	2.22
2021-12-04 03:36:46	867	0.02	0.05	0.01	0.11	0.11	0.13	0.11	0.11	0.07	0.07	14.4	12.8	19.2	19.6	21.8	2.06	2.37
2021-12-04 03:36:56	868	0.02	0.04	0.01	0.11	0.11	0.13	0.11	0.11	0.07	0.07	14.4	12.8	19.2	19.6	21.8	2.05	2.35
2021-12-04 03:37:27	869	0.02	0.04	0.01	0.11	0.11	0.13	0.11	0.11	0.07	0.07	14.4	12.8	19.2	19.6	21.8	2.05	2.44
2021-12-04 03:37:27	870	0.02	0.04	0.01	0.11	0.11	0.13	0.11	0.11	0.07	0.07	14.4	12.8	19.2	19.6	21.8	2.05	2.44
2021-12-04 03:37:47	871	0.02	0.04	0.01	0.11	0.11	0.13	0.11	0.11	0.07	0.07	14.4	12.8	19.2	19.6	21.8	2.06	2.34
2021-12-04 03:37:57	872	0.02	0.04	0.01	0.11	0.11	0.13	0.11	0.11	0.07	0.07	14.4	12.8	19.2	19.6	21.8	2.06	2.41
2021-12-04 03:38:27	873	0.02	0.05	0.01	0.11	0.11	0.13	0.11	0.11	0.07	0.07	14.4	12.8	19.2	19.6	21.8	2.03	2.37
2021-12-04 03:38:27	874	0.02	0.05	0.01	0.11	0.11	0.13	0.11	0.11	0.07	0.07	14.4	12.8	19.2	19.6	21.8	2.03	2.37
2021-12-04 03:38:47	875	0.02	0.05	0.01	0.11	0.11	0.13	0.11	0.11	0.07	0.07	14.4	12.8	19.2	19.6	21.8	2.01	2.3
2021-12-04 03:38:58	876	0.02	0.04	0.01	0.11	0.11	0.13	0.11	0.11	0.07	0.07	14.4	12.8	19.2	19.6	21.8	2.01	2.33
2021-12-04 03:39:28	877	0.02	0.05	0.01	0.11	0.11	0.13	0.11	0.11	0.07	0.07	14.4	12.8	19.2	19.6	21.8	2.02	2.37
2021-12-04 03:39:28	878	0.02	0.05	0.01	0.11	0.11	0.13	0.11	0.11	0.07	0.07	14.4	12.8	19.2	19.6	21.8	2.02	2.37
2021-12-04 03:39:48	879	0.02	0.04	0.01	0.11	0.11	0.13	0.11	0.11	0.07	0.07	14.4	12.8	19.2	19.6	21.8	2.02	2.4
2021-12-04 03:39:58	880	0.02	0.04	0.01	0.11	0.11	0.13	0.11	0.11	0.07	0.07	14.4	12.8	19.2	19.6	21.8	2.02	2.34
2021-12-04 03:40:29	881	0.02	0.04	0.01	0.11	0.11	0.13	0.11	0.11	0.07	0.07	14.4	12.8	19.2	19.6	21.8	2.03	2.43
2021-12-04 03:40:29	882	0.02	0.04	0.01	0.11	0.11	0.13	0.11	0.11	0.07	0.07	14.4	12.8	19.2	19.6	21.8	2.03	2.43
2021-12-04 03:40:49	883	0.02	0.05	0.01	0.11	0.11	0.13	0.11	0.11	0.07	0.07	14.4	12.8	19.2	19.6	21.8	2.03	2.56
2021-12-04 03:40:59	884	0.02	0.04	0.01	0.11	0.11	0.13	0.11	0.11	0.07	0.07	14.4	12.8	19.2	19.6	21.8	2.03	2.55
2021-12-04 03:41:29	885	0.02	0.04	0.01	0.11	0.11	0.13	0.11	0.11	0.07	0.07	14.4	12.8	19.2	19.6	21.8	2.03	2.33
2021-12-04 03:41:29	886	0.02	0.04	0.01	0.11	0.11	0.13	0.11	0.11	0.07	0.07	14.4	12.8	19.2	19.6	21.8	2.03	2.33
2021-12-04 03:41:49	887	0.02	0.04	0.01	0.11	0.11	0.13	0.11	0.11	0.07	0.07	14.4	12.8	19.2	19.6	21.8	2.03	2.17
2021-12-04 03:42:00	888	0.02	0.04	0.01	0.11	0.11	0.13	0.11	0.11	0.07	0.07	14.4	12.8	19.2	19.6	21.8	2.04	2.16
2021-12-04 03:42:30	889	0.02	0.04	0.01	0.11	0.11	0.13	0.11	0.11	0.06	0.07	14.4	12.8	19.2	19.6	21.8	2.04	2.4
2021-12-04 03:42:30	890	0.02	0.04	0.01	0.11	0.11	0.13	0.11	0.11	0.06	0.07	14.4	12.8	19.2	19.6	21.8	2.04	2.4
2021-12-04 03:42:50	891	0.02	0.04	0.01	0.11	0.11	0.13	0.11	0.11	0.07	0.07	14.4	12.8	19.2	19.6	21.8	2.03	2.49
2021-12-04 03:43:00	892	0.02	0.04	0.01	0.11	0.11	0.13	0.11	0.11	0.06	0.07	14.4	12.8	19.2	19.6	21.8	2.03	2.5
2021-12-04 03:43:31	893	0.02	0.04	0.01	0.11	0.11	0.13	0.11	0.11	0.07	0.07	14.4	12.8	19.2	19.6	21.8	2.03	2.34
2021-12-04 03:43:31	894	0.02	0.04	0.01	0.11	0.11	0.13	0.11	0.11	0.07	0.07	14.4	12.8	19.2	19.6	21.8	2.03	2.34
2021-12-04 03:43:51	895	0.02	0.05	0.01	0.11	0.11	0.13	0.11	0.11	0.07	0.07	14.4	12.8	19.2	19.6	21.8	2.03	2.19
2021-12-04 03:44:01	896	0.02	0.04	0.01	0.11	0.11	0.13	0.11	0.11	0.06	0.07	14.4	12.8	19.2	19.6	21.8	2.03	2.26
2021-12-04 03:44:31	897	0.02	0.04	0.01	0.11	0.11	0.13	0.11	0.11	0.07	0.07	14.4	12.8	19.2	19.6	21.8	2.04	2.27
2021-12-04 03:44:31	898	0.02	0.04	0.01	0.11	0.11	0.13	0.11	0.11	0.07	0.07	14.4	12.8	19.2	19.6	21.8	2.04	2.27
2021-12-04 03:44:41	899	0.02	0.05	0.01	0.11	0.11	0.13	0.11	0.11	0.06	0.07	14.4	12.8	19.2	19.6	21.8	2.04	2.36
2021-12-04 03:45:02	900	0.02	0.04	0.01	0.11	0.11	0.13	0.11	0.11	0.06	0.07	14.4	12.8	19.2	19.6	21.8	2.05	2.37
2021-12-04 03:45:12	901	0.02	0.04	0.01	0.11	0.11	0.13	0.12	0.11	0.06	0.07	14.4	12.8	19.2	19.6	21.8	2.05	2.41
2021-12-04 03:45:12	902	0.02	0.04	0.01	0.11	0.11	0.13	0.12	0.11	0.06	0.07	14.4	12.8	19.2	19.6	21.8	2.05	2.41
2021-12-04 03:45:42	903	0.02	0.04	0.01	0.11	0.11	0.13	0.12	0.11	0.07	0.07	14.4	12.8	19.2	19.6	21.8	2.04	2.22
2021-12-04 03:46:02	904	0.02	0.04	0.01	0.11	0.11	0.13	0.11	0.11	0.07	0.07	14.4	12.8	19.2	19.6	21.8	2.04	2.22
2021-12-04 03:46:12	905	0.02	0.04	0.01	0.11	0.11	0.13	0.11	0.11	0.07	0.07	14.4	12.8	19.2	19.6	21.8	2.04	2.19
2021-12-04 03:46:12	906	0.02	0.04	0.01	0.11	0.11	0.13	0.11	0.11	0.07	0.07	14.4	12.8	19.2	19.6	21.8	2.04	2.19
2021-12-04 03:46:43	907	0.02	0.04	0.01	0.11	0.11	0.13	0.12	0.11	0.06	0.07	14.4	12.8	19.2	19.6	21.8	2.05	2.4
2021-12-04 03:47:03	908	0.02	0.04	0.01	0.11	0.11	0.13	0.11	0.11	0.07	0.07	14.4	12.8	19.2	19.6	21.8	2.05	2.4
2021-12-04 03:47:13	909	0.02	0.04	0.01	0.11	0.11	0.13	0.11	0.11	0.06	0.07	14.4	12.8	19.2	19.6	21.8	2.05	2.35
2021-12-04 03:47:13	910	0.02	0.04	0.01	0.11	0.11	0.13	0.11	0.11	0.06	0.07	14.4	12.8	19.2	19.6	21.8	2.05	2.35
2021-12-04 03:47:43	911	0.02	0.04	0.01	0.11	0.11	0.13	0.12	0.11	0.06	0.07	14.4	12.8	19.2	19.6	21.8	2.05	2.31
2021-12-04 03:48:03	912	0.02	0.04	0.01	0.11	0.11	0.13	0.11	0.11	0.06	0.07	14.4	12.8	19.2	19.6	21.8	2.04	2.42
2021-12-04 03:48:14	913	0.02	0.04	0.01	0.11	0.11	0.13	0.12	0.11	0.07	0.07	14.4	12.8	19.2	19.6	21.8	2.04	2.53
2021-12-04 03:48:14	914	0.02	0.04	0.01	0.11	0.11	0.13	0.12	0.11	0.07	0.07	14.4	12.8	19.2	19.6	21.8	2.04	2.53
2021-12-04 03:48:44	915	0.02	0.04	0.01	0.11	0.11	0.13	0.12	0.11	0.07	0.07	14.4	12.8	19.2	19.6	21.8	2.05	2.57
2021-12-04 03:49:04	916	0.02	0.05	0.01	0.11	0.11	0.13	0.12	0.11	0.07	0.07	14.4	12.8	19.2	19.6	21.3	2.04	2.56
2021-12-04 03:49:14	917	0.02	0.05	0.01	0.11	0.11	0.13	0.11	0.11	0.06	0.07	14.4	12.8	19.2	19.6	21.3	2.04	2.43
2021-12-04 03:49:14	918	0.02	0.05	0.01	0.11	0.11	0.13	0.11	0.11	0.06	0.07	14.4	12.8	19.2	19.6	21.3	2.04	2.43
2021-12-04 03:49:45	919	0.02	0.04	0.01	0.11	0.11	0.13	0.12	0.11	0.07	0.07	14.4	12.8	19.2	19.6	21.3	2.05	2.37
2021-12-04 03:50:05	920	0.02	0.05	0.01	0.11	0.11	0.13	0.12	0.11	0.06	0.07	14.4	12.8	19.2	19.6	21.3	2.05	2.31
2021-12-04 03:50:15	921	0.02	0.05	0.01	0.11	0.11	0.13	0.12	0.11	0.07	0.07	14.4	12.8	19.2	19.6	21.3	2.04	2.34
2021-12-04 03:50:15	922	0.02	0.05	0.01	0.11	0.11	0.13	0.12	0.11	0.07	0.07	14.4	12.8	19.2	19.6	21.3	2.04	2.34
2021-12-04 03:50:45	923	0.02	0.05	0.01	0.11	0.11	0.13	0.11	0.11	0.07	0.07	14.4	12.8	19.2	19.6	21.3	2.03	2.25
2021-12-04 03:51:05	924	0.02	0.04	0.01	0.11	0.11	0.13	0.11	0.11	0.06	0.07	14.4	12.8	19.2	19.6	21.3	2.03	2.33
2021-12-04 03:51:16	925	0.02	0.04	0.01	0.11	0.11	0.13	0.11	0.11	0.07	0.07	14.4	12.8	19.2	19.6	21.3	2.04	2.32
2021-12-04 03:51:16	926	0.02	0.04	0.01	0.11	0.11	0.13	0.11	0.11	0.07	0.07	14.4	12.8	19.2	19.6	21.3	2.04	2.32
2021-12-04 03:51:46	927	0.02	0.05	0.01	0.11	0.11	0.13	0.11	0.11	0.07	0.07	14.4	12.8	19.2	19.6	21.3	2.06	2.49
2021-12-04 03:52:06	928	0.02	0.05	0.01	0.11	0.11	0.13	0.11	0.11	0.07	0.07	14.4	12.8	19.2	19.6	21.3	2.04	2.48
2021-12-04 03:52:16	929	0.02	0.04	0.01	0.11	0.11	0.13	0.11	0.11	0.06	0.07	14.4	12.8	19.2	19.6	21.3	2.04	2.46
2021-12-04 03:52:16	930	0.02	0.04	0.01	0.11	0.11	0.13	0.11	0.11	0.06	0.07	14.4	12.8	19.2	19.6	21.3	2.04	2.46
2021-12-04 03:52:47	931	0.02	0.05	0.01	0.11	0.11	0.13	0.11	0.11	0.07	0.07	14.4	12.8	19.2	19.6	21.3	2.04	2.48
2021-12-04 03:53:07	932	0.02	0.04	0.01	0.11	0.11	0.13	0.11	0.11	0.07	0.07	14.4	12.8	19.2	19.6	21.3	2.05	2.27
2021-12-04 03:53:17	933	0.02	0.05	0.01	0.11	0.11	0.13	0.11	0.11	0.07	0.07	14.4	12.8	19.2	19.6	21.3	2.04	2.28
2021-12-04 03:53:17	934	0.02	0.05	0.01	0.11	0.11	0.13	0.11	0.11	0.07	0.07	14.4	12.8	19.2	19.6	21.3	2.04	2.28
2021-12-04 03:53:47	935	0.02	0.05	0.01	0.11	0.11	0.13	0.11	0.11	0.07	0.07	14.4	12.8	19.2	19.6	21.3	2.06	2.14
2021-12-04 03:54:07	936	0.02	0.05	0.01	0.11	0.11	0.13	0.11	0.11	0.07	0.07	14.4	12.8	19.2	19.6	21.3	2.05	2.18
2021-12-04 03:54:18	937	0.02	0.05	0.01	0.12	0.11	0.13	0.11	0.11	0.07	0.07	14.4	12.8	19.2	19.6	21.3	2.04	2.2
2021-12-04 03:54:18	938	0.02	0.05	0.01	0.12	0.11	0.13	0.11	0.11	0.07	0.07	14.4	12.8	19.2	19.6	21.3	2.04	2.2
2021-12-04 03:54:48	939	0.02	0.05	0.01	0.11	0.11	0.13	0.11	0.11	0.07	0.07	14.4	12.8	19.2	19.6	21.3	2.04	2.41
2021-12-04 03:55:08	940	0.02	0.05	0.01	0.11	0.11	0.13	0.11	0.11	0.07	0.07	14.4	12.8	19.2	19.6	21.3	2.04	2.5
2021-12-04 03:55:18	941	0.02	0.05	0.01	0.11	0.11	0.12	0.11	0.11	0.07	0.07	14.4	12.8	19.2	19.6	21.3	2.03	2.5
2021-12-04 03:55:18	942	0.02	0.05	0.01	0.11	0.11	0.12	0.11	0.11	0.07	0.07	14.4	12.8	19.2	19.6	21.3	2.03	2.5
2021-12-04 03:55:49	943	0.02	0.05	0.01	0.11	0.11	0.12	0.11	0.11	0.06	0.07	14.4	12.8	19.2	19.6	21.3	2.03	2.36
2021-12-04 03:56:09	944	0.02	0.05	0.01	0.11	0.11	0.12	0.11	0.11	0.07	0.07	14.4	12.8	19.2	19.6	21.3	2.04	2.3
2021-12-04 03:56:19	945	0.02	0.05	0.01	0.11	0.11	0.13	0.11	0.11	0.07	0.07	14.4	12.8	19.2	19.6	21.3	2.05	2.36
2021-12-04 03:56:19	946	0.02	0.05	0.01	0.11	0.11	0.13	0.11	0.11	0.07	0.07	14.4	12.8	19.2	19.6	21.3	2.05	2.36
2021-12-04 03:56:49	947	0.02	0.05	0.01	0.11	0.11	0.13	0.11	0.11	0.07	0.07	14.4	12.8	19.2	19.6	21.3	2.06	2.38
2021-12-04 03:57:09	948	0.02	0.05	0.01	0.11	0.11	0.12	0.11	0.11	0.06	0.07	14.4	12.8	19.2	19.6	21.3	2.06	2.42
2021-12-04 03:57:20	949	0.02	0.05	0.01	0.11	0.11	0.12	0.11	0.11	0.07	0.07	14.4	12.8	19.2	19.6	21.3	2.06	2.41
2021-12-04 03:57:20	950	0.02	0.05	0.01	0.11	0.11	0.12	0.11	0.11	0.07	0.07	14.4	12.8	19.2	19.6	21.3	2.06	2.41
2021-12-04 03:57:50	951	0.02	0.05	0.01	0.11	0.11	0.13	0.11	0.11	0.07	0.07	14.4	12.8	19.2	19.6	21.3	2.04	2.4
2021-12-04 03:58:10	952	0.02	0.05	0.01	0.11	0.11	0.13	0.11	0.11	0.07	0.07	14.4	12.8	19.2	19.6	21.3	2.05	2.49
2021-12-04 03:58:20	953	0.02	0.05	0.01	0.11	0.11	0.13	0.11	0.11	0.07	0.07	14.4	12.8	19.2	19.6	21.3	2.05	2.42
2021-12-04 03:58:20	954	0.02	0.05	0.01	0.11	0.11	0.13	0.11	0.11	0.07	0.07	14.4	12.8	19.2	19.6	21.3	2.05	2.42
2021-12-04 03:58:51	955	0.02	0.05	0.01	0.11	0.11	0.13	0.11	0.11	0.07	0.07	14.4	12.8	19.2	19.6	21.3	2.05	2.6
2021-12-04 03:59:11	956	0.02	0.05	0.01	0.11	0.11	0.12	0.11	0.11	0.07	0.07	14.4	12.8	19.2	19.6	21.3	2.04	2.53
2021-12-04 03:59:21	957	0.02	0.05	0.01	0.11	0.11	0.13	0.11	0.11	0.07	0.07	14.4	12.8	19.2	19.6	21.3	2.04	2.65
2021-12-04 03:59:21	958	0.02	0.05	0.01	0.11	0.11	0.13	0.11	0.11	0.07	0.07	14.4	12.8	19.2	19.6	21.3	2.04	2.65
2021-12-04 03:59:51	959	0.02	0.05	0.01	0.11	0.11	0.13	0.11	0.11	0.07	0.07	14.4	12.8	19.2	19.6	21.3	2.04	2.52
2021-12-04 04:00:11	960	0.02	0.05	0.01	0.11	0.11	0.12	0.11	0.11	0.06	0.07	14.4	12.8	19.2	19.6	21.3	2.04	2.43
2021-12-04 04:00:22	961	0.02	0.05	0.01	0.11	0.11	0.13	0.11	0.11	0.06	0.07	14.4	12.8	19.2	19.6	21.3	2.04	2.36
2021-12-04 04:00:22	962	0.02	0.05	0.01	0.11	0.11	0.13	0.11	0.11	0.06	0.07	14.4	12.8	19.2	19.6	21.3	2.04	2.36
2021-12-04 04:00:52	963	0.02	0.05	0.01	0.11	0.11	0.13	0.11	0.11	0.06	0.07	14.4	12.8	19.2	19.6	21.3	2.05	2.34
2021-12-04 04:01:12	964	0.02	0.05	0.01	0.11	0.11	0.12	0.11	0.11	0.07	0.07	14.4	12.8	19.2	19.6	21.3	2.05	2.36
2021-12-04 04:01:22	965	0.02	0.05	0.01	0.11	0.11	0.13	0.11	0.11	0.06	0.07	14.4	12.8	19.2	19.6	21.3	2.04	2.39
2021-12-04 04:01:22	966	0.02	0.05	0.01	0.11	0.11	0.13	0.11	0.11	0.06	0.07	14.4	12.8	19.2	19.6	21.3	2.04	2.39
2021-12-04 04:01:52	967	0.02	0.05	0.01	0.11	0.11	0.13	0.11	0.11	0.06	0.07	14.4	12.8	19.2	19.6	21.3	2.04	2.25
2021-12-04 04:02:13	968	0.02	0.05	0.01	0.11	0.11	0.13	0.11	0.11	0.07	0.07	14.4	12.8	19.2	19.6	21.3	2.04	2.42
2021-12-04 04:02:23	969	0.02	0.05	0.01	0.11	0.11	0.13	0.11	0.11	0.06	0.07	14.4	12.8	19.2	19.6	21.3	2.04	2.42
2021-12-04 04:02:23	970	0.02	0.05	0.01	0.11	0.11	0.13	0.11	0.11	0.06	0.07	14.4	12.8	19.2	19.6	21.3	2.04	2.42
2021-12-04 04:02:53	971	0.02	0.05	0.01	0.11	0.11	0.13	0.11	0.11	0.07	0.07	14.4	12.8	19.2	19.6	21.3	2.05	2.54
2021-12-04 04:03:03	972	0.02	0.05	0.01	0.11	0.11	0.13	0.11	0.11	0.07	0.07	14.4	12.8	19.2	19.6	21.3	2.06	2.45
2021-12-04 04:03:23	973	0.02	0.05	0.01	0.11	0.11	0.12	0.11	0.11	0.07	0.07	14.4	12.8	19.2	19.7	21.3	2.05	2.52
2021-12-04 04:03:23	974	0.02	0.05	0.01	0.11	0.11	0.12	0.11	0.11	0.07	0.07	14.4	12.8	19.2	19.7	21.3	2.05	2.52
2021-12-04 04:03:54	975	0.02	0.05	0.01	0.11	0.11	0.13	0.11	0.11	0.07	0.07	14.4	12.8	19.2	19.6	21.3	2.05	2.55
2021-12-04 04:04:04	976	0.02	0.05	0.01	0.11	0.11	0.13	0.11	0.11	0.07	0.07	14.4	12.8	19.2	19.6	21.3	2.05	2.57
2021-12-04 04:04:24	977	0.02	0.05	0.01	0.11	0.11	0.13	0.11	0.11	0.07	0.07	14.4	12.8	19.2	19.6	21.3	2.05	2.36
2021-12-04 04:04:24	978	0.02	0.05	0.01	0.11	0.11	0.13	0.11	0.11	0.07	0.07	14.4	12.8	19.2	19.6	21.3	2.05	2.36
2021-12-04 04:04:54	979	0.02	0.05	0.01	0.11	0.11	0.13	0.11	0.11	0.07	0.07	14.4	12.8	19.2	19.6	21.3	2.04	2.28
2021-12-04 04:05:05	980	0.02	0.05	0.01	0.11	0.11	0.13	0.11	0.11	0.07	0.07	14.4	12.8	19.2	19.6	21.3	2.03	2.3
2021-12-04 04:05:05	981	0.02	0.05	0.01	0.11	0.11	0.13	0.11	0.11	0.07	0.07	14.4	12.8	19.2	19.6	21.3	2.03	2.3
2021-12-04 04:05:25	982	0.02	0.05	0.01	0.11	0.11	0.13	0.11	0.11	0.07	0.07	14.4	12.8	19.2	19.6	21.3	2.03	2.38
2021-12-04 04:05:55	983	0.02	0.05	0.01	0.11	0.11	0.12	0.11	0.11	0.07	0.07	14.4	12.7	19.2	19.6	21.3	2.05	2.42
2021-12-04 04:06:05	984	0.02	0.05	0.01	0.11	0.11	0.13	0.11	0.11	0.06	0.07	14.4	12.7	19.2	19.6	21.3	2.06	2.33
2021-12-04 04:06:05	985	0.02	0.05	0.01	0.11	0.11	0.13	0.11	0.11	0.06	0.07	14.4	12.7	19.2	19.6	21.3	2.06	2.33
2021-12-04 04:06:25	986	0.02	0.05	0.01	0.11	0.11	0.12	0.11	0.11	0.06	0.07	14.4	12.8	19.2	19.6	21.3	2.07	2.34
2021-12-04 04:06:56	987	0.02	0.05	0.01	0.11	0.11	0.13	0.11	0.11	0.06	0.07	14.4	12.8	19.2	19.6	21.3	2.06	2.37
2021-12-04 04:07:06	988	0.02	0.05	0.01	0.11	0.11	0.13	0.11	0.11	0.06	0.07	14.4	12.8	19.2	19.6	21.3	2.06	2.46
2021-12-04 04:07:06	989	0.02	0.05	0.01	0.11	0.11	0.13	0.11	0.11	0.06	0.07	14.4	12.8	19.2	19.6	21.3	2.06	2.46
2021-12-04 04:07:26	990	0.02	0.05	0.01	0.11	0.11	0.13	0.11	0.11	0.07	0.07	14.4	12.7	19.2	19.6	21.3	2.06	2.32
2021-12-04 04:07:36	991	0.02	0.05	0.01	0.11	0.11	0.13	0.11	0.11	0.07	0.07	14.4	12.8	19.2	19.6	21.3	2.06	2.31
2021-12-04 04:08:07	992	0.02	0.05	0.01	0.11	0.11	0.12	0.11	0.11	0.06	0.07	14.4	12.8	19.2	19.6	21.3	2.05	2.24
2021-12-04 04:08:07	993	0.02	0.05	0.01	0.11	0.11	0.12	0.11	0.11	0.06	0.07	14.4	12.8	19.2	19.6	21.3	2.05	2.24
2021-12-04 04:08:27	994	0.02	0.05	0.01	0.11	0.11	0.13	0.11	0.11	0.07	0.07	14.4	12.8	19.2	19.6	21.3	2.05	2.34
2021-12-04 04:08:37	995	0.02	0.05	0.01	0.11	0.11	0.12	0.11	0.11	0.06	0.07	14.4	12.8	19.2	19.6	21.3	2.07	2.41
2021-12-04 04:09:07	996	0.02	0.05	0.01	0.11	0.11	0.13	0.11	0.11	0.06	0.07	14.4	12.8	19.2	19.6	21.3	2.09	2.37
2021-12-04 04:09:07	997	0.02	0.05	0.01	0.11	0.11	0.13	0.11	0.11	0.06	0.07	14.4	12.8	19.2	19.6	21.3	2.09	2.37
2021-12-04 04:09:27	998	0.02	0.05	0.01	0.11	0.11	0.12	0.11	0.11	0.07	0.07	14.4	12.8	19.2	19.6	21.3	2.08	2.4
2021-12-04 04:09:37	999	0.02	0.05	0.01	0.11	0.11	0.13	0.11	0.11	0.07	0.07	14.4	12.8	19.2	19.6	21.3	2.07	2.28
2021-12-04 04:10:08	1000	0.02	0.05	0.01	0.11	0.11	0.13	0.12	0.11	0.06	0.07	14.4	12.8	19.2	19.6	21.3	2.07	2.29
2021-12-04 04:10:08	1001	0.02	0.05	0.01	0.11	0.11	0.13	0.12	0.11	0.06	0.07	14.4	12.8	19.2	19.6	21.3	2.07	2.29
2021-12-04 04:10:28	1002	0.02	0.05	0.01	0.11	0.11	0.12	0.11	0.11	0.06	0.07	14.4	12.8	19.2	19.6	21.3	2.07	2.27
2021-12-04 04:10:38	1003	0.02	0.05	0.01	0.11	0.11	0.13	0.11	0.11	0.06	0.07	14.4	12.8	19.2	19.6	21.3	2.07	2.39
2021-12-04 04:11:08	1004	0.02	0.05	0.01	0.11	0.11	0.12	0.11	0.11	0.07	0.07	14.4	12.8	19.2	19.6	21.3	2.07	2.43
2021-12-04 04:11:08	1005	0.02	0.05	0.01	0.11	0.11	0.12	0.11	0.11	0.07	0.07	14.4	12.8	19.2	19.6	21.3	2.07	2.43
2021-12-04 04:11:29	1006	0.02	0.05	0.01	0.11	0.11	0.13	0.11	0.11	0.06	0.07	14.4	12.8	19.2	19.6	21.3	2.08	2.36
2021-12-04 04:11:39	1007	0.02	0.05	0.01	0.11	0.11	0.12	0.11	0.11	0.07	0.07	14.4	12.8	19.2	19.6	21.3	2.07	2.34
2021-12-04 04:12:09	1008	0.02	0.05	0.01	0.11	0.11	0.13	0.11	0.11	0.07	0.07	14.4	12.8	19.2	19.6	21.3	2.08	2.34
2021-12-04 04:12:09	1009	0.02	0.05	0.01	0.11	0.11	0.13	0.11	0.11	0.07	0.07	14.4	12.8	19.2	19.6	21.3	2.08	2.34
2021-12-04 04:12:29	1010	0.02	0.05	0.01	0.11	0.11	0.13	0.11	0.11	0.06	0.07	14.4	12.8	19.2	19.6	21.3	2.09	2.34
2021-12-04 04:12:40	1011	0.02	0.05	0.01	0.11	0.11	0.13	0.11	0.11	0.06	0.07	14.4	12.8	19.2	19.6	21.3	2.08	2.39
2021-12-04 04:13:10	1012	0.02	0.05	0.01	0.11	0.11	0.13	0.11	0.11	0.06	0.07	14.4	12.8	19.2	19.7	21.3	2.09	2.42
2021-12-04 04:13:10	1013	0.02	0.05	0.01	0.11	0.11	0.13	0.11	0.11	0.06	0.07	14.4	12.8	19.2	19.7	21.3	2.09	2.42
2021-12-04 04:13:30	1014	0.02	0.05	0.01	0.11	0.11	0.13	0.11	0.11	0.06	0.07	14.4	12.7	19.2	19.6	21.3	2.08	2.42
2021-12-04 04:13:40	1015	0.02	0.05	0.01	0.11	0.11	0.13	0.11	0.11	0.06	0.07	14.4	12.7	19.2	19.6	21.3	2.08	2.35
2021-12-04 04:14:11	1016	0.02	0.05	0.01	0.11	0.11	0.13	0.11	0.11	0.06	0.07	14.4	12.8	19.2	19.6	21.3	2.09	2.34
2021-12-04 04:14:11	1017	0.02	0.05	0.01	0.11	0.11	0.13	0.11	0.11	0.06	0.07	14.4	12.8	19.2	19.6	21.3	2.09	2.34
2021-12-04 04:14:31	1018	0.02	0.05	0.01	0.11	0.11	0.13	0.11	0.11	0.06	0.07	14.4	12.8	19.2	19.7	21.3	2.09	2.37
2021-12-04 04:14:41	1019	0.02	0.05	0.01	0.11	0.11	0.13	0.11	0.11	0.06	0.07	14.4	12.8	19.2	19.6	21.3	2.08	2.38
2021-12-04 04:15:11	1020	0.02	0.05	0.01	0.11	0.11	0.12	0.11	0.11	0.07	0.07	14.4	12.8	19.2	19.6	21.3	2.08	2.36
2021-12-04 04:15:11	1021	0.02	0.05	0.01	0.11	0.11	0.12	0.11	0.11	0.07	0.07	14.4	12.8	19.2	19.6	21.3	2.08	2.36
2021-12-04 04:15:31	1022	0.02	0.05	0.01	0.11	0.11	0.13	0.11	0.11	0.06	0.07	14.4	12.8	19.2	19.6	21.3	2.07	2.35
2021-12-04 04:15:42	1023	0.02	0.05	0.01	0.11	0.11	0.13	0.11	0.11	0.07	0.07	14.4	12.8	19.2	19.6	21.3	2.07	2.39
2021-12-04 04:16:12	1024	0.02	0.05	0.01	0.11	0.11	0.13	0.11	0.11	0.07	0.07	14.4	12.8	19.2	19.6	21.3	2.06	2.35
2021-12-04 04:16:12	1025	0.02	0.05	0.01	0.11	0.11	0.13	0.11	0.11	0.07	0.07	14.4	12.8	19.2	19.6	21.3	2.06	2.35
2021-12-04 04:16:32	1026	0.02	0.05	0.01	0.11	0.11	0.13	0.11	0.11	0.06	0.07	14.4	12.8	19.2	19.6	21.3	2.06	2.37
2021-12-04 04:16:42	1027	0.02	0.05	0.01	0.11	0.11	0.13	0.11	0.11	0.06	0.07	14.4	12.8	19.2	19.6	21.3	2.06	2.33
2021-12-04 04:17:13	1028	0.02	0.05	0.01	0.11	0.11	0.13	0.11	0.11	0.06	0.07	14.4	12.8	19.2	19.6	21.3	2.06	2.43
2021-12-04 04:17:13	1029	0.02	0.05	0.01	0.11	0.11	0.13	0.11	0.11	0.06	0.07	14.4	12.8	19.2	19.6	21.3	2.06	2.43
2021-12-04 04:17:33	1030	0.02	0.05	0.01	0.11	0.11	0.13	0.11	0.11	0.06	0.07	14.4	12.8	19.2	19.6	21.3	2.07	2.37
2021-12-04 04:17:43	1031	0.02	0.05	0.01	0.11	0.11	0.13	0.11	0.11	0.06	0.07	14.5	12.8	19.2	19.6	21.3	2.07	2.39
2021-12-04 04:18:13	1032	0.02	0.05	0.01	0.11	0.11	0.13	0.11	0.11	0.06	0.07	14.4	12.8	19.2	19.6	21.3	2.07	2.39
2021-12-04 04:18:13	1033	0.02	0.05	0.01	0.11	0.11	0.13	0.11	0.11	0.06	0.07	14.4	12.8	19.2	19.6	21.3	2.07	2.39
2021-12-04 04:18:33	1034	0.02	0.05	0.01	0.11	0.11	0.13	0.11	0.11	0.06	0.07	14.4	12.8	19.2	19.6	21.3	2.07	2.41
2021-12-04 04:18:44	1035	0.02	0.05	0.01	0.11	0.11	0.13	0.11	0.11	0.06	0.07	14.4	12.8	19.2	19.6	21.3	2.07	2.47
2021-12-04 04:19:14	1036	0.02	0.05	0.01	0.11	0.11	0.13	0.11	0.11	0.06	0.07	14.4	12.8	19.2	19.7	21.3	2.06	2.47
2021-12-04 04:19:14	1037	0.02	0.05	0.01	0.11	0.11	0.13	0.11	0.11	0.06	0.07	14.4	12.8	19.2	19.7	21.3	2.06	2.47
2021-12-04 04:19:34	1038	0.02	0.05	0.01	0.11	0.11	0.13	0.11	0.11	0.06	0.07	14.4	12.8	19.2	19.6	21.3	2.06	2.58
2021-12-04 04:19:44	1039	0.02	0.05	0.01	0.11	0.11	0.13	0.11	0.11	0.06	0.07	14.4	12.8	19.2	19.6	21.3	2.07	2.55
2021-12-04 04:20:15	1040	0.02	0.05	0.01	0.11	0.11	0.13	0.11	0.11	0.06	0.07	14.4	12.8	19.2	19.6	21.3	2.05	2.42
2021-12-04 04:20:15	1041	0.02	0.05	0.01	0.11	0.11	0.13	0.11	0.11	0.06	0.07	14.4	12.8	19.2	19.6	21.3	2.05	2.42
2021-12-04 04:20:25	1042	0.02	0.04	0.01	0.11	0.11	0.13	0.11	0.11	0.06	0.07	14.4	12.8	19.2	19.6	21.3	2.05	2.39
2021-12-04 04:20:45	1043	0.02	0.05	0.01	0.11	0.11	0.13	0.11	0.11	0.06	0.07	14.4	12.8	19.2	19.7	21.3	2.06	2.35
2021-12-04 04:21:15	1044	0.02	0.05	0.01	0.11	0.11	0.13	0.11	0.11	0.06	0.07	14.5	12.8	19.2	19.7	21.3	2.07	2.28
2021-12-04 04:21:15	1045	0.02	0.05	0.01	0.11	0.11	0.13	0.11	0.11	0.06	0.07	14.5	12.8	19.2	19.7	21.3	2.07	2.28
2021-12-04 04:21:25	1046	0.02	0.05	0.01	0.11	0.11	0.13	0.11	0.11	0.06	0.07	14.5	12.8	19.2	19.6	21.3	2.08	2.29
2021-12-04 04:21:45	1047	0.02	0.05	0.01	0.11	0.11	0.13	0.11	0.11	0.07	0.07	14.5	12.8	19.2	19.7	21.3	2.08	2.18
2021-12-04 04:22:16	1048	0.02	0.05	0.01	0.11	0.11	0.13	0.11	0.11	0.06	0.07	14.5	12.8	19.2	19.6	21.3	2.07	2.25
2021-12-04 04:22:16	1049	0.02	0.05	0.01	0.11	0.11	0.13	0.11	0.11	0.06	0.07	14.5	12.8	19.2	19.6	21.3	2.07	2.25
2021-12-04 04:22:26	1050	0.02	0.05	0.01	0.11	0.11	0.13	0.11	0.11	0.06	0.07	14.4	12.8	19.2	19.6	21.3	2.06	2.28
2021-12-04 04:22:46	1051	0.02	0.05	0.01	0.11	0.11	0.13	0.11	0.11	0.06	0.07	14.5	12.7	19.2	19.6	21.3	2.07	2.32
2021-12-04 04:23:17	1052	0.02	0.05	0.01	0.11	0.11	0.13	0.11	0.11	0.06	0.07	14.5	12.8	19.2	19.6	21.3	2.07	2.42
2021-12-04 04:23:17	1053	0.02	0.05	0.01	0.11	0.11	0.13	0.11	0.11	0.06	0.07	14.5	12.8	19.2	19.6	21.3	2.07	2.42
2021-12-04 04:23:27	1054	0.02	0.04	0.01	0.11	0.11	0.13	0.11	0.11	0.07	0.07	14.4	12.8	19.2	19.6	21.3	2.06	2.48
2021-12-04 04:23:47	1055	0.02	0.05	0.01	0.11	0.11	0.13	0.11	0.11	0.06	0.07	14.5	12.8	19.2	19.6	21.3	2.06	2.5
2021-12-04 04:24:17	1056	0.02	0.05	0.01	0.11	0.11	0.12	0.11	0.11	0.06	0.07	14.5	12.8	19.2	19.7	21.3	2.07	2.39
2021-12-04 04:24:17	1057	0.02	0.05	0.01	0.11	0.11	0.12	0.11	0.11	0.06	0.07	14.5	12.8	19.2	19.7	21.3	2.07	2.39
2021-12-04 04:24:27	1058	0.02	0.05	0.01	0.11	0.11	0.13	0.11	0.11	0.06	0.07	14.5	12.8	19.2	19.6	21.3	2.07	2.32
2021-12-04 04:24:47	1059	0.02	0.05	0.01	0.11	0.11	0.13	0.11	0.11	0.06	0.07	14.4	12.7	19.2	19.6	21.3	2.07	2.33
2021-12-04 04:25:18	1060	0.02	0.05	0.01	0.11	0.11	0.13	0.11	0.11	0.06	0.07	14.4	12.8	19.2	19.6	21.3	2.06	2.45
2021-12-04 04:25:18	1061	0.02	0.05	0.01	0.11	0.11	0.13	0.11	0.11	0.06	0.07	14.4	12.8	19.2	19.6	21.3	2.06	2.45
2021-12-04 04:25:28	1062	0.02	0.05	0.01	0.11	0.11	0.13	0.11	0.11	0.06	0.07	14.5	12.8	19.2	19.7	21.3	2.07	2.6
2021-12-04 04:25:48	1063	0.02	0.05	0.01	0.11	0.11	0.12	0.11	0.11	0.06	0.07	14.5	12.8	19.2	19.6	21.3	2.07	2.68
2021-12-04 04:26:18	1064	0.02	0.05	0.01	0.11	0.11	0.12	0.11	0.11	0.06	0.07	14.5	12.8	19.2	19.6	21.3	2.07	2.57
2021-12-04 04:26:18	1065	0.02	0.05	0.01	0.11	0.11	0.12	0.11	0.11	0.06	0.07	14.5	12.8	19.2	19.6	21.3	2.07	2.57
2021-12-04 04:26:29	1066	0.02	0.05	0.01	0.11	0.11	0.13	0.11	0.11	0.06	0.07	14.5	12.8	19.2	19.6	21.3	2.07	2.46
2021-12-04 04:26:49	1067	0.02	0.05	0.01	0.11	0.11	0.13	0.11	0.11	0.06	0.07	14.5	12.8	19.2	19.6	21.3	2.08	2.41
2021-12-04 04:27:19	1068	0.02	0.05	0.01	0.11	0.11	0.13	0.11	0.11	0.06	0.07	14.4	12.8	19.2	19.7	21.3	2.08	2.43
2021-12-04 04:27:19	1069	0.02	0.05	0.01	0.11	0.11	0.13	0.11	0.11	0.06	0.07	14.4	12.8	19.2	19.7	21.3	2.08	2.43
2021-12-04 04:27:29	1070	0.02	0.05	0.01	0.11	0.11	0.13	0.11	0.11	0.06	0.07	14.5	12.8	19.2	19.7	21.3	2.08	2.43
2021-12-04 04:27:49	1071	0.02	0.05	0.01	0.11	0.11	0.12	0.11	0.11	0.06	0.07	14.5	12.8	19.2	19.7	21.3	2.09	2.34
2021-12-04 04:28:00	1072	0.02	0.05	0.01	0.11	0.11	0.13	0.11	0.11	0.06	0.07	14.5	12.8	19.2	19.6	21.3	2.1	2.37
2021-12-04 04:28:00	1073	0.02	0.05	0.01	0.11	0.11	0.13	0.11	0.11	0.06	0.07	14.5	12.8	19.2	19.6	21.3	2.1	2.37
2021-12-04 04:28:30	1074	0.02	0.05	0.01	0.11	0.11	0.13	0.11	0.11	0.06	0.07	14.5	12.8	19.2	19.6	21.3	2.09	2.36
2021-12-04 04:28:50	1075	0.02	0.05	0.01	0.11	0.11	0.12	0.11	0.11	0.06	0.07	14.5	12.8	19.2	19.6	21.3	2.09	2.44
2021-12-04 04:29:00	1076	0.02	0.05	0.01	0.11	0.11	0.13	0.11	0.11	0.06	0.07	14.5	12.8	19.2	19.6	21.3	2.09	2.47
2021-12-04 04:29:00	1077	0.02	0.05	0.01	0.11	0.11	0.13	0.11	0.11	0.06	0.07	14.5	12.8	19.2	19.6	21.3	2.09	2.47
2021-12-04 04:29:31	1078	0.02	0.05	0.01	0.11	0.11	0.12	0.11	0.11	0.06	0.07	14.5	12.7	19.2	19.7	21.3	2.1	2.59
2021-12-04 04:29:51	1079	0.02	0.05	0.01	0.11	0.11	0.13	0.11	0.11	0.06	0.07	14.5	12.8	19.2	19.7	21.3	2.11	2.48
2021-12-04 04:30:01	1080	0.02	0.05	0.01	0.11	0.11	0.13	0.11	0.11	0.06	0.07	14.5	12.8	19.2	19.7	21.3	2.12	2.42
2021-12-04 04:30:01	1081	0.02	0.05	0.01	0.11	0.11	0.13	0.11	0.11	0.06	0.07	14.5	12.8	19.2	19.7	21.3	2.12	2.42
2021-12-04 04:30:31	1082	0.02	0.05	0.01	0.11	0.11	0.13	0.11	0.11	0.06	0.07	14.5	12.7	19.2	19.7	21.3	2.12	2.23
2021-12-04 04:30:51	1083	0.02	0.05	0.01	0.11	0.11	0.13	0.11	0.11	0.06	0.07	14.5	12.7	19.2	19.6	21.3	2.13	2.31
2021-12-04 04:31:02	1084	0.02	0.05	0.01	0.11	0.11	0.13	0.11	0.11	0.06	0.07	14.5	12.7	19.2	19.6	21.3	2.12	2.36
2021-12-04 04:31:02	1085	0.02	0.05	0.01	0.11	0.11	0.13	0.11	0.11	0.06	0.07	14.5	12.7	19.2	19.6	21.3	2.12	2.36
2021-12-04 04:31:32	1086	0.02	0.05	0.01	0.11	0.11	0.12	0.11	0.11	0.06	0.07	14.5	12.7	19.2	19.6	21.3	2.11	2.45
2021-12-04 04:31:52	1087	0.02	0.05	0.01	0.11	0.11	0.13	0.11	0.11	0.06	0.07	14.5	12.7	19.2	19.6	21.3	2.11	2.35
2021-12-04 04:32:02	1088	0.02	0.05	0.01	0.11	0.11	0.13	0.11	0.11	0.06	0.07	14.5	12.7	19.2	19.6	21.3	2.11	2.29
2021-12-04 04:32:02	1089	0.02	0.05	0.01	0.11	0.11	0.13	0.11	0.11	0.06	0.07	14.5	12.7	19.2	19.6	21.3	2.11	2.29
2021-12-04 04:32:33	1090	0.02	0.05	0.01	0.11	0.11	0.13	0.11	0.11	0.06	0.07	14.5	12.7	19.2	19.6	21.3	2.1	2.43
2021-12-04 04:32:53	1091	0.02	0.05	0.01	0.11	0.11	0.12	0.11	0.11	0.06	0.07	14.5	12.7	19.2	19.6	21.3	2.09	2.51
2021-12-04 04:33:03	1092	0.02	0.05	0.01	0.11	0.11	0.13	0.11	0.11	0.06	0.07	14.5	12.7	19.2	19.7	21.3	2.09	2.56
2021-12-04 04:33:03	1093	0.02	0.05	0.01	0.11	0.11	0.13	0.11	0.11	0.06	0.07	14.5	12.7	19.2	19.7	21.3	2.09	2.56
2021-12-04 04:33:33	1094	0.02	0.05	0.01	0.11	0.11	0.12	0.11	0.11	0.06	0.07	14.5	12.8	19.2	19.6	21.3	2.1	2.47
2021-12-04 04:33:53	1095	0.02	0.05	0.01	0.11	0.11	0.12	0.11	0.11	0.06	0.07	14.5	12.7	19.2	19.7	21.3	2.1	2.39
2021-12-04 04:34:04	1096	0.02	0.05	0.01	0.11	0.11	0.12	0.11	0.11	0.07	0.07	14.5	12.7	19.2	19.6	21.3	2.09	2.31
2021-12-04 04:34:04	1097	0.02	0.05	0.01	0.11	0.11	0.12	0.11	0.11	0.07	0.07	14.5	12.7	19.2	19.6	21.3	2.09	2.31
2021-12-04 04:34:34	1098	0.02	0.05	0.01	0.11	0.11	0.12	0.11	0.11	0.08	0.08	14.5	12.8	19.2	19.6	21.3	2.08	2.28
2021-12-04 04:34:54	1099	0.02	0.05	0.01	0.11	0.11	0.12	0.11	0.11	0.07	0.08	14.5	12.7	19.2	19.6	21.3	2.09	2.35
2021-12-04 04:35:04	1100	0.02	0.05	0.01	0.11	0.11	0.12	0.11	0.11	0.07	0.08	14.5	12.7	19.2	19.7	21.3	2.09	2.45
2021-12-04 04:35:04	1101	0.02	0.05	0.01	0.11	0.11	0.12	0.11	0.11	0.07	0.08	14.5	12.7	19.2	19.7	21.3	2.09	2.45
2021-12-04 04:35:35	1102	0.02	0.05	0.01	0.11	0.11	0.12	0.11	0.11	0.07	0.07	14.5	12.7	19.2	19.7	21.3	2.08	2.41
2021-12-04 04:35:55	1103	0.02	0.05	0.01	0.11	0.11	0.13	0.11	0.11	0.06	0.07	14.5	12.7	19.2	19.6	21.3	2.07	2.44
2021-12-04 04:36:05	1104	0.02	0.05	0.01	0.11	0.11	0.13	0.11	0.11	0.06	0.07	14.5	12.7	19.2	19.6	21.3	2.08	2.28
2021-12-04 04:36:05	1105	0.02	0.05	0.01	0.11	0.11	0.13	0.11	0.11	0.06	0.07	14.5	12.7	19.2	19.6	21.3	2.08	2.28
2021-12-04 04:36:35	1106	0.02	0.05	0.01	0.11	0.11	0.13	0.11	0.11	0.06	0.07	14.5	12.8	19.2	19.6	21.3	2.08	2.28
2021-12-04 04:36:55	1107	0.02	0.05	0.01	0.11	0.11	0.12	0.11	0.11	0.06	0.07	14.5	12.7	19.2	19.7	21.3	2.09	2.3
2021-12-04 04:37:06	1108	0.02	0.05	0.01	0.11	0.11	0.12	0.11	0.11	0.06	0.07	14.5	12.7	19.2	19.6	21.3	2.09	2.3
2021-12-04 04:37:06	1109	0.02	0.05	0.01	0.11	0.11	0.12	0.11	0.11	0.06	0.07	14.5	12.7	19.2	19.6	21.3	2.09	2.3
2021-12-04 04:37:36	1110	0.02	0.05	0.01	0.11	0.11	0.12	0.11	0.11	0.06	0.07	14.5	12.8	19.2	19.6	21.3	2.08	2.33
2021-12-04 04:37:56	1111	0.02	0.05	0.01	0.11	0.11	0.12	0.11	0.11	0.06	0.07	14.5	12.7	19.2	19.6	21.3	2.09	2.25
2021-12-04 04:38:06	1112	0.02	0.05	0.01	0.11	0.11	0.13	0.11	0.11	0.06	0.07	14.5	12.7	19.2	19.6	21.3	2.08	2.27
2021-12-04 04:38:06	1113	0.02	0.05	0.01	0.11	0.11	0.13	0.11	0.11	0.06	0.07	14.5	12.7	19.2	19.6	21.3	2.08	2.27
2021-12-04 04:38:37	1114	0.02	0.05	0.01	0.11	0.11	0.12	0.11	0.11	0.06	0.07	14.5	12.7	19.2	19.6	21.3	2.09	2.37
2021-12-04 04:38:57	1115	0.02	0.05	0.01	0.11	0.11	0.13	0.11	0.11	0.06	0.07	14.5	12.7	19.2	19.6	21.3	2.09	2.5
2021-12-04 04:39:07	1116	0.02	0.05	0.01	0.11	0.11	0.12	0.11	0.11	0.06	0.07	14.5	12.7	19.2	19.6	21.3	2.09	2.53
2021-12-04 04:39:07	1117	0.02	0.05	0.01	0.11	0.11	0.12	0.11	0.11	0.06	0.07	14.5	12.7	19.2	19.6	21.3	2.09	2.53
2021-12-04 04:39:37	1118	0.02	0.05	0.01	0.11	0.11	0.13	0.11	0.11	0.06	0.07	14.5	12.7	19.2	19.6	21.3	2.09	2.48
2021-12-04 04:39:47	1119	0.02	0.05	0.01	0.11	0.11	0.12	0.11	0.11	0.06	0.07	14.5	12.7	19.2	19.6	21.3	2.09	2.5
2021-12-04 04:40:07	1120	0.02	0.05	0.01	0.11	0.11	0.12	0.11	0.11	0.06	0.07	14.5	12.8	19.2	19.7	21.3	2.08	2.37
2021-12-04 04:40:07	1121	0.02	0.05	0.01	0.11	0.11	0.12	0.11	0.11	0.06	0.07	14.5	12.8	19.2	19.7	21.3	2.08	2.37
2021-12-04 04:40:38	1122	0.02	0.05	0.01	0.11	0.11	0.12	0.11	0.11	0.06	0.07	14.5	12.7	19.2	19.6	21.3	2.1	2.41
2021-12-04 04:40:48	1123	0.02	0.05	0.01	0.11	0.11	0.12	0.11	0.11	0.06	0.07	14.5	12.7	19.2	19.6	21.3	2.09	2.34
2021-12-04 04:41:08	1124	0.02	0.05	0.01	0.11	0.11	0.12	0.11	0.11	0.06	0.07	14.5	12.7	19.2	19.6	21.3	2.08	2.32
2021-12-04 04:41:08	1125	0.02	0.05	0.01	0.11	0.11	0.12	0.11	0.11	0.06	0.07	14.5	12.7	19.2	19.6	21.3	2.08	2.32
2021-12-04 04:41:38	1126	0.02	0.05	0.01	0.11	0.11	0.12	0.11	0.11	0.06	0.07	14.5	12.8	19.2	19.7	21.3	2.09	2.17
2021-12-04 04:41:49	1127	0.02	0.05	0.01	0.11	0.11	0.12	0.11	0.11	0.06	0.07	14.5	12.8	19.2	19.6	21.3	2.09	2.22
2021-12-04 04:42:09	1128	0.02	0.05	0.01	0.11	0.11	0.13	0.11	0.11	0.06	0.07	14.5	12.7	19.2	19.7	21.3	2.08	2.27
2021-12-04 04:42:09	1129	0.02	0.05	0.01	0.11	0.11	0.13	0.11	0.11	0.06	0.07	14.5	12.7	19.2	19.7	21.3	2.08	2.27
2021-12-04 04:42:39	1130	0.02	0.05	0.01	0.11	0.11	0.13	0.11	0.11	0.06	0.07	14.5	12.7	19.2	19.7	21.3	2.08	2.33
2021-12-04 04:42:49	1131	0.02	0.05	0.01	0.11	0.11	0.13	0.11	0.11	0.06	0.07	14.5	12.7	19.2	19.7	21.3	2.08	2.32
2021-12-04 04:43:09	1132	0.02	0.05	0.01	0.11	0.11	0.13	0.11	0.11	0.06	0.07	14.5	12.7	19.2	19.7	21.3	2.08	2.37
2021-12-04 04:43:09	1133	0.02	0.05	0.01	0.11	0.11	0.13	0.11	0.11	0.06	0.07	14.5	12.7	19.2	19.7	21.3	2.08	2.37
2021-12-04 04:43:40	1134	0.02	0.05	0.01	0.11	0.11	0.13	0.11	0.11	0.06	0.07	14.5	12.7	19.2	19.7	21.3	2.08	2.3
2021-12-04 04:43:50	1135	0.02	0.05	0.01	0.11	0.11	0.13	0.11	0.11	0.06	0.07	14.5	12.7	19.2	19.7	21.3	2.08	2.32
2021-12-04 04:44:10	1136	0.02	0.05	0.01	0.11	0.11	0.13	0.12	0.11	0.06	0.07	14.5	12.7	19.2	19.7	21.3	2.09	2.26
2021-12-04 04:44:10	1137	0.02	0.05	0.01	0.11	0.11	0.13	0.12	0.11	0.06	0.07	14.5	12.7	19.2	19.7	21.3	2.09	2.26
2021-12-04 04:44:41	1138	0.02	0.05	0.01	0.11	0.11	0.13	0.11	0.11	0.06	0.07	14.5	12.7	19.2	19.6	21.3	2.08	2.35
2021-12-04 04:44:51	1139	0.02	0.05	0.01	0.11	0.11	0.13	0.11	0.11	0.06	0.07	14.5	12.7	19.2	19.7	21.3	2.08	2.37
2021-12-04 04:45:11	1140	0.02	0.05	0.01	0.11	0.11	0.12	0.11	0.11	0.06	0.07	14.5	12.7	19.2	19.6	21.3	2.08	2.38
2021-12-04 04:45:11	1141	0.02	0.05	0.01	0.11	0.11	0.12	0.11	0.11	0.06	0.07	14.5	12.7	19.2	19.6	21.3	2.08	2.38
2021-12-04 04:45:41	1142	0.02	0.05	0.01	0.11	0.11	0.13	0.11	0.11	0.06	0.07	14.5	12.7	19.2	19.7	21.3	2.09	2.43
2021-12-04 04:45:51	1143	0.02	0.05	0.01	0.11	0.1	0.13	0.11	0.11	0.06	0.07	14.5	12.7	19.2	19.6	21.3	2.09	2.45
2021-12-04 04:46:12	1144	0.02	0.05	0.01	0.11	0.11	0.12	0.11	0.11	0.06	0.07	14.5	12.7	19.2	19.7	21.3	2.1	2.4
2021-12-04 04:46:12	1145	0.02	0.05	0.01	0.11	0.11	0.12	0.11	0.11	0.06	0.07	14.5	12.7	19.2	19.7	21.3	2.1	2.4
2021-12-04 04:46:42	1146	0.02	0.05	0.01	0.11	0.11	0.12	0.11	0.11	0.06	0.07	14.5	12.8	19.2	19.6	21.3	2.11	2.26
2021-12-04 04:46:52	1147	0.02	0.05	0.01	0.11	0.11	0.12	0.11	0.11	0.06	0.07	14.5	12.8	19.2	19.6	21.3	2.1	2.14
2021-12-04 04:47:12	1148	0.02	0.05	0.01	0.11	0.11	0.12	0.11	0.11	0.06	0.07	14.5	12.7	19.2	19.7	21.3	2.1	2.31
2021-12-04 04:47:12	1149	0.02	0.05	0.01	0.11	0.11	0.12	0.11	0.11	0.06	0.07	14.5	12.7	19.2	19.7	21.3	2.1	2.31
2021-12-04 04:47:43	1150	0.02	0.05	0.01	0.11	0.11	0.12	0.11	0.11	0.06	0.07	14.5	12.8	19.2	19.6	21.3	2.11	2.51
2021-12-04 04:47:53	1151	0.02	0.05	0.01	0.11	0.11	0.12	0.11	0.11	0.06	0.07	14.5	12.7	19.2	19.6	21.3	2.12	2.5
2021-12-04 04:48:13	1152	0.02	0.05	0.01	0.11	0.11	0.12	0.11	0.11	0.06	0.07	14.5	12.8	19.2	19.6	21.3	2.11	2.46
2021-12-04 04:48:13	1153	0.02	0.05	0.01	0.11	0.11	0.12	0.11	0.11	0.06	0.07	14.5	12.8	19.2	19.6	21.3	2.11	2.46
2021-12-04 04:48:43	1154	0.02	0.05	0.01	0.11	0.11	0.12	0.11	0.11	0.06	0.07	14.5	12.7	19.2	19.7	21.3	2.11	2.39
2021-12-04 04:48:53	1155	0.02	0.04	0.01	0.11	0.11	0.12	0.11	0.11	0.06	0.07	14.5	12.7	19.2	19.6	21.3	2.12	2.38
2021-12-04 04:49:13	1156	0.02	0.05	0.01	0.11	0.11	0.12	0.11	0.11	0.06	0.07	14.5	12.7	19.2	19.7	21.3	2.13	2.39
2021-12-04 04:49:13	1157	0.02	0.05	0.01	0.11	0.11	0.12	0.11	0.11	0.06	0.07	14.5	12.7	19.2	19.7	21.3	2.13	2.39
2021-12-04 04:49:44	1158	0.02	0.05	0.01	0.11	0.11	0.12	0.11	0.11	0.06	0.07	14.5	12.7	19.2	19.7	21.3	2.12	2.4
2021-12-04 04:49:54	1159	0.02	0.05	0.01	0.11	0.11	0.12	0.11	0.11	0.06	0.07	14.5	12.7	19.2	19.7	21.3	2.11	2.45
2021-12-04 04:49:54	1160	0.02	0.05	0.01	0.11	0.11	0.12	0.11	0.11	0.06	0.07	14.5	12.7	19.2	19.7	21.3	2.11	2.45
2021-12-04 04:50:14	1161	0.02	0.05	0.01	0.11	0.11	0.12	0.11	0.11	0.06	0.07	14.5	12.7	19.2	19.7	21.3	2.1	2.3
2021-12-04 04:50:24	1162	0.02	0.04	0.01	0.11	0.1	0.12	0.11	0.11	0.06	0.07	14.5	12.7	19.2	19.7	21.3	2.1	2.25
2021-12-04 04:50:55	1163	0.02	0.05	0.01	0.11	0.11	0.12	0.11	0.11	0.06	0.07	14.5	12.7	19.2	19.6	21.3	2.11	2.21
2021-12-04 04:50:55	1164	0.02	0.05	0.01	0.11	0.11	0.12	0.11	0.11	0.06	0.07	14.5	12.7	19.2	19.6	21.3	2.11	2.21
2021-12-04 04:51:15	1165	0.02	0.05	0.01	0.11	0.11	0.12	0.11	0.11	0.06	0.07	14.5	12.7	19.2	19.7	21.3	2.11	2.37
2021-12-04 04:51:25	1166	0.02	0.04	0.01	0.11	0.11	0.12	0.11	0.11	0.06	0.07	14.5	12.7	19.2	19.6	21.3	2.12	2.45
2021-12-04 04:51:55	1167	0.02	0.05	0.01	0.11	0.1	0.12	0.11	0.11	0.06	0.07	14.5	12.7	19.2	19.6	21.3	2.11	2.43
2021-12-04 04:51:55	1168	0.02	0.05	0.01	0.11	0.1	0.12	0.11	0.11	0.06	0.07	14.5	12.7	19.2	19.6	21.3	2.11	2.43
2021-12-04 04:52:15	1169	0.02	0.05	0.01	0.11	0.11	0.12	0.11	0.11	0.06	0.07	14.5	12.7	19.2	19.6	21.3	2.1	2.44
2021-12-04 04:52:26	1170	0.02	0.05	0.01	0.11	0.11	0.12	0.11	0.11	0.06	0.07	14.5	12.7	19.2	19.6	21.3	2.1	2.38
2021-12-04 04:52:56	1171	0.02	0.05	0.01	0.11	0.11	0.12	0.11	0.11	0.06	0.07	14.5	12.7	19.2	19.7	21.3	2.09	2.42
2021-12-04 04:52:56	1172	0.02	0.05	0.01	0.11	0.11	0.12	0.11	0.11	0.06	0.07	14.5	12.7	19.2	19.7	21.3	2.09	2.42
2021-12-04 04:53:16	1173	0.02	0.05	0.01	0.11	0.11	0.12	0.11	0.11	0.06	0.07	14.5	12.7	19.2	19.6	21.3	2.08	2.46
2021-12-04 04:53:26	1174	0.02	0.05	0.01	0.11	0.11	0.12	0.11	0.11	0.06	0.07	14.5	12.7	19.2	19.6	21.3	2.08	2.5
2021-12-04 04:53:57	1175	0.02	0.05	0.01	0.11	0.11	0.12	0.11	0.11	0.06	0.07	14.5	12.7	19.2	19.6	21.3	2.08	2.38
2021-12-04 04:53:57	1176	0.02	0.05	0.01	0.11	0.11	0.12	0.11	0.11	0.06	0.07	14.5	12.7	19.2	19.6	21.3	2.08	2.38
2021-12-04 04:54:17	1177	0.02	0.05	0.01	0.11	0.11	0.12	0.11	0.11	0.06	0.07	14.5	12.7	19.2	19.6	21.3	2.08	2.32
2021-12-04 04:54:27	1178	0.02	0.05	0.01	0.11	0.11	0.12	0.11	0.11	0.06	0.07	14.5	12.7	19.2	19.7	21.3	2.08	2.33
2021-12-04 04:54:57	1179	0.02	0.05	0.01	0.11	0.11	0.12	0.11	0.11	0.06	0.07	14.5	12.7	19.2	19.7	21.3	2.09	2.48
2021-12-04 04:54:57	1180	0.02	0.05	0.01	0.11	0.11	0.12	0.11	0.11	0.06	0.07	14.5	12.7	19.2	19.7	21.3	2.09	2.48
2021-12-04 04:55:17	1181	0.02	0.05	0.01	0.11	0.11	0.12	0.11	0.11	0.06	0.07	14.5	12.7	19.2	19.7	21.3	2.1	2.52
2021-12-04 04:55:28	1182	0.02	0.05	0.01	0.11	0.11	0.12	0.11	0.11	0.06	0.07	14.5	12.7	19.2	19.7	21.3	2.1	2.44
2021-12-04 04:55:58	1183	0.02	0.05	0.01	0.11	0.11	0.12	0.11	0.11	0.06	0.07	14.5	12.7	19.2	19.7	21.3	2.09	2.27
2021-12-04 04:55:58	1184	0.02	0.05	0.01	0.11	0.11	0.12	0.11	0.11	0.06	0.07	14.5	12.7	19.2	19.7	21.3	2.09	2.27
2021-12-04 04:56:18	1185	0.02	0.05	0.01	0.11	0.11	0.12	0.11	0.11	0.06	0.07	14.5	12.7	19.2	19.6	21.3	2.09	2.3
2021-12-04 04:56:28	1186	0.02	0.04	0.01	0.11	0.11	0.12	0.11	0.11	0.06	0.07	14.5	12.7	19.2	19.6	21.3	2.08	2.35
2021-12-04 04:56:59	1187	0.02	0.05	0.01	0.11	0.11	0.12	0.11	0.11	0.06	0.07	14.5	12.7	19.2	19.6	21.3	2.1	2.43
2021-12-04 04:56:59	1188	0.02	0.05	0.01	0.11	0.11	0.12	0.11	0.11	0.06	0.07	14.5	12.7	19.2	19.6	21.3	2.1	2.43
2021-12-04 04:57:19	1189	0.02	0.05	0.01	0.11	0.11	0.12	0.11	0.11	0.06	0.07	14.5	12.7	19.2	19.7	21.3	2.1	2.44
2021-12-04 04:57:29	1190	0.02	0.05	0.01	0.11	0.11	0.12	0.11	0.11	0.06	0.07	14.5	12.7	19.2	19.6	21.3	2.11	2.43
2021-12-04 04:57:59	1191	0.02	0.05	0.01	0.11	0.11	0.12	0.11	0.11	0.06	0.07	14.5	12.8	19.2	19.7	21.3	2.11	2.43
2021-12-04 04:57:59	1192	0.02	0.05	0.01	0.11	0.11	0.12	0.11	0.11	0.06	0.07	14.5	12.8	19.2	19.7	21.3	2.11	2.43
2021-12-04 04:58:09	1193	0.02	0.04	0.01	0.11	0.1	0.12	0.11	0.11	0.06	0.07	14.5	12.8	19.2	19.7	21.3	2.11	2.44
2021-12-04 04:58:29	1194	0.02	0.04	0.01	0.11	0.11	0.12	0.11	0.11	0.06	0.07	14.5	12.8	19.2	19.6	21.3	2.11	2.46
2021-12-04 04:59:00	1195	0.02	0.05	0.01	0.11	0.11	0.12	0.11	0.11	0.06	0.07	14.5	12.7	19.2	19.7	21.3	2.11	2.57
2021-12-04 04:59:00	1196	0.02	0.05	0.01	0.11	0.11	0.12	0.11	0.11	0.06	0.07	14.5	12.7	19.2	19.7	21.3	2.11	2.57
2021-12-04 04:59:10	1197	0.02	0.05	0.01	0.11	0.11	0.12	0.11	0.11	0.06	0.07	14.5	12.7	19.2	19.6	21.3	2.12	2.58
2021-12-04 04:59:30	1198	0.02	0.05	0.01	0.11	0.11	0.12	0.11	0.11	0.06	0.07	14.5	12.7	19.2	19.6	21.3	2.11	2.46
2021-12-04 05:00:00	1199	0.02	0.05	0.01	0.11	0.11	0.12	0.11	0.11	0.06	0.07	14.5	12.7	19.2	19.7	21.3	2.11	2.36
2021-12-04 05:00:00	1200	0.02	0.05	0.01	0.11	0.11	0.12	0.11	0.11	0.06	0.07	14.5	12.7	19.2	19.7	21.3	2.11	2.36
2021-12-04 05:00:11	1201	0.02	0.05	0.01	0.11	0.11	0.12	0.11	0.11	0.06	0.07	14.5	12.7	19.2	19.6	21.3	2.11	2.31
2021-12-04 05:00:31	1202	0.02	0.05	0.01	0.11	0.1	0.12	0.11	0.11	0.06	0.07	14.6	12.7	19.2	19.6	21.3	2.11	2.38
2021-12-04 05:01:01	1203	0.02	0.05	0.01	0.11	0.11	0.12	0.11	0.11	0.06	0.07	14.6	12.8	19.2	19.6	21.3	2.12	2.4
2021-12-04 05:01:01	1204	0.02	0.05	0.01	0.11	0.11	0.12	0.11	0.11	0.06	0.07	14.6	12.8	19.2	19.6	21.3	2.12	2.4
2021-12-04 05:01:11	1205	0.03	0.05	0.01	0.11	0.1	0.12	0.11	0.11	0.06	0.07	14.6	12.8	19.2	19.7	21.3	2.12	2.41
2021-12-04 05:01:31	1206	0.02	0.04	0.01	0.11	0.1	0.12	0.11	0.11	0.06	0.07	14.6	12.7	19.2	19.7	21.3	2.11	2.39
2021-12-04 05:02:02	1207	0.02	0.05	0.01	0.11	0.1	0.12	0.11	0.11	0.06	0.07	14.6	12.7	19.2	19.6	21.3	2.1	2.32
2021-12-04 05:02:02	1208	0.02	0.05	0.01	0.11	0.1	0.12	0.11	0.11	0.06	0.07	14.6	12.7	19.2	19.6	21.3	2.1	2.32
2021-12-04 05:02:12	1209	0.02	0.05	0.01	0.11	0.11	0.12	0.11	0.11	0.06	0.07	14.6	12.7	19.2	19.7	21.3	2.1	2.32
2021-12-04 05:02:32	1210	0.02	0.05	0.01	0.11	0.11	0.12	0.11	0.11	0.06	0.07	14.6	12.7	19.2	19.6	21.3	2.1	2.29
2021-12-04 05:03:02	1211	0.02	0.05	0.01	0.11	0.1	0.12	0.11	0.11	0.06	0.07	14.6	12.7	19.2	19.7	21.3	2.09	2.29
2021-12-04 05:03:02	1212	0.02	0.05	0.01	0.11	0.1	0.12	0.11	0.11	0.06	0.07	14.6	12.7	19.2	19.7	21.3	2.09	2.29
2021-12-04 05:03:13	1213	0.02	0.05	0.01	0.11	0.11	0.12	0.11	0.11	0.06	0.07	14.6	12.7	19.2	19.7	21.3	2.09	2.29
2021-12-04 05:03:33	1214	0.02	0.05	0.01	0.11	0.1	0.12	0.11	0.11	0.06	0.07	14.6	12.7	19.2	19.6	21.3	2.08	2.47
2021-12-04 05:04:03	1215	0.02	0.05	0.01	0.11	0.11	0.12	0.11	0.11	0.06	0.07	14.6	12.7	19.2	19.6	21.3	2.08	2.59
2021-12-04 05:04:03	1216	0.02	0.05	0.01	0.11	0.11	0.12	0.11	0.11	0.06	0.07	14.6	12.7	19.2	19.6	21.3	2.08	2.59
2021-12-04 05:04:13	1217	0.02	0.04	0.01	0.11	0.1	0.12	0.11	0.11	0.06	0.07	14.6	12.7	19.2	19.7	21.3	2.08	2.64
2021-12-04 05:04:33	1218	0.02	0.05	0.01	0.11	0.11	0.12	0.11	0.11	0.06	0.07	14.6	12.7	19.2	19.6	21.3	2.07	2.56
2021-12-04 05:05:04	1219	0.02	0.05	0.01	0.11	0.1	0.12	0.11	0.11	0.06	0.07	14.6	12.7	19.2	19.6	21.3	2.08	2.4
2021-12-04 05:05:04	1220	0.02	0.05	0.01	0.11	0.1	0.12	0.11	0.11	0.06	0.07	14.6	12.7	19.2	19.6	21.3	2.08	2.4
2021-12-04 05:05:14	1221	0.02	0.05	0.01	0.11	0.1	0.12	0.11	0.11	0.06	0.07	14.6	12.7	19.2	19.7	21.3	2.07	2.37
2021-12-04 05:05:34	1222	0.02	0.05	0.01	0.11	0.11	0.12	0.11	0.11	0.06	0.07	14.6	12.7	19.2	19.7	21.3	2.09	2.3
2021-12-04 05:06:04	1223	0.02	0.05	0.01	0.11	0.11	0.12	0.11	0.11	0.06	0.07	14.6	12.7	19.2	19.7	21.3	2.08	2.4
2021-12-04 05:06:04	1224	0.02	0.05	0.01	0.11	0.11	0.12	0.11	0.11	0.06	0.07	14.6	12.7	19.2	19.7	21.3	2.08	2.4
2021-12-04 05:06:15	1225	0.02	0.05	0.01	0.11	0.1	0.12	0.11	0.11	0.06	0.07	14.6	12.7	19.2	19.6	21.3	2.08	2.35
2021-12-04 05:06:35	1226	0.02	0.05	0.01	0.11	0.11	0.12	0.11	0.11	0.06	0.07	14.6	12.7	19.2	19.6	21.3	2.07	2.33
2021-12-04 05:07:05	1227	0.02	0.05	0.01	0.11	0.1	0.12	0.11	0.11	0.06	0.07	14.6	12.7	19.2	19.6	21.3	2.07	2.32
2021-12-04 05:07:05	1228	0.02	0.05	0.01	0.11	0.1	0.12	0.11	0.11	0.06	0.07	14.6	12.7	19.2	19.6	21.3	2.07	2.32
2021-12-04 05:07:15	1229	0.02	0.05	0.01	0.11	0.1	0.12	0.11	0.11	0.06	0.07	14.6	12.7	19.2	19.6	21.3	2.07	2.4
2021-12-04 05:07:35	1230	0.02	0.05	0.01	0.11	0.1	0.12	0.11	0.11	0.06	0.07	14.6	12.7	19.2	19.6	21.3	2.07	2.57
2021-12-04 05:08:06	1231	0.02	0.05	0.01	0.11	0.1	0.12	0.11	0.11	0.06	0.07	14.6	12.7	19.2	19.6	21.3	2.08	2.73
2021-12-04 05:08:06	1232	0.02	0.05	0.01	0.11	0.1	0.12	0.11	0.11	0.06	0.07	14.6	12.7	19.2	19.6	21.3	2.08	2.73
2021-12-04 05:08:16	1233	0.02	0.05	0.01	0.11	0.1	0.12	0.11	0.11	0.06	0.07	14.6	12.7	19.2	19.7	21.3	2.08	2.58
2021-12-04 05:08:36	1234	0.02	0.05	0.01	0.11	0.1	0.12	0.11	0.11	0.06	0.07	14.6	12.7	19.2	19.7	21.3	2.07	2.39
2021-12-04 05:09:06	1235	0.02	0.05	0.01	0.11	0.1	0.12	0.11	0.11	0.06	0.07	14.5	12.7	19.2	19.7	21.3	2.06	2.23
2021-12-04 05:09:06	1236	0.02	0.05	0.01	0.11	0.1	0.12	0.11	0.11	0.06	0.07	14.5	12.7	19.2	19.7	21.3	2.06	2.23
2021-12-04 05:09:17	1237	0.02	0.04	0.01	0.11	0.1	0.12	0.11	0.11	0.06	0.07	14.5	12.7	19.2	19.6	21.3	2.06	2.36
2021-12-04 05:09:37	1238	0.02	0.04	0.01	0.11	0.11	0.12	0.11	0.11	0.06	0.07	14.5	12.7	19.2	19.7	21.3	2.07	2.43
2021-12-04 05:10:07	1239	0.02	0.05	0.01	0.11	0.1	0.12	0.11	0.11	0.06	0.07	14.5	12.7	19.2	19.6	21.3	2.07	2.51
2021-12-04 05:10:07	1240	0.02	0.05	0.01	0.11	0.1	0.12	0.11	0.11	0.06	0.07	14.5	12.7	19.2	19.6	21.3	2.07	2.51
2021-12-04 05:10:17	1241	0.02	0.05	0.01	0.11	0.11	0.12	0.11	0.11	0.06	0.07	14.5	12.8	19.2	19.7	21.3	2.07	2.45
2021-12-04 05:10:37	1242	0.02	0.05	0.01	0.11	0.1	0.12	0.11	0.11	0.06	0.07	14.5	12.7	19.2	19.6	21.3	2.09	2.43
2021-12-04 05:11:08	1243	0.02	0.05	0.01	0.11	0.11	0.12	0.11	0.11	0.06	0.07	14.5	12.7	19.2	19.6	21.3	2.09	2.36
2021-12-04 05:11:08	1244	0.02	0.05	0.01	0.11	0.11	0.12	0.11	0.11	0.06	0.07	14.5	12.7	19.2	19.6	21.3	2.09	2.36
2021-12-04 05:11:18	1245	0.02	0.04	0.01	0.11	0.1	0.12	0.11	0.11	0.06	0.07	14.5	12.7	19.2	19.6	21.3	2.07	2.36
2021-12-04 05:11:38	1246	0.02	0.05	0.01	0.11	0.1	0.12	0.11	0.11	0.06	0.07	14.5	12.7	19.2	19.7	21.3	2.08	2.38
2021-12-04 05:11:48	1247	0.02	0.05	0.01	0.11	0.1	0.12	0.11	0.11	0.06	0.07	14.5	12.7	19.2	19.6	21.3	2.07	2.39
2021-12-04 05:11:48	1248	0.02	0.05	0.01	0.11	0.1	0.12	0.11	0.11	0.06	0.07	14.5	12.7	19.2	19.6	21.3	2.07	2.39
2021-12-04 05:12:18	1249	0.02	0.05	0.01	0.11	0.1	0.12	0.11	0.11	0.06	0.07	14.5	12.7	19.2	19.7	21.3	2.07	2.47
2021-12-04 05:12:39	1250	0.02	0.05	0.01	0.11	0.1	0.12	0.11	0.11	0.06	0.07	14.5	12.7	19.2	19.6	21.3	2.07	2.55
2021-12-04 05:12:49	1251	0.02	0.05	0.01	0.11	0.1	0.12	0.11	0.11	0.06	0.07	14.5	12.7	19.2	19.6	21.3	2.07	2.57
2021-12-04 05:12:49	1252	0.02	0.05	0.01	0.11	0.1	0.12	0.11	0.11	0.06	0.07	14.5	12.7	19.2	19.6	21.3	2.07	2.57
2021-12-04 05:13:19	1253	0.02	0.05	0.01	0.11	0.1	0.12	0.11	0.11	0.06	0.07	14.5	12.7	19.2	19.6	21.3	2.08	2.45
2021-12-04 05:13:39	1254	0.02	0.05	0.01	0.11	0.11	0.12	0.11	0.11	0.06	0.07	14.5	12.7	19.2	19.6	21.3	2.09	2.39
2021-12-04 05:13:49	1255	0.02	0.04	0.01	0.11	0.1	0.12	0.11	0.11	0.06	0.07	14.5	12.7	19.2	19.6	21.3	2.1	2.39
2021-12-04 05:13:49	1256	0.02	0.04	0.01	0.11	0.1	0.12	0.11	0.11	0.06	0.07	14.5	12.7	19.2	19.6	21.3	2.1	2.39
2021-12-04 05:14:20	1257	0.02	0.05	0.01	0.11	0.1	0.12	0.11	0.11	0.06	0.07	14.5	12.7	19.2	19.7	21.3	2.1	2.46
2021-12-04 05:14:40	1258	0.02	0.05	0.01	0.11	0.1	0.12	0.11	0.11	0.06	0.07	14.5	12.7	19.2	19.6	21.3	2.09	2.32
2021-12-04 05:14:50	1259	0.02	0.05	0.01	0.11	0.1	0.12	0.11	0.11	0.06	0.07	14.5	12.7	19.2	19.6	21.3	2.09	2.19
2021-12-04 05:14:50	1260	0.02	0.05	0.01	0.11	0.1	0.12	0.11	0.11	0.06	0.07	14.5	12.7	19.2	19.6	21.3	2.09	2.19
2021-12-04 05:15:20	1261	0.02	0.04	0.01	0.11	0.1	0.12	0.11	0.11	0.06	0.07	14.5	12.7	19.2	19.7	21.3	2.09	2.11
2021-12-04 05:15:41	1262	0.02	0.05	0.01	0.11	0.1	0.12	0.11	0.11	0.06	0.07	14.5	12.7	19.2	19.6	21.3	2.08	2.23
2021-12-04 05:15:51	1263	0.02	0.05	0.01	0.11	0.1	0.12	0.11	0.11	0.06	0.07	14.5	12.7	19.2	19.6	21.3	2.08	2.31
2021-12-04 05:15:51	1264	0.02	0.05	0.01	0.11	0.1	0.12	0.11	0.11	0.06	0.07	14.5	12.7	19.2	19.6	21.3	2.08	2.31
2021-12-04 05:16:21	1265	0.02	0.05	0.01	0.11	0.1	0.12	0.11	0.11	0.06	0.07	14.5	12.7	19.2	19.7	21.3	2.1	2.4
2021-12-04 05:16:41	1266	0.02	0.05	0.01	0.11	0.1	0.12	0.11	0.11	0.06	0.07	14.5	12.7	19.2	19.6	21.3	2.1	2.54
2021-12-04 05:16:51	1267	0.02	0.05	0.01	0.11	0.1	0.12	0.11	0.11	0.06	0.07	14.5	12.7	19.2	19.6	21.3	2.1	2.51
2021-12-04 05:16:51	1268	0.02	0.05	0.01	0.11	0.1	0.12	0.11	0.11	0.06	0.07	14.5	12.7	19.2	19.6	21.3	2.1	2.51
2021-12-04 05:17:22	1269	0.02	0.05	0.01	0.11	0.1	0.12	0.11	0.11	0.06	0.07	14.5	12.7	19.2	19.6	21.3	2.12	2.62
2021-12-04 05:17:32	1270	0.02	0.05	0.01	0.11	0.1	0.12	0.11	0.11	0.06	0.07	14.5	12.7	19.2	19.6	21.3	2.11	2.59
2021-12-04 05:17:52	1271	0.02	0.05	0.01	0.11	0.1	0.12	0.11	0.11	0.06	0.07	14.5	12.7	19.2	19.7	21.3	2.12	2.57
2021-12-04 05:17:52	1272	0.02	0.05	0.01	0.11	0.1	0.12	0.11	0.11	0.06	0.07	14.5	12.7	19.2	19.7	21.3	2.12	2.57
2021-12-04 05:18:22	1273	0.02	0.05	0.01	0.11	0.1	0.12	0.11	0.11	0.06	0.07	14.5	12.7	19.2	19.7	21.3	2.11	2.46
2021-12-04 05:18:33	1274	0.02	0.05	0.01	0.11	0.1	0.12	0.11	0.11	0.06	0.07	14.5	12.7	19.2	19.6	21.3	2.11	2.5
2021-12-04 05:18:53	1275	0.02	0.05	0.01	0.11	0.1	0.12	0.11	0.11	0.06	0.07	14.5	12.7	19.2	19.6	21.3	2.1	2.42
2021-12-04 05:18:53	1276	0.02	0.05	0.01	0.11	0.1	0.12	0.11	0.11	0.06	0.07	14.5	12.7	19.2	19.6	21.3	2.1	2.42
2021-12-04 05:19:23	1277	0.02	0.05	0.01	0.11	0.1	0.12	0.11	0.11	0.06	0.07	14.5	12.7	19.2	19.7	21.3	2.12	2.28
2021-12-04 05:19:33	1278	0.02	0.05	0.01	0.11	0.1	0.12	0.11	0.11	0.06	0.07	14.5	12.7	19.2	19.7	21.3	2.12	2.2
2021-12-04 05:19:53	1279	0.02	0.05	0.01	0.11	0.11	0.12	0.11	0.11	0.06	0.07	14.5	12.7	19.2	19.7	20.8	2.1	2.35
2021-12-04 05:19:53	1280	0.02	0.05	0.01	0.11	0.11	0.12	0.11	0.11	0.06	0.07	14.5	12.7	19.2	19.7	20.8	2.1	2.35
2021-12-04 05:20:24	1281	0.02	0.05	0.01	0.11	0.1	0.12	0.11	0.11	0.06	0.07	14.5	12.7	19.2	19.7	20.8	2.1	2.46
2021-12-04 05:20:34	1282	0.02	0.05	0.01	0.11	0.1	0.12	0.11	0.11	0.06	0.07	14.5	12.7	19.2	19.7	20.8	2.1	2.44
2021-12-04 05:20:54	1283	0.02	0.05	0.01	0.11	0.1	0.12	0.11	0.11	0.06	0.07	14.5	12.7	19.2	19.7	20.8	2.08	2.37
2021-12-04 05:20:54	1284	0.02	0.05	0.01	0.11	0.1	0.12	0.11	0.11	0.06	0.07	14.5	12.7	19.2	19.7	20.8	2.08	2.37
2021-12-04 05:21:24	1285	0.02	0.05	0.01	0.11	0.1	0.12	0.11	0.11	0.06	0.07	14.5	12.7	19.2	19.6	20.8	2.08	2.4
2021-12-04 05:21:34	1286	0.02	0.05	0.01	0.11	0.1	0.12	0.11	0.11	0.06	0.07	14.5	12.7	19.2	19.7	20.8	2.08	2.45
2021-12-04 05:21:55	1287	0.02	0.05	0.01	0.11	0.1	0.12	0.11	0.11	0.06	0.07	14.5	12.7	19.2	19.6	20.8	2.07	2.39
2021-12-04 05:21:55	1288	0.02	0.05	0.01	0.11	0.1	0.12	0.11	0.11	0.06	0.07	14.5	12.7	19.2	19.6	20.8	2.07	2.39
2021-12-04 05:22:25	1289	0.02	0.05	0.01	0.11	0.1	0.12	0.11	0.11	0.06	0.07	14.5	12.7	19.2	19.7	20.8	2.05	2.23
2021-12-04 05:22:35	1290	0.02	0.05	0.01	0.11	0.1	0.12	0.11	0.11	0.06	0.07	14.5	12.7	19.2	19.7	20.8	2.04	2.18
2021-12-04 05:22:55	1291	0.02	0.05	0.01	0.11	0.1	0.12	0.11	0.11	0.06	0.07	14.5	12.7	19.2	19.7	20.8	2.02	2.13
2021-12-04 05:22:55	1292	0.02	0.05	0.01	0.11	0.1	0.12	0.11	0.11	0.06	0.07	14.5	12.7	19.2	19.7	20.8	2.02	2.13
2021-12-04 05:23:26	1293	0.02	0.05	0.01	0.11	0.1	0.12	0.11	0.11	0.06	0.07	14.5	12.7	19.2	19.7	20.8	2	2.28
2021-12-04 05:23:36	1294	0.02	0.05	0.01	0.11	0.1	0.12	0.11	0.11	0.06	0.07	14.5	12.7	19.2	19.6	20.8	2	2.34
2021-12-04 05:23:56	1295	0.02	0.05	0.01	0.11	0.1	0.12	0.11	0.11	0.06	0.07	14.5	12.7	19.2	19.6	20.8	1.99	2.42
2021-12-04 05:23:56	1296	0.02	0.05	0.01	0.11	0.1	0.12	0.11	0.11	0.06	0.07	14.5	12.7	19.2	19.6	20.8	1.99	2.42
2021-12-04 05:24:26	1297	0.02	0.05	0.01	0.11	0.1	0.12	0.11	0.11	0.06	0.07	14.5	12.7	19.2	19.6	20.8	1.98	2.36
2021-12-04 05:24:36	1298	0.02	0.05	0.01	0.11	0.1	0.12	0.11	0.11	0.06	0.07	14.5	12.7	19.2	19.6	20.8	1.99	2.42
2021-12-04 05:24:57	1299	0.02	0.05	0.01	0.11	0.11	0.12	0.11	0.11	0.06	0.07	14.5	12.7	19.2	19.7	20.8	1.99	2.33
2021-12-04 05:24:57	1300	0.02	0.05	0.01	0.11	0.11	0.12	0.11	0.11	0.06	0.07	14.5	12.7	19.2	19.7	20.8	1.99	2.33
2021-12-04 05:25:27	1301	0.02	0.05	0.01	0.11	0.1	0.12	0.11	0.11	0.06	0.07	14.5	12.7	19.2	19.6	20.8	1.99	2.48
2021-12-04 05:25:37	1302	0.02	0.05	0.01	0.11	0.1	0.12	0.11	0.11	0.06	0.07	14.5	12.7	19.2	19.6	20.8	1.98	2.48
2021-12-04 05:25:57	1303	0.02	0.05	0.01	0.11	0.1	0.12	0.11	0.11	0.06	0.07	14.5	12.7	19.2	19.6	20.8	1.98	2.54
2021-12-04 05:25:57	1304	0.02	0.05	0.01	0.11	0.1	0.12	0.11	0.11	0.06	0.07	14.5	12.7	19.2	19.6	20.8	1.98	2.54
2021-12-04 05:26:28	1305	0.02	0.05	0.01	0.11	0.1	0.12	0.11	0.11	0.06	0.07	14.5	12.7	19.2	19.7	20.8	1.97	2.42
2021-12-04 05:26:38	1306	0.02	0.05	0.01	0.11	0.1	0.12	0.11	0.11	0.06	0.07	14.5	12.7	19.2	19.7	20.8	1.98	2.39
2021-12-04 05:26:58	1307	0.02	0.05	0.01	0.11	0.1	0.12	0.11	0.11	0.06	0.07	14.5	12.7	19.2	19.6	20.8	1.98	2.33
2021-12-04 05:26:58	1308	0.02	0.05	0.01	0.11	0.1	0.12	0.11	0.11	0.06	0.07	14.5	12.7	19.2	19.6	20.8	1.98	2.33
2021-12-04 05:27:28	1309	0.02	0.05	0.01	0.11	0.1	0.12	0.11	0.11	0.06	0.07	14.5	12.7	19.2	19.6	20.8	1.99	2.41
2021-12-04 05:27:38	1310	0.02	0.05	0.01	0.11	0.1	0.12	0.11	0.11	0.06	0.07	14.5	12.7	19.2	19.7	20.8	2	2.48
2021-12-04 05:27:59	1311	0.02	0.05	0.01	0.11	0.1	0.12	0.11	0.11	0.06	0.07	14.5	12.7	19.2	19.7	20.8	2	2.53
2021-12-04 05:27:59	1312	0.02	0.05	0.01	0.11	0.1	0.12	0.11	0.11	0.06	0.07	14.5	12.7	19.2	19.7	20.8	2	2.53
2021-12-04 05:28:29	1313	0.02	0.05	0.01	0.11	0.1	0.12	0.11	0.11	0.06	0.07	14.5	12.7	19.2	19.6	20.8	2.01	2.52
2021-12-04 05:28:39	1314	0.02	0.05	0.01	0.11	0.1	0.12	0.11	0.11	0.06	0.07	14.5	12.7	19.2	19.7	20.8	2.01	2.45
2021-12-04 05:28:59	1315	0.02	0.05	0.01	0.11	0.1	0.12	0.11	0.11	0.06	0.07	14.5	12.7	19.2	19.6	20.8	2.01	2.43
2021-12-04 05:28:59	1316	0.02	0.05	0.01	0.11	0.1	0.12	0.11	0.11	0.06	0.07	14.5	12.7	19.2	19.6	20.8	2.01	2.43
2021-12-04 05:29:30	1317	0.02	0.05	0.01	0.11	0.1	0.12	0.11	0.11	0.06	0.07	14.5	12.7	19.2	19.7	20.8	2.01	2.37
2021-12-04 05:29:40	1318	0.02	0.05	0.01	0.11	0.1	0.12	0.11	0.11	0.06	0.07	14.5	12.7	19.2	19.6	20.8	2.01	2.34
2021-12-04 05:30:00	1319	0.02	0.05	0.01	0.11	0.1	0.12	0.11	0.11	0.06	0.07	14.5	12.7	19.2	19.6	20.8	2.02	2.27
2021-12-04 05:30:00	1320	0.02	0.05	0.01	0.11	0.1	0.12	0.11	0.11	0.06	0.07	14.5	12.7	19.2	19.6	20.8	2.02	2.27
2021-12-04 05:30:30	1321	0.02	0.05	0.01	0.11	0.1	0.12	0.11	0.11	0.06	0.07	14.5	12.7	19.2	19.7	20.8	2.04	2.36
2021-12-04 05:30:40	1322	0.02	0.05	0.01	0.11	0.1	0.12	0.11	0.11	0.06	0.07	14.5	12.7	19.2	19.7	20.8	2.04	2.4
2021-12-04 05:30:40	1323	0.02	0.05	0.01	0.11	0.1	0.12	0.11	0.11	0.06	0.07	14.5	12.7	19.2	19.7	20.8	2.04	2.4
2021-12-04 05:31:01	1324	0.02	0.05	0.01	0.11	0.1	0.12	0.11	0.11	0.06	0.07	14.5	12.7	19.2	19.7	20.8	2.03	2.38
2021-12-04 05:31:31	1325	0.02	0.05	0.01	0.11	0.1	0.12	0.11	0.11	0.06	0.07	14.5	12.7	19.2	19.6	20.8	2.03	2.38
2021-12-04 05:31:41	1326	0.02	0.05	0.01	0.11	0.1	0.12	0.11	0.11	0.06	0.07	14.5	12.7	19.2	19.7	20.8	2.03	2.28
2021-12-04 05:31:41	1327	0.02	0.05	0.01	0.11	0.1	0.12	0.11	0.11	0.06	0.07	14.5	12.7	19.2	19.7	20.8	2.03	2.28
2021-12-04 05:32:01	1328	0.02	0.05	0.01	0.11	0.1	0.12	0.11	0.11	0.06	0.07	14.5	12.7	19.2	19.7	20.8	2.04	2.33
2021-12-04 05:32:32	1329	0.02	0.05	0.01	0.11	0.1	0.12	0.11	0.11	0.06	0.07	14.5	12.7	19.2	19.6	20.8	2.04	2.31
2021-12-04 05:32:42	1330	0.02	0.04	0.01	0.11	0.1	0.12	0.11	0.11	0.06	0.07	14.5	12.7	19.2	19.7	20.8	2.05	2.3
2021-12-04 05:32:42	1331	0.02	0.04	0.01	0.11	0.1	0.12	0.11	0.11	0.06	0.07	14.5	12.7	19.2	19.7	20.8	2.05	2.3
2021-12-04 05:33:02	1332	0.02	0.05	0.01	0.11	0.1	0.12	0.11	0.11	0.06	0.07	14.5	12.7	19.2	19.6	20.8	2.04	2.31
2021-12-04 05:33:12	1333	0.02	0.05	0.01	0.11	0.11	0.12	0.11	0.11	0.06	0.07	14.5	12.7	19.2	19.6	20.8	2.04	2.33
2021-12-04 05:33:42	1334	0.02	0.05	0.01	0.11	0.1	0.12	0.11	0.11	0.06	0.07	14.5	12.7	19.2	19.7	20.8	2.05	2.5
2021-12-04 05:33:42	1335	0.02	0.05	0.01	0.11	0.1	0.12	0.11	0.11	0.06	0.07	14.5	12.7	19.2	19.7	20.8	2.05	2.5
2021-12-04 05:34:03	1336	0.02	0.05	0.01	0.11	0.1	0.12	0.11	0.11	0.06	0.07	14.5	12.7	19.2	19.6	20.8	2.05	2.64
2021-12-04 05:34:13	1337	0.02	0.05	0.01	0.11	0.1	0.12	0.11	0.11	0.06	0.07	14.5	12.7	19.2	19.7	20.8	2.05	2.65
2021-12-04 05:34:43	1338	0.02	0.05	0.01	0.11	0.1	0.12	0.11	0.11	0.06	0.07	14.5	12.7	19.2	19.6	20.8	2.05	2.63
2021-12-04 05:34:43	1339	0.02	0.05	0.01	0.11	0.1	0.12	0.11	0.11	0.06	0.07	14.5	12.7	19.2	19.6	20.8	2.05	2.63
2021-12-04 05:35:03	1340	0.02	0.04	0.01	0.11	0.1	0.12	0.11	0.11	0.06	0.07	14.5	12.7	19.2	19.7	20.8	2.03	2.57
2021-12-04 05:35:13	1341	0.02	0.05	0.01	0.11	0.1	0.12	0.11	0.11	0.06	0.07	14.5	12.7	19.2	19.6	20.8	2.03	2.49
2021-12-04 05:35:44	1342	0.02	0.05	0.01	0.11	0.1	0.12	0.11	0.11	0.06	0.07	14.5	12.7	19.2	19.7	20.8	2.03	2.46
2021-12-04 05:35:44	1343	0.02	0.05	0.01	0.11	0.1	0.12	0.11	0.11	0.06	0.07	14.5	12.7	19.2	19.7	20.8	2.03	2.46
2021-12-04 05:35:54	1344	0.02	0.05	0.01	0.11	0.1	0.12	0.11	0.11	0.06	0.07	14.5	12.7	19.2	19.6	20.8	2.03	2.42
2021-12-04 05:36:14	1345	0.02	0.05	0.01	0.11	0.1	0.12	0.11	0.11	0.06	0.07	14.5	12.7	19.2	19.6	20.8	2.03	2.41
2021-12-04 05:36:44	1346	0.02	0.05	0.01	0.11	0.1	0.12	0.11	0.11	0.06	0.07	14.5	12.7	19.2	19.6	20.8	2.02	2.39
2021-12-04 05:36:44	1347	0.02	0.05	0.01	0.11	0.1	0.12	0.11	0.11	0.06	0.07	14.5	12.7	19.2	19.6	20.8	2.02	2.39
2021-12-04 05:36:54	1348	0.02	0.05	0.01	0.11	0.1	0.12	0.11	0.11	0.06	0.07	14.5	12.7	19.2	19.7	20.8	2.02	2.35
2021-12-04 05:37:15	1349	0.02	0.05	0.01	0.11	0.1	0.12	0.11	0.11	0.06	0.07	14.5	12.7	19.2	19.6	20.8	2.01	2.34
2021-12-04 05:37:45	1350	0.02	0.05	0.01	0.11	0.1	0.12	0.11	0.11	0.06	0.07	14.5	12.7	19.2	19.6	20.8	2.01	2.44
2021-12-04 05:37:45	1351	0.02	0.05	0.01	0.11	0.1	0.12	0.11	0.11	0.06	0.07	14.5	12.7	19.2	19.6	20.8	2.01	2.44
2021-12-04 05:37:55	1352	0.02	0.04	0.01	0.11	0.1	0.12	0.11	0.11	0.06	0.07	14.5	12.7	19.2	19.6	20.8	2.01	2.46
2021-12-04 05:38:15	1353	0.02	0.05	0.01	0.11	0.1	0.12	0.11	0.11	0.06	0.07	14.5	12.7	19.2	19.6	20.8	1.99	2.53
2021-12-04 05:38:46	1354	0.02	0.05	0.01	0.11	0.1	0.12	0.11	0.11	0.06	0.07	14.5	12.7	19.2	19.6	20.8	1.98	2.32
2021-12-04 05:38:46	1355	0.02	0.05	0.01	0.11	0.1	0.12	0.11	0.11	0.06	0.07	14.5	12.7	19.2	19.6	20.8	1.98	2.32
2021-12-04 05:38:56	1356	0.02	0.05	0.01	0.11	0.1	0.12	0.11	0.11	0.06	0.07	14.5	12.7	19.2	19.6	20.8	1.99	2.29
2021-12-04 05:39:16	1357	0.02	0.05	0.01	0.11	0.1	0.12	0.11	0.11	0.06	0.07	14.5	12.7	19.2	19.6	20.8	2	2.3
2021-12-04 05:39:46	1358	0.02	0.04	0.01	0.11	0.1	0.12	0.11	0.11	0.06	0.07	14.5	12.7	19.2	19.7	20.8	1.99	2.31
2021-12-04 05:39:46	1359	0.02	0.04	0.01	0.11	0.1	0.12	0.11	0.11	0.06	0.07	14.5	12.7	19.2	19.7	20.8	1.99	2.31
2021-12-04 05:39:57	1360	0.02	0.04	0.01	0.11	0.1	0.12	0.11	0.11	0.06	0.07	14.5	12.7	19.2	19.6	20.8	1.99	2.36
2021-12-04 05:40:17	1361	0.02	0.05	0.01	0.11	0.1	0.12	0.11	0.11	0.06	0.07	14.5	12.7	19.2	19.6	20.8	1.99	2.36
2021-12-04 05:40:47	1362	0.02	0.05	0.01	0.11	0.1	0.12	0.11	0.11	0.06	0.07	14.5	12.7	19.2	19.6	20.8	1.97	2.5
2021-12-04 05:40:47	1363	0.02	0.05	0.01	0.11	0.1	0.12	0.11	0.11	0.06	0.07	14.5	12.7	19.2	19.6	20.8	1.97	2.5
2021-12-04 05:40:57	1364	0.02	0.05	0.01	0.11	0.1	0.12	0.11	0.11	0.06	0.07	14.5	12.7	19.2	19.6	20.8	1.97	2.6
2021-12-04 05:41:17	1365	0.02	0.05	0.01	0.11	0.1	0.12	0.11	0.11	0.06	0.07	14.5	12.7	19.2	19.6	20.8	1.97	2.49
2021-12-04 05:41:48	1366	0.02	0.05	0.01	0.11	0.1	0.12	0.11	0.11	0.06	0.07	14.5	12.7	19.2	19.6	20.8	1.96	2.28
2021-12-04 05:41:48	1367	0.02	0.05	0.01	0.11	0.1	0.12	0.11	0.11	0.06	0.07	14.5	12.7	19.2	19.6	20.8	1.96	2.28
2021-12-04 05:41:58	1368	0.02	0.05	0.01	0.11	0.1	0.12	0.11	0.11	0.06	0.07	14.5	12.7	19.2	19.7	20.8	1.96	2.22
2021-12-04 05:42:18	1369	0.02	0.05	0.01	0.11	0.1	0.12	0.11	0.11	0.06	0.07	14.5	12.7	19.2	19.7	20.8	1.97	2.29
2021-12-04 05:42:48	1370	0.02	0.05	0.01	0.11	0.1	0.12	0.11	0.11	0.06	0.07	14.5	12.7	19.2	19.6	20.8	1.96	2.39
2021-12-04 05:42:48	1371	0.02	0.05	0.01	0.11	0.1	0.12	0.11	0.11	0.06	0.07	14.5	12.7	19.2	19.6	20.8	1.96	2.39
2021-12-04 05:42:59	1372	0.02	0.05	0.01	0.11	0.1	0.12	0.11	0.11	0.06	0.07	14.5	12.7	19.2	19.7	20.8	1.96	2.42
2021-12-04 05:43:19	1373	0.02	0.05	0.01	0.11	0.1	0.12	0.11	0.11	0.06	0.07	14.5	12.7	19.2	19.6	20.8	1.96	2.42
2021-12-04 05:43:49	1374	0.02	0.05	0.01	0.11	0.1	0.12	0.11	0.11	0.06	0.07	14.5	12.7	19.2	19.6	20.8	1.96	2.35
2021-12-04 05:43:49	1375	0.02	0.05	0.01	0.11	0.1	0.12	0.11	0.11	0.06	0.07	14.5	12.7	19.2	19.6	20.8	1.96	2.35
2021-12-04 05:43:59	1376	0.02	0.05	0.01	0.11	0.1	0.12	0.11	0.11	0.06	0.07	14.5	12.7	19.2	19.7	20.8	1.96	2.33
2021-12-04 05:44:19	1377	0.02	0.04	0.01	0.11	0.1	0.12	0.11	0.11	0.06	0.06	14.5	12.7	19.2	19.7	20.8	1.98	2.32
2021-12-04 05:44:50	1378	0.02	0.05	0.01	0.11	0.1	0.12	0.11	0.11	0.06	0.07	14.5	12.7	19.2	19.7	20.8	2	2.37
2021-12-04 05:44:50	1379	0.02	0.05	0.01	0.11	0.1	0.12	0.11	0.11	0.06	0.07	14.5	12.7	19.2	19.7	20.8	2	2.37
2021-12-04 05:45:00	1380	0.02	0.05	0.01	0.11	0.1	0.12	0.11	0.11	0.06	0.06	14.5	12.7	19.2	19.6	20.8	2.01	2.41
2021-12-04 05:45:20	1381	0.02	0.05	0.01	0.11	0.1	0.12	0.11	0.11	0.06	0.06	14.5	12.7	19.2	19.7	20.8	2.02	2.42
2021-12-04 05:45:50	1382	0.02	0.05	0.01	0.11	0.1	0.12	0.11	0.1	0.06	0.07	14.5	12.7	19.2	19.7	20.8	2.02	2.46
2021-12-04 05:45:50	1383	0.02	0.05	0.01	0.11	0.1	0.12	0.11	0.1	0.06	0.07	14.5	12.7	19.2	19.7	20.8	2.02	2.46
2021-12-04 05:46:01	1384	0.02	0.05	0.01	0.11	0.1	0.12	0.11	0.11	0.06	0.07	14.5	12.7	19.2	19.6	20.8	2.02	2.37
2021-12-04 05:46:21	1385	0.02	0.05	0.01	0.11	0.1	0.12	0.11	0.11	0.06	0.07	14.5	12.7	19.2	19.7	20.8	2.01	2.29
2021-12-04 05:46:51	1386	0.02	0.04	0.01	0.11	0.1	0.12	0.11	0.11	0.06	0.07	14.5	12.7	19.2	19.7	20.8	2	2.29
2021-12-04 05:46:51	1387	0.02	0.04	0.01	0.11	0.1	0.12	0.11	0.11	0.06	0.07	14.5	12.7	19.2	19.7	20.8	2	2.29
2021-12-04 05:47:01	1388	0.02	0.05	0.01	0.11	0.1	0.12	0.11	0.11	0.06	0.07	14.5	12.7	19.2	19.7	20.8	2	2.39
2021-12-04 05:47:21	1389	0.02	0.04	0.01	0.11	0.1	0.12	0.11	0.11	0.06	0.07	14.5	12.7	19.2	19.7	20.8	1.99	2.4
2021-12-04 05:47:52	1390	0.02	0.05	0.01	0.11	0.1	0.12	0.11	0.11	0.06	0.07	14.5	12.7	19.2	19.7	20.8	1.99	2.29
2021-12-04 05:47:52	1391	0.02	0.05	0.01	0.11	0.1	0.12	0.11	0.11	0.06	0.07	14.5	12.7	19.2	19.7	20.8	1.99	2.29
2021-12-04 05:48:02	1392	0.02	0.04	0.01	0.11	0.1	0.12	0.11	0.11	0.06	0.07	14.5	12.7	19.2	19.6	20.8	2	2.29
2021-12-04 05:48:22	1393	0.02	0.05	0.01	0.11	0.1	0.12	0.11	0.11	0.06	0.07	14.5	12.7	19.2	19.6	20.8	2	2.36
2021-12-04 05:48:52	1394	0.02	0.05	0.01	0.11	0.1	0.12	0.11	0.11	0.06	0.07	14.5	12.7	19.2	19.7	20.8	2.01	2.36
2021-12-04 05:48:52	1395	0.02	0.05	0.01	0.11	0.1	0.12	0.11	0.11	0.06	0.07	14.5	12.7	19.2	19.7	20.8	2.01	2.36
2021-12-04 05:49:03	1396	0.02	0.05	0.01	0.11	0.1	0.12	0.11	0.11	0.06	0.06	14.5	12.7	19.2	19.6	20.8	2.01	2.38
2021-12-04 05:49:23	1397	0.02	0.04	0.01	0.11	0.1	0.12	0.11	0.11	0.06	0.07	14.5	12.7	19.2	19.7	20.8	2.01	2.3
2021-12-04 05:49:53	1398	0.02	0.05	0.01	0.11	0.1	0.12	0.11	0.11	0.06	0.07	14.5	12.7	19.2	19.6	20.8	2.04	2.33
2021-12-04 05:49:53	1399	0.02	0.05	0.01	0.11	0.1	0.12	0.11	0.11	0.06	0.07	14.5	12.7	19.2	19.6	20.8	2.04	2.33
2021-12-04 05:50:03	1400	0.02	0.04	0.01	0.11	0.1	0.12	0.11	0.11	0.06	0.07	14.5	12.8	19.2	19.6	20.8	2.04	2.33
2021-12-04 05:50:23	1401	0.02	0.05	0.01	0.11	0.1	0.12	0.11	0.11	0.06	0.07	14.5	12.7	19.2	19.7	20.8	2.04	2.34
2021-12-04 05:50:54	1402	0.02	0.05	0.01	0.11	0.1	0.12	0.11	0.1	0.06	0.07	14.5	12.7	19.2	19.6	20.8	2.05	2.42
2021-12-04 05:50:54	1403	0.02	0.05	0.01	0.11	0.1	0.12	0.11	0.1	0.06	0.07	14.5	12.7	19.2	19.6	20.8	2.05	2.42
2021-12-04 05:51:04	1404	0.02	0.05	0.01	0.11	0.1	0.12	0.11	0.11	0.06	0.07	14.5	12.7	19.2	19.6	20.8	2.05	2.34
2021-12-04 05:51:24	1405	0.02	0.05	0.01	0.11	0.1	0.12	0.11	0.11	0.06	0.07	14.5	12.7	19.2	19.6	20.8	2.05	2.36
2021-12-04 05:51:54	1406	0.02	0.05	0.01	0.11	0.1	0.12	0.11	0.11	0.06	0.06	14.5	12.7	19.2	19.6	20.8	2.07	2.29
2021-12-04 05:51:54	1407	0.02	0.05	0.01	0.11	0.1	0.12	0.11	0.11	0.06	0.06	14.5	12.7	19.2	19.6	20.8	2.07	2.29
2021-12-04 05:52:05	1408	0.02	0.05	0.01	0.11	0.1	0.12	0.11	0.11	0.06	0.07	14.5	12.7	19.2	19.6	20.8	2.07	2.26
2021-12-04 05:52:25	1409	0.02	0.04	0.01	0.11	0.1	0.12	0.11	0.11	0.06	0.07	14.5	12.7	19.2	19.6	20.8	2.08	2.23
2021-12-04 05:52:55	1410	0.02	0.05	0.01	0.11	0.1	0.12	0.11	0.11	0.06	0.06	14.5	12.8	19.2	19.7	20.8	2.08	2.22
2021-12-04 05:52:55	1411	0.02	0.05	0.01	0.11	0.1	0.12	0.11	0.11	0.06	0.06	14.5	12.8	19.2	19.7	20.8	2.08	2.22
2021-12-04 05:53:05	1412	0.02	0.04	0.01	0.11	0.1	0.12	0.11	0.11	0.06	0.07	14.5	12.7	19.2	19.7	20.8	2.09	2.33
2021-12-04 05:53:15	1413	0.02	0.05	0.01	0.11	0.1	0.12	0.11	0.11	0.06	0.07	14.5	12.7	19.2	19.6	20.8	2.1	2.36
2021-12-04 05:53:46	1414	0.02	0.04	0.01	0.11	0.1	0.12	0.11	0.11	0.06	0.06	14.5	12.7	19.2	19.7	20.8	2.09	2.46
2021-12-04 05:53:46	1415	0.02	0.04	0.01	0.11	0.1	0.12	0.11	0.11	0.06	0.06	14.5	12.7	19.2	19.7	20.8	2.09	2.46
2021-12-04 05:54:06	1416	0.02	0.05	0.01	0.11	0.1	0.12	0.11	0.11	0.06	0.06	14.5	12.8	19.2	19.6	20.8	2.08	2.33
2021-12-04 05:54:16	1417	0.02	0.05	0.01	0.11	0.1	0.12	0.11	0.11	0.06	0.06	14.5	12.8	19.2	19.7	20.8	2.08	2.33
2021-12-04 05:54:46	1418	0.02	0.05	0.01	0.11	0.1	0.12	0.11	0.11	0.06	0.06	14.5	12.8	19.2	19.6	20.8	2.09	2.33
2021-12-04 05:54:46	1419	0.02	0.05	0.01	0.11	0.1	0.12	0.11	0.11	0.06	0.06	14.5	12.8	19.2	19.6	20.8	2.09	2.33
2021-12-04 05:55:07	1420	0.02	0.05	0.01	0.11	0.1	0.12	0.11	0.11	0.06	0.06	14.5	12.8	19.2	19.7	20.8	2.08	2.48
2021-12-04 05:55:17	1421	0.02	0.05	0.01	0.11	0.1	0.12	0.11	0.11	0.06	0.06	14.5	12.8	19.2	19.6	20.8	2.08	2.5
2021-12-04 05:55:47	1422	0.02	0.05	0.01	0.11	0.1	0.12	0.11	0.11	0.06	0.07	14.5	12.8	19.2	19.6	20.8	2.06	2.45
2021-12-04 05:55:47	1423	0.02	0.05	0.01	0.11	0.1	0.12	0.11	0.11	0.06	0.07	14.5	12.8	19.2	19.6	20.8	2.06	2.45
2021-12-04 05:56:07	1424	0.02	0.05	0.01	0.11	0.1	0.12	0.11	0.11	0.06	0.06	14.6	12.8	19.2	19.7	20.8	2.04	2.41
2021-12-04 05:56:17	1425	0.02	0.05	0.01	0.11	0.1	0.12	0.11	0.11	0.06	0.06	14.5	12.8	19.2	19.6	20.8	2.03	2.48
2021-12-04 05:56:38	1426	0.02	0.04	0.01	0.11	0.1	0.12	0.11	0.11	0.06	0.07	14.5	12.8	19.2	19.6	20.8	2.02	2.4
2021-12-04 05:56:38	1427	0.02	0.04	0.01	0.11	0.1	0.12	0.11	0.11	0.06	0.07	14.5	12.8	19.2	19.6	20.8	2.02	2.4
2021-12-04 05:57:08	1428	0.02	0.05	0.01	0.11	0.1	0.12	0.11	0.11	0.06	0.06	14.5	12.8	19.2	19.6	20.8	2.03	2.4
2021-12-04 05:57:18	1429	0.02	0.04	0.01	0.11	0.1	0.12	0.11	0.11	0.06	0.07	14.5	12.8	19.2	19.7	20.8	2.04	2.27
2021-12-04 05:57:38	1430	0.02	0.04	0.01	0.11	0.1	0.12	0.11	0.11	0.06	0.07	14.5	12.8	19.2	19.6	20.8	2.05	2.37
2021-12-04 05:57:38	1431	0.02	0.04	0.01	0.11	0.1	0.12	0.11	0.11	0.06	0.07	14.5	12.8	19.2	19.6	20.8	2.05	2.37
2021-12-04 05:58:09	1432	0.02	0.04	0.01	0.11	0.1	0.12	0.11	0.11	0.06	0.07	14.6	12.8	19.2	19.7	20.8	2.06	2.36
2021-12-04 05:58:19	1433	0.02	0.05	0.01	0.11	0.1	0.12	0.11	0.11	0.06	0.07	14.6	12.8	19.2	19.7	20.8	2.05	2.46
2021-12-04 05:58:39	1434	0.02	0.05	0.01	0.11	0.1	0.12	0.11	0.11	0.06	0.06	14.5	12.7	19.2	19.6	20.8	2.07	2.41
2021-12-04 05:58:39	1435	0.02	0.05	0.01	0.11	0.1	0.12	0.11	0.11	0.06	0.06	14.5	12.7	19.2	19.6	20.8	2.07	2.41
2021-12-04 05:59:09	1436	0.02	0.05	0.01	0.11	0.1	0.12	0.11	0.11	0.06	0.06	14.5	12.8	19.2	19.7	20.8	2.07	2.46
2021-12-04 05:59:19	1437	0.02	0.04	0.01	0.11	0.1	0.12	0.11	0.11	0.06	0.06	14.5	12.8	19.2	19.6	20.8	2.06	2.5
2021-12-04 05:59:40	1438	0.02	0.05	0.01	0.11	0.1	0.12	0.11	0.11	0.06	0.06	14.5	12.8	19.2	19.6	20.8	2.06	2.42
2021-12-04 05:59:40	1439	0.02	0.05	0.01	0.11	0.1	0.12	0.11	0.11	0.06	0.06	14.5	12.8	19.2	19.6	20.8	2.06	2.42
2021-12-04 06:00:10	1440	0.02	0.05	0.01	0.11	0.1	0.12	0.11	0.11	0.06	0.06	14.5	12.8	19.2	19.6	20.8	2.05	2.4
2021-12-04 06:00:20	1441	0.02	0.05	0.01	0.11	0.1	0.12	0.11	0.11	0.06	0.06	14.6	12.8	19.2	19.7	20.8	2.05	2.4
2021-12-04 06:00:40	1442	0.02	0.05	0.01	0.11	0.1	0.12	0.11	0.11	0.06	0.06	14.6	12.8	19.2	19.7	20.8	2.04	2.48
2021-12-04 06:00:40	1443	0.02	0.05	0.01	0.11	0.1	0.12	0.11	0.11	0.06	0.06	14.6	12.8	19.2	19.7	20.8	2.04	2.48
2021-12-04 06:01:11	1444	0.02	0.04	0.01	0.11	0.1	0.12	0.11	0.11	0.05	0.06	14.5	12.8	19.2	19.7	20.8	2.06	2.46
2021-12-04 06:01:21	1445	0.02	0.04	0.01	0.11	0.1	0.12	0.11	0.11	0.06	0.06	14.5	12.8	19.2	19.7	20.8	2.05	2.42
2021-12-04 06:01:41	1446	0.02	0.05	0.01	0.11	0.1	0.12	0.11	0.11	0.06	0.06	14.5	12.8	19.2	19.7	20.8	2.05	2.38
2021-12-04 06:01:41	1447	0.02	0.05	0.01	0.11	0.1	0.12	0.11	0.11	0.06	0.06	14.5	12.8	19.2	19.7	20.8	2.05	2.38
2021-12-04 06:02:11	1448	0.02	0.04	0.01	0.11	0.1	0.12	0.11	0.11	0.06	0.06	14.5	12.8	19.2	19.7	20.8	2.05	2.32
2021-12-04 06:02:21	1449	0.02	0.05	0.01	0.11	0.1	0.12	0.11	0.11	0.06	0.06	14.5	12.8	19.2	19.7	20.8	2.04	2.35
2021-12-04 06:02:42	1450	0.02	0.05	0.01	0.11	0.1	0.12	0.11	0.11	0.06	0.06	14.5	12.8	19.2	19.7	20.8	2.04	2.37
2021-12-04 06:02:42	1451	0.02	0.05	0.01	0.11	0.1	0.12	0.11	0.11	0.06	0.06	14.5	12.8	19.2	19.7	20.8	2.04	2.37
2021-12-04 06:03:12	1452	0.02	0.05	0.01	0.11	0.1	0.12	0.11	0.11	0.05	0.06	14.6	12.8	19.2	19.6	20.8	2.04	2.38
2021-12-04 06:03:22	1453	0.02	0.04	0.01	0.11	0.1	0.12	0.11	0.11	0.06	0.06	14.6	12.8	19.2	19.6	20.8	2.03	2.36
2021-12-04 06:03:42	1454	0.02	0.05	0.01	0.11	0.1	0.12	0.11	0.1	0.06	0.06	14.5	12.8	19.2	19.6	20.8	2.03	2.29
2021-12-04 06:03:42	1455	0.02	0.05	0.01	0.11	0.1	0.12	0.11	0.1	0.06	0.06	14.5	12.8	19.2	19.6	20.8	2.03	2.29
2021-12-04 06:04:13	1456	0.02	0.05	0.01	0.11	0.1	0.12	0.11	0.11	0.06	0.06	14.6	12.8	19.2	19.7	20.8	2.03	2.3
2021-12-04 06:04:23	1457	0.02	0.04	0.01	0.11	0.1	0.12	0.11	0.11	0.06	0.06	14.6	12.8	19.2	19.6	20.8	2.03	2.27
2021-12-04 06:04:43	1458	0.02	0.04	0.01	0.11	0.1	0.12	0.11	0.11	0.06	0.06	14.6	12.8	19.2	19.7	20.8	2.05	2.28
2021-12-04 06:04:43	1459	0.02	0.04	0.01	0.11	0.1	0.12	0.11	0.11	0.06	0.06	14.6	12.8	19.2	19.7	20.8	2.05	2.28
2021-12-04 06:05:13	1460	0.02	0.04	0.01	0.11	0.1	0.12	0.11	0.11	0.06	0.06	14.6	12.8	19.2	19.7	20.8	2.05	2.26
2021-12-04 06:05:23	1461	0.02	0.04	0.01	0.11	0.1	0.12	0.11	0.11	0.06	0.06	14.6	12.8	19.2	19.7	20.8	2.05	2.27
2021-12-04 06:05:44	1462	0.02	0.04	0.01	0.11	0.1	0.12	0.11	0.11	0.06	0.06	14.6	12.8	19.2	19.7	20.8	2.05	2.31
2021-12-04 06:05:44	1463	0.02	0.04	0.01	0.11	0.1	0.12	0.11	0.11	0.06	0.06	14.6	12.8	19.2	19.7	20.8	2.05	2.31
2021-12-04 06:06:14	1464	0.02	0.05	0.01	0.11	0.1	0.12	0.11	0.11	0.06	0.06	14.6	12.8	19.2	19.7	20.8	2.06	2.39
2021-12-04 06:06:24	1465	0.02	0.05	0.01	0.11	0.1	0.12	0.11	0.11	0.06	0.07	14.6	12.8	19.2	19.7	20.8	2.06	2.38
2021-12-04 06:06:44	1466	0.02	0.05	0.01	0.11	0.1	0.12	0.11	0.11	0.05	0.06	14.6	12.8	19.2	19.7	20.8	2.07	2.36
2021-12-04 06:06:44	1467	0.02	0.05	0.01	0.11	0.1	0.12	0.11	0.11	0.05	0.06	14.6	12.8	19.2	19.7	20.8	2.07	2.36
2021-12-04 06:07:14	1468	0.02	0.05	0.01	0.11	0.1	0.12	0.11	0.1	0.05	0.06	14.6	12.8	19.2	19.6	20.8	2.07	2.43
2021-12-04 06:07:25	1469	0.02	0.05	0.01	0.11	0.1	0.12	0.11	0.11	0.06	0.06	14.6	12.8	19.2	19.6	20.8	2.07	2.4
2021-12-04 06:07:45	1470	0.02	0.05	0.01	0.11	0.1	0.12	0.11	0.11	0.06	0.06	14.6	12.8	19.2	19.6	20.8	2.07	2.31
2021-12-04 06:07:45	1471	0.02	0.05	0.01	0.11	0.1	0.12	0.11	0.11	0.06	0.06	14.6	12.8	19.2	19.6	20.8	2.07	2.31
2021-12-04 06:08:15	1472	0.02	0.04	0.01	0.11	0.1	0.12	0.11	0.11	0.05	0.06	14.6	12.8	19.2	19.6	20.8	2.06	2.18
2021-12-04 06:08:25	1473	0.02	0.05	0.01	0.11	0.1	0.12	0.11	0.11	0.06	0.06	14.6	12.8	19.2	19.6	20.8	2.05	2.26
2021-12-04 06:08:45	1474	0.02	0.05	0.01	0.11	0.1	0.12	0.11	0.1	0.06	0.06	14.6	12.8	19.2	19.6	20.8	2.05	2.35
2021-12-04 06:08:45	1475	0.02	0.05	0.01	0.11	0.1	0.12	0.11	0.1	0.06	0.06	14.6	12.8	19.2	19.6	20.8	2.05	2.35
2021-12-04 06:09:16	1476	0.02	0.05	0.01	0.11	0.1	0.12	0.11	0.11	0.06	0.06	14.6	12.8	19.2	19.7	20.8	2.05	2.51
2021-12-04 06:09:26	1477	0.02	0.05	0.01	0.11	0.1	0.12	0.11	0.11	0.05	0.06	14.6	12.8	19.2	19.7	20.8	2.05	2.42
2021-12-04 06:09:46	1478	0.02	0.04	0.01	0.11	0.1	0.12	0.11	0.1	0.06	0.06	14.6	12.8	19.2	19.7	20.8	2.06	2.39
2021-12-04 06:09:46	1479	0.02	0.04	0.01	0.11	0.1	0.12	0.11	0.1	0.06	0.06	14.6	12.8	19.2	19.7	20.8	2.06	2.39
2021-12-04 06:10:16	1480	0.02	0.04	0.01	0.11	0.1	0.12	0.11	0.11	0.06	0.06	14.6	12.8	19.2	19.7	20.8	2.05	2.45
2021-12-04 06:10:27	1481	0.02	0.05	0.01	0.11	0.1	0.12	0.11	0.1	0.06	0.06	14.6	12.8	19.2	19.6	20.8	2.05	2.54
2021-12-04 06:10:47	1482	0.02	0.05	0.01	0.11	0.1	0.12	0.11	0.1	0.06	0.06	14.6	12.8	19.2	19.7	20.8	2.05	2.57
2021-12-04 06:10:47	1483	0.02	0.05	0.01	0.11	0.1	0.12	0.11	0.1	0.06	0.06	14.6	12.8	19.2	19.7	20.8	2.05	2.57
2021-12-04 06:11:07	1484	0.02	0.05	0.01	0.11	0.1	0.12	0.11	0.1	0.06	0.06	14.6	12.8	19.2	19.7	20.8	2.06	2.45
2021-12-04 06:11:27	1485	0.02	0.05	0.01	0.11	0.1	0.12	0.11	0.11	0.06	0.06	14.6	12.8	19.2	19.7	20.8	2.06	2.42
2021-12-04 06:11:37	1486	0.02	0.05	0.01	0.11	0.1	0.12	0.11	0.1	0.06	0.06	14.6	12.8	19.2	19.6	20.8	2.06	2.33
2021-12-04 06:11:37	1487	0.02	0.05	0.01	0.11	0.1	0.12	0.11	0.1	0.06	0.06	14.6	12.8	19.2	19.6	20.8	2.06	2.33
2021-12-04 06:12:08	1488	0.02	0.04	0.01	0.11	0.1	0.12	0.11	0.11	0.05	0.06	14.6	12.8	19.2	19.7	20.8	2.07	2.43
2021-12-04 06:12:28	1489	0.02	0.04	0.01	0.11	0.1	0.12	0.11	0.1	0.06	0.06	14.6	12.8	19.2	19.7	20.8	2.07	2.51
2021-12-04 06:12:38	1490	0.02	0.05	0.01	0.11	0.1	0.12	0.11	0.11	0.06	0.06	14.6	12.8	19.2	19.7	20.8	2.06	2.62
2021-12-04 06:12:38	1491	0.02	0.05	0.01	0.11	0.1	0.12	0.11	0.11	0.06	0.06	14.6	12.8	19.2	19.7	20.8	2.06	2.62
2021-12-04 06:13:08	1492	0.02	0.05	0.01	0.11	0.1	0.12	0.11	0.11	0.06	0.06	14.6	12.8	19.2	19.7	20.8	2.06	2.74
2021-12-04 06:13:28	1493	0.02	0.05	0.01	0.11	0.1	0.12	0.11	0.1	0.06	0.06	14.6	12.8	19.2	19.6	20.8	2.05	2.47
2021-12-04 06:13:28	1494	0.02	0.05	0.01	0.11	0.1	0.12	0.11	0.1	0.06	0.06	14.6	12.8	19.2	19.6	20.8	2.05	2.47
2021-12-04 06:13:39	1495	0.02	0.05	0.01	0.11	0.1	0.12	0.11	0.11	0.06	0.06	14.6	12.8	19.2	19.7	20.8	2.05	2.43
2021-12-04 06:14:09	1496	0.02	0.05	0.01	0.11	0.1	0.12	0.11	0.11	0.06	0.06	14.6	12.8	19.2	19.6	20.8	2.05	2.31
2021-12-04 06:14:29	1497	0.02	0.05	0.01	0.11	0.1	0.12	0.11	0.1	0.06	0.06	14.6	12.8	19.2	19.6	20.8	2.06	2.58
2021-12-04 06:14:29	1498	0.02	0.05	0.01	0.11	0.1	0.12	0.11	0.1	0.06	0.06	14.6	12.8	19.2	19.6	20.8	2.06	2.58
2021-12-04 06:14:39	1499	0.02	0.05	0.01	0.11	0.1	0.12	0.11	0.11	0.06	0.06	14.6	12.8	19.2	19.7	20.8	2.06	2.58
2021-12-04 06:15:10	1500	0.02	0.05	0.01	0.11	0.1	0.12	0.11	0.1	0.06	0.06	14.6	12.8	19.2	19.6	20.8	2.04	2.64
2021-12-04 06:15:30	1501	0.02	0.04	0.01	0.11	0.1	0.12	0.11	0.11	0.06	0.06	14.6	12.8	19.2	19.6	20.8	2.04	2.42
2021-12-04 06:15:30	1502	0.02	0.04	0.01	0.11	0.1	0.12	0.11	0.11	0.06	0.06	14.6	12.8	19.2	19.6	20.8	2.04	2.42
2021-12-04 06:15:40	1503	0.02	0.05	0.01	0.11	0.1	0.12	0.11	0.11	0.06	0.06	14.6	12.8	19.2	19.7	20.8	2.04	2.39
2021-12-04 06:16:10	1504	0.02	0.05	0.01	0.11	0.1	0.12	0.11	0.1	0.06	0.06	14.6	12.8	19.2	19.6	20.8	2.02	2.38
2021-12-04 06:16:30	1505	0.02	0.04	0.01	0.11	0.1	0.12	0.11	0.11	0.06	0.06	14.6	12.8	19.2	19.6	20.8	2.02	2.42
2021-12-04 06:16:30	1506	0.02	0.04	0.01	0.11	0.1	0.12	0.11	0.11	0.06	0.06	14.6	12.8	19.2	19.6	20.8	2.02	2.42
2021-12-04 06:16:41	1507	0.02	0.04	0.01	0.11	0.1	0.12	0.11	0.1	0.05	0.06	14.6	12.8	19.2	19.6	20.8	2.02	2.42
2021-12-04 06:17:11	1508	0.02	0.05	0.01	0.11	0.1	0.12	0.11	0.11	0.06	0.06	14.6	12.8	19.2	19.7	20.8	2.02	2.34
2021-12-04 06:17:31	1509	0.02	0.05	0.01	0.11	0.1	0.12	0.11	0.11	0.05	0.06	14.6	12.8	19.2	19.6	20.8	2.03	2.36
2021-12-04 06:17:31	1510	0.02	0.05	0.01	0.11	0.1	0.12	0.11	0.11	0.05	0.06	14.6	12.8	19.2	19.6	20.8	2.03	2.36
2021-12-04 06:17:41	1511	0.02	0.04	0.01	0.1	0.1	0.12	0.11	0.11	0.06	0.06	14.6	12.8	19.2	19.6	20.8	2.03	2.32
2021-12-04 06:18:12	1512	0.02	0.05	0.01	0.11	0.1	0.12	0.11	0.1	0.06	0.06	14.6	12.8	19.2	19.7	20.8	2.04	2.39
2021-12-04 06:18:32	1513	0.02	0.04	0.01	0.11	0.1	0.12	0.11	0.11	0.06	0.06	14.6	12.8	19.2	19.6	20.8	2.03	2.39
2021-12-04 06:18:32	1514	0.02	0.04	0.01	0.11	0.1	0.12	0.11	0.11	0.06	0.06	14.6	12.8	19.2	19.6	20.8	2.03	2.39
2021-12-04 06:18:42	1515	0.02	0.05	0.01	0.11	0.1	0.12	0.11	0.1	0.06	0.06	14.6	12.8	19.2	19.6	20.8	2.03	2.34
2021-12-04 06:19:12	1516	0.02	0.05	0.01	0.11	0.1	0.12	0.11	0.1	0.06	0.06	14.7	12.8	19.2	19.7	20.8	2.04	2.32
2021-12-04 06:19:32	1517	0.02	0.04	0.01	0.11	0.1	0.12	0.11	0.11	0.05	0.06	14.7	12.8	19.2	19.7	20.8	2.05	2.37
2021-12-04 06:19:32	1518	0.02	0.04	0.01	0.11	0.1	0.12	0.11	0.11	0.05	0.06	14.7	12.8	19.2	19.7	20.8	2.05	2.37
2021-12-04 06:19:43	1519	0.02	0.04	0.01	0.11	0.1	0.12	0.11	0.1	0.06	0.06	14.6	12.8	19.2	19.7	20.8	2.05	2.45
2021-12-04 06:20:03	1520	0.02	0.04	0.01	0.11	0.1	0.12	0.11	0.11	0.06	0.06	14.6	12.8	19.2	19.7	20.8	2.06	2.38
2021-12-04 06:20:33	1521	0.02	0.04	0.01	0.11	0.1	0.12	0.11	0.1	0.06	0.06	14.6	12.8	19.2	19.7	20.8	2.07	2.26
2021-12-04 06:20:33	1522	0.02	0.04	0.01	0.11	0.1	0.12	0.11	0.1	0.06	0.06	14.6	12.8	19.2	19.7	20.8	2.07	2.26
2021-12-04 06:20:43	1523	0.02	0.04	0.01	0.11	0.1	0.12	0.11	0.1	0.05	0.06	14.6	12.8	19.2	19.6	20.8	2.07	2.23
2021-12-04 06:21:03	1524	0.02	0.04	0.01	0.11	0.1	0.12	0.11	0.11	0.05	0.06	14.7	12.8	19.2	19.7	20.8	2.07	2.26
2021-12-04 06:21:34	1525	0.02	0.05	0.01	0.11	0.1	0.12	0.11	0.1	0.06	0.06	14.6	12.8	19.2	19.7	20.8	2.06	2.43
2021-12-04 06:21:34	1526	0.02	0.05	0.01	0.11	0.1	0.12	0.11	0.1	0.06	0.06	14.6	12.8	19.2	19.7	20.8	2.06	2.43
2021-12-04 06:21:44	1527	0.02	0.05	0.01	0.11	0.1	0.12	0.11	0.11	0.05	0.06	14.6	12.8	19.2	19.7	20.8	2.06	2.41
2021-12-04 06:22:04	1528	0.02	0.04	0.01	0.11	0.1	0.12	0.11	0.11	0.05	0.06	14.6	12.8	19.2	19.6	20.8	2.05	2.49
2021-12-04 06:22:34	1529	0.02	0.05	0.01	0.11	0.1	0.12	0.11	0.11	0.05	0.06	14.6	12.8	19.2	19.6	20.8	2.05	2.45
2021-12-04 06:22:34	1530	0.02	0.05	0.01	0.11	0.1	0.12	0.11	0.11	0.05	0.06	14.6	12.8	19.2	19.6	20.8	2.05	2.45
2021-12-04 06:22:44	1531	0.02	0.04	0.01	0.11	0.1	0.12	0.11	0.1	0.05	0.06	14.6	12.8	19.2	19.7	20.8	2.06	2.5
2021-12-04 06:23:05	1532	0.02	0.04	0.01	0.11	0.1	0.12	0.11	0.1	0.05	0.06	14.6	12.8	19.2	19.7	20.8	2.05	2.56
2021-12-04 06:23:35	1533	0.02	0.05	0.01	0.11	0.1	0.12	0.11	0.1	0.05	0.06	14.6	12.8	19.2	19.6	20.8	2.06	2.62
2021-12-04 06:23:35	1534	0.02	0.05	0.01	0.11	0.1	0.12	0.11	0.1	0.05	0.06	14.6	12.8	19.2	19.6	20.8	2.06	2.62
2021-12-04 06:23:45	1535	0.02	0.05	0.01	0.11	0.1	0.12	0.11	0.11	0.06	0.06	14.6	12.8	19.2	19.7	20.8	2.07	2.56
2021-12-04 06:24:05	1536	0.02	0.05	0.01	0.1	0.1	0.12	0.11	0.1	0.05	0.06	14.6	12.7	19.2	19.7	20.8	2.08	2.47
2021-12-04 06:24:36	1537	0.02	0.05	0.01	0.11	0.1	0.12	0.11	0.11	0.05	0.06	14.6	12.8	19.2	19.7	20.8	2.07	2.36
2021-12-04 06:24:36	1538	0.02	0.05	0.01	0.11	0.1	0.12	0.11	0.11	0.05	0.06	14.6	12.8	19.2	19.7	20.8	2.07	2.36
2021-12-04 06:24:46	1539	0.02	0.05	0.01	0.11	0.1	0.12	0.11	0.11	0.06	0.06	14.6	12.8	19.2	19.6	20.8	2.07	2.4
2021-12-04 06:25:06	1540	0.02	0.05	0.01	0.1	0.1	0.12	0.11	0.1	0.06	0.06	14.6	12.8	19.2	19.6	20.8	2.06	2.52
2021-12-04 06:25:36	1541	0.02	0.05	0.01	0.11	0.1	0.12	0.11	0.11	0.06	0.06	14.6	12.8	19.2	19.6	20.8	2.06	2.66
2021-12-04 06:25:36	1542	0.02	0.05	0.01	0.11	0.1	0.12	0.11	0.11	0.06	0.06	14.6	12.8	19.2	19.6	20.8	2.06	2.66
2021-12-04 06:25:46	1543	0.02	0.05	0.01	0.11	0.1	0.12	0.11	0.1	0.06	0.06	14.6	12.8	19.2	19.7	20.8	2.05	2.63
2021-12-04 06:26:07	1544	0.02	0.04	0.01	0.11	0.1	0.12	0.11	0.1	0.05	0.06	14.6	12.8	19.2	19.6	20.8	2.06	2.47
2021-12-04 06:26:37	1545	0.02	0.05	0.01	0.11	0.1	0.12	0.11	0.1	0.05	0.06	14.6	12.8	19.2	19.6	20.8	2.06	2.4
2021-12-04 06:26:37	1546	0.02	0.05	0.01	0.11	0.1	0.12	0.11	0.1	0.05	0.06	14.6	12.8	19.2	19.6	20.8	2.06	2.4
2021-12-04 06:26:47	1547	0.02	0.05	0.01	0.11	0.1	0.12	0.11	0.1	0.05	0.06	14.6	12.8	19.2	19.6	20.8	2.06	2.38
2021-12-04 06:27:07	1548	0.02	0.05	0.01	0.11	0.1	0.12	0.11	0.1	0.05	0.06	14.6	12.8	19.2	19.6	20.8	2.06	2.43
2021-12-04 06:27:38	1549	0.02	0.05	0.01	0.11	0.1	0.12	0.11	0.1	0.06	0.06	14.6	12.8	19.2	19.7	20.8	2.07	2.31
2021-12-04 06:27:38	1550	0.02	0.05	0.01	0.11	0.1	0.12	0.11	0.1	0.06	0.06	14.6	12.8	19.2	19.7	20.8	2.07	2.31
2021-12-04 06:27:48	1551	0.02	0.05	0.01	0.11	0.1	0.12	0.11	0.1	0.05	0.06	14.6	12.8	19.2	19.6	20.8	2.07	2.35
2021-12-04 06:28:08	1552	0.02	0.04	0.01	0.11	0.1	0.12	0.11	0.1	0.05	0.06	14.6	12.8	19.2	19.6	20.8	2.07	2.41
2021-12-04 06:28:38	1553	0.02	0.04	0.01	0.11	0.1	0.12	0.11	0.1	0.05	0.06	14.6	12.8	19.2	19.6	20.8	2.07	2.44
2021-12-04 06:28:38	1554	0.02	0.04	0.01	0.11	0.1	0.12	0.11	0.1	0.05	0.06	14.6	12.8	19.2	19.6	20.8	2.07	2.44
2021-12-04 06:28:48	1555	0.02	0.05	0.01	0.11	0.1	0.12	0.1	0.1	0.05	0.06	14.5	12.8	19.2	19.7	20.8	2.08	2.47
2021-12-04 06:28:59	1556	0.02	0.04	0.01	0.11	0.1	0.12	0.11	0.1	0.05	0.06	14.5	12.8	19.2	19.7	20.8	2.09	2.46
2021-12-04 06:29:39	1557	0.02	0.05	0.01	0.11	0.1	0.12	0.11	0.1	0.06	0.06	14.5	12.8	19.2	19.6	20.8	2.08	2.55
2021-12-04 06:29:39	1558	0.02	0.05	0.01	0.11	0.1	0.12	0.11	0.1	0.06	0.06	14.5	12.8	19.2	19.6	20.8	2.08	2.55
2021-12-04 06:29:49	1559	0.02	0.04	0.01	0.11	0.1	0.12	0.11	0.11	0.05	0.06	14.5	12.8	19.2	19.7	20.8	2.07	2.52
2021-12-04 06:29:59	1560	0.02	0.05	0.01	0.11	0.1	0.12	0.11	0.1	0.06	0.06	14.6	12.8	19.2	19.7	20.8	2.07	2.42
2021-12-04 06:30:30	1561	0.02	0.05	0.01	0.11	0.1	0.12	0.11	0.1	0.05	0.06	14.5	12.8	19.2	19.6	20.8	2.06	2.39
2021-12-04 06:30:30	1562	0.02	0.05	0.01	0.11	0.1	0.12	0.11	0.1	0.05	0.06	14.5	12.8	19.2	19.6	20.8	2.06	2.39
2021-12-04 06:30:50	1563	0.02	0.04	0.01	0.11	0.1	0.12	0.11	0.1	0.05	0.06	14.5	12.8	19.2	19.6	20.8	2.06	2.34
2021-12-04 06:31:00	1564	0.02	0.05	0.01	0.11	0.1	0.12	0.11	0.11	0.05	0.06	14.5	12.8	19.2	19.6	20.8	2.06	2.36
2021-12-04 06:31:30	1565	0.02	0.04	0.01	0.11	0.1	0.12	0.11	0.1	0.05	0.06	14.5	12.8	19.2	19.7	20.8	2.06	2.31
2021-12-04 06:31:30	1566	0.02	0.04	0.01	0.11	0.1	0.12	0.11	0.1	0.05	0.06	14.5	12.8	19.2	19.7	20.8	2.06	2.31
2021-12-04 06:31:50	1567	0.02	0.04	0.01	0.11	0.1	0.12	0.11	0.1	0.05	0.06	14.5	12.8	19.2	19.6	20.8	2.06	2.38
2021-12-04 06:32:01	1568	0.02	0.05	0.01	0.1	0.1	0.12	0.11	0.1	0.05	0.06	14.6	12.8	19.2	19.6	20.8	2.05	2.41
2021-12-04 06:32:31	1569	0.02	0.04	0.01	0.11	0.1	0.12	0.1	0.11	0.05	0.06	14.5	12.7	19.2	19.6	20.8	2.05	2.45
2021-12-04 06:32:31	1570	0.02	0.04	0.01	0.11	0.1	0.12	0.1	0.11	0.05	0.06	14.5	12.7	19.2	19.6	20.8	2.05	2.45
2021-12-04 06:32:51	1571	0.02	0.05	0.01	0.11	0.1	0.12	0.11	0.1	0.05	0.06	14.5	12.8	19.2	19.6	20.8	2.05	2.36
2021-12-04 06:33:01	1572	0.02	0.04	0.01	0.11	0.1	0.12	0.11	0.11	0.05	0.06	14.5	12.8	19.2	19.6	20.8	2.06	2.38
2021-12-04 06:33:32	1573	0.03	0.05	0.01	0.11	0.1	0.12	0.11	0.1	0.05	0.06	14.5	12.7	19.2	19.6	20.8	2.04	2.43
2021-12-04 06:33:32	1574	0.03	0.05	0.01	0.11	0.1	0.12	0.11	0.1	0.05	0.06	14.5	12.7	19.2	19.6	20.8	2.04	2.43
2021-12-04 06:33:52	1575	0.02	0.05	0.01	0.11	0.1	0.12	0.11	0.1	0.05	0.06	14.5	12.8	19.2	19.6	20.8	2.04	2.43
2021-12-04 06:34:02	1576	0.02	0.05	0.01	0.11	0.1	0.12	0.1	0.11	0.05	0.06	14.5	12.8	19.2	19.7	20.8	2.04	2.54
2021-12-04 06:34:32	1577	0.02	0.05	0.01	0.11	0.1	0.12	0.11	0.1	0.05	0.06	14.5	12.8	19.2	19.6	20.8	2.04	2.48
2021-12-04 06:34:32	1578	0.02	0.05	0.01	0.11	0.1	0.12	0.11	0.1	0.05	0.06	14.5	12.8	19.2	19.6	20.8	2.04	2.48
2021-12-04 06:34:52	1579	0.02	0.05	0.01	0.11	0.1	0.12	0.11	0.1	0.05	0.06	14.5	12.8	19.2	19.6	20.8	2.05	2.47
2021-12-04 06:35:03	1580	0.02	0.04	0.01	0.11	0.1	0.12	0.11	0.1	0.05	0.06	14.5	12.8	19.2	19.6	20.8	2.04	2.4
2021-12-04 06:35:33	1581	0.03	0.04	0.01	0.11	0.1	0.12	0.11	0.1	0.05	0.06	14.5	12.7	19.2	19.6	20.8	2.04	2.45
2021-12-04 06:35:33	1582	0.03	0.04	0.01	0.11	0.1	0.12	0.11	0.1	0.05	0.06	14.5	12.7	19.2	19.6	20.8	2.04	2.45
2021-12-04 06:35:53	1583	0.02	0.05	0.01	0.11	0.1	0.12	0.1	0.1	0.05	0.06	14.5	12.8	19.2	19.6	20.8	2.04	2.46
2021-12-04 06:36:03	1584	0.02	0.04	0.01	0.11	0.1	0.12	0.11	0.1	0.05	0.06	14.5	12.8	19.2	19.6	20.8	2.04	2.43
2021-12-04 06:36:34	1585	0.02	0.04	0.01	0.11	0.1	0.12	0.11	0.1	0.05	0.06	14.5	12.8	19.2	19.6	20.8	2.04	2.29
2021-12-04 06:36:34	1586	0.02	0.04	0.01	0.11	0.1	0.12	0.11	0.1	0.05	0.06	14.5	12.8	19.2	19.6	20.8	2.04	2.29
2021-12-04 06:36:54	1587	0.02	0.05	0.01	0.11	0.1	0.12	0.11	0.1	0.05	0.06	14.5	12.7	19.2	19.7	20.8	2.05	2.4
2021-12-04 06:37:04	1588	0.02	0.04	0.01	0.11	0.1	0.12	0.11	0.1	0.05	0.06	14.5	12.7	19.2	19.6	20.8	2.05	2.31
2021-12-04 06:37:34	1589	0.02	0.04	0.01	0.11	0.1	0.12	0.1	0.1	0.06	0.06	14.5	12.8	19.2	19.7	20.8	2.05	2.53
2021-12-04 06:37:34	1590	0.02	0.04	0.01	0.11	0.1	0.12	0.1	0.1	0.06	0.06	14.5	12.8	19.2	19.7	20.8	2.05	2.53
2021-12-04 06:37:54	1591	0.02	0.04	0.01	0.1	0.1	0.12	0.1	0.1	0.05	0.06	14.5	12.8	19.2	19.7	20.8	2.06	2.53
2021-12-04 06:38:05	1592	0.02	0.05	0.01	0.1	0.1	0.12	0.11	0.1	0.05	0.06	14.5	12.8	19.2	19.6	20.8	2.06	2.5
2021-12-04 06:38:35	1593	0.02	0.05	0.01	0.1	0.1	0.12	0.1	0.1	0.05	0.06	14.5	12.7	19.2	19.7	20.8	2.07	2.39
2021-12-04 06:38:35	1594	0.02	0.05	0.01	0.1	0.1	0.12	0.1	0.1	0.05	0.06	14.5	12.7	19.2	19.7	20.8	2.07	2.39
2021-12-04 06:38:55	1595	0.02	0.04	0.01	0.11	0.1	0.12	0.11	0.1	0.05	0.06	14.5	12.7	19.2	19.6	20.8	2.06	2.25
2021-12-04 06:39:05	1596	0.02	0.04	0.01	0.11	0.1	0.11	0.11	0.1	0.05	0.06	14.5	12.7	19.2	19.7	20.8	2.06	2.27
2021-12-04 06:39:36	1597	0.02	0.05	0.01	0.1	0.1	0.11	0.11	0.1	0.05	0.06	14.5	12.7	19.2	19.6	20.8	2.05	2.32
2021-12-04 06:39:36	1598	0.02	0.05	0.01	0.1	0.1	0.11	0.11	0.1	0.05	0.06	14.5	12.7	19.2	19.6	20.8	2.05	2.32
2021-12-04 06:39:56	1599	0.02	0.04	0.01	0.11	0.1	0.12	0.11	0.1	0.05	0.06	14.5	12.8	19.2	19.6	20.8	2.06	2.38
2021-12-04 06:40:06	1600	0.02	0.04	0.01	0.1	0.1	0.11	0.1	0.1	0.06	0.06	14.5	12.8	19.2	19.6	20.8	2.06	2.44
2021-12-04 06:40:26	1601	0.02	0.04	0.01	0.1	0.1	0.12	0.1	0.1	0.05	0.06	14.5	12.7	19.2	19.6	20.8	2.06	2.5
2021-12-04 06:40:26	1602	0.02	0.04	0.01	0.1	0.1	0.12	0.1	0.1	0.05	0.06	14.5	12.7	19.2	19.6	20.8	2.06	2.5
2021-12-04 06:40:56	1603	0.02	0.05	0.01	0.1	0.1	0.12	0.1	0.1	0.05	0.06	14.5	12.8	19.2	19.6	20.8	2.05	2.46
2021-12-04 06:41:07	1604	0.02	0.05	0.01	0.1	0.1	0.12	0.1	0.1	0.05	0.06	14.5	12.8	19.2	19.6	20.8	2.06	2.44
2021-12-04 06:41:27	1605	0.02	0.05	0.01	0.1	0.1	0.12	0.11	0.1	0.05	0.06	14.5	12.8	19.2	19.6	20.8	2.06	2.41
2021-12-04 06:41:27	1606	0.02	0.05	0.01	0.1	0.1	0.12	0.11	0.1	0.05	0.06	14.5	12.8	19.2	19.6	20.8	2.06	2.41
2021-12-04 06:41:57	1607	0.02	0.05	0.01	0.1	0.1	0.12	0.1	0.1	0.05	0.06	14.5	12.7	19.2	19.6	20.8	2.06	2.4
2021-12-04 06:42:07	1608	0.02	0.05	0.01	0.1	0.1	0.11	0.1	0.1	0.05	0.06	14.5	12.7	19.2	19.6	20.8	2.06	2.46
2021-12-04 06:42:27	1609	0.02	0.05	0.01	0.11	0.1	0.11	0.1	0.1	0.05	0.06	14.5	12.7	19.2	19.6	20.8	2.05	2.48
2021-12-04 06:42:27	1610	0.02	0.05	0.01	0.11	0.1	0.11	0.1	0.1	0.05	0.06	14.5	12.7	19.2	19.6	20.8	2.05	2.48
2021-12-04 06:42:58	1611	0.02	0.04	0.01	0.1	0.1	0.11	0.11	0.1	0.05	0.06	14.5	12.7	19.2	19.6	20.8	2.05	2.43
2021-12-04 06:43:08	1612	0.02	0.05	0.01	0.11	0.1	0.11	0.11	0.1	0.05	0.06	14.5	12.7	19.2	19.6	20.8	2.05	2.37
2021-12-04 06:43:28	1613	0.02	0.05	0.01	0.1	0.1	0.11	0.1	0.1	0.05	0.06	14.5	12.7	19.2	19.6	20.8	2.05	2.27
2021-12-04 06:43:28	1614	0.02	0.05	0.01	0.1	0.1	0.11	0.1	0.1	0.05	0.06	14.5	12.7	19.2	19.6	20.8	2.05	2.27
2021-12-04 06:43:58	1615	0.02	0.05	0.01	0.1	0.1	0.12	0.11	0.1	0.05	0.06	14.5	12.7	19.2	19.6	20.8	2.05	2.31
2021-12-04 06:44:08	1616	0.02	0.05	0.01	0.11	0.1	0.12	0.11	0.1	0.05	0.06	14.5	12.7	19.2	19.6	20.8	2.06	2.32
2021-12-04 06:44:29	1617	0.02	0.05	0.01	0.11	0.1	0.11	0.11	0.1	0.05	0.06	14.5	12.7	19.2	19.6	20.8	2.05	2.33
2021-12-04 06:44:29	1618	0.02	0.05	0.01	0.11	0.1	0.11	0.11	0.1	0.05	0.06	14.5	12.7	19.2	19.6	20.8	2.05	2.33
2021-12-04 06:44:59	1619	0.02	0.05	0.01	0.1	0.1	0.11	0.11	0.1	0.06	0.06	14.5	12.7	19.2	19.6	20.8	2.06	2.44
2021-12-04 06:45:09	1620	0.02	0.05	0.01	0.1	0.1	0.11	0.1	0.1	0.05	0.06	14.5	12.7	19.2	19.6	20.8	2.06	2.58
2021-12-04 06:45:29	1621	0.02	0.04	0.01	0.1	0.1	0.12	0.11	0.1	0.05	0.06	14.5	12.7	19.2	19.7	20.8	2.06	2.6
2021-12-04 06:45:29	1622	0.02	0.04	0.01	0.1	0.1	0.12	0.11	0.1	0.05	0.06	14.5	12.7	19.2	19.7	20.8	2.06	2.6
2021-12-04 06:46:00	1623	0.02	0.05	0.01	0.1	0.1	0.12	0.1	0.1	0.05	0.06	14.5	12.7	19.2	19.6	20.8	2.06	2.39
2021-12-04 06:46:10	1624	0.02	0.05	0.01	0.1	0.1	0.12	0.11	0.1	0.05	0.06	14.5	12.7	19.2	19.7	20.8	2.06	2.29
2021-12-04 06:46:30	1625	0.02	0.05	0.01	0.1	0.1	0.12	0.1	0.1	0.05	0.06	14.5	12.7	19.2	19.6	20.8	2.06	2.32
2021-12-04 06:46:30	1626	0.02	0.05	0.01	0.1	0.1	0.12	0.1	0.1	0.05	0.06	14.5	12.7	19.2	19.6	20.8	2.06	2.32
2021-12-04 06:47:00	1627	0.02	0.05	0.01	0.1	0.1	0.12	0.1	0.1	0.05	0.06	14.5	12.7	19.2	19.6	20.8	2.06	2.35
2021-12-04 06:47:10	1628	0.02	0.05	0.01	0.11	0.1	0.11	0.11	0.1	0.05	0.06	14.5	12.7	19.2	19.7	20.8	2.05	2.35
2021-12-04 06:47:31	1629	0.02	0.05	0.01	0.1	0.1	0.11	0.11	0.1	0.05	0.06	14.5	12.7	19.2	19.7	20.8	2.06	2.36
2021-12-04 06:47:31	1630	0.02	0.05	0.01	0.1	0.1	0.11	0.11	0.1	0.05	0.06	14.5	12.7	19.2	19.7	20.8	2.06	2.36
2021-12-04 06:48:01	1631	0.02	0.05	0.01	0.1	0.1	0.12	0.1	0.1	0.05	0.06	14.5	12.7	19.2	19.6	20.8	2.05	2.52
2021-12-04 06:48:11	1632	0.02	0.05	0.01	0.1	0.1	0.12	0.11	0.1	0.05	0.06	14.5	12.7	19.2	19.7	20.8	2.05	2.47
2021-12-04 06:48:31	1633	0.02	0.05	0.01	0.1	0.1	0.12	0.1	0.1	0.05	0.06	14.5	12.7	19.2	19.6	20.8	2.06	2.46
2021-12-04 06:48:31	1634	0.02	0.05	0.01	0.1	0.1	0.12	0.1	0.1	0.05	0.06	14.5	12.7	19.2	19.6	20.8	2.06	2.46
2021-12-04 06:48:52	1635	0.02	0.05	0.01	0.11	0.1	0.12	0.11	0.1	0.05	0.06	14.5	12.7	19.2	19.6	20.8	2.06	2.54
2021-12-04 06:49:12	1636	0.02	0.04	0.01	0.1	0.1	0.12	0.1	0.1	0.05	0.06	14.5	12.7	19.2	19.7	20.8	2.06	2.66
2021-12-04 06:49:22	1637	0.02	0.04	0.01	0.11	0.1	0.12	0.11	0.1	0.05	0.06	14.5	12.7	19.2	19.7	20.8	2.05	2.62
2021-12-04 06:49:22	1638	0.02	0.04	0.01	0.11	0.1	0.12	0.11	0.1	0.05	0.06	14.5	12.7	19.2	19.7	20.8	2.05	2.62
2021-12-04 06:49:52	1639	0.02	0.05	0.01	0.1	0.1	0.12	0.11	0.1	0.05	0.06	14.5	12.7	19.2	19.6	20.8	2.06	2.58
2021-12-04 06:50:12	1640	0.02	0.05	0.01	0.1	0.1	0.12	0.1	0.1	0.06	0.06	14.5	12.7	19.2	19.6	20.8	2.06	2.46
2021-12-04 06:50:23	1641	0.02	0.04	0.01	0.1	0.1	0.11	0.1	0.1	0.05	0.06	14.5	12.7	19.2	19.6	20.8	2.06	2.47
2021-12-04 06:50:23	1642	0.02	0.04	0.01	0.1	0.1	0.11	0.1	0.1	0.05	0.06	14.5	12.7	19.2	19.6	20.8	2.06	2.47
2021-12-04 06:50:53	1643	0.02	0.04	0.01	0.1	0.1	0.12	0.11	0.1	0.05	0.06	14.5	12.7	19.2	19.6	20.8	2.07	2.37
2021-12-04 06:51:13	1644	0.02	0.04	0.01	0.1	0.1	0.12	0.11	0.1	0.05	0.06	14.5	12.7	19.2	19.7	20.8	2.07	2.42
2021-12-04 06:51:23	1645	0.02	0.05	0.01	0.11	0.1	0.12	0.1	0.1	0.05	0.06	14.5	12.7	19.2	19.7	20.8	2.06	2.36
2021-12-04 06:51:23	1646	0.02	0.05	0.01	0.11	0.1	0.12	0.1	0.1	0.05	0.06	14.5	12.7	19.2	19.7	20.8	2.06	2.36
2021-12-04 06:51:53	1647	0.02	0.05	0.01	0.1	0.1	0.12	0.11	0.1	0.05	0.06	14.5	12.7	19.2	19.6	20.8	2.05	2.31
2021-12-04 06:52:14	1648	0.02	0.05	0.01	0.11	0.1	0.12	0.11	0.1	0.05	0.06	14.4	12.7	19.2	19.6	20.8	2.05	2.27
2021-12-04 06:52:24	1649	0.02	0.05	0.01	0.1	0.1	0.12	0.1	0.1	0.05	0.06	14.4	12.7	19.2	19.6	20.8	2.05	2.28
2021-12-04 06:52:24	1650	0.02	0.05	0.01	0.1	0.1	0.12	0.1	0.1	0.05	0.06	14.4	12.7	19.2	19.6	20.8	2.05	2.28
2021-12-04 06:52:54	1651	0.02	0.04	0.01	0.11	0.1	0.12	0.11	0.1	0.05	0.06	14.4	12.7	19.2	19.6	20.8	2.06	2.34
2021-12-04 06:53:14	1652	0.02	0.05	0.01	0.1	0.1	0.12	0.11	0.1	0.05	0.06	14.5	12.7	19.2	19.6	20.8	2.05	2.31
2021-12-04 06:53:24	1653	0.02	0.04	0.01	0.1	0.1	0.12	0.11	0.1	0.05	0.06	14.4	12.7	19.2	19.6	20.8	2.06	2.35
2021-12-04 06:53:24	1654	0.02	0.04	0.01	0.1	0.1	0.12	0.11	0.1	0.05	0.06	14.4	12.7	19.2	19.6	20.8	2.06	2.35
2021-12-04 06:53:55	1655	0.02	0.05	0.01	0.11	0.1	0.12	0.1	0.1	0.05	0.06	14.4	12.7	19.2	19.6	20.8	2.06	2.28
2021-12-04 06:54:15	1656	0.02	0.04	0.01	0.1	0.1	0.12	0.1	0.1	0.05	0.06	14.5	12.7	19.2	19.6	20.8	2.07	2.34
2021-12-04 06:54:25	1657	0.02	0.05	0.01	0.1	0.1	0.11	0.1	0.1	0.05	0.06	14.4	12.7	19.2	19.6	20.8	2.07	2.28
2021-12-04 06:54:25	1658	0.02	0.05	0.01	0.1	0.1	0.11	0.1	0.1	0.05	0.06	14.4	12.7	19.2	19.6	20.8	2.07	2.28
2021-12-04 06:54:55	1659	0.02	0.05	0.01	0.1	0.1	0.12	0.1	0.1	0.05	0.06	14.4	12.7	19.2	19.6	20.8	2.07	2.26
2021-12-04 06:55:16	1660	0.02	0.04	0.01	0.1	0.1	0.12	0.1	0.1	0.05	0.06	14.4	12.7	19.2	19.7	20.8	2.07	2.29
2021-12-04 06:55:16	1661	0.02	0.04	0.01	0.1	0.1	0.12	0.1	0.1	0.05	0.06	14.4	12.7	19.2	19.7	20.8	2.07	2.29
2021-12-04 06:55:26	1662	0.02	0.05	0.01	0.1	0.1	0.12	0.11	0.1	0.05	0.06	14.4	12.7	19.2	19.6	20.8	2.06	2.35
2021-12-04 06:55:56	1663	0.02	0.05	0.01	0.1	0.1	0.12	0.1	0.1	0.05	0.06	14.4	12.7	19.2	19.6	20.8	2.07	2.44
2021-12-04 06:56:16	1664	0.02	0.05	0.01	0.1	0.1	0.11	0.11	0.1	0.05	0.06	14.4	12.7	19.2	19.6	20.8	2.07	2.41
2021-12-04 06:56:16	1665	0.02	0.05	0.01	0.1	0.1	0.11	0.11	0.1	0.05	0.06	14.4	12.7	19.2	19.6	20.8	2.07	2.41
2021-12-04 06:56:26	1666	0.02	0.05	0.01	0.1	0.1	0.12	0.1	0.1	0.05	0.06	14.4	12.7	19.2	19.6	20.8	2.07	2.41
2021-12-04 06:56:57	1667	0.02	0.05	0.01	0.1	0.1	0.12	0.1	0.1	0.06	0.06	14.4	12.7	19.2	19.6	20.8	2.07	2.33
2021-12-04 06:57:17	1668	0.02	0.05	0.01	0.11	0.1	0.11	0.1	0.1	0.05	0.06	14.4	12.7	19.2	19.6	20.8	2.07	2.39
2021-12-04 06:57:17	1669	0.02	0.05	0.01	0.11	0.1	0.11	0.1	0.1	0.05	0.06	14.4	12.7	19.2	19.6	20.8	2.07	2.39
2021-12-04 06:57:27	1670	0.02	0.05	0.01	0.1	0.1	0.11	0.11	0.1	0.05	0.06	14.4	12.7	19.2	19.6	20.8	2.07	2.41
2021-12-04 06:57:57	1671	0.02	0.05	0.01	0.11	0.1	0.11	0.11	0.1	0.05	0.06	14.4	12.7	19.2	19.6	20.8	2.06	2.34
2021-12-04 06:58:18	1672	0.02	0.05	0.01	0.11	0.1	0.12	0.1	0.1	0.05	0.06	14.4	12.7	19.2	19.6	20.8	2.06	2.22
2021-12-04 06:58:18	1673	0.02	0.05	0.01	0.11	0.1	0.12	0.1	0.1	0.05	0.06	14.4	12.7	19.2	19.6	20.8	2.06	2.22
2021-12-04 06:58:28	1674	0.02	0.05	0.01	0.1	0.1	0.12	0.1	0.1	0.05	0.06	14.4	12.7	19.2	19.6	20.8	2.06	2.2
2021-12-04 06:58:58	1675	0.02	0.05	0.01	0.1	0.1	0.12	0.1	0.1	0.05	0.06	14.4	12.7	19.2	19.6	20.8	2.06	2.31
2021-12-04 06:59:18	1676	0.02	0.04	0.01	0.1	0.1	0.11	0.1	0.1	0.05	0.06	14.4	12.7	19.2	19.6	20.8	2.07	2.38
2021-12-04 06:59:18	1677	0.02	0.04	0.01	0.1	0.1	0.11	0.1	0.1	0.05	0.06	14.4	12.7	19.2	19.6	20.8	2.07	2.38
2021-12-04 06:59:28	1678	0.02	0.05	0.01	0.1	0.1	0.11	0.11	0.1	0.05	0.06	14.4	12.7	19.2	19.6	20.8	2.08	2.38
2021-12-04 06:59:59	1679	0.02	0.04	0.01	0.1	0.1	0.12	0.11	0.1	0.05	0.06	14.4	12.7	19.2	19.6	20.8	2.09	2.52
2021-12-04 07:00:19	1680	0.02	0.05	0.01	0.1	0.1	0.11	0.11	0.1	0.05	0.06	14.4	12.7	19.2	19.6	20.8	2.08	2.55
2021-12-04 07:00:19	1681	0.02	0.05	0.01	0.1	0.1	0.11	0.11	0.1	0.05	0.06	14.4	12.7	19.2	19.6	20.8	2.08	2.55
2021-12-04 07:00:29	1682	0.02	0.05	0.01	0.1	0.1	0.12	0.1	0.1	0.05	0.06	14.4	12.7	19.2	19.6	20.8	2.09	2.61
2021-12-04 07:00:59	1683	0.02	0.05	0.01	0.1	0.1	0.11	0.11	0.1	0.05	0.06	14.4	12.7	19.2	19.6	20.8	2.08	2.41
2021-12-04 07:01:20	1684	0.02	0.04	0.01	0.1	0.1	0.11	0.1	0.1	0.05	0.06	14.4	12.7	19.2	19.6	20.8	2.08	2.35
2021-12-04 07:01:20	1685	0.02	0.04	0.01	0.1	0.1	0.11	0.1	0.1	0.05	0.06	14.4	12.7	19.2	19.6	20.8	2.08	2.35
2021-12-04 07:01:30	1686	0.02	0.05	0.01	0.1	0.1	0.12	0.1	0.1	0.05	0.06	14.4	12.7	19.2	19.6	20.8	2.08	2.35
2021-12-04 07:01:50	1687	0.02	0.04	0.01	0.1	0.1	0.11	0.1	0.1	0.05	0.06	14.4	12.7	19.2	19.6	20.8	2.07	2.34
2021-12-04 07:02:20	1688	0.02	0.05	0.01	0.1	0.1	0.11	0.1	0.1	0.05	0.06	14.4	12.7	19.2	19.6	20.8	2.06	2.33
2021-12-04 07:02:20	1689	0.02	0.05	0.01	0.1	0.1	0.11	0.1	0.1	0.05	0.06	14.4	12.7	19.2	19.6	20.8	2.06	2.33
2021-12-04 07:02:30	1690	0.02	0.05	0.01	0.1	0.1	0.12	0.1	0.1	0.05	0.06	14.4	12.7	19.2	19.6	20.8	2.06	2.31
2021-12-04 07:02:51	1691	0.02	0.04	0.01	0.1	0.1	0.11	0.11	0.1	0.05	0.06	14.4	12.7	19.2	19.6	20.8	2.06	2.24
2021-12-04 07:03:21	1692	0.02	0.05	0.01	0.1	0.1	0.12	0.11	0.1	0.05	0.06	14.4	12.7	19.2	19.6	20.8	2.05	2.23
2021-12-04 07:03:21	1693	0.02	0.05	0.01	0.1	0.1	0.12	0.11	0.1	0.05	0.06	14.4	12.7	19.2	19.6	20.8	2.05	2.23
2021-12-04 07:03:31	1694	0.02	0.05	0.01	0.1	0.1	0.12	0.1	0.1	0.05	0.06	14.4	12.7	19.2	19.6	20.8	2.05	2.3
2021-12-04 07:03:51	1695	0.02	0.05	0.01	0.1	0.1	0.12	0.1	0.1	0.05	0.06	14.4	12.7	19.2	19.6	20.8	2.04	2.51
2021-12-04 07:04:22	1696	0.02	0.05	0.01	0.1	0.1	0.11	0.11	0.1	0.05	0.06	14.4	12.7	19.2	19.6	20.8	2.06	2.69
2021-12-04 07:04:22	1697	0.02	0.05	0.01	0.1	0.1	0.11	0.11	0.1	0.05	0.06	14.4	12.7	19.2	19.6	20.8	2.06	2.69
2021-12-04 07:04:32	1698	0.02	0.05	0.01	0.1	0.1	0.11	0.1	0.1	0.05	0.06	14.4	12.7	19.2	19.6	20.8	2.06	2.63
2021-12-04 07:04:52	1699	0.02	0.04	0.01	0.11	0.1	0.11	0.1	0.1	0.05	0.06	14.4	12.7	19.2	19.6	20.8	2.07	2.65
2021-12-04 07:05:22	1700	0.02	0.04	0.01	0.1	0.1	0.12	0.11	0.1	0.05	0.06	14.4	12.7	19.2	19.6	20.8	2.07	2.4
2021-12-04 07:05:22	1701	0.02	0.04	0.01	0.1	0.1	0.12	0.11	0.1	0.05	0.06	14.4	12.7	19.2	19.6	20.8	2.07	2.4
2021-12-04 07:05:32	1702	0.02	0.04	0.01	0.1	0.1	0.12	0.1	0.1	0.05	0.06	14.4	12.7	19.2	19.6	20.8	2.07	2.4
2021-12-04 07:05:53	1703	0.02	0.05	0.01	0.11	0.1	0.12	0.1	0.1	0.05	0.06	14.4	12.7	19.2	19.6	20.8	2.07	2.41
2021-12-04 07:06:23	1704	0.02	0.05	0.01	0.11	0.1	0.11	0.11	0.1	0.05	0.06	14.4	12.7	19.2	19.6	20.8	2.08	2.42
2021-12-04 07:06:23	1705	0.02	0.05	0.01	0.11	0.1	0.11	0.11	0.1	0.05	0.06	14.4	12.7	19.2	19.6	20.8	2.08	2.42
2021-12-04 07:06:33	1706	0.02	0.04	0.01	0.1	0.1	0.12	0.11	0.1	0.05	0.06	14.4	12.7	19.2	19.6	20.8	2.07	2.36
2021-12-04 07:06:53	1707	0.02	0.04	0.01	0.1	0.1	0.12	0.1	0.1	0.05	0.06	14.4	12.7	19.2	19.6	20.8	2.06	2.33
2021-12-04 07:07:24	1708	0.02	0.04	0.01	0.1	0.1	0.11	0.1	0.1	0.05	0.06	14.4	12.7	19.2	19.6	20.8	2.06	2.32
2021-12-04 07:07:24	1709	0.02	0.04	0.01	0.1	0.1	0.11	0.1	0.1	0.05	0.06	14.4	12.7	19.2	19.6	20.8	2.06	2.32
2021-12-04 07:07:34	1710	0.02	0.05	0.01	0.1	0.1	0.12	0.1	0.1	0.05	0.06	14.4	12.7	19.2	19.6	20.8	2.06	2.33
2021-12-04 07:07:54	1711	0.02	0.04	0.01	0.1	0.1	0.11	0.1	0.1	0.05	0.06	14.4	12.7	19.2	19.6	20.8	2.05	2.35
2021-12-04 07:08:14	1712	0.02	0.05	0.01	0.1	0.1	0.11	0.11	0.1	0.05	0.06	14.3	12.7	19.2	19.6	20.8	2.06	2.42
2021-12-04 07:08:14	1713	0.02	0.05	0.01	0.1	0.1	0.11	0.11	0.1	0.05	0.06	14.3	12.7	19.2	19.6	20.8	2.06	2.42
2021-12-04 07:08:34	1714	0.02	0.04	0.01	0.1	0.1	0.11	0.1	0.1	0.05	0.06	14.4	12.7	19.2	19.6	20.8	2.07	2.51
2021-12-04 07:08:45	1715	0.02	0.05	0.01	0.1	0.1	0.11	0.1	0.1	0.05	0.06	14.4	12.7	19.2	19.6	20.8	2.06	2.51
2021-12-04 07:09:15	1716	0.02	0.04	0.01	0.1	0.1	0.12	0.1	0.1	0.05	0.06	14.4	12.7	19.2	19.6	20.8	2.07	2.32
2021-12-04 07:09:15	1717	0.02	0.04	0.01	0.1	0.1	0.12	0.1	0.1	0.05	0.06	14.4	12.7	19.2	19.6	20.8	2.07	2.32
2021-12-04 07:09:35	1718	0.02	0.05	0.01	0.1	0.1	0.11	0.1	0.1	0.05	0.06	14.4	12.7	19.2	19.6	20.8	2.07	2.29
2021-12-04 07:09:45	1719	0.02	0.05	0.01	0.1	0.1	0.11	0.11	0.1	0.05	0.06	14.4	12.7	19.2	19.6	20.8	2.07	2.41
2021-12-04 07:10:16	1720	0.02	0.04	0.01	0.1	0.1	0.11	0.1	0.1	0.05	0.06	14.4	12.7	19.2	19.6	20.8	2.07	2.39
2021-12-04 07:10:16	1721	0.02	0.04	0.01	0.1	0.1	0.11	0.1	0.1	0.05	0.06	14.4	12.7	19.2	19.6	20.8	2.07	2.39
2021-12-04 07:10:36	1722	0.02	0.05	0.01	0.1	0.1	0.11	0.1	0.1	0.05	0.06	14.4	12.7	19.2	19.6	20.8	2.08	2.37
2021-12-04 07:10:46	1723	0.02	0.04	0.01	0.1	0.1	0.11	0.1	0.1	0.05	0.06	14.4	12.7	19.2	19.6	20.8	2.07	2.31
2021-12-04 07:11:16	1724	0.02	0.05	0.01	0.1	0.1	0.12	0.1	0.1	0.05	0.06	14.4	12.7	19.2	19.6	20.8	2.06	2.48
2021-12-04 07:11:16	1725	0.02	0.05	0.01	0.1	0.1	0.12	0.1	0.1	0.05	0.06	14.4	12.7	19.2	19.6	20.8	2.06	2.48
2021-12-04 07:11:36	1726	0.02	0.05	0.01	0.1	0.1	0.11	0.1	0.1	0.05	0.06	14.4	12.7	19.2	19.6	20.8	2.08	2.55
2021-12-04 07:11:46	1727	0.02	0.05	0.01	0.1	0.1	0.11	0.11	0.1	0.05	0.06	14.4	12.7	19.2	19.6	20.8	2.09	2.5
2021-12-04 07:12:17	1728	0.02	0.04	0.01	0.1	0.1	0.11	0.1	0.1	0.05	0.06	14.4	12.7	19.2	19.6	20.8	2.08	2.44
2021-12-04 07:12:17	1729	0.02	0.04	0.01	0.1	0.1	0.11	0.1	0.1	0.05	0.06	14.4	12.7	19.2	19.6	20.8	2.08	2.44
2021-12-04 07:12:37	1730	0.02	0.05	0.01	0.1	0.1	0.11	0.1	0.1	0.05	0.06	14.4	12.7	19.2	19.6	20.8	2.08	2.29
2021-12-04 07:12:47	1731	0.02	0.04	0.01	0.1	0.1	0.11	0.1	0.1	0.05	0.06	14.4	12.7	19.2	19.6	20.8	2.09	2.29
2021-12-04 07:13:17	1732	0.02	0.05	0.01	0.1	0.1	0.11	0.1	0.1	0.05	0.06	14.4	12.7	19.2	19.6	20.8	2.11	2.35
2021-12-04 07:13:17	1733	0.02	0.05	0.01	0.1	0.1	0.11	0.1	0.1	0.05	0.06	14.4	12.7	19.2	19.6	20.8	2.11	2.35
2021-12-04 07:13:38	1734	0.02	0.05	0.01	0.1	0.1	0.11	0.1	0.1	0.05	0.06	14.4	12.7	19.2	19.6	20.8	2.09	2.47
2021-12-04 07:13:48	1735	0.02	0.04	0.01	0.1	0.1	0.11	0.1	0.1	0.05	0.06	14.4	12.7	19.2	19.6	20.8	2.09	2.5
2021-12-04 07:14:18	1736	0.02	0.04	0.01	0.1	0.1	0.12	0.1	0.1	0.05	0.06	14.4	12.7	19.2	19.6	20.8	2.09	2.47
2021-12-04 07:14:18	1737	0.02	0.04	0.01	0.1	0.1	0.12	0.1	0.1	0.05	0.06	14.4	12.7	19.2	19.6	20.8	2.09	2.47
2021-12-04 07:14:38	1738	0.02	0.04	0.01	0.1	0.1	0.11	0.1	0.1	0.05	0.06	14.4	12.7	19.2	19.6	20.8	2.09	2.37
2021-12-04 07:14:48	1739	0.02	0.05	0.01	0.1	0.1	0.11	0.1	0.1	0.05	0.06	14.4	12.7	19.2	19.6	20.8	2.08	2.34
2021-12-04 07:15:19	1740	0.02	0.05	0.01	0.1	0.1	0.11	0.1	0.1	0.05	0.06	14.3	12.7	19.2	19.6	20.8	2.08	2.22
2021-12-04 07:15:19	1741	0.02	0.05	0.01	0.1	0.1	0.11	0.1	0.1	0.05	0.06	14.3	12.7	19.2	19.6	20.8	2.08	2.22
2021-12-04 07:15:39	1742	0.02	0.04	0.01	0.1	0.1	0.12	0.1	0.1	0.05	0.06	14.4	12.7	19.2	19.6	20.8	2.08	2.25
2021-12-04 07:15:49	1743	0.02	0.05	0.01	0.1	0.1	0.11	0.1	0.1	0.05	0.06	14.4	12.7	19.2	19.6	20.8	2.09	2.29
2021-12-04 07:16:19	1744	0.02	0.05	0.01	0.1	0.1	0.11	0.1	0.1	0.05	0.06	14.4	12.7	19.2	19.6	20.8	2.09	2.27
2021-12-04 07:16:19	1745	0.02	0.05	0.01	0.1	0.1	0.11	0.1	0.1	0.05	0.06	14.4	12.7	19.2	19.6	20.8	2.09	2.27
2021-12-04 07:16:40	1746	0.02	0.05	0.01	0.1	0.1	0.11	0.1	0.1	0.05	0.06	14.4	12.7	19.2	19.6	20.8	2.07	2.34
2021-12-04 07:16:50	1747	0.02	0.04	0.01	0.1	0.1	0.11	0.1	0.1	0.05	0.06	14.4	12.7	19.2	19.6	20.8	2.08	2.29
2021-12-04 07:17:20	1748	0.02	0.05	0.01	0.1	0.1	0.12	0.1	0.1	0.05	0.06	14.4	12.7	19.2	19.6	20.8	2.08	2.44
2021-12-04 07:17:20	1749	0.02	0.05	0.01	0.1	0.1	0.12	0.1	0.1	0.05	0.06	14.4	12.7	19.2	19.6	20.8	2.08	2.44
2021-12-04 07:17:40	1750	0.02	0.05	0.01	0.1	0.1	0.11	0.1	0.1	0.05	0.06	14.3	12.7	19.2	19.6	20.3	2.08	2.47
2021-12-04 07:17:50	1751	0.02	0.05	0.01	0.1	0.1	0.11	0.1	0.1	0.05	0.06	14.4	12.7	19.2	19.6	20.3	2.07	2.55
2021-12-04 07:18:21	1752	0.02	0.04	0.01	0.11	0.1	0.11	0.11	0.1	0.05	0.06	14.4	12.7	19.2	19.6	20.3	2.08	2.54
2021-12-04 07:18:21	1753	0.02	0.04	0.01	0.11	0.1	0.11	0.11	0.1	0.05	0.06	14.4	12.7	19.2	19.6	20.3	2.08	2.54
2021-12-04 07:18:41	1754	0.02	0.04	0.01	0.1	0.1	0.11	0.1	0.1	0.05	0.06	14.4	12.7	19.2	19.6	20.3	2.08	2.39
2021-12-04 07:18:51	1755	0.02	0.04	0.01	0.1	0.1	0.11	0.1	0.1	0.05	0.06	14.4	12.7	19.2	19.6	20.3	2.07	2.35
2021-12-04 07:19:21	1756	0.02	0.04	0.01	0.1	0.1	0.11	0.1	0.1	0.05	0.06	14.4	12.7	19.2	19.6	20.3	2.08	2.35
2021-12-04 07:19:21	1757	0.02	0.04	0.01	0.1	0.1	0.11	0.1	0.1	0.05	0.06	14.4	12.7	19.2	19.6	20.3	2.08	2.35
2021-12-04 07:19:42	1758	0.02	0.05	0.01	0.1	0.1	0.11	0.1	0.1	0.05	0.06	14.3	12.7	19.2	19.6	20.3	2.08	2.37
2021-12-04 07:19:52	1759	0.02	0.05	0.01	0.1	0.1	0.11	0.1	0.1	0.05	0.06	14.3	12.7	19.2	19.6	20.3	2.08	2.39
2021-12-04 07:20:22	1760	0.02	0.04	0.01	0.1	0.1	0.12	0.1	0.1	0.05	0.06	14.3	12.7	19.2	19.6	20.3	2.07	2.42
2021-12-04 07:20:22	1761	0.02	0.04	0.01	0.1	0.1	0.12	0.1	0.1	0.05	0.06	14.3	12.7	19.2	19.6	20.3	2.07	2.42
2021-12-04 07:20:42	1762	0.02	0.04	0.01	0.1	0.1	0.11	0.1	0.1	0.05	0.06	14.3	12.7	19.2	19.6	20.3	2.07	2.49
2021-12-04 07:20:52	1763	0.02	0.04	0.01	0.1	0.1	0.12	0.1	0.1	0.05	0.06	14.3	12.7	19.2	19.6	20.3	2.06	2.45
2021-12-04 07:21:23	1764	0.02	0.04	0.01	0.1	0.1	0.11	0.1	0.1	0.05	0.06	14.3	12.7	19.2	19.6	20.3	2.09	2.41
2021-12-04 07:21:23	1765	0.02	0.04	0.01	0.1	0.1	0.11	0.1	0.1	0.05	0.06	14.3	12.7	19.2	19.6	20.3	2.09	2.41
2021-12-04 07:21:43	1766	0.02	0.04	0.01	0.1	0.1	0.11	0.1	0.1	0.05	0.06	14.3	12.7	19.2	19.6	20.3	2.09	2.4
2021-12-04 07:21:53	1767	0.02	0.04	0.01	0.1	0.1	0.11	0.1	0.1	0.05	0.06	14.3	12.7	19.2	19.6	20.3	2.09	2.41
2021-12-04 07:22:23	1768	0.02	0.04	0.01	0.1	0.1	0.12	0.1	0.1	0.05	0.06	14.3	12.7	19.2	19.6	20.3	2.08	2.35
2021-12-04 07:22:23	1769	0.02	0.04	0.01	0.1	0.1	0.12	0.1	0.1	0.05	0.06	14.3	12.7	19.2	19.6	20.3	2.08	2.35
2021-12-04 07:22:44	1770	0.02	0.04	0.01	0.1	0.1	0.11	0.1	0.1	0.05	0.06	14.3	12.7	19.2	19.6	20.3	2.08	2.3
2021-12-04 07:22:54	1771	0.02	0.04	0.01	0.1	0.1	0.11	0.11	0.1	0.05	0.06	14.3	12.7	19.2	19.6	20.3	2.08	2.36
2021-12-04 07:23:14	1772	0.02	0.04	0.01	0.1	0.1	0.11	0.1	0.1	0.05	0.06	14.3	12.7	19.2	19.6	20.3	2.08	2.34
2021-12-04 07:23:14	1773	0.02	0.04	0.01	0.1	0.1	0.11	0.1	0.1	0.05	0.06	14.3	12.7	19.2	19.6	20.3	2.08	2.34
2021-12-04 07:23:44	1774	0.02	0.04	0.01	0.1	0.1	0.12	0.1	0.1	0.05	0.06	14.3	12.7	19.2	19.6	20.3	2.07	2.51
2021-12-04 07:23:54	1775	0.02	0.05	0.01	0.1	0.1	0.11	0.1	0.1	0.05	0.06	14.3	12.7	19.2	19.6	20.3	2.08	2.4
2021-12-04 07:24:15	1776	0.02	0.04	0.01	0.1	0.1	0.11	0.1	0.1	0.05	0.06	14.3	12.7	19.2	19.6	20.3	2.07	2.46
2021-12-04 07:24:15	1777	0.02	0.04	0.01	0.1	0.1	0.11	0.1	0.1	0.05	0.06	14.3	12.7	19.2	19.6	20.3	2.07	2.46
2021-12-04 07:24:45	1778	0.02	0.05	0.01	0.1	0.1	0.11	0.1	0.1	0.05	0.06	14.3	12.7	19.2	19.6	20.3	2.06	2.2
2021-12-04 07:24:55	1779	0.02	0.04	0.01	0.1	0.1	0.11	0.1	0.1	0.05	0.06	14.3	12.7	19.2	19.6	20.3	2.07	2.16
2021-12-04 07:25:15	1780	0.02	0.04	0.01	0.1	0.1	0.11	0.1	0.1	0.05	0.06	14.3	12.7	19.2	19.6	20.3	2.08	2.19
2021-12-04 07:25:15	1781	0.02	0.04	0.01	0.1	0.1	0.11	0.1	0.1	0.05	0.06	14.3	12.7	19.2	19.6	20.3	2.08	2.19
2021-12-04 07:25:46	1782	0.02	0.05	0.01	0.1	0.1	0.11	0.1	0.1	0.05	0.06	14.3	12.7	19.2	19.6	20.3	2.08	2.26
2021-12-04 07:25:56	1783	0.02	0.04	0.01	0.1	0.1	0.11	0.1	0.1	0.05	0.06	14.3	12.7	19.2	19.6	20.3	2.08	2.34
2021-12-04 07:26:16	1784	0.02	0.04	0.01	0.1	0.1	0.11	0.1	0.1	0.05	0.06	14.3	12.7	19.2	19.6	20.3	2.08	2.31
2021-12-04 07:26:16	1785	0.02	0.04	0.01	0.1	0.1	0.11	0.1	0.1	0.05	0.06	14.3	12.7	19.2	19.6	20.3	2.08	2.31
2021-12-04 07:26:36	1786	0.02	0.04	0.01	0.1	0.1	0.11	0.1	0.1	0.05	0.06	14.3	12.7	19.2	19.6	20.3	2.07	2.33
2021-12-04 07:26:56	1787	0.02	0.05	0.01	0.1	0.1	0.11	0.1	0.1	0.05	0.06	14.3	12.7	19.2	19.6	20.3	2.08	2.48
2021-12-04 07:27:07	1788	0.02	0.04	0.01	0.1	0.1	0.11	0.1	0.1	0.05	0.06	14.3	12.7	19.2	19.6	20.3	2.07	2.39
2021-12-04 07:27:07	1789	0.02	0.04	0.01	0.1	0.1	0.11	0.1	0.1	0.05	0.06	14.3	12.7	19.2	19.6	20.3	2.07	2.39
2021-12-04 07:27:37	1790	0.02	0.04	0.01	0.1	0.1	0.11	0.1	0.1	0.05	0.06	14.3	12.7	19.2	19.6	20.3	2.08	2.21
2021-12-04 07:27:57	1791	0.02	0.04	0.01	0.1	0.1	0.11	0.1	0.1	0.05	0.06	14.3	12.7	19.2	19.6	20.3	2.08	2.15
2021-12-04 07:28:07	1792	0.02	0.04	0.01	0.1	0.1	0.11	0.1	0.1	0.05	0.06	14.3	12.7	19.2	19.6	20.3	2.09	2.19
2021-12-04 07:28:07	1793	0.02	0.04	0.01	0.1	0.1	0.11	0.1	0.1	0.05	0.06	14.3	12.7	19.2	19.6	20.3	2.09	2.19
2021-12-04 07:28:37	1794	0.02	0.04	0.01	0.1	0.1	0.11	0.1	0.1	0.05	0.06	14.3	12.7	19.2	19.6	20.3	2.09	2.4
2021-12-04 07:28:58	1795	0.02	0.04	0.01	0.1	0.1	0.11	0.1	0.1	0.05	0.06	14.3	12.7	19.2	19.6	20.3	2.08	2.45
2021-12-04 07:29:08	1796	0.02	0.04	0.01	0.1	0.1	0.11	0.1	0.1	0.05	0.06	14.3	12.7	19.2	19.6	20.3	2.08	2.43
2021-12-04 07:29:08	1797	0.02	0.04	0.01	0.1	0.1	0.11	0.1	0.1	0.05	0.06	14.3	12.7	19.2	19.6	20.3	2.08	2.43
2021-12-04 07:29:38	1798	0.02	0.05	0.01	0.1	0.1	0.11	0.1	0.1	0.05	0.06	14.3	12.7	19.2	19.6	20.3	2.05	2.26
2021-12-04 07:29:58	1799	0.02	0.04	0.01	0.1	0.1	0.11	0.1	0.1	0.05	0.06	14.3	12.7	19.2	19.6	20.3	2.05	2.1
2021-12-04 07:30:08	1800	0.02	0.04	0.01	0.1	0.1	0.11	0.1	0.1	0.05	0.06	14.3	12.7	19.2	19.6	20.3	2.04	2.15
2021-12-04 07:30:08	1801	0.02	0.04	0.01	0.1	0.1	0.11	0.1	0.1	0.05	0.06	14.3	12.7	19.2	19.6	20.3	2.04	2.15
2021-12-04 07:30:39	1802	0.02	0.05	0.01	0.1	0.1	0.11	0.1	0.1	0.05	0.06	14.3	12.7	19.2	19.6	20.3	2.05	2.25
2021-12-04 07:30:59	1803	0.02	0.04	0.01	0.1	0.1	0.11	0.1	0.1	0.05	0.06	14.3	12.7	19.2	19.6	20.3	2.05	2.38
2021-12-04 07:31:09	1804	0.02	0.04	0.01	0.1	0.1	0.11	0.1	0.1	0.05	0.06	14.3	12.7	19.2	19.6	20.3	2.04	2.44
2021-12-04 07:31:09	1805	0.02	0.04	0.01	0.1	0.1	0.11	0.1	0.1	0.05	0.06	14.3	12.7	19.2	19.6	20.3	2.04	2.44
2021-12-04 07:31:39	1806	0.02	0.05	0.01	0.1	0.1	0.11	0.1	0.1	0.05	0.06	14.3	12.7	19.2	19.6	20.3	2.06	2.42
2021-12-04 07:32:00	1807	0.02	0.04	0.01	0.1	0.1	0.11	0.1	0.1	0.05	0.06	14.3	12.7	19.2	19.6	20.3	2.07	2.45
2021-12-04 07:32:10	1808	0.02	0.05	0.01	0.1	0.1	0.11	0.1	0.1	0.05	0.06	14.3	12.7	19.2	19.6	20.3	2.07	2.47
2021-12-04 07:32:10	1809	0.02	0.05	0.01	0.1	0.1	0.11	0.1	0.1	0.05	0.06	14.3	12.7	19.2	19.6	20.3	2.07	2.47
2021-12-04 07:32:40	1810	0.02	0.05	0.01	0.1	0.1	0.11	0.1	0.1	0.05	0.06	14.3	12.7	19.2	19.6	20.3	2.07	2.53
2021-12-04 07:33:00	1811	0.02	0.04	0.01	0.1	0.1	0.11	0.1	0.1	0.05	0.06	14.3	12.7	19.2	19.6	20.3	2.08	2.52
2021-12-04 07:33:10	1812	0.02	0.04	0.01	0.1	0.1	0.11	0.1	0.1	0.05	0.06	14.3	12.7	19.2	19.6	20.3	2.08	2.5
2021-12-04 07:33:10	1813	0.02	0.04	0.01	0.1	0.1	0.11	0.1	0.1	0.05	0.06	14.3	12.7	19.2	19.6	20.3	2.08	2.5
2021-12-04 07:33:41	1814	0.02	0.05	0.01	0.1	0.1	0.11	0.1	0.1	0.05	0.06	14.3	12.7	19.2	19.6	20.3	2.09	2.47
2021-12-04 07:34:01	1815	0.02	0.05	0.01	0.1	0.1	0.11	0.1	0.1	0.05	0.06	14.3	12.7	19.2	19.6	20.3	2.09	2.43
2021-12-04 07:34:11	1816	0.02	0.04	0.01	0.1	0.1	0.11	0.1	0.1	0.05	0.06	14.3	12.7	19.2	19.6	20.3	2.09	2.37
2021-12-04 07:34:11	1817	0.02	0.04	0.01	0.1	0.1	0.11	0.1	0.1	0.05	0.06	14.3	12.7	19.2	19.6	20.3	2.09	2.37
2021-12-04 07:34:41	1818	0.02	0.05	0.01	0.1	0.1	0.11	0.1	0.1	0.05	0.06	14.2	12.7	19.2	19.6	20.3	2.1	2.44
2021-12-04 07:35:02	1819	0.02	0.04	0.01	0.1	0.1	0.11	0.1	0.1	0.05	0.06	14.3	12.7	19.2	19.6	20.3	2.08	2.36
2021-12-04 07:35:12	1820	0.02	0.05	0.01	0.1	0.1	0.11	0.1	0.1	0.05	0.06	14.3	12.7	19.2	19.6	20.3	2.08	2.39
2021-12-04 07:35:12	1821	0.02	0.05	0.01	0.1	0.1	0.11	0.1	0.1	0.05	0.06	14.3	12.7	19.2	19.6	20.3	2.08	2.39
2021-12-04 07:35:42	1822	0.02	0.04	0.01	0.1	0.1	0.11	0.1	0.1	0.05	0.06	14.2	12.7	19.2	19.6	20.3	2.08	2.46
2021-12-04 07:36:02	1823	0.02	0.04	0.01	0.1	0.1	0.11	0.1	0.1	0.05	0.06	14.3	12.7	19.2	19.6	20.3	2.09	2.52
2021-12-04 07:36:12	1824	0.02	0.04	0.01	0.1	0.1	0.11	0.1	0.1	0.05	0.06	14.2	12.7	19.2	19.6	20.3	2.1	2.45
2021-12-04 07:36:12	1825	0.02	0.04	0.01	0.1	0.1	0.11	0.1	0.1	0.05	0.06	14.2	12.7	19.2	19.6	20.3	2.1	2.45
2021-12-04 07:36:43	1826	0.02	0.04	0.01	0.1	0.1	0.11	0.1	0.1	0.05	0.06	14.3	12.7	19.2	19.6	20.3	2.11	2.26
2021-12-04 07:37:03	1827	0.02	0.05	0.01	0.1	0.1	0.11	0.1	0.1	0.05	0.06	14.3	12.7	19.2	19.6	20.3	2.1	2.28
2021-12-04 07:37:03	1828	0.02	0.05	0.01	0.1	0.1	0.11	0.1	0.1	0.05	0.06	14.3	12.7	19.2	19.6	20.3	2.1	2.28
2021-12-04 07:37:13	1829	0.02	0.05	0.01	0.1	0.1	0.11	0.1	0.1	0.05	0.06	14.2	12.7	19.2	19.6	20.3	2.1	2.27
2021-12-04 07:37:43	1830	0.02	0.05	0.01	0.1	0.1	0.11	0.1	0.1	0.05	0.06	14.2	12.7	19.2	19.6	20.3	2.1	2.3
2021-12-04 07:38:04	1831	0.02	0.05	0.01	0.1	0.1	0.11	0.1	0.1	0.05	0.06	14.2	12.7	19.2	19.6	20.3	2.1	2.23
2021-12-04 07:38:04	1832	0.02	0.05	0.01	0.1	0.1	0.11	0.1	0.1	0.05	0.06	14.2	12.7	19.2	19.6	20.3	2.1	2.23
2021-12-04 07:38:14	1833	0.02	0.05	0.01	0.1	0.1	0.11	0.1	0.1	0.05	0.06	14.2	12.7	19.2	19.6	20.3	2.1	2.28
2021-12-04 07:38:44	1834	0.02	0.05	0.01	0.1	0.1	0.11	0.1	0.1	0.05	0.06	14.2	12.7	19.2	19.6	20.3	2.1	2.31
2021-12-04 07:39:04	1835	0.02	0.05	0.01	0.1	0.1	0.11	0.1	0.1	0.05	0.06	14.3	12.7	19.2	19.6	20.3	2.11	2.36
2021-12-04 07:39:04	1836	0.02	0.05	0.01	0.1	0.1	0.11	0.1	0.1	0.05	0.06	14.3	12.7	19.2	19.6	20.3	2.11	2.36
2021-12-04 07:39:14	1837	0.02	0.04	0.01	0.1	0.1	0.11	0.1	0.1	0.05	0.06	14.3	12.7	19.2	19.6	20.3	2.1	2.38
2021-12-04 07:39:45	1838	0.02	0.04	0.01	0.1	0.1	0.11	0.1	0.1	0.05	0.06	14.2	12.7	19.2	19.6	20.3	2.09	2.57
2021-12-04 07:40:05	1839	0.02	0.04	0.01	0.1	0.1	0.11	0.1	0.1	0.05	0.06	14.2	12.7	19.2	19.6	20.3	2.09	2.49
2021-12-04 07:40:05	1840	0.02	0.04	0.01	0.1	0.1	0.11	0.1	0.1	0.05	0.06	14.2	12.7	19.2	19.6	20.3	2.09	2.49
2021-12-04 07:40:15	1841	0.02	0.04	0.01	0.1	0.1	0.11	0.1	0.1	0.05	0.06	14.2	12.7	19.2	19.6	20.3	2.09	2.57
2021-12-04 07:40:45	1842	0.02	0.04	0.01	0.1	0.1	0.11	0.1	0.1	0.05	0.06	14.2	12.7	19.2	19.6	20.3	2.1	2.52
2021-12-04 07:41:06	1843	0.02	0.04	0.01	0.1	0.1	0.11	0.1	0.1	0.05	0.06	14.2	12.7	19.2	19.6	20.3	2.1	2.65
2021-12-04 07:41:06	1844	0.02	0.04	0.01	0.1	0.1	0.11	0.1	0.1	0.05	0.06	14.2	12.7	19.2	19.6	20.3	2.1	2.65
2021-12-04 07:41:16	1845	0.02	0.04	0.01	0.1	0.1	0.11	0.1	0.1	0.05	0.06	14.2	12.7	19.2	19.6	20.3	2.09	2.66
2021-12-04 07:41:46	1846	0.02	0.04	0.01	0.1	0.1	0.11	0.1	0.1	0.05	0.06	14.2	12.7	19.2	19.6	20.3	2.07	2.63
2021-12-04 07:42:06	1847	0.02	0.04	0.01	0.1	0.1	0.11	0.1	0.1	0.05	0.06	14.2	12.7	19.2	19.6	20.3	2.05	2.49
2021-12-04 07:42:06	1848	0.02	0.04	0.01	0.1	0.1	0.11	0.1	0.1	0.05	0.06	14.2	12.7	19.2	19.6	20.3	2.05	2.49
2021-12-04 07:42:16	1849	0.02	0.04	0.01	0.1	0.1	0.11	0.1	0.1	0.05	0.06	14.2	12.7	19.2	19.6	20.3	2.05	2.39
2021-12-04 07:42:47	1850	0.02	0.05	0.01	0.1	0.1	0.11	0.1	0.1	0.06	0.07	14.3	12.7	19.2	19.6	20.3	2.03	2.3
2021-12-04 07:43:07	1851	0.02	0.04	0.01	0.1	0.1	0.11	0.1	0.1	0.06	0.08	14.2	12.7	19.2	19.6	20.3	2.03	2.38
2021-12-04 07:43:07	1852	0.02	0.04	0.01	0.1	0.1	0.11	0.1	0.1	0.06	0.08	14.2	12.7	19.2	19.6	20.3	2.03	2.38
2021-12-04 07:43:17	1853	0.02	0.04	0.01	0.1	0.1	0.11	0.1	0.1	0.07	0.08	14.2	12.7	19.2	19.6	20.3	2.03	2.42
2021-12-04 07:43:47	1854	0.02	0.05	0.01	0.1	0.1	0.11	0.1	0.1	0.07	0.07	14.2	12.7	19.2	19.6	20.3	2.02	2.48
2021-12-04 07:44:08	1855	0.02	0.04	0.01	0.1	0.1	0.11	0.1	0.1	0.06	0.07	14.2	12.7	19.2	19.6	20.3	2.02	2.3
2021-12-04 07:44:08	1856	0.02	0.04	0.01	0.1	0.1	0.11	0.1	0.1	0.06	0.07	14.2	12.7	19.2	19.6	20.3	2.02	2.3
2021-12-04 07:44:18	1857	0.02	0.05	0.01	0.1	0.1	0.11	0.1	0.1	0.06	0.07	14.2	12.7	19.2	19.6	20.3	2.01	2.23
2021-12-04 07:44:48	1858	0.02	0.05	0.01	0.1	0.1	0.11	0.1	0.1	0.06	0.07	14.2	12.7	19.2	19.6	20.3	2.01	2.2
2021-12-04 07:44:58	1859	0.02	0.04	0.01	0.1	0.1	0.11	0.1	0.1	0.06	0.07	14.2	12.7	19.2	19.6	20.3	2	2.41
2021-12-04 07:44:58	1860	0.02	0.04	0.01	0.1	0.1	0.11	0.1	0.1	0.06	0.07	14.2	12.7	19.2	19.6	20.3	2	2.41
2021-12-04 07:45:18	1861	0.02	0.04	0.01	0.1	0.1	0.11	0.1	0.1	0.07	0.07	14.2	12.7	19.2	19.6	20.3	2	2.55
2021-12-04 07:45:49	1862	0.02	0.05	0.01	0.1	0.1	0.11	0.1	0.1	0.08	0.08	14.2	12.7	19.2	19.6	20.3	2	2.48
2021-12-04 07:45:59	1863	0.02	0.05	0.01	0.1	0.1	0.11	0.1	0.1	0.08	0.09	14.2	12.7	19.2	19.6	20.3	2	2.47
2021-12-04 07:45:59	1864	0.02	0.05	0.01	0.1	0.1	0.11	0.1	0.1	0.08	0.09	14.2	12.7	19.2	19.6	20.3	2	2.47
2021-12-04 07:46:19	1865	0.02	0.04	0.01	0.1	0.1	0.11	0.1	0.1	0.08	0.09	14.2	12.7	19.2	19.6	20.3	1.99	2.41
2021-12-04 07:46:29	1866	0.02	0.05	0.01	0.1	0.1	0.11	0.1	0.1	0.08	0.09	14.2	12.7	19.2	19.6	20.3	1.99	2.51
2021-12-04 07:46:59	1867	0.02	0.05	0.01	0.1	0.1	0.11	0.1	0.1	0.09	0.09	14.2	12.7	19.2	19.6	20.3	1.99	2.28
2021-12-04 07:46:59	1868	0.02	0.05	0.01	0.1	0.1	0.11	0.1	0.1	0.09	0.09	14.2	12.7	19.2	19.6	20.3	1.99	2.28
2021-12-04 07:47:20	1869	0.02	0.05	0.01	0.1	0.1	0.11	0.1	0.1	0.09	0.1	14.2	12.7	19.2	19.6	20.3	1.98	2.26
2021-12-04 07:47:30	1870	0.02	0.05	0.01	0.1	0.1	0.11	0.1	0.1	0.09	0.1	14.2	12.7	19.2	19.6	20.3	1.98	2.27
2021-12-04 07:48:00	1871	0.02	0.05	0.01	0.1	0.1	0.11	0.1	0.1	0.1	0.1	14.2	12.7	19.2	19.6	20.3	1.98	2.3
2021-12-04 07:48:00	1872	0.02	0.05	0.01	0.1	0.1	0.11	0.1	0.1	0.1	0.1	14.2	12.7	19.2	19.6	20.3	1.98	2.3
2021-12-04 07:48:20	1873	0.02	0.05	0.01	0.1	0.1	0.11	0.1	0.1	0.1	0.1	14.2	12.7	19.2	19.6	20.3	1.99	2.37
2021-12-04 07:48:30	1874	0.02	0.05	0.01	0.1	0.1	0.11	0.1	0.1	0.09	0.1	14.2	12.7	19.2	19.6	20.3	1.99	2.31
2021-12-04 07:49:01	1875	0.02	0.05	0.01	0.1	0.1	0.11	0.1	0.1	0.09	0.1	14.2	12.7	19.2	19.6	20.3	2	2.21
2021-12-04 07:49:01	1876	0.02	0.05	0.01	0.1	0.1	0.11	0.1	0.1	0.09	0.1	14.2	12.7	19.2	19.6	20.3	2	2.21
2021-12-04 07:49:21	1877	0.02	0.05	0.01	0.1	0.1	0.11	0.1	0.1	0.09	0.1	14.2	12.7	19.2	19.6	20.3	2.01	2.12
2021-12-04 07:49:31	1878	0.02	0.05	0.01	0.1	0.1	0.11	0.1	0.1	0.1	0.1	14.2	12.7	19.2	19.6	20.3	2.01	2.07
2021-12-04 07:50:01	1879	0.02	0.05	0.01	0.1	0.1	0.11	0.1	0.1	0.1	0.1	14.2	12.7	19.2	19.6	20.3	2	2.11
2021-12-04 07:50:01	1880	0.02	0.05	0.01	0.1	0.1	0.11	0.1	0.1	0.1	0.1	14.2	12.7	19.2	19.6	20.3	2	2.11
2021-12-04 07:50:22	1881	0.02	0.05	0.01	0.1	0.1	0.11	0.1	0.1	0.1	0.1	14.2	12.7	19.2	19.6	20.3	2	2.17
2021-12-04 07:50:32	1882	0.02	0.05	0.01	0.1	0.09	0.11	0.1	0.1	0.1	0.1	14.2	12.7	19.2	19.6	20.3	2	2.21
2021-12-04 07:51:02	1883	0.02	0.05	0.01	0.1	0.1	0.11	0.11	0.1	0.1	0.11	14.2	12.7	19.2	19.6	20.3	2.01	2.28
2021-12-04 07:51:02	1884	0.02	0.05	0.01	0.1	0.1	0.11	0.11	0.1	0.1	0.11	14.2	12.7	19.2	19.6	20.3	2.01	2.28
2021-12-04 07:51:22	1885	0.02	0.05	0.01	0.1	0.1	0.11	0.1	0.1	0.1	0.11	14.2	12.7	19.2	19.6	20.3	2.01	2.31
2021-12-04 07:51:32	1886	0.02	0.05	0.01	0.1	0.1	0.11	0.1	0.1	0.11	0.11	14.2	12.7	19.2	19.6	20.3	2.02	2.29
2021-12-04 07:52:03	1887	0.02	0.05	0.01	0.1	0.1	0.12	0.11	0.1	0.11	0.11	14.2	12.7	19.2	19.6	20.3	2.01	2.3
2021-12-04 07:52:03	1888	0.02	0.05	0.01	0.1	0.1	0.12	0.11	0.1	0.11	0.11	14.2	12.7	19.2	19.6	20.3	2.01	2.3
2021-12-04 07:52:23	1889	0.02	0.05	0.01	0.1	0.1	0.12	0.11	0.1	0.11	0.11	14.2	12.7	19.2	19.6	20.8	2.01	2.34
2021-12-04 07:52:33	1890	0.02	0.05	0.01	0.1	0.1	0.12	0.11	0.1	0.11	0.11	14.2	12.7	19.2	19.6	20.8	2.02	2.35
2021-12-04 07:53:03	1891	0.02	0.05	0.01	0.1	0.1	0.12	0.11	0.1	0.11	0.12	14.2	12.7	19.2	19.6	20.8	2.02	2.25
2021-12-04 07:53:03	1892	0.02	0.05	0.01	0.1	0.1	0.12	0.11	0.1	0.11	0.12	14.2	12.7	19.2	19.6	20.8	2.02	2.25
2021-12-04 07:53:24	1893	0.02	0.05	0.01	0.1	0.1	0.12	0.11	0.1	0.12	0.12	14.2	12.7	19.2	19.6	20.8	2.02	2.1
2021-12-04 07:53:34	1894	0.02	0.05	0.01	0.1	0.1	0.12	0.11	0.1	0.12	0.12	14.2	12.7	19.2	19.6	20.8	2.02	2.08
2021-12-04 07:54:04	1895	0.02	0.05	0.01	0.1	0.1	0.12	0.11	0.1	0.12	0.12	14.2	12.7	19.2	19.6	20.8	2.01	2.15
2021-12-04 07:54:04	1896	0.02	0.05	0.01	0.1	0.1	0.12	0.11	0.1	0.12	0.12	14.2	12.7	19.2	19.6	20.8	2.01	2.15
2021-12-04 07:54:24	1897	0.02	0.06	0.01	0.1	0.1	0.12	0.11	0.1	0.13	0.13	14.2	12.7	19.2	19.6	20.8	2.02	2.25
2021-12-04 07:54:34	1898	0.02	0.06	0.01	0.1	0.1	0.12	0.11	0.1	0.13	0.13	14.2	12.7	19.2	19.6	20.8	2.02	2.25
2021-12-04 07:55:05	1899	0.02	0.06	0.01	0.1	0.1	0.12	0.12	0.1	0.13	0.14	14.2	12.7	19.2	19.6	20.8	2.01	2.3
2021-12-04 07:55:05	1900	0.02	0.06	0.01	0.1	0.1	0.12	0.12	0.1	0.13	0.14	14.2	12.7	19.2	19.6	20.8	2.01	2.3
2021-12-04 07:55:25	1901	0.02	0.06	0.01	0.1	0.1	0.13	0.12	0.1	0.13	0.14	14.2	12.7	19.2	19.6	20.8	2.01	2.38
2021-12-04 07:55:35	1902	0.02	0.06	0.01	0.1	0.1	0.13	0.12	0.1	0.13	0.14	14.2	12.7	19.2	19.6	20.8	2.01	2.41
2021-12-04 07:56:05	1903	0.02	0.06	0.01	0.1	0.1	0.13	0.12	0.1	0.14	0.14	14.2	12.7	19.2	19.6	20.8	2.02	2.35
2021-12-04 07:56:05	1904	0.02	0.06	0.01	0.1	0.1	0.13	0.12	0.1	0.14	0.14	14.2	12.7	19.2	19.6	20.8	2.02	2.35
2021-12-04 07:56:26	1905	0.02	0.06	0.01	0.1	0.1	0.13	0.12	0.1	0.14	0.14	14.2	12.7	19.2	19.6	20.8	2.02	2.24
2021-12-04 07:56:36	1906	0.02	0.06	0.01	0.1	0.1	0.13	0.12	0.1	0.14	0.15	14.2	12.7	19.2	19.6	20.8	2.03	2.2
2021-12-04 07:57:06	1907	0.02	0.06	0.01	0.1	0.1	0.14	0.12	0.1	0.14	0.15	14.2	12.7	19.2	19.6	20.8	2.02	2.25
2021-12-04 07:57:06	1908	0.02	0.06	0.01	0.1	0.1	0.14	0.12	0.1	0.14	0.15	14.2	12.7	19.2	19.6	20.8	2.02	2.25
2021-12-04 07:57:26	1909	0.02	0.06	0.01	0.1	0.1	0.14	0.13	0.11	0.14	0.15	14.2	12.7	19.2	19.6	20.8	2.02	2.2
2021-12-04 07:57:36	1910	0.02	0.06	0.01	0.1	0.1	0.14	0.13	0.11	0.14	0.15	14.2	12.7	19.2	19.6	20.8	2.01	2.21
2021-12-04 07:58:07	1911	0.02	0.06	0.01	0.1	0.1	0.14	0.13	0.11	0.15	0.15	14.2	12.7	19.2	19.6	20.8	2	2.07
2021-12-04 07:58:07	1912	0.02	0.06	0.01	0.1	0.1	0.14	0.13	0.11	0.15	0.15	14.2	12.7	19.2	19.6	20.8	2	2.07
2021-12-04 07:58:27	1913	0.02	0.06	0.01	0.1	0.1	0.14	0.13	0.11	0.14	0.14	14.2	12.7	19.2	19.6	20.8	2.01	2.1
2021-12-04 07:58:37	1914	0.02	0.06	0.01	0.1	0.1	0.14	0.13	0.11	0.13	0.14	14.2	12.7	19.2	19.6	20.8	2.01	2.13
2021-12-04 07:59:07	1915	0.02	0.06	0.01	0.1	0.1	0.14	0.13	0.11	0.13	0.14	14.2	12.7	19.2	19.6	20.8	2.02	2.33
2021-12-04 07:59:07	1916	0.02	0.06	0.01	0.1	0.1	0.14	0.13	0.11	0.13	0.14	14.2	12.7	19.2	19.6	20.8	2.02	2.33
2021-12-04 07:59:28	1917	0.02	0.06	0.01	0.1	0.1	0.15	0.13	0.11	0.13	0.13	14.2	12.7	19.2	19.6	20.8	2.03	2.45
2021-12-04 07:59:38	1918	0.02	0.06	0.01	0.1	0.1	0.14	0.13	0.11	0.13	0.13	14.2	12.7	19.2	19.6	20.8	2.03	2.51
2021-12-04 08:00:08	1919	0.02	0.06	0.01	0.1	0.1	0.15	0.14	0.11	0.12	0.13	14.2	12.7	19.2	19.6	20.8	2.04	2.47
2021-12-04 08:00:08	1920	0.02	0.06	0.01	0.1	0.1	0.15	0.14	0.11	0.12	0.13	14.2	12.7	19.2	19.6	20.8	2.04	2.47
2021-12-04 08:00:28	1921	0.02	0.06	0.01	0.1	0.1	0.15	0.14	0.12	0.12	0.13	14.2	12.7	19.2	19.6	20.8	2.03	2.37
2021-12-04 08:00:38	1922	0.02	0.06	0.01	0.1	0.1	0.15	0.14	0.12	0.12	0.12	14.2	12.7	19.2	19.6	20.8	2.03	2.3
2021-12-04 08:01:09	1923	0.02	0.06	0.01	0.1	0.1	0.15	0.14	0.12	0.1	0.11	14.2	12.7	19.2	19.6	20.8	2.03	2.3
2021-12-04 08:01:09	1924	0.02	0.06	0.01	0.1	0.1	0.15	0.14	0.12	0.1	0.11	14.2	12.7	19.2	19.6	20.8	2.03	2.3
2021-12-04 08:01:29	1925	0.02	0.06	0.01	0.1	0.1	0.15	0.14	0.12	0.09	0.1	14.2	12.7	19.2	19.6	20.8	2.03	2.34
2021-12-04 08:01:39	1926	0.02	0.06	0.01	0.1	0.1	0.15	0.14	0.12	0.09	0.09	14.2	12.7	19.2	19.6	20.8	2.02	2.31
2021-12-04 08:02:09	1927	0.02	0.05	0.01	0.11	0.1	0.16	0.14	0.12	0.08	0.09	14.2	12.7	19.2	19.6	20.8	2.03	2.45
2021-12-04 08:02:09	1928	0.02	0.05	0.01	0.11	0.1	0.16	0.14	0.12	0.08	0.09	14.2	12.7	19.2	19.6	20.8	2.03	2.45
2021-12-04 08:02:30	1929	0.02	0.05	0.01	0.1	0.1	0.16	0.14	0.12	0.08	0.09	14.2	12.7	19.2	19.6	20.8	2.03	2.39
2021-12-04 08:02:40	1930	0.03	0.05	0.01	0.11	0.1	0.16	0.15	0.12	0.08	0.08	14.2	12.7	19.2	19.6	20.8	2.04	2.42
2021-12-04 08:03:10	1931	0.02	0.05	0.01	0.11	0.1	0.16	0.15	0.13	0.08	0.08	14.2	12.7	19.2	19.6	20.8	2.05	2.26
2021-12-04 08:03:10	1932	0.02	0.05	0.01	0.11	0.1	0.16	0.15	0.13	0.08	0.08	14.2	12.7	19.2	19.6	20.8	2.05	2.26
2021-12-04 08:03:20	1933	0.03	0.05	0.01	0.11	0.1	0.16	0.15	0.13	0.08	0.08	14.2	12.7	19.2	19.6	20.8	2.05	2.21
2021-12-04 08:03:40	1934	0.03	0.05	0.01	0.11	0.1	0.16	0.15	0.13	0.08	0.08	14.2	12.7	19.2	19.6	20.8	2.06	2.13
2021-12-04 08:04:11	1935	0.03	0.05	0.01	0.11	0.11	0.16	0.15	0.13	0.07	0.08	14.2	12.7	19.2	19.6	20.8	2.04	2.17
2021-12-04 08:04:11	1936	0.03	0.05	0.01	0.11	0.11	0.16	0.15	0.13	0.07	0.08	14.2	12.7	19.2	19.6	20.8	2.04	2.17
2021-12-04 08:04:21	1937	0.03	0.05	0.01	0.11	0.11	0.17	0.15	0.13	0.07	0.08	14.2	12.7	19.2	19.6	20.8	2.04	2.23
2021-12-04 08:04:41	1938	0.03	0.05	0.01	0.11	0.11	0.17	0.16	0.13	0.07	0.08	14.2	12.7	19.2	19.6	20.8	2.04	2.27
2021-12-04 08:05:11	1939	0.03	0.05	0.01	0.11	0.11	0.17	0.16	0.14	0.07	0.08	14.2	12.7	19.2	19.6	20.8	2.04	2.15
2021-12-04 08:05:11	1940	0.03	0.05	0.01	0.11	0.11	0.17	0.16	0.14	0.07	0.08	14.2	12.7	19.2	19.6	20.8	2.04	2.15
2021-12-04 08:05:21	1941	0.03	0.05	0.01	0.11	0.11	0.17	0.16	0.14	0.07	0.08	14.2	12.7	19.2	19.6	20.8	2.04	2.18
2021-12-04 08:05:42	1942	0.03	0.05	0.01	0.11	0.11	0.17	0.16	0.14	0.07	0.08	14.2	12.7	19.2	19.6	20.8	2.04	2.2
2021-12-04 08:06:12	1943	0.02	0.05	0.01	0.12	0.11	0.18	0.16	0.14	0.07	0.08	14.2	12.7	19.2	19.6	20.8	2.04	2.31
2021-12-04 08:06:12	1944	0.02	0.05	0.01	0.12	0.11	0.18	0.16	0.14	0.07	0.08	14.2	12.7	19.2	19.6	20.8	2.04	2.31
2021-12-04 08:06:22	1945	0.02	0.05	0.01	0.12	0.11	0.18	0.17	0.14	0.07	0.08	14.2	12.7	19.2	19.6	20.8	2.04	2.28
2021-12-04 08:06:42	1946	0.02	0.05	0.01	0.12	0.11	0.18	0.17	0.14	0.07	0.08	14.2	12.7	19.2	19.6	20.8	2.05	2.34
2021-12-04 08:07:13	1947	0.02	0.05	0.01	0.12	0.12	0.18	0.17	0.14	0.07	0.08	14.2	12.7	19.2	19.6	20.8	2.05	2.28
2021-12-04 08:07:13	1948	0.02	0.05	0.01	0.12	0.12	0.18	0.17	0.14	0.07	0.08	14.2	12.7	19.2	19.6	20.8	2.05	2.28
2021-12-04 08:07:23	1949	0.02	0.05	0.01	0.12	0.12	0.18	0.17	0.14	0.07	0.08	14.2	12.7	19.2	19.6	20.8	2.04	2.35
2021-12-04 08:07:43	1950	0.02	0.05	0.01	0.12	0.11	0.18	0.17	0.14	0.07	0.08	14.2	12.7	19.2	19.6	20.8	2.03	2.22
2021-12-04 08:08:13	1951	0.02	0.05	0.01	0.12	0.12	0.18	0.17	0.15	0.07	0.08	14.2	12.7	19.2	19.6	20.8	2.03	2.29
2021-12-04 08:08:13	1952	0.02	0.05	0.01	0.12	0.12	0.18	0.17	0.15	0.07	0.08	14.2	12.7	19.2	19.6	20.8	2.03	2.29
2021-12-04 08:08:23	1953	0.02	0.05	0.01	0.12	0.12	0.18	0.17	0.15	0.07	0.08	14.2	12.7	19.2	19.6	20.8	2.04	2.27
2021-12-04 08:08:44	1954	0.02	0.05	0.01	0.13	0.12	0.18	0.17	0.15	0.07	0.08	14.2	12.7	19.2	19.6	20.8	2.02	2.42
2021-12-04 08:08:54	1955	0.02	0.05	0.01	0.13	0.12	0.18	0.16	0.15	0.07	0.07	14.2	12.7	19.2	19.6	20.8	2.03	2.45
2021-12-04 08:08:54	1956	0.02	0.05	0.01	0.13	0.12	0.18	0.16	0.15	0.07	0.07	14.2	12.7	19.2	19.6	20.8	2.03	2.45
2021-12-04 08:09:24	1957	0.02	0.05	0.01	0.13	0.12	0.17	0.16	0.15	0.07	0.07	14.2	12.7	19.2	19.6	20.8	2.04	2.54
2021-12-04 08:09:44	1958	0.02	0.05	0.01	0.13	0.13	0.17	0.16	0.16	0.07	0.08	14.2	12.7	19.2	19.6	20.8	2.05	2.52
2021-12-04 08:09:54	1959	0.02	0.05	0.01	0.13	0.13	0.17	0.16	0.16	0.07	0.07	14.2	12.7	19.2	19.6	20.8	2.05	2.58
2021-12-04 08:09:54	1960	0.02	0.05	0.01	0.13	0.13	0.17	0.16	0.16	0.07	0.07	14.2	12.7	19.2	19.6	20.8	2.05	2.58
2021-12-04 08:10:25	1961	0.02	0.05	0.01	0.13	0.13	0.16	0.15	0.16	0.07	0.07	14.2	12.7	19.2	19.6	20.8	2.06	2.81
2021-12-04 08:10:45	1962	0.02	0.05	0.01	0.13	0.13	0.16	0.15	0.16	0.07	0.07	14.2	12.7	19.2	19.6	20.8	2.07	3.03
2021-12-04 08:10:55	1963	0.02	0.05	0.01	0.14	0.13	0.16	0.15	0.16	0.07	0.07	14.2	12.7	19.2	19.6	20.8	2.07	2.97
2021-12-04 08:10:55	1964	0.02	0.05	0.01	0.14	0.13	0.16	0.15	0.16	0.07	0.07	14.2	12.7	19.2	19.6	20.8	2.07	2.97
2021-12-04 08:11:25	1965	0.02	0.05	0.01	0.14	0.13	0.16	0.15	0.16	0.07	0.07	14.2	12.7	19.2	19.6	20.8	2.07	2.7
2021-12-04 08:11:46	1966	0.02	0.05	0.01	0.14	0.13	0.15	0.14	0.16	0.07	0.07	14.2	12.7	19.2	19.6	20.8	2.08	2.6
2021-12-04 08:11:56	1967	0.02	0.05	0.01	0.14	0.14	0.15	0.14	0.16	0.06	0.07	14.2	12.7	19.2	19.6	20.8	2.08	2.62
2021-12-04 08:11:56	1968	0.02	0.05	0.01	0.14	0.14	0.15	0.14	0.16	0.06	0.07	14.2	12.7	19.2	19.6	20.8	2.08	2.62
2021-12-04 08:12:26	1969	0.02	0.05	0.01	0.14	0.14	0.15	0.14	0.16	0.07	0.07	14.2	12.7	19.2	19.6	20.8	2.08	2.67
2021-12-04 08:12:46	1970	0.02	0.05	0.01	0.14	0.14	0.15	0.14	0.16	0.07	0.07	14.2	12.7	19.2	19.6	20.8	2.08	2.47
2021-12-04 08:12:56	1971	0.02	0.05	0.01	0.14	0.14	0.15	0.13	0.16	0.06	0.07	14.2	12.7	19.2	19.6	20.8	2.08	2.41
2021-12-04 08:12:56	1972	0.02	0.05	0.01	0.14	0.14	0.15	0.13	0.16	0.06	0.07	14.2	12.7	19.2	19.6	20.8	2.08	2.41
2021-12-04 08:13:27	1973	0.02	0.05	0.01	0.15	0.14	0.14	0.13	0.16	0.07	0.07	14.2	12.7	19.2	19.6	20.8	2.08	2.33
2021-12-04 08:13:47	1974	0.02	0.05	0.01	0.15	0.14	0.14	0.13	0.16	0.06	0.07	14.2	12.7	19.2	19.6	20.8	2.07	2.5
2021-12-04 08:13:57	1975	0.02	0.05	0.01	0.15	0.14	0.14	0.13	0.16	0.06	0.07	14.2	12.7	19.2	19.6	20.8	2.07	2.5
2021-12-04 08:13:57	1976	0.02	0.05	0.01	0.15	0.14	0.14	0.13	0.16	0.06	0.07	14.2	12.7	19.2	19.6	20.8	2.07	2.5
2021-12-04 08:14:27	1977	0.02	0.05	0.01	0.15	0.15	0.14	0.13	0.16	0.07	0.07	14.2	12.7	19.2	19.6	20.8	2.07	2.39
2021-12-04 08:14:48	1978	0.02	0.05	0.01	0.16	0.15	0.13	0.12	0.16	0.06	0.07	14.2	12.7	19.2	19.6	20.8	2.07	2.38
2021-12-04 08:14:58	1979	0.02	0.05	0.01	0.16	0.15	0.13	0.12	0.15	0.06	0.07	14.2	12.7	19.2	19.6	20.8	2.07	2.28
2021-12-04 08:14:58	1980	0.02	0.05	0.01	0.16	0.15	0.13	0.12	0.15	0.06	0.07	14.2	12.7	19.2	19.6	20.8	2.07	2.28
2021-12-04 08:15:28	1981	0.02	0.05	0.01	0.16	0.15	0.13	0.12	0.15	0.06	0.07	14.2	12.7	19.2	19.6	20.8	2.07	2.42
2021-12-04 08:15:48	1982	0.02	0.05	0.01	0.16	0.15	0.13	0.12	0.15	0.06	0.07	14.2	12.7	19.2	19.6	20.8	2.08	2.25
2021-12-04 08:15:58	1983	0.02	0.05	0.01	0.16	0.15	0.13	0.12	0.15	0.06	0.07	14.2	12.7	19.2	19.6	20.8	2.07	2.31
2021-12-04 08:15:58	1984	0.02	0.05	0.01	0.16	0.15	0.13	0.12	0.15	0.06	0.07	14.2	12.7	19.2	19.6	20.8	2.07	2.31
2021-12-04 08:16:29	1985	0.02	0.05	0.01	0.16	0.15	0.13	0.12	0.14	0.06	0.07	14.2	12.7	19.2	19.6	20.8	2.06	2.26
2021-12-04 08:16:49	1986	0.02	0.05	0.01	0.16	0.15	0.13	0.12	0.14	0.07	0.07	14.2	12.7	19.2	19.6	20.8	2.07	2.34
2021-12-04 08:16:59	1987	0.02	0.05	0.01	0.16	0.15	0.13	0.12	0.14	0.06	0.07	14.2	12.7	19.2	19.6	20.8	2.06	2.36
2021-12-04 08:16:59	1988	0.02	0.05	0.01	0.16	0.15	0.13	0.12	0.14	0.06	0.07	14.2	12.7	19.2	19.6	20.8	2.06	2.36
2021-12-04 08:17:29	1989	0.02	0.05	0.01	0.16	0.15	0.13	0.12	0.14	0.06	0.07	14.2	12.7	19.2	19.6	20.8	2.07	2.34
2021-12-04 08:17:50	1990	0.02	0.05	0.01	0.16	0.15	0.13	0.12	0.14	0.06	0.07	14.2	12.7	19.2	19.6	20.8	2.08	2.38
2021-12-04 08:18:00	1991	0.02	0.05	0.01	0.16	0.15	0.13	0.12	0.13	0.06	0.07	14.2	12.7	19.2	19.6	20.8	2.08	2.38
2021-12-04 08:18:00	1992	0.02	0.05	0.01	0.16	0.15	0.13	0.12	0.13	0.06	0.07	14.2	12.7	19.2	19.6	20.8	2.08	2.38
2021-12-04 08:18:30	1993	0.02	0.05	0.01	0.16	0.15	0.13	0.12	0.13	0.06	0.07	14.2	12.7	19.2	19.6	20.8	2.07	2.54
2021-12-04 08:18:50	1994	0.02	0.05	0.01	0.16	0.15	0.13	0.12	0.13	0.06	0.07	14.2	12.7	19.2	19.6	20.8	2.07	2.53
2021-12-04 08:19:00	1995	0.02	0.05	0.01	0.16	0.15	0.13	0.12	0.13	0.06	0.07	14.2	12.7	19.2	19.6	20.8	2.08	2.52
2021-12-04 08:19:00	1996	0.02	0.05	0.01	0.16	0.15	0.13	0.12	0.13	0.06	0.07	14.2	12.7	19.2	19.6	20.8	2.08	2.52
2021-12-04 08:19:31	1997	0.02	0.05	0.01	0.16	0.15	0.12	0.12	0.13	0.06	0.07	14.2	12.7	19.2	19.6	20.8	2.08	2.48
2021-12-04 08:19:51	1998	0.02	0.05	0.01	0.16	0.15	0.12	0.11	0.13	0.06	0.07	14.2	12.7	19.2	19.6	20.8	2.08	2.48
2021-12-04 08:20:01	1999	0.02	0.05	0.01	0.16	0.15	0.12	0.12	0.12	0.06	0.07	14.2	12.7	19.2	19.6	20.8	2.07	2.45
[truncated: 3,749 more rows]
