# Supplementary material for: An FSV analysis approach to verify the robustness of the triple-correlation analysis theoretical framework
Source: Sci Rep. 2023 Jun 14;13:9621. doi: 10.1038/s41598-023-35900-3 (PMC10267157; doi:10.1038/s41598-023-35900-3)
Supplement: Supplementary file 3 — Supplementary Information 3. [file 41598_2023_35900_MOESM3_ESM.xls]

## Sheet: Sheet1
CreateTime	序号	T050103	T050105	T050106	T050201	T050204	T050205	T050206	T050207	T050301	T050401	FS050101	FS050201
2021-12-05 00:00:03	1	0.03	0.07	0.02	0.18	0.2	0.25	0.23	0.2	0.24	0.23	1.91	2.2
2021-12-05 00:00:03	2	0.03	0.07	0.02	0.18	0.2	0.25	0.23	0.2	0.24	0.23	1.91	2.2
2021-12-05 00:00:13	3	0.03	0.07	0.02	0.19	0.2	0.25	0.23	0.2	0.24	0.23	1.91	2.27
2021-12-05 00:00:33	4	0.03	0.07	0.02	0.18	0.2	0.25	0.23	0.2	0.24	0.23	1.91	2.34
2021-12-05 00:01:04	5	0.03	0.07	0.02	0.18	0.2	0.25	0.24	0.21	0.23	0.23	1.92	2.24
2021-12-05 00:01:04	6	0.03	0.07	0.02	0.18	0.2	0.25	0.24	0.21	0.23	0.23	1.92	2.24
2021-12-05 00:01:14	7	0.03	0.07	0.02	0.18	0.2	0.26	0.24	0.21	0.23	0.23	1.92	2.17
2021-12-05 00:01:34	8	0.03	0.07	0.02	0.18	0.2	0.26	0.24	0.21	0.23	0.22	1.93	2.07
2021-12-05 00:01:44	9	0.03	0.07	0.02	0.18	0.2	0.26	0.24	0.21	0.23	0.22	1.93	2.09
2021-12-05 00:01:44	10	0.03	0.07	0.02	0.18	0.2	0.26	0.24	0.21	0.23	0.22	1.93	2.09
2021-12-05 00:02:14	11	0.03	0.07	0.02	0.18	0.2	0.26	0.24	0.22	0.22	0.21	1.93	2.07
2021-12-05 00:02:35	12	0.03	0.07	0.02	0.18	0.2	0.26	0.25	0.22	0.22	0.21	1.93	2.09
2021-12-05 00:02:45	13	0.03	0.07	0.02	0.18	0.2	0.27	0.25	0.22	0.22	0.21	1.93	2.04
2021-12-05 00:02:45	14	0.03	0.07	0.02	0.18	0.2	0.27	0.25	0.22	0.22	0.21	1.93	2.04
2021-12-05 00:03:15	15	0.03	0.07	0.02	0.19	0.2	0.27	0.25	0.22	0.23	0.21	1.93	2.08
2021-12-05 00:03:35	16	0.03	0.07	0.02	0.19	0.2	0.27	0.25	0.22	0.22	0.21	1.93	2.11
2021-12-05 00:03:45	17	0.03	0.07	0.02	0.19	0.2	0.27	0.25	0.22	0.21	0.21	1.93	2.14
2021-12-05 00:03:45	18	0.03	0.07	0.02	0.19	0.2	0.27	0.25	0.22	0.21	0.21	1.93	2.14
2021-12-05 00:04:16	19	0.03	0.07	0.02	0.19	0.2	0.28	0.26	0.22	0.2	0.19	1.93	2.2
2021-12-05 00:04:26	20	0.03	0.07	0.02	0.19	0.21	0.28	0.26	0.22	0.19	0.19	1.93	2.2
2021-12-05 00:04:46	21	0.03	0.07	0.02	0.19	0.21	0.28	0.26	0.22	0.19	0.18	1.93	2.26
2021-12-05 00:04:46	22	0.03	0.07	0.02	0.19	0.21	0.28	0.26	0.22	0.19	0.18	1.93	2.26
2021-12-05 00:05:16	23	0.03	0.07	0.02	0.2	0.21	0.29	0.26	0.23	0.18	0.18	1.92	2.13
2021-12-05 00:05:26	24	0.03	0.07	0.02	0.2	0.21	0.29	0.27	0.23	0.18	0.18	1.92	2.14
2021-12-05 00:05:47	25	0.03	0.07	0.02	0.2	0.21	0.29	0.27	0.23	0.17	0.17	1.93	2.01
2021-12-05 00:05:47	26	0.03	0.07	0.02	0.2	0.21	0.29	0.27	0.23	0.17	0.17	1.93	2.01
2021-12-05 00:06:17	27	0.03	0.07	0.02	0.21	0.21	0.29	0.27	0.23	0.22	0.21	1.94	2.09
2021-12-05 00:06:27	28	0.03	0.07	0.02	0.21	0.21	0.29	0.27	0.23	0.23	0.22	1.93	2.13
2021-12-05 00:06:47	29	0.03	0.07	0.02	0.21	0.21	0.29	0.27	0.23	0.25	0.24	1.93	2.26
2021-12-05 00:06:47	30	0.03	0.07	0.02	0.21	0.21	0.29	0.27	0.23	0.25	0.24	1.93	2.26
2021-12-05 00:07:18	31	0.03	0.07	0.02	0.21	0.21	0.29	0.27	0.24	0.23	0.22	1.93	2.17
2021-12-05 00:07:28	32	0.03	0.07	0.02	0.22	0.21	0.29	0.27	0.24	0.22	0.21	1.93	2.15
2021-12-05 00:07:48	33	0.03	0.07	0.02	0.22	0.21	0.3	0.27	0.24	0.21	0.2	1.94	2.2
2021-12-05 00:07:48	34	0.03	0.07	0.02	0.22	0.21	0.3	0.27	0.24	0.21	0.2	1.94	2.2
2021-12-05 00:08:18	35	0.03	0.07	0.02	0.22	0.21	0.3	0.28	0.25	0.2	0.2	1.94	2.28
2021-12-05 00:08:28	36	0.03	0.07	0.02	0.22	0.21	0.3	0.27	0.25	0.2	0.19	1.93	2.23
2021-12-05 00:08:49	37	0.03	0.07	0.02	0.22	0.21	0.3	0.28	0.25	0.2	0.2	1.93	2.27
2021-12-05 00:08:49	38	0.03	0.07	0.02	0.22	0.21	0.3	0.28	0.25	0.2	0.2	1.93	2.27
2021-12-05 00:09:19	39	0.03	0.07	0.02	0.23	0.21	0.3	0.28	0.25	0.19	0.18	1.93	2.08
2021-12-05 00:09:29	40	0.03	0.07	0.02	0.23	0.21	0.3	0.27	0.25	0.18	0.18	1.93	2.14
2021-12-05 00:09:49	41	0.03	0.07	0.02	0.23	0.21	0.29	0.27	0.26	0.18	0.18	1.94	2.12
2021-12-05 00:09:49	42	0.03	0.07	0.02	0.23	0.21	0.29	0.27	0.26	0.18	0.18	1.94	2.12
2021-12-05 00:10:20	43	0.03	0.07	0.02	0.23	0.21	0.29	0.27	0.26	0.18	0.18	1.93	2.25
2021-12-05 00:10:30	44	0.03	0.07	0.02	0.23	0.22	0.29	0.27	0.26	0.18	0.18	1.93	2.3
2021-12-05 00:10:50	45	0.03	0.07	0.02	0.23	0.21	0.29	0.27	0.26	0.18	0.18	1.93	2.37
2021-12-05 00:10:50	46	0.03	0.07	0.02	0.23	0.21	0.29	0.27	0.26	0.18	0.18	1.93	2.37
2021-12-05 00:11:20	47	0.03	0.07	0.02	0.23	0.22	0.29	0.27	0.26	0.16	0.16	1.93	2.45
2021-12-05 00:11:30	48	0.03	0.07	0.02	0.24	0.22	0.29	0.27	0.27	0.15	0.15	1.93	2.32
2021-12-05 00:11:51	49	0.03	0.07	0.02	0.24	0.22	0.29	0.27	0.27	0.14	0.14	1.92	2.44
2021-12-05 00:11:51	50	0.03	0.07	0.02	0.24	0.22	0.29	0.27	0.27	0.14	0.14	1.92	2.44
2021-12-05 00:12:21	51	0.03	0.07	0.02	0.24	0.22	0.29	0.27	0.27	0.14	0.14	1.93	2.28
2021-12-05 00:12:31	52	0.03	0.07	0.02	0.24	0.22	0.29	0.27	0.27	0.14	0.13	1.93	2.35
2021-12-05 00:12:51	53	0.03	0.07	0.02	0.24	0.22	0.28	0.26	0.27	0.14	0.13	1.93	2.24
2021-12-05 00:12:51	54	0.03	0.07	0.02	0.24	0.22	0.28	0.26	0.27	0.14	0.13	1.93	2.24
2021-12-05 00:13:22	55	0.03	0.07	0.02	0.25	0.23	0.28	0.26	0.27	0.14	0.14	1.93	2.31
2021-12-05 00:13:32	56	0.03	0.07	0.02	0.25	0.23	0.28	0.26	0.27	0.14	0.13	1.93	2.37
2021-12-05 00:13:52	57	0.03	0.07	0.02	0.25	0.23	0.28	0.26	0.27	0.14	0.14	1.93	2.32
2021-12-05 00:13:52	58	0.03	0.07	0.02	0.25	0.23	0.28	0.26	0.27	0.14	0.14	1.93	2.32
2021-12-05 00:14:22	59	0.03	0.07	0.02	0.25	0.23	0.27	0.25	0.27	0.18	0.17	1.92	2.22
2021-12-05 00:14:32	60	0.03	0.07	0.02	0.26	0.24	0.27	0.25	0.27	0.19	0.18	1.93	2.28
2021-12-05 00:14:52	61	0.03	0.07	0.02	0.26	0.24	0.27	0.25	0.27	0.18	0.17	1.92	2.33
2021-12-05 00:14:52	62	0.03	0.07	0.02	0.26	0.24	0.27	0.25	0.27	0.18	0.17	1.92	2.33
2021-12-05 00:15:23	63	0.03	0.07	0.02	0.26	0.25	0.27	0.25	0.27	0.16	0.16	1.92	2.34
2021-12-05 00:15:33	64	0.03	0.07	0.02	0.26	0.24	0.27	0.25	0.27	0.16	0.15	1.92	2.25
2021-12-05 00:15:46	65	0.03	0.07	0.02	0.27	0.24	0.27	0.25	0.27	0.16	0.15	1.92	2.13
2021-12-05 00:15:46	66	0.03	0.07	0.02	0.27	0.24	0.27	0.25	0.27	0.16	0.15	1.92	2.13
2021-12-05 00:16:16	67	0.03	0.07	0.02	0.27	0.24	0.27	0.25	0.27	0.15	0.15	1.92	2.12
2021-12-05 00:16:37	68	0.03	0.07	0.02	0.27	0.24	0.26	0.25	0.27	0.15	0.15	1.93	2.1
2021-12-05 00:16:50	69	0.03	0.07	0.02	0.27	0.24	0.26	0.25	0.27	0.15	0.14	1.94	2.16
2021-12-05 00:16:50	70	0.03	0.07	0.02	0.27	0.24	0.26	0.25	0.27	0.15	0.14	1.94	2.16
2021-12-05 00:17:23	71	0.03	0.07	0.02	0.27	0.25	0.26	0.24	0.26	0.14	0.13	1.93	2.18
2021-12-05 00:17:33	72	0.03	0.07	0.02	0.27	0.25	0.26	0.24	0.26	0.13	0.13	1.93	2.23
2021-12-05 00:17:53	73	0.03	0.07	0.02	0.28	0.26	0.26	0.24	0.26	0.14	0.13	1.93	2.27
2021-12-05 00:17:53	74	0.03	0.07	0.02	0.28	0.26	0.26	0.24	0.26	0.14	0.13	1.93	2.27
2021-12-05 00:18:24	75	0.03	0.07	0.02	0.28	0.26	0.26	0.24	0.26	0.13	0.13	1.93	2.19
2021-12-05 00:18:34	76	0.03	0.07	0.02	0.28	0.26	0.26	0.24	0.26	0.13	0.13	1.93	2.18
2021-12-05 00:18:54	77	0.03	0.07	0.02	0.28	0.26	0.25	0.23	0.26	0.13	0.13	1.94	2.09
2021-12-05 00:18:54	78	0.03	0.07	0.02	0.28	0.26	0.25	0.23	0.26	0.13	0.13	1.94	2.09
2021-12-05 00:19:24	79	0.03	0.07	0.02	0.28	0.26	0.25	0.23	0.25	0.15	0.14	1.93	2.18
2021-12-05 00:19:35	80	0.03	0.07	0.02	0.28	0.26	0.25	0.23	0.25	0.15	0.15	1.92	2.18
2021-12-05 00:19:55	81	0.03	0.07	0.02	0.28	0.26	0.24	0.22	0.25	0.17	0.16	1.92	2.27
2021-12-05 00:19:55	82	0.03	0.07	0.02	0.28	0.26	0.24	0.22	0.25	0.17	0.16	1.92	2.27
2021-12-05 00:20:25	83	0.03	0.07	0.02	0.28	0.26	0.24	0.22	0.25	0.18	0.17	1.91	2.27
2021-12-05 00:20:35	84	0.03	0.07	0.02	0.28	0.26	0.23	0.22	0.25	0.18	0.17	1.91	2.27
2021-12-05 00:20:55	85	0.03	0.07	0.02	0.28	0.26	0.23	0.21	0.25	0.17	0.17	1.91	2.22
2021-12-05 00:20:55	86	0.03	0.07	0.02	0.28	0.26	0.23	0.21	0.25	0.17	0.17	1.91	2.22
2021-12-05 00:21:26	87	0.03	0.07	0.02	0.28	0.26	0.23	0.21	0.25	0.17	0.16	1.9	2.28
2021-12-05 00:21:36	88	0.03	0.07	0.02	0.28	0.26	0.22	0.21	0.25	0.17	0.16	1.91	2.31
2021-12-05 00:21:56	89	0.03	0.07	0.02	0.28	0.26	0.22	0.2	0.24	0.16	0.16	1.91	2.27
2021-12-05 00:21:56	90	0.03	0.07	0.02	0.28	0.26	0.22	0.2	0.24	0.16	0.16	1.91	2.27
2021-12-05 00:22:26	91	0.03	0.07	0.02	0.28	0.26	0.22	0.2	0.24	0.16	0.16	1.91	2.15
2021-12-05 00:22:37	92	0.03	0.07	0.02	0.28	0.26	0.21	0.2	0.24	0.16	0.16	1.92	2.1
2021-12-05 00:22:37	93	0.03	0.07	0.02	0.28	0.26	0.21	0.2	0.24	0.16	0.16	1.92	2.1
2021-12-05 00:22:57	94	0.03	0.07	0.02	0.27	0.26	0.21	0.19	0.24	0.16	0.16	1.92	2.22
2021-12-05 00:23:27	95	0.03	0.07	0.02	0.27	0.26	0.21	0.19	0.24	0.16	0.16	1.91	2.31
2021-12-05 00:23:37	96	0.03	0.07	0.02	0.27	0.26	0.21	0.19	0.24	0.17	0.16	1.91	2.34
2021-12-05 00:23:37	97	0.03	0.07	0.02	0.27	0.26	0.21	0.19	0.24	0.17	0.16	1.91	2.34
2021-12-05 00:23:57	98	0.03	0.07	0.02	0.27	0.26	0.21	0.19	0.23	0.18	0.17	1.91	2.25
2021-12-05 00:24:07	99	0.03	0.07	0.02	0.27	0.26	0.21	0.19	0.23	0.18	0.17	1.91	2.37
2021-12-05 00:24:38	100	0.03	0.07	0.02	0.27	0.26	0.21	0.19	0.23	0.19	0.18	1.91	2.24
2021-12-05 00:24:38	101	0.03	0.07	0.02	0.27	0.26	0.21	0.19	0.23	0.19	0.18	1.91	2.24
2021-12-05 00:24:58	102	0.03	0.07	0.02	0.27	0.26	0.21	0.19	0.22	0.19	0.18	1.91	2.21
2021-12-05 00:25:08	103	0.03	0.07	0.02	0.26	0.26	0.21	0.19	0.22	0.19	0.18	1.92	2.12
2021-12-05 00:25:38	104	0.03	0.07	0.02	0.26	0.26	0.21	0.19	0.22	0.18	0.18	1.91	2.12
2021-12-05 00:25:38	105	0.03	0.07	0.02	0.26	0.26	0.21	0.19	0.22	0.18	0.18	1.91	2.12
2021-12-05 00:25:59	106	0.03	0.07	0.02	0.26	0.26	0.2	0.19	0.21	0.18	0.18	1.91	2.14
2021-12-05 00:26:09	107	0.03	0.07	0.02	0.26	0.26	0.2	0.19	0.21	0.18	0.18	1.91	2.16
2021-12-05 00:26:39	108	0.03	0.07	0.02	0.26	0.25	0.2	0.18	0.21	0.18	0.17	1.91	2.19
2021-12-05 00:26:39	109	0.03	0.07	0.02	0.26	0.25	0.2	0.18	0.21	0.18	0.17	1.91	2.19
2021-12-05 00:26:49	110	0.03	0.07	0.02	0.26	0.25	0.2	0.18	0.21	0.18	0.17	1.91	2.19
2021-12-05 00:27:09	111	0.03	0.07	0.02	0.26	0.25	0.2	0.18	0.2	0.18	0.17	1.91	2.24
2021-12-05 00:27:40	112	0.03	0.07	0.02	0.26	0.25	0.2	0.18	0.2	0.18	0.17	1.91	2.16
2021-12-05 00:27:40	113	0.03	0.07	0.02	0.26	0.25	0.2	0.18	0.2	0.18	0.17	1.91	2.16
2021-12-05 00:27:50	114	0.03	0.07	0.02	0.25	0.25	0.2	0.18	0.2	0.18	0.17	1.91	2.18
2021-12-05 00:28:10	115	0.03	0.07	0.02	0.25	0.25	0.2	0.18	0.2	0.19	0.18	1.91	1.98
2021-12-05 00:28:40	116	0.03	0.07	0.02	0.25	0.25	0.2	0.18	0.2	0.19	0.18	1.9	2.21
2021-12-05 00:28:40	117	0.03	0.07	0.02	0.25	0.25	0.2	0.18	0.2	0.19	0.18	1.9	2.21
2021-12-05 00:28:50	118	0.03	0.07	0.02	0.25	0.25	0.2	0.18	0.2	0.18	0.18	1.9	2.26
2021-12-05 00:29:11	119	0.03	0.07	0.02	0.24	0.25	0.2	0.19	0.19	0.18	0.18	1.9	2.43
2021-12-05 00:29:41	120	0.03	0.07	0.02	0.24	0.24	0.21	0.19	0.19	0.18	0.17	1.9	2.29
2021-12-05 00:29:41	121	0.03	0.07	0.02	0.24	0.24	0.21	0.19	0.19	0.18	0.17	1.9	2.29
2021-12-05 00:29:51	122	0.03	0.07	0.02	0.24	0.24	0.21	0.19	0.19	0.18	0.17	1.9	2.33
2021-12-05 00:30:11	123	0.03	0.07	0.02	0.24	0.24	0.21	0.19	0.19	0.18	0.17	1.9	2.26
2021-12-05 00:30:45	124	0.03	0.07	0.03	0.23	0.24	0.21	0.19	0.19	0.18	0.18	1.9	2.23
2021-12-05 00:30:45	125	0.03	0.07	0.03	0.23	0.24	0.21	0.19	0.19	0.18	0.18	1.9	2.23
2021-12-05 00:30:55	126	0.03	0.07	0.03	0.23	0.24	0.21	0.19	0.19	0.18	0.17	1.9	2.1
2021-12-05 00:31:08	127	0.03	0.07	0.03	0.23	0.24	0.21	0.19	0.19	0.18	0.17	1.9	2.15
2021-12-05 00:31:38	128	0.03	0.07	0.03	0.23	0.23	0.21	0.2	0.19	0.18	0.17	1.9	2.38
2021-12-05 00:31:38	129	0.03	0.07	0.03	0.23	0.23	0.21	0.2	0.19	0.18	0.17	1.9	2.38
2021-12-05 00:31:58	130	0.03	0.07	0.03	0.22	0.23	0.22	0.2	0.18	0.17	0.17	1.9	2.39
2021-12-05 00:32:08	131	0.03	0.07	0.03	0.22	0.23	0.22	0.2	0.18	0.17	0.17	1.91	2.34
2021-12-05 00:32:39	132	0.03	0.07	0.03	0.22	0.23	0.22	0.2	0.19	0.17	0.17	1.91	2.14
2021-12-05 00:32:39	133	0.03	0.07	0.03	0.22	0.23	0.22	0.2	0.19	0.17	0.17	1.91	2.14
2021-12-05 00:32:59	134	0.03	0.07	0.03	0.22	0.23	0.22	0.2	0.19	0.17	0.17	1.91	2.15
2021-12-05 00:33:09	135	0.03	0.07	0.03	0.21	0.23	0.22	0.2	0.18	0.17	0.16	1.92	2.15
2021-12-05 00:33:39	136	0.03	0.07	0.03	0.21	0.23	0.23	0.21	0.19	0.16	0.15	1.92	2.2
2021-12-05 00:33:39	137	0.03	0.07	0.03	0.21	0.23	0.23	0.21	0.19	0.16	0.15	1.92	2.2
2021-12-05 00:33:59	138	0.03	0.07	0.02	0.21	0.23	0.23	0.21	0.19	0.17	0.16	1.91	2.22
2021-12-05 00:34:10	139	0.03	0.07	0.03	0.21	0.22	0.23	0.21	0.19	0.17	0.16	1.91	2.24
2021-12-05 00:34:40	140	0.03	0.07	0.03	0.21	0.22	0.23	0.21	0.19	0.18	0.17	1.92	2.19
2021-12-05 00:34:40	141	0.03	0.07	0.03	0.21	0.22	0.23	0.21	0.19	0.18	0.17	1.92	2.19
2021-12-05 00:35:00	142	0.03	0.07	0.03	0.21	0.22	0.23	0.21	0.19	0.18	0.18	1.91	2.15
2021-12-05 00:35:10	143	0.03	0.07	0.02	0.2	0.22	0.23	0.21	0.19	0.19	0.18	1.92	2.18
2021-12-05 00:35:41	144	0.03	0.07	0.03	0.2	0.22	0.23	0.21	0.19	0.19	0.18	1.92	2.14
2021-12-05 00:35:41	145	0.03	0.07	0.03	0.2	0.22	0.23	0.21	0.19	0.19	0.18	1.92	2.14
2021-12-05 00:36:01	146	0.03	0.07	0.02	0.2	0.22	0.23	0.21	0.19	0.18	0.18	1.92	2.17
2021-12-05 00:36:11	147	0.03	0.07	0.02	0.2	0.21	0.23	0.21	0.19	0.18	0.18	1.92	2.13
2021-12-05 00:36:41	148	0.03	0.07	0.02	0.2	0.21	0.23	0.21	0.19	0.18	0.18	1.92	2.18
2021-12-05 00:36:41	149	0.03	0.07	0.02	0.2	0.21	0.23	0.21	0.19	0.18	0.18	1.92	2.18
2021-12-05 00:37:01	150	0.03	0.07	0.02	0.2	0.21	0.23	0.22	0.19	0.18	0.18	1.92	2.15
2021-12-05 00:37:12	151	0.03	0.07	0.02	0.2	0.21	0.23	0.21	0.2	0.18	0.18	1.91	2.2
2021-12-05 00:37:42	152	0.03	0.07	0.03	0.2	0.21	0.23	0.22	0.2	0.18	0.17	1.91	2.19
2021-12-05 00:37:42	153	0.03	0.07	0.03	0.2	0.21	0.23	0.22	0.2	0.18	0.17	1.91	2.19
2021-12-05 00:38:02	154	0.03	0.07	0.02	0.19	0.21	0.23	0.21	0.2	0.17	0.17	1.91	2.2
2021-12-05 00:38:12	155	0.03	0.07	0.03	0.19	0.21	0.23	0.22	0.2	0.17	0.16	1.91	2.25
2021-12-05 00:38:43	156	0.03	0.07	0.03	0.19	0.21	0.24	0.21	0.2	0.17	0.16	1.9	2.25
2021-12-05 00:38:43	157	0.03	0.07	0.03	0.19	0.21	0.24	0.21	0.2	0.17	0.16	1.9	2.25
2021-12-05 00:39:03	158	0.03	0.07	0.03	0.19	0.21	0.24	0.22	0.2	0.16	0.16	1.91	2.13
2021-12-05 00:39:13	159	0.03	0.07	0.02	0.19	0.21	0.23	0.21	0.2	0.16	0.15	1.91	2.12
2021-12-05 00:39:43	160	0.03	0.07	0.02	0.2	0.21	0.23	0.21	0.2	0.17	0.16	1.92	2.13
2021-12-05 00:39:43	161	0.03	0.07	0.02	0.2	0.21	0.23	0.21	0.2	0.17	0.16	1.92	2.13
2021-12-05 00:40:03	162	0.03	0.07	0.02	0.2	0.21	0.23	0.22	0.21	0.16	0.16	1.92	2.2
2021-12-05 00:40:13	163	0.03	0.07	0.02	0.2	0.21	0.23	0.22	0.21	0.16	0.16	1.91	2.24
2021-12-05 00:40:44	164	0.03	0.07	0.02	0.2	0.21	0.23	0.21	0.21	0.17	0.16	1.92	2.17
2021-12-05 00:40:44	165	0.03	0.07	0.02	0.2	0.21	0.23	0.21	0.21	0.17	0.16	1.92	2.17
2021-12-05 00:41:04	166	0.03	0.07	0.02	0.2	0.21	0.23	0.21	0.21	0.17	0.17	1.91	2.05
2021-12-05 00:41:14	167	0.03	0.07	0.02	0.2	0.21	0.23	0.21	0.21	0.17	0.17	1.91	1.93
2021-12-05 00:41:44	168	0.03	0.07	0.02	0.2	0.21	0.23	0.21	0.21	0.17	0.17	1.91	1.9
2021-12-05 00:41:44	169	0.03	0.07	0.02	0.2	0.21	0.23	0.21	0.21	0.17	0.17	1.91	1.9
2021-12-05 00:42:05	170	0.03	0.07	0.02	0.2	0.21	0.23	0.21	0.21	0.17	0.16	1.91	2.06
2021-12-05 00:42:15	171	0.03	0.07	0.02	0.2	0.21	0.23	0.21	0.21	0.17	0.16	1.91	2.18
2021-12-05 00:42:45	172	0.03	0.07	0.02	0.2	0.21	0.23	0.21	0.21	0.17	0.16	1.92	2.3
2021-12-05 00:42:45	173	0.03	0.07	0.02	0.2	0.21	0.23	0.21	0.21	0.17	0.16	1.92	2.3
2021-12-05 00:42:55	174	0.03	0.07	0.03	0.2	0.21	0.23	0.21	0.21	0.17	0.16	1.93	2.3
2021-12-05 00:43:15	175	0.03	0.07	0.03	0.2	0.21	0.23	0.21	0.21	0.17	0.16	1.92	2.12
2021-12-05 00:43:46	176	0.03	0.07	0.03	0.21	0.21	0.23	0.21	0.21	0.17	0.16	1.93	2.16
2021-12-05 00:43:46	177	0.03	0.07	0.03	0.21	0.21	0.23	0.21	0.21	0.17	0.16	1.93	2.16
2021-12-05 00:43:56	178	0.03	0.07	0.03	0.21	0.21	0.23	0.21	0.21	0.17	0.16	1.92	2.2
2021-12-05 00:44:16	179	0.03	0.07	0.03	0.21	0.21	0.23	0.21	0.21	0.17	0.16	1.92	2.29
2021-12-05 00:44:46	180	0.03	0.07	0.03	0.21	0.21	0.23	0.21	0.21	0.17	0.16	1.92	2.17
2021-12-05 00:44:46	181	0.03	0.07	0.03	0.21	0.21	0.23	0.21	0.21	0.17	0.16	1.92	2.17
2021-12-05 00:44:57	182	0.03	0.07	0.03	0.21	0.21	0.23	0.21	0.21	0.17	0.16	1.92	2.06
2021-12-05 00:45:17	183	0.03	0.07	0.03	0.21	0.21	0.23	0.21	0.21	0.17	0.17	1.92	2.06
2021-12-05 00:45:47	184	0.03	0.07	0.03	0.21	0.21	0.23	0.21	0.21	0.16	0.16	1.92	2
2021-12-05 00:45:47	185	0.03	0.07	0.03	0.21	0.21	0.23	0.21	0.21	0.16	0.16	1.92	2
2021-12-05 00:45:57	186	0.03	0.07	0.03	0.21	0.21	0.23	0.21	0.21	0.16	0.15	1.92	2.1
2021-12-05 00:46:17	187	0.03	0.07	0.03	0.21	0.21	0.23	0.21	0.21	0.16	0.15	1.92	2.05
2021-12-05 00:46:48	188	0.03	0.07	0.02	0.22	0.22	0.23	0.21	0.21	0.16	0.16	1.91	2.17
2021-12-05 00:46:48	189	0.03	0.07	0.02	0.22	0.22	0.23	0.21	0.21	0.16	0.16	1.91	2.17
2021-12-05 00:46:58	190	0.03	0.07	0.02	0.22	0.22	0.23	0.21	0.21	0.16	0.16	1.92	2.05
2021-12-05 00:47:18	191	0.03	0.07	0.02	0.22	0.22	0.23	0.21	0.21	0.17	0.16	1.92	2.1
2021-12-05 00:47:48	192	0.03	0.07	0.02	0.22	0.22	0.23	0.21	0.21	0.16	0.16	1.91	2.12
2021-12-05 00:47:48	193	0.03	0.07	0.02	0.22	0.22	0.23	0.21	0.21	0.16	0.16	1.91	2.12
2021-12-05 00:47:59	194	0.03	0.07	0.02	0.22	0.22	0.23	0.21	0.21	0.16	0.16	1.91	2.26
2021-12-05 00:48:19	195	0.03	0.07	0.02	0.22	0.22	0.23	0.21	0.21	0.16	0.16	1.92	2.26
2021-12-05 00:48:29	196	0.03	0.07	0.02	0.22	0.22	0.23	0.21	0.21	0.16	0.16	1.92	2.25
2021-12-05 00:48:29	197	0.03	0.07	0.02	0.22	0.22	0.23	0.21	0.21	0.16	0.16	1.92	2.25
2021-12-05 00:48:59	198	0.03	0.07	0.02	0.22	0.22	0.23	0.21	0.21	0.16	0.16	1.92	2.2
2021-12-05 00:49:19	199	0.03	0.07	0.02	0.22	0.22	0.23	0.21	0.21	0.17	0.16	1.92	2.25
2021-12-05 00:49:29	200	0.03	0.07	0.02	0.22	0.22	0.22	0.2	0.21	0.17	0.16	1.92	2.25
2021-12-05 00:49:29	201	0.03	0.07	0.02	0.22	0.22	0.22	0.2	0.21	0.17	0.16	1.92	2.25
2021-12-05 00:50:00	202	0.03	0.07	0.02	0.22	0.22	0.22	0.2	0.21	0.17	0.16	1.92	2.18
2021-12-05 00:50:20	203	0.03	0.07	0.02	0.22	0.22	0.22	0.2	0.21	0.17	0.16	1.92	2.14
2021-12-05 00:50:30	204	0.03	0.07	0.02	0.22	0.22	0.22	0.2	0.21	0.17	0.16	1.91	2.1
2021-12-05 00:50:30	205	0.03	0.07	0.02	0.22	0.22	0.22	0.2	0.21	0.17	0.16	1.91	2.1
2021-12-05 00:51:00	206	0.03	0.07	0.02	0.22	0.22	0.22	0.2	0.21	0.17	0.16	1.91	2.09
2021-12-05 00:51:21	207	0.03	0.07	0.02	0.22	0.22	0.22	0.2	0.21	0.17	0.16	1.91	1.98
2021-12-05 00:51:31	208	0.03	0.07	0.02	0.22	0.22	0.22	0.21	0.21	0.17	0.16	1.91	2.02
2021-12-05 00:51:31	209	0.03	0.07	0.02	0.22	0.22	0.22	0.21	0.21	0.17	0.16	1.91	2.02
2021-12-05 00:52:01	210	0.03	0.07	0.02	0.22	0.22	0.22	0.2	0.21	0.17	0.16	1.9	2.15
2021-12-05 00:52:21	211	0.03	0.07	0.02	0.22	0.22	0.22	0.2	0.21	0.17	0.16	1.91	2.24
2021-12-05 00:52:31	212	0.02	0.07	0.02	0.22	0.22	0.22	0.2	0.21	0.17	0.16	1.91	2.21
2021-12-05 00:52:31	213	0.02	0.07	0.02	0.22	0.22	0.22	0.2	0.21	0.17	0.16	1.91	2.21
2021-12-05 00:53:02	214	0.03	0.07	0.02	0.22	0.22	0.22	0.2	0.21	0.16	0.16	1.91	2.2
2021-12-05 00:53:22	215	0.02	0.07	0.02	0.22	0.22	0.22	0.2	0.21	0.16	0.16	1.91	2.13
2021-12-05 00:53:32	216	0.02	0.07	0.02	0.22	0.22	0.22	0.2	0.21	0.16	0.16	1.91	2.07
2021-12-05 00:53:32	217	0.02	0.07	0.02	0.22	0.22	0.22	0.2	0.21	0.16	0.16	1.91	2.07
2021-12-05 00:54:02	218	0.02	0.07	0.01	0.22	0.22	0.22	0.2	0.21	0.17	0.16	1.91	2.01
2021-12-05 00:54:23	219	0.02	0.07	0.01	0.22	0.22	0.22	0.2	0.21	0.17	0.16	1.91	2.1
2021-12-05 00:54:33	220	0.02	0.07	0.02	0.22	0.22	0.22	0.2	0.2	0.18	0.16	1.91	2.13
2021-12-05 00:54:33	221	0.02	0.07	0.02	0.22	0.22	0.22	0.2	0.2	0.18	0.16	1.91	2.13
2021-12-05 00:55:03	222	0.02	0.07	0.01	0.22	0.22	0.22	0.2	0.2	0.18	0.17	1.91	2.12
2021-12-05 00:55:23	223	0.02	0.07	0.01	0.22	0.22	0.22	0.2	0.2	0.19	0.18	1.92	2.03
2021-12-05 00:55:33	224	0.02	0.07	0.01	0.22	0.22	0.22	0.2	0.2	0.19	0.18	1.92	2.04
2021-12-05 00:55:33	225	0.02	0.07	0.01	0.22	0.22	0.22	0.2	0.2	0.19	0.18	1.92	2.04
2021-12-05 00:56:04	226	0.02	0.07	0.01	0.22	0.22	0.22	0.2	0.2	0.19	0.18	1.93	2.01
2021-12-05 00:56:24	227	0.02	0.07	0.01	0.22	0.22	0.22	0.2	0.2	0.19	0.18	1.93	2.05
2021-12-05 00:56:34	228	0.02	0.07	0.01	0.22	0.22	0.22	0.2	0.2	0.19	0.18	1.93	2.08
2021-12-05 00:56:34	229	0.02	0.07	0.01	0.22	0.22	0.22	0.2	0.2	0.19	0.18	1.93	2.08
2021-12-05 00:57:04	230	0.02	0.07	0.02	0.22	0.22	0.22	0.2	0.2	0.2	0.19	1.92	2.21
2021-12-05 00:57:25	231	0.02	0.07	0.01	0.22	0.22	0.22	0.2	0.2	0.21	0.2	1.92	2.18
2021-12-05 00:57:35	232	0.02	0.07	0.01	0.22	0.22	0.22	0.2	0.2	0.21	0.19	1.92	2.23
2021-12-05 00:57:35	233	0.02	0.07	0.01	0.22	0.22	0.22	0.2	0.2	0.21	0.19	1.92	2.23
2021-12-05 00:58:05	234	0.02	0.07	0.01	0.22	0.22	0.22	0.2	0.2	0.2	0.19	1.91	2.21
2021-12-05 00:58:25	235	0.02	0.07	0.01	0.22	0.22	0.22	0.2	0.2	0.2	0.19	1.91	2.25
2021-12-05 00:58:35	236	0.02	0.07	0.02	0.22	0.22	0.22	0.2	0.2	0.2	0.19	1.91	2.15
2021-12-05 00:58:35	237	0.02	0.07	0.02	0.22	0.22	0.22	0.2	0.2	0.2	0.19	1.91	2.15
2021-12-05 00:59:06	238	0.02	0.07	0.01	0.22	0.22	0.22	0.2	0.2	0.2	0.19	1.91	2.17
2021-12-05 00:59:26	239	0.02	0.07	0.01	0.21	0.22	0.22	0.2	0.2	0.2	0.19	1.91	2.25
2021-12-05 00:59:36	240	0.02	0.07	0.01	0.22	0.21	0.22	0.2	0.2	0.2	0.19	1.91	2.33
2021-12-05 00:59:36	241	0.02	0.07	0.01	0.22	0.21	0.22	0.2	0.2	0.2	0.19	1.91	2.33
2021-12-05 01:00:06	242	0.02	0.07	0.01	0.21	0.22	0.22	0.2	0.2	0.2	0.19	1.91	2.25
2021-12-05 01:00:16	243	0.02	0.07	0.01	0.22	0.22	0.22	0.2	0.2	0.2	0.19	1.92	2.3
2021-12-05 01:00:37	244	0.02	0.07	0.01	0.21	0.21	0.22	0.2	0.2	0.21	0.19	1.92	2.29
2021-12-05 01:00:37	245	0.02	0.07	0.01	0.21	0.21	0.22	0.2	0.2	0.21	0.19	1.92	2.29
2021-12-05 01:01:07	246	0.02	0.07	0.01	0.21	0.21	0.22	0.2	0.2	0.21	0.2	1.91	2.35
2021-12-05 01:01:17	247	0.02	0.07	0.01	0.21	0.21	0.22	0.2	0.2	0.21	0.2	1.91	2.29
2021-12-05 01:01:37	248	0.02	0.07	0.01	0.21	0.21	0.22	0.2	0.2	0.21	0.2	1.92	2.24
2021-12-05 01:01:37	249	0.02	0.07	0.01	0.21	0.21	0.22	0.2	0.2	0.21	0.2	1.92	2.24
2021-12-05 01:02:00	250	0.02	0.07	0.01	0.21	0.21	0.22	0.2	0.2	0.21	0.2	1.92	2.21
2021-12-05 01:02:24	251	0.02	0.07	0.01	0.21	0.21	0.22	0.2	0.2	0.21	0.2	1.92	2.32
2021-12-05 01:02:24	252	0.02	0.07	0.01	0.21	0.21	0.22	0.2	0.2	0.21	0.2	1.92	2.32
2021-12-05 01:02:34	253	0.02	0.07	0.01	0.21	0.21	0.22	0.2	0.2	0.21	0.2	1.92	2.3
2021-12-05 01:03:04	254	0.02	0.07	0.01	0.21	0.21	0.22	0.2	0.2	0.21	0.2	1.92	2.32
2021-12-05 01:03:24	255	0.02	0.07	0.01	0.21	0.21	0.22	0.2	0.2	0.21	0.21	1.91	2.28
2021-12-05 01:03:24	256	0.02	0.07	0.01	0.21	0.21	0.22	0.2	0.2	0.21	0.21	1.91	2.28
2021-12-05 01:03:35	257	0.02	0.07	0.01	0.21	0.21	0.22	0.2	0.2	0.21	0.2	1.92	2.26
2021-12-05 01:04:05	258	0.02	0.07	0.01	0.21	0.21	0.22	0.21	0.2	0.22	0.21	1.92	2.23
2021-12-05 01:04:25	259	0.02	0.07	0.01	0.21	0.21	0.23	0.21	0.2	0.21	0.2	1.92	2.21
2021-12-05 01:04:25	260	0.02	0.07	0.01	0.21	0.21	0.23	0.21	0.2	0.21	0.2	1.92	2.21
2021-12-05 01:04:35	261	0.02	0.07	0.01	0.21	0.21	0.23	0.21	0.2	0.21	0.21	1.92	2.22
2021-12-05 01:05:06	262	0.02	0.08	0.01	0.21	0.21	0.23	0.21	0.2	0.21	0.2	1.92	2.19
2021-12-05 01:05:26	263	0.02	0.07	0.01	0.21	0.21	0.23	0.21	0.2	0.21	0.2	1.93	2.08
2021-12-05 01:05:26	264	0.02	0.07	0.01	0.21	0.21	0.23	0.21	0.2	0.21	0.2	1.93	2.08
2021-12-05 01:05:36	265	0.02	0.08	0.01	0.21	0.21	0.23	0.21	0.2	0.21	0.2	1.92	2.15
2021-12-05 01:06:06	266	0.02	0.07	0.01	0.21	0.21	0.24	0.22	0.2	0.21	0.2	1.92	2.25
2021-12-05 01:06:26	267	0.02	0.08	0.01	0.21	0.21	0.24	0.22	0.2	0.22	0.2	1.92	2.33
2021-12-05 01:06:26	268	0.02	0.08	0.01	0.21	0.21	0.24	0.22	0.2	0.22	0.2	1.92	2.33
2021-12-05 01:06:37	269	0.02	0.08	0.01	0.21	0.21	0.24	0.22	0.2	0.22	0.21	1.92	2.25
2021-12-05 01:07:07	270	0.02	0.08	0.01	0.21	0.21	0.24	0.22	0.2	0.22	0.21	1.92	2.14
2021-12-05 01:07:27	271	0.02	0.08	0.01	0.21	0.21	0.24	0.23	0.2	0.22	0.21	1.92	2.2
2021-12-05 01:07:27	272	0.02	0.08	0.01	0.21	0.21	0.24	0.23	0.2	0.22	0.21	1.92	2.2
2021-12-05 01:07:37	273	0.02	0.08	0.01	0.21	0.21	0.25	0.23	0.2	0.23	0.22	1.92	2.26
2021-12-05 01:08:07	274	0.02	0.08	0.01	0.21	0.21	0.25	0.23	0.2	0.23	0.22	1.91	2.21
2021-12-05 01:08:28	275	0.02	0.08	0.01	0.21	0.21	0.25	0.23	0.2	0.22	0.22	1.92	2.21
2021-12-05 01:08:28	276	0.02	0.08	0.01	0.21	0.21	0.25	0.23	0.2	0.22	0.22	1.92	2.21
2021-12-05 01:08:38	277	0.02	0.08	0.01	0.21	0.21	0.25	0.23	0.2	0.23	0.22	1.92	2.22
2021-12-05 01:09:08	278	0.02	0.08	0.01	0.21	0.21	0.25	0.23	0.2	0.24	0.22	1.92	2.22
2021-12-05 01:09:28	279	0.02	0.08	0.01	0.21	0.21	0.25	0.23	0.2	0.24	0.23	1.92	2.09
2021-12-05 01:09:28	280	0.02	0.08	0.01	0.21	0.21	0.25	0.23	0.2	0.24	0.23	1.92	2.09
2021-12-05 01:09:39	281	0.02	0.08	0.01	0.21	0.21	0.25	0.23	0.2	0.24	0.23	1.93	2.1
2021-12-05 01:10:09	282	0.02	0.08	0.01	0.21	0.21	0.25	0.23	0.21	0.24	0.23	1.92	2.12
2021-12-05 01:10:29	283	0.02	0.08	0.01	0.21	0.21	0.26	0.23	0.21	0.25	0.24	1.92	2.13
2021-12-05 01:10:29	284	0.02	0.08	0.01	0.21	0.21	0.26	0.23	0.21	0.25	0.24	1.92	2.13
2021-12-05 01:10:39	285	0.02	0.08	0.01	0.21	0.21	0.26	0.24	0.21	0.26	0.24	1.92	2.08
2021-12-05 01:11:10	286	0.02	0.08	0.01	0.21	0.21	0.26	0.24	0.21	0.27	0.25	1.93	2.1
2021-12-05 01:11:30	287	0.02	0.08	0.01	0.21	0.21	0.26	0.24	0.22	0.28	0.26	1.93	2.11
2021-12-05 01:11:30	288	0.02	0.08	0.01	0.21	0.21	0.26	0.24	0.22	0.28	0.26	1.93	2.11
2021-12-05 01:11:40	289	0.02	0.08	0.01	0.21	0.21	0.26	0.24	0.22	0.28	0.27	1.93	2.11
2021-12-05 01:12:00	290	0.02	0.08	0.01	0.21	0.21	0.26	0.24	0.22	0.28	0.27	1.93	2.16
2021-12-05 01:12:30	291	0.02	0.08	0.01	0.21	0.21	0.26	0.24	0.22	0.28	0.27	1.93	2.16
2021-12-05 01:12:30	292	0.02	0.08	0.01	0.21	0.21	0.26	0.24	0.22	0.28	0.27	1.93	2.16
2021-12-05 01:12:41	293	0.02	0.08	0.01	0.21	0.21	0.26	0.24	0.22	0.27	0.26	1.93	2.15
2021-12-05 01:13:01	294	0.02	0.08	0.01	0.21	0.21	0.26	0.24	0.22	0.27	0.26	1.93	2.07
2021-12-05 01:13:31	295	0.02	0.08	0.01	0.21	0.21	0.26	0.25	0.22	0.26	0.25	1.93	2.08
2021-12-05 01:13:31	296	0.02	0.08	0.01	0.21	0.21	0.26	0.25	0.22	0.26	0.25	1.93	2.08
2021-12-05 01:13:41	297	0.02	0.08	0.01	0.21	0.21	0.26	0.24	0.23	0.26	0.25	1.93	2.16
2021-12-05 01:14:01	298	0.02	0.08	0.01	0.21	0.21	0.26	0.24	0.23	0.25	0.24	1.92	2.19
2021-12-05 01:14:32	299	0.02	0.08	0.01	0.21	0.21	0.27	0.25	0.23	0.24	0.24	1.93	2.18
2021-12-05 01:14:32	300	0.02	0.08	0.01	0.21	0.21	0.27	0.25	0.23	0.24	0.24	1.93	2.18
2021-12-05 01:14:42	301	0.02	0.08	0.01	0.21	0.21	0.27	0.25	0.23	0.24	0.23	1.92	2.15
2021-12-05 01:14:52	302	0.02	0.08	0.01	0.21	0.21	0.27	0.25	0.23	0.23	0.23	1.93	2.22
2021-12-05 01:15:22	303	0.02	0.08	0.01	0.21	0.22	0.27	0.25	0.23	0.24	0.23	1.92	2.25
2021-12-05 01:15:22	304	0.02	0.08	0.01	0.21	0.22	0.27	0.25	0.23	0.24	0.23	1.92	2.25
2021-12-05 01:15:43	305	0.02	0.08	0.01	0.21	0.22	0.27	0.25	0.23	0.25	0.24	1.92	2.23
2021-12-05 01:15:53	306	0.02	0.08	0.01	0.22	0.22	0.27	0.25	0.23	0.26	0.25	1.92	2.14
2021-12-05 01:16:23	307	0.02	0.08	0.01	0.22	0.22	0.27	0.25	0.23	0.26	0.24	1.93	2.15
2021-12-05 01:16:23	308	0.02	0.08	0.01	0.22	0.22	0.27	0.25	0.23	0.26	0.24	1.93	2.15
2021-12-05 01:16:43	309	0.02	0.07	0.01	0.22	0.22	0.27	0.25	0.24	0.26	0.24	1.93	2.13
2021-12-05 01:16:53	310	0.02	0.07	0.01	0.22	0.22	0.27	0.25	0.24	0.26	0.24	1.93	2.15
2021-12-05 01:17:24	311	0.02	0.07	0.01	0.22	0.22	0.27	0.25	0.24	0.25	0.24	1.92	2.3
2021-12-05 01:17:24	312	0.02	0.07	0.01	0.22	0.22	0.27	0.25	0.24	0.25	0.24	1.92	2.3
2021-12-05 01:17:44	313	0.02	0.07	0.01	0.22	0.22	0.28	0.26	0.24	0.25	0.24	1.91	2.5
2021-12-05 01:17:54	314	0.02	0.07	0.01	0.23	0.22	0.28	0.26	0.24	0.24	0.24	1.91	2.61
2021-12-05 01:18:24	315	0.02	0.08	0.01	0.23	0.22	0.28	0.26	0.24	0.24	0.23	1.92	2.56
2021-12-05 01:18:24	316	0.02	0.08	0.01	0.23	0.22	0.28	0.26	0.24	0.24	0.23	1.92	2.56
2021-12-05 01:18:44	317	0.02	0.08	0.01	0.23	0.23	0.28	0.26	0.24	0.24	0.23	1.93	2.45
2021-12-05 01:18:55	318	0.02	0.08	0.01	0.23	0.22	0.28	0.26	0.24	0.25	0.23	1.93	2.46
2021-12-05 01:19:25	319	0.02	0.08	0.01	0.23	0.22	0.29	0.27	0.24	0.25	0.24	1.93	2.48
2021-12-05 01:19:25	320	0.02	0.08	0.01	0.23	0.22	0.29	0.27	0.24	0.25	0.24	1.93	2.48
2021-12-05 01:19:45	321	0.02	0.08	0.01	0.23	0.23	0.29	0.27	0.24	0.24	0.23	1.93	2.41
2021-12-05 01:19:55	322	0.02	0.08	0.01	0.23	0.23	0.29	0.27	0.24	0.24	0.23	1.93	2.29
2021-12-05 01:20:26	323	0.02	0.07	0.01	0.24	0.23	0.3	0.28	0.24	0.25	0.24	1.92	2.2
2021-12-05 01:20:26	324	0.02	0.07	0.01	0.24	0.23	0.3	0.28	0.24	0.25	0.24	1.92	2.2
2021-12-05 01:20:46	325	0.02	0.07	0.01	0.24	0.23	0.3	0.28	0.25	0.24	0.23	1.93	2.15
2021-12-05 01:20:56	326	0.02	0.08	0.01	0.24	0.23	0.3	0.28	0.25	0.23	0.22	1.93	2.16
2021-12-05 01:21:26	327	0.02	0.08	0.01	0.24	0.23	0.31	0.29	0.25	0.2	0.19	1.93	2.01
2021-12-05 01:21:26	328	0.02	0.08	0.01	0.24	0.23	0.31	0.29	0.25	0.2	0.19	1.93	2.01
2021-12-05 01:21:46	329	0.02	0.08	0.01	0.24	0.23	0.31	0.29	0.25	0.19	0.19	1.92	2.09
2021-12-05 01:21:57	330	0.02	0.07	0.01	0.24	0.23	0.31	0.29	0.25	0.18	0.18	1.93	2.11
2021-12-05 01:22:27	331	0.03	0.07	0.01	0.24	0.23	0.31	0.29	0.25	0.17	0.17	1.93	2.28
2021-12-05 01:22:27	332	0.03	0.07	0.01	0.24	0.23	0.31	0.29	0.25	0.17	0.17	1.93	2.28
2021-12-05 01:22:47	333	0.02	0.07	0.01	0.24	0.23	0.31	0.29	0.25	0.17	0.16	1.93	2.31
2021-12-05 01:22:57	334	0.02	0.07	0.01	0.24	0.23	0.31	0.29	0.25	0.17	0.16	1.94	2.32
2021-12-05 01:23:28	335	0.02	0.07	0.01	0.24	0.23	0.31	0.29	0.26	0.16	0.16	1.94	2.18
2021-12-05 01:23:28	336	0.02	0.07	0.01	0.24	0.23	0.31	0.29	0.26	0.16	0.16	1.94	2.18
2021-12-05 01:23:48	337	0.02	0.07	0.01	0.25	0.24	0.31	0.29	0.26	0.17	0.17	1.93	2.16
2021-12-05 01:23:58	338	0.02	0.07	0.01	0.25	0.24	0.31	0.29	0.26	0.18	0.17	1.93	2.1
2021-12-05 01:24:28	339	0.02	0.07	0.01	0.25	0.24	0.31	0.29	0.26	0.2	0.18	1.93	2.15
2021-12-05 01:24:28	340	0.02	0.07	0.01	0.25	0.24	0.31	0.29	0.26	0.2	0.18	1.93	2.15
2021-12-05 01:24:48	341	0.02	0.07	0.01	0.25	0.24	0.31	0.28	0.27	0.2	0.19	1.94	2.14
2021-12-05 01:24:58	342	0.02	0.07	0.01	0.25	0.24	0.31	0.28	0.27	0.2	0.19	1.94	2.15
2021-12-05 01:25:29	343	0.02	0.07	0.01	0.25	0.24	0.31	0.28	0.27	0.2	0.19	1.94	2.14
2021-12-05 01:25:29	344	0.02	0.07	0.01	0.25	0.24	0.31	0.28	0.27	0.2	0.19	1.94	2.14
2021-12-05 01:25:49	345	0.02	0.07	0.01	0.25	0.24	0.31	0.28	0.28	0.2	0.19	1.93	2.11
2021-12-05 01:25:59	346	0.02	0.07	0.01	0.25	0.24	0.31	0.28	0.28	0.2	0.19	1.93	2.2
2021-12-05 01:26:29	347	0.02	0.07	0.01	0.25	0.24	0.3	0.28	0.28	0.19	0.18	1.93	2.41
2021-12-05 01:26:29	348	0.02	0.07	0.01	0.25	0.24	0.3	0.28	0.28	0.19	0.18	1.93	2.41
2021-12-05 01:26:50	349	0.02	0.07	0.01	0.25	0.24	0.3	0.28	0.28	0.19	0.18	1.93	2.45
2021-12-05 01:27:00	350	0.02	0.07	0.01	0.26	0.24	0.3	0.28	0.28	0.19	0.18	1.93	2.36
2021-12-05 01:27:30	351	0.02	0.07	0.01	0.26	0.24	0.3	0.28	0.28	0.18	0.17	1.93	2.17
2021-12-05 01:27:30	352	0.02	0.07	0.01	0.26	0.24	0.3	0.28	0.28	0.18	0.17	1.93	2.17
2021-12-05 01:27:50	353	0.02	0.07	0.01	0.26	0.25	0.3	0.28	0.28	0.19	0.18	1.93	2.08
2021-12-05 01:28:00	354	0.02	0.07	0.01	0.26	0.25	0.3	0.28	0.29	0.19	0.18	1.93	2.12
2021-12-05 01:28:31	355	0.02	0.07	0.01	0.26	0.25	0.3	0.28	0.28	0.18	0.18	1.93	2.19
2021-12-05 01:28:31	356	0.02	0.07	0.01	0.26	0.25	0.3	0.28	0.28	0.18	0.18	1.93	2.19
2021-12-05 01:28:51	357	0.02	0.07	0.01	0.26	0.26	0.3	0.27	0.29	0.18	0.17	1.93	2.13
2021-12-05 01:29:01	358	0.02	0.07	0.01	0.26	0.25	0.3	0.27	0.28	0.17	0.17	1.93	2.17
2021-12-05 01:29:31	359	0.02	0.07	0.01	0.27	0.25	0.29	0.27	0.28	0.18	0.17	1.93	2.26
2021-12-05 01:29:31	360	0.02	0.07	0.01	0.27	0.25	0.29	0.27	0.28	0.18	0.17	1.93	2.26
2021-12-05 01:29:52	361	0.02	0.07	0.01	0.27	0.25	0.29	0.27	0.28	0.19	0.18	1.93	2.44
2021-12-05 01:30:02	362	0.02	0.07	0.01	0.27	0.26	0.29	0.27	0.28	0.19	0.18	1.93	2.45
2021-12-05 01:30:32	363	0.02	0.07	0.01	0.28	0.26	0.28	0.26	0.28	0.21	0.2	1.93	2.36
2021-12-05 01:30:32	364	0.02	0.07	0.01	0.28	0.26	0.28	0.26	0.28	0.21	0.2	1.93	2.36
2021-12-05 01:30:52	365	0.02	0.07	0.01	0.28	0.26	0.28	0.26	0.28	0.22	0.2	1.93	2.35
2021-12-05 01:31:02	366	0.02	0.07	0.01	0.28	0.26	0.27	0.25	0.28	0.21	0.2	1.93	2.23
2021-12-05 01:31:33	367	0.02	0.07	0.01	0.28	0.26	0.27	0.25	0.28	0.21	0.2	1.92	2.17
2021-12-05 01:31:33	368	0.02	0.07	0.01	0.28	0.26	0.27	0.25	0.28	0.21	0.2	1.92	2.17
2021-12-05 01:31:53	369	0.02	0.07	0.01	0.29	0.26	0.26	0.24	0.28	0.2	0.2	1.92	2.03
2021-12-05 01:32:03	370	0.02	0.07	0.01	0.29	0.27	0.26	0.24	0.28	0.2	0.19	1.92	2.06
2021-12-05 01:32:33	371	0.02	0.07	0.01	0.29	0.27	0.25	0.23	0.28	0.19	0.18	1.91	2.04
2021-12-05 01:32:33	372	0.02	0.07	0.01	0.29	0.27	0.25	0.23	0.28	0.19	0.18	1.91	2.04
2021-12-05 01:32:54	373	0.02	0.07	0.01	0.29	0.27	0.25	0.23	0.28	0.18	0.17	1.91	2.13
2021-12-05 01:33:04	374	0.02	0.07	0.01	0.29	0.27	0.25	0.23	0.28	0.17	0.17	1.91	2.32
2021-12-05 01:33:34	375	0.02	0.07	0.01	0.29	0.27	0.25	0.23	0.28	0.17	0.16	1.91	2.28
2021-12-05 01:33:34	376	0.02	0.07	0.01	0.29	0.27	0.25	0.23	0.28	0.17	0.16	1.91	2.28
2021-12-05 01:33:44	377	0.02	0.07	0.01	0.3	0.27	0.25	0.23	0.27	0.17	0.16	1.92	2.25
2021-12-05 01:34:04	378	0.02	0.07	0.02	0.29	0.27	0.25	0.23	0.27	0.16	0.15	1.93	2.03
2021-12-05 01:34:35	379	0.02	0.07	0.01	0.29	0.28	0.25	0.22	0.27	0.14	0.14	1.94	2.26
2021-12-05 01:34:35	380	0.02	0.07	0.01	0.29	0.28	0.25	0.22	0.27	0.14	0.14	1.94	2.26
2021-12-05 01:34:45	381	0.02	0.07	0.01	0.3	0.28	0.24	0.22	0.27	0.14	0.14	1.94	2.27
2021-12-05 01:35:05	382	0.02	0.07	0.01	0.3	0.27	0.24	0.22	0.26	0.14	0.13	1.93	2.39
2021-12-05 01:35:15	383	0.02	0.07	0.01	0.29	0.27	0.24	0.22	0.26	0.14	0.13	1.93	2.33
2021-12-05 01:35:15	384	0.02	0.07	0.01	0.29	0.27	0.24	0.22	0.26	0.14	0.13	1.93	2.33
2021-12-05 01:35:46	385	0.02	0.07	0.01	0.3	0.28	0.24	0.22	0.26	0.14	0.13	1.93	2.23
2021-12-05 01:36:06	386	0.02	0.07	0.01	0.3	0.28	0.24	0.22	0.25	0.15	0.14	1.93	2.18
2021-12-05 01:36:16	387	0.02	0.07	0.01	0.3	0.27	0.24	0.22	0.25	0.15	0.14	1.93	2.21
2021-12-05 01:36:16	388	0.02	0.07	0.01	0.3	0.27	0.24	0.22	0.25	0.15	0.14	1.93	2.21
2021-12-05 01:36:46	389	0.02	0.07	0.01	0.3	0.28	0.24	0.22	0.24	0.15	0.15	1.93	2.34
2021-12-05 01:37:06	390	0.02	0.07	0.01	0.29	0.28	0.24	0.22	0.24	0.15	0.14	1.92	2.28
2021-12-05 01:37:16	391	0.02	0.07	0.01	0.29	0.28	0.24	0.22	0.24	0.15	0.14	1.93	2.2
2021-12-05 01:37:16	392	0.02	0.07	0.01	0.29	0.28	0.24	0.22	0.24	0.15	0.14	1.93	2.2
2021-12-05 01:37:47	393	0.02	0.07	0.01	0.29	0.27	0.24	0.22	0.24	0.19	0.18	1.92	2.2
2021-12-05 01:38:07	394	0.02	0.07	0.01	0.29	0.28	0.24	0.22	0.23	0.19	0.18	1.93	2.25
2021-12-05 01:38:17	395	0.02	0.07	0.01	0.29	0.28	0.24	0.22	0.23	0.18	0.17	1.93	2.28
2021-12-05 01:38:17	396	0.02	0.07	0.01	0.29	0.28	0.24	0.22	0.23	0.18	0.17	1.93	2.28
2021-12-05 01:38:47	397	0.02	0.07	0.01	0.29	0.28	0.25	0.23	0.23	0.17	0.16	1.92	2.14
2021-12-05 01:39:08	398	0.02	0.07	0.01	0.29	0.28	0.25	0.23	0.23	0.16	0.15	1.93	2.2
2021-12-05 01:39:18	399	0.02	0.07	0.01	0.29	0.28	0.25	0.23	0.23	0.16	0.15	1.92	2.24
2021-12-05 01:39:18	400	0.02	0.07	0.01	0.29	0.28	0.25	0.23	0.23	0.16	0.15	1.92	2.24
2021-12-05 01:39:48	401	0.02	0.07	0.01	0.29	0.27	0.25	0.23	0.23	0.14	0.14	1.93	2.14
2021-12-05 01:40:08	402	0.02	0.07	0.01	0.28	0.27	0.25	0.23	0.23	0.14	0.13	1.92	2.12
2021-12-05 01:40:18	403	0.02	0.07	0.01	0.28	0.27	0.25	0.23	0.23	0.14	0.13	1.92	2.1
2021-12-05 01:40:18	404	0.02	0.07	0.01	0.28	0.27	0.25	0.23	0.23	0.14	0.13	1.92	2.1
2021-12-05 01:40:49	405	0.02	0.07	0.01	0.28	0.27	0.25	0.23	0.22	0.13	0.13	1.92	2.3
2021-12-05 01:41:09	406	0.02	0.07	0.01	0.27	0.27	0.25	0.23	0.22	0.13	0.13	1.92	2.3
2021-12-05 01:41:19	407	0.02	0.07	0.01	0.27	0.27	0.25	0.23	0.22	0.13	0.13	1.93	2.31
2021-12-05 01:41:19	408	0.02	0.07	0.01	0.27	0.27	0.25	0.23	0.22	0.13	0.13	1.93	2.31
2021-12-05 01:41:49	409	0.02	0.07	0.01	0.27	0.27	0.25	0.23	0.22	0.13	0.12	1.93	2.24
2021-12-05 01:42:10	410	0.02	0.07	0.01	0.26	0.26	0.25	0.23	0.22	0.13	0.12	1.93	2.27
2021-12-05 01:42:20	411	0.02	0.07	0.01	0.26	0.26	0.24	0.22	0.22	0.13	0.12	1.93	2.33
2021-12-05 01:42:20	412	0.02	0.07	0.01	0.26	0.26	0.24	0.22	0.22	0.13	0.12	1.93	2.33
2021-12-05 01:42:50	413	0.02	0.07	0.02	0.26	0.26	0.24	0.22	0.22	0.15	0.14	1.93	2.47
2021-12-05 01:43:10	414	0.02	0.07	0.02	0.25	0.26	0.23	0.22	0.22	0.16	0.15	1.92	2.51
2021-12-05 01:43:20	415	0.02	0.07	0.02	0.25	0.26	0.23	0.21	0.23	0.16	0.15	1.92	2.37
2021-12-05 01:43:20	416	0.02	0.07	0.02	0.25	0.26	0.23	0.21	0.23	0.16	0.15	1.92	2.37
2021-12-05 01:43:51	417	0.02	0.07	0.02	0.25	0.26	0.23	0.21	0.23	0.18	0.17	1.92	2.21
2021-12-05 01:44:11	418	0.02	0.07	0.03	0.25	0.26	0.22	0.21	0.23	0.18	0.17	1.91	2.16
2021-12-05 01:44:11	419	0.02	0.07	0.03	0.25	0.26	0.22	0.21	0.23	0.18	0.17	1.91	2.16
2021-12-05 01:44:21	420	0.02	0.07	0.03	0.24	0.26	0.22	0.2	0.23	0.18	0.17	1.91	2.31
2021-12-05 01:44:51	421	0.02	0.07	0.03	0.24	0.26	0.22	0.2	0.23	0.17	0.16	1.91	2.28
2021-12-05 01:45:12	422	0.03	0.07	0.02	0.24	0.26	0.22	0.2	0.23	0.17	0.16	1.91	2.4
2021-12-05 01:45:12	423	0.03	0.07	0.02	0.24	0.26	0.22	0.2	0.23	0.17	0.16	1.91	2.4
2021-12-05 01:45:22	424	0.03	0.07	0.03	0.24	0.26	0.21	0.2	0.23	0.17	0.16	1.91	2.3
2021-12-05 01:45:52	425	0.03	0.07	0.02	0.24	0.25	0.21	0.19	0.23	0.17	0.16	1.92	2.25
2021-12-05 01:46:12	426	0.03	0.07	0.02	0.24	0.26	0.21	0.19	0.23	0.18	0.17	1.92	2.09
2021-12-05 01:46:12	427	0.03	0.07	0.02	0.24	0.26	0.21	0.19	0.23	0.18	0.17	1.92	2.09
2021-12-05 01:46:22	428	0.03	0.07	0.02	0.24	0.25	0.21	0.19	0.23	0.18	0.17	1.91	2.12
2021-12-05 01:46:53	429	0.03	0.07	0.02	0.24	0.25	0.21	0.19	0.22	0.18	0.17	1.91	2.16
2021-12-05 01:47:13	430	0.03	0.07	0.02	0.23	0.25	0.21	0.19	0.22	0.18	0.18	1.9	2.15
2021-12-05 01:47:13	431	0.03	0.07	0.02	0.23	0.25	0.21	0.19	0.22	0.18	0.18	1.9	2.15
2021-12-05 01:47:23	432	0.03	0.07	0.02	0.24	0.25	0.21	0.19	0.22	0.18	0.18	1.9	2.15
2021-12-05 01:47:53	433	0.03	0.07	0.02	0.23	0.25	0.21	0.19	0.22	0.2	0.19	1.9	2.14
2021-12-05 01:48:14	434	0.03	0.07	0.02	0.23	0.25	0.21	0.19	0.21	0.21	0.2	1.9	2.22
2021-12-05 01:48:14	435	0.03	0.07	0.02	0.23	0.25	0.21	0.19	0.21	0.21	0.2	1.9	2.22
2021-12-05 01:48:24	436	0.03	0.07	0.02	0.23	0.25	0.21	0.19	0.21	0.21	0.2	1.9	2.29
2021-12-05 01:48:54	437	0.03	0.06	0.02	0.23	0.25	0.2	0.19	0.21	0.22	0.2	1.91	2.45
2021-12-05 01:49:14	438	0.02	0.07	0.02	0.24	0.25	0.2	0.18	0.21	0.22	0.21	1.91	2.51
2021-12-05 01:49:14	439	0.02	0.07	0.02	0.24	0.25	0.2	0.18	0.21	0.22	0.21	1.91	2.51
2021-12-05 01:49:24	440	0.02	0.07	0.02	0.23	0.25	0.2	0.18	0.21	0.22	0.21	1.9	2.43
2021-12-05 01:49:55	441	0.02	0.07	0.02	0.24	0.25	0.2	0.18	0.2	0.21	0.2	1.9	2.31
2021-12-05 01:50:15	442	0.02	0.07	0.02	0.24	0.25	0.2	0.18	0.2	0.21	0.2	1.9	2.16
2021-12-05 01:50:15	443	0.02	0.07	0.02	0.24	0.25	0.2	0.18	0.2	0.21	0.2	1.9	2.16
2021-12-05 01:50:25	444	0.02	0.07	0.02	0.24	0.24	0.2	0.18	0.2	0.21	0.2	1.9	2.23
2021-12-05 01:50:55	445	0.02	0.07	0.02	0.24	0.24	0.2	0.18	0.2	0.21	0.2	1.9	2.24
2021-12-05 01:51:05	446	0.02	0.06	0.02	0.23	0.24	0.2	0.18	0.2	0.21	0.2	1.9	2.34
2021-12-05 01:51:05	447	0.02	0.06	0.02	0.23	0.24	0.2	0.18	0.2	0.21	0.2	1.9	2.34
2021-12-05 01:51:26	448	0.02	0.07	0.02	0.24	0.24	0.2	0.18	0.2	0.21	0.2	1.9	2.36
2021-12-05 01:51:56	449	0.02	0.07	0.02	0.23	0.24	0.2	0.18	0.19	0.21	0.2	1.9	2.33
2021-12-05 01:52:06	450	0.02	0.07	0.02	0.23	0.24	0.2	0.18	0.19	0.21	0.2	1.9	2.26
2021-12-05 01:52:06	451	0.02	0.07	0.02	0.23	0.24	0.2	0.18	0.19	0.21	0.2	1.9	2.26
2021-12-05 01:52:26	452	0.02	0.06	0.02	0.23	0.24	0.2	0.18	0.19	0.21	0.2	1.9	2.2
2021-12-05 01:52:57	453	0.02	0.06	0.02	0.23	0.24	0.21	0.19	0.19	0.21	0.2	1.9	2.19
2021-12-05 01:53:07	454	0.02	0.07	0.02	0.23	0.23	0.21	0.19	0.19	0.21	0.2	1.9	2.24
2021-12-05 01:53:07	455	0.02	0.07	0.02	0.23	0.23	0.21	0.19	0.19	0.21	0.2	1.9	2.24
2021-12-05 01:53:27	456	0.02	0.06	0.02	0.23	0.24	0.21	0.19	0.19	0.21	0.2	1.9	2.35
2021-12-05 01:53:57	457	0.02	0.07	0.02	0.22	0.23	0.21	0.19	0.19	0.2	0.2	1.91	2.06
2021-12-05 01:54:07	458	0.02	0.07	0.02	0.22	0.23	0.22	0.2	0.18	0.2	0.19	1.91	2.03
2021-12-05 01:54:07	459	0.02	0.07	0.02	0.22	0.23	0.22	0.2	0.18	0.2	0.19	1.91	2.03
2021-12-05 01:54:28	460	0.02	0.07	0.02	0.22	0.23	0.22	0.2	0.18	0.2	0.2	1.91	1.97
2021-12-05 01:54:58	461	0.02	0.07	0.02	0.22	0.23	0.22	0.2	0.18	0.2	0.19	1.91	2.22
2021-12-05 01:55:08	462	0.02	0.07	0.02	0.22	0.23	0.22	0.2	0.18	0.2	0.19	1.91	2.25
2021-12-05 01:55:08	463	0.02	0.07	0.02	0.22	0.23	0.22	0.2	0.18	0.2	0.19	1.91	2.25
2021-12-05 01:55:28	464	0.02	0.07	0.02	0.22	0.23	0.23	0.2	0.18	0.18	0.18	1.91	2.3
2021-12-05 01:55:59	465	0.02	0.06	0.02	0.21	0.23	0.23	0.21	0.18	0.17	0.16	1.92	2.27
2021-12-05 01:56:09	466	0.02	0.06	0.02	0.21	0.22	0.23	0.21	0.18	0.16	0.15	1.93	2.26
2021-12-05 01:56:09	467	0.02	0.06	0.02	0.21	0.22	0.23	0.21	0.18	0.16	0.15	1.93	2.26
2021-12-05 01:56:29	468	0.02	0.07	0.02	0.21	0.22	0.23	0.21	0.18	0.15	0.15	1.93	2.19
2021-12-05 01:56:39	469	0.02	0.06	0.02	0.21	0.22	0.24	0.21	0.18	0.15	0.14	1.92	2.12
2021-12-05 01:57:09	470	0.02	0.06	0.02	0.21	0.22	0.24	0.22	0.18	0.14	0.14	1.91	2.26
2021-12-05 01:57:09	471	0.02	0.06	0.02	0.21	0.22	0.24	0.22	0.18	0.14	0.14	1.91	2.26
2021-12-05 01:57:30	472	0.02	0.06	0.02	0.21	0.22	0.24	0.22	0.19	0.14	0.14	1.91	2.23
2021-12-05 01:57:40	473	0.02	0.06	0.02	0.2	0.22	0.24	0.22	0.19	0.14	0.14	1.91	2.16
2021-12-05 01:58:10	474	0.03	0.06	0.02	0.2	0.22	0.25	0.23	0.19	0.14	0.14	1.91	1.95
2021-12-05 01:58:10	475	0.03	0.06	0.02	0.2	0.22	0.25	0.23	0.19	0.14	0.14	1.91	1.95
2021-12-05 01:58:30	476	0.02	0.06	0.02	0.2	0.22	0.25	0.23	0.19	0.16	0.15	1.91	2.07
2021-12-05 01:58:40	477	0.02	0.06	0.02	0.2	0.22	0.25	0.23	0.19	0.16	0.15	1.91	2.16
2021-12-05 01:59:11	478	0.03	0.06	0.02	0.2	0.21	0.25	0.23	0.19	0.18	0.16	1.93	2.28
2021-12-05 01:59:11	479	0.03	0.06	0.02	0.2	0.21	0.25	0.23	0.19	0.18	0.16	1.93	2.28
2021-12-05 01:59:31	480	0.03	0.06	0.02	0.2	0.22	0.25	0.23	0.19	0.18	0.17	1.92	2.28
2021-12-05 01:59:41	481	0.02	0.06	0.02	0.2	0.21	0.26	0.23	0.2	0.18	0.17	1.92	2.22
2021-12-05 02:00:11	482	0.03	0.06	0.02	0.19	0.21	0.26	0.24	0.2	0.18	0.17	1.92	2.08
2021-12-05 02:00:11	483	0.03	0.06	0.02	0.19	0.21	0.26	0.24	0.2	0.18	0.17	1.92	2.08
2021-12-05 02:00:31	484	0.03	0.06	0.02	0.19	0.21	0.26	0.24	0.2	0.18	0.17	1.92	2.09
2021-12-05 02:00:42	485	0.03	0.06	0.02	0.19	0.21	0.26	0.24	0.2	0.18	0.17	1.92	2.18
2021-12-05 02:01:12	486	0.03	0.06	0.02	0.19	0.21	0.26	0.24	0.21	0.18	0.17	1.93	2.38
2021-12-05 02:01:12	487	0.03	0.06	0.02	0.19	0.21	0.26	0.24	0.21	0.18	0.17	1.93	2.38
2021-12-05 02:01:32	488	0.03	0.06	0.02	0.19	0.21	0.26	0.24	0.21	0.18	0.17	1.93	2.27
2021-12-05 02:01:42	489	0.03	0.06	0.02	0.19	0.21	0.26	0.24	0.21	0.18	0.17	1.92	2.24
2021-12-05 02:02:13	490	0.03	0.06	0.02	0.19	0.21	0.26	0.24	0.22	0.17	0.16	1.92	2.19
2021-12-05 02:02:13	491	0.03	0.06	0.02	0.19	0.21	0.26	0.24	0.22	0.17	0.16	1.92	2.19
2021-12-05 02:02:33	492	0.03	0.06	0.02	0.19	0.21	0.26	0.24	0.22	0.17	0.16	1.92	2.18
2021-12-05 02:02:43	493	0.03	0.06	0.02	0.19	0.21	0.26	0.24	0.22	0.17	0.16	1.92	2.16
2021-12-05 02:03:13	494	0.03	0.06	0.02	0.19	0.21	0.26	0.23	0.22	0.17	0.16	1.91	2.22
2021-12-05 02:03:13	495	0.03	0.06	0.02	0.19	0.21	0.26	0.23	0.22	0.17	0.16	1.91	2.22
2021-12-05 02:03:33	496	0.03	0.06	0.02	0.19	0.21	0.25	0.23	0.22	0.16	0.16	1.92	2.4
2021-12-05 02:03:44	497	0.03	0.06	0.02	0.2	0.21	0.25	0.23	0.22	0.16	0.16	1.91	2.34
2021-12-05 02:04:14	498	0.02	0.06	0.01	0.2	0.21	0.25	0.23	0.23	0.16	0.16	1.91	2.13
2021-12-05 02:04:14	499	0.02	0.06	0.01	0.2	0.21	0.25	0.23	0.23	0.16	0.16	1.91	2.13
2021-12-05 02:04:34	500	0.02	0.06	0.01	0.2	0.21	0.25	0.23	0.23	0.17	0.16	1.91	1.95
2021-12-05 02:04:44	501	0.02	0.07	0.02	0.2	0.21	0.24	0.22	0.23	0.17	0.16	1.91	2.04
2021-12-05 02:05:15	502	0.02	0.07	0.01	0.2	0.21	0.24	0.22	0.23	0.17	0.16	1.9	2.24
2021-12-05 02:05:15	503	0.02	0.07	0.01	0.2	0.21	0.24	0.22	0.23	0.17	0.16	1.9	2.24
2021-12-05 02:05:35	504	0.02	0.07	0.02	0.21	0.22	0.23	0.22	0.23	0.17	0.16	1.9	2.3
2021-12-05 02:05:45	505	0.02	0.07	0.02	0.21	0.21	0.23	0.21	0.23	0.17	0.16	1.91	2.32
2021-12-05 02:06:15	506	0.02	0.07	0.02	0.21	0.22	0.23	0.21	0.23	0.17	0.16	1.91	2.3
2021-12-05 02:06:15	507	0.02	0.07	0.02	0.21	0.22	0.23	0.21	0.23	0.17	0.16	1.91	2.3
2021-12-05 02:06:35	508	0.02	0.07	0.02	0.21	0.22	0.22	0.21	0.23	0.17	0.16	1.91	2.26
2021-12-05 02:06:46	509	0.02	0.07	0.02	0.21	0.22	0.22	0.2	0.23	0.16	0.16	1.91	2.23
2021-12-05 02:07:16	510	0.02	0.07	0.02	0.22	0.22	0.22	0.2	0.23	0.17	0.16	1.91	2.11
2021-12-05 02:07:16	511	0.02	0.07	0.02	0.22	0.22	0.22	0.2	0.23	0.17	0.16	1.91	2.11
2021-12-05 02:07:36	512	0.02	0.07	0.02	0.22	0.22	0.22	0.2	0.23	0.17	0.16	1.91	2.12
2021-12-05 02:07:46	513	0.02	0.07	0.01	0.22	0.22	0.22	0.2	0.23	0.17	0.16	1.91	2.02
2021-12-05 02:08:16	514	0.02	0.07	0.02	0.22	0.22	0.21	0.2	0.23	0.16	0.16	1.91	2
2021-12-05 02:08:16	515	0.02	0.07	0.02	0.22	0.22	0.21	0.2	0.23	0.16	0.16	1.91	2
2021-12-05 02:08:37	516	0.02	0.07	0.01	0.22	0.22	0.22	0.2	0.23	0.16	0.15	1.92	2.03
2021-12-05 02:08:47	517	0.02	0.07	0.01	0.22	0.22	0.22	0.2	0.23	0.15	0.15	1.91	2.13
2021-12-05 02:09:17	518	0.02	0.07	0.01	0.23	0.22	0.22	0.2	0.23	0.16	0.15	1.91	2.12
2021-12-05 02:09:17	519	0.02	0.07	0.01	0.23	0.22	0.22	0.2	0.23	0.16	0.15	1.91	2.12
2021-12-05 02:09:27	520	0.02	0.07	0.01	0.23	0.22	0.22	0.2	0.22	0.16	0.15	1.91	2.14
2021-12-05 02:09:47	521	0.02	0.07	0.01	0.23	0.22	0.22	0.2	0.22	0.16	0.15	1.91	2.13
2021-12-05 02:10:18	522	0.02	0.07	0.01	0.23	0.22	0.22	0.2	0.22	0.15	0.15	1.91	2.25
2021-12-05 02:10:18	523	0.02	0.07	0.01	0.23	0.22	0.22	0.2	0.22	0.15	0.15	1.91	2.25
2021-12-05 02:10:28	524	0.02	0.07	0.01	0.23	0.23	0.22	0.2	0.22	0.15	0.14	1.92	2.24
2021-12-05 02:10:48	525	0.02	0.07	0.01	0.24	0.23	0.22	0.2	0.21	0.14	0.14	1.91	2.21
2021-12-05 02:11:18	526	0.02	0.07	0.01	0.24	0.22	0.22	0.2	0.21	0.14	0.13	1.91	2.06
2021-12-05 02:11:18	527	0.02	0.07	0.01	0.24	0.22	0.22	0.2	0.21	0.14	0.13	1.91	2.06
2021-12-05 02:11:29	528	0.02	0.07	0.01	0.24	0.22	0.22	0.2	0.21	0.13	0.13	1.91	2.02
2021-12-05 02:11:49	529	0.02	0.07	0.01	0.24	0.23	0.22	0.2	0.21	0.13	0.12	1.91	1.98
2021-12-05 02:12:19	530	0.02	0.06	0.01	0.24	0.23	0.22	0.2	0.2	0.12	0.11	1.91	2.16
2021-12-05 02:12:19	531	0.02	0.06	0.01	0.24	0.23	0.22	0.2	0.2	0.12	0.11	1.91	2.16
2021-12-05 02:12:29	532	0.02	0.06	0.01	0.24	0.22	0.22	0.2	0.2	0.12	0.11	1.92	2.14
2021-12-05 02:12:49	533	0.02	0.06	0.01	0.24	0.23	0.22	0.2	0.2	0.12	0.11	1.92	2.34
2021-12-05 02:13:20	534	0.02	0.06	0.01	0.24	0.22	0.22	0.2	0.2	0.11	0.11	1.92	2.29
2021-12-05 02:13:20	535	0.02	0.06	0.01	0.24	0.22	0.22	0.2	0.2	0.11	0.11	1.92	2.29
2021-12-05 02:13:30	536	0.02	0.07	0.01	0.24	0.23	0.22	0.2	0.2	0.11	0.11	1.92	2.22
2021-12-05 02:13:50	537	0.02	0.06	0.01	0.24	0.23	0.22	0.2	0.2	0.11	0.11	1.92	2.16
2021-12-05 02:14:20	538	0.02	0.06	0.01	0.24	0.23	0.22	0.2	0.2	0.11	0.11	1.92	2.16
2021-12-05 02:14:20	539	0.02	0.06	0.01	0.24	0.23	0.22	0.2	0.2	0.11	0.11	1.92	2.16
2021-12-05 02:14:31	540	0.02	0.06	0.01	0.24	0.23	0.22	0.2	0.2	0.11	0.11	1.92	2.29
2021-12-05 02:14:51	541	0.02	0.06	0.01	0.24	0.23	0.22	0.2	0.2	0.11	0.11	1.92	2.3
2021-12-05 02:15:21	542	0.02	0.06	0.01	0.23	0.22	0.22	0.2	0.2	0.11	0.11	1.92	2.28
2021-12-05 02:15:21	543	0.02	0.06	0.01	0.23	0.22	0.22	0.2	0.2	0.11	0.11	1.92	2.28
2021-12-05 02:15:31	544	0.02	0.06	0.01	0.23	0.22	0.22	0.2	0.2	0.11	0.11	1.92	2.27
2021-12-05 02:15:51	545	0.02	0.06	0.01	0.23	0.22	0.22	0.2	0.2	0.11	0.11	1.92	2.24
2021-12-05 02:16:14	546	0.02	0.06	0.01	0.23	0.22	0.22	0.2	0.2	0.11	0.11	1.93	2.33
2021-12-05 02:16:14	547	0.02	0.06	0.01	0.23	0.22	0.22	0.2	0.2	0.11	0.11	1.93	2.33
2021-12-05 02:16:38	548	0.02	0.06	0.01	0.22	0.22	0.22	0.2	0.2	0.11	0.11	1.92	2.29
2021-12-05 02:16:48	549	0.02	0.06	0.01	0.22	0.22	0.22	0.2	0.2	0.11	0.11	1.93	2.35
2021-12-05 02:17:18	550	0.02	0.06	0.02	0.22	0.22	0.22	0.2	0.2	0.11	0.11	1.92	2.24
2021-12-05 02:17:18	551	0.02	0.06	0.02	0.22	0.22	0.22	0.2	0.2	0.11	0.11	1.92	2.24
2021-12-05 02:17:38	552	0.02	0.06	0.02	0.22	0.22	0.22	0.2	0.2	0.11	0.11	1.92	2.12
2021-12-05 02:17:48	553	0.02	0.06	0.02	0.22	0.22	0.22	0.2	0.2	0.11	0.11	1.92	2.12
2021-12-05 02:18:19	554	0.02	0.06	0.02	0.22	0.22	0.21	0.19	0.2	0.11	0.11	1.91	2.15
2021-12-05 02:18:19	555	0.02	0.06	0.02	0.22	0.22	0.21	0.19	0.2	0.11	0.11	1.91	2.15
2021-12-05 02:18:39	556	0.02	0.06	0.02	0.21	0.22	0.21	0.19	0.2	0.11	0.11	1.92	2.33
2021-12-05 02:18:49	557	0.02	0.06	0.02	0.21	0.22	0.21	0.19	0.2	0.11	0.11	1.92	2.31
2021-12-05 02:19:19	558	0.02	0.06	0.02	0.21	0.22	0.21	0.19	0.2	0.11	0.11	1.92	2.36
2021-12-05 02:19:19	559	0.02	0.06	0.02	0.21	0.22	0.21	0.19	0.2	0.11	0.11	1.92	2.36
2021-12-05 02:19:40	560	0.02	0.06	0.02	0.21	0.22	0.21	0.19	0.2	0.11	0.11	1.92	2.28
2021-12-05 02:19:50	561	0.02	0.06	0.02	0.21	0.22	0.21	0.19	0.2	0.11	0.11	1.92	2.33
2021-12-05 02:20:20	562	0.02	0.06	0.02	0.21	0.22	0.2	0.18	0.2	0.11	0.11	1.93	2.41
2021-12-05 02:20:20	563	0.02	0.06	0.02	0.21	0.22	0.2	0.18	0.2	0.11	0.11	1.93	2.41
2021-12-05 02:20:40	564	0.02	0.06	0.02	0.21	0.22	0.2	0.18	0.2	0.11	0.11	1.93	2.35
2021-12-05 02:20:50	565	0.02	0.06	0.02	0.21	0.22	0.2	0.18	0.2	0.11	0.11	1.94	2.25
2021-12-05 02:21:11	566	0.02	0.06	0.02	0.21	0.22	0.19	0.18	0.2	0.11	0.11	1.94	2.13
2021-12-05 02:21:11	567	0.02	0.06	0.02	0.21	0.22	0.19	0.18	0.2	0.11	0.11	1.94	2.13
2021-12-05 02:21:41	568	0.02	0.06	0.02	0.21	0.22	0.19	0.17	0.2	0.11	0.11	1.95	2.09
2021-12-05 02:21:51	569	0.02	0.06	0.02	0.21	0.22	0.19	0.17	0.2	0.11	0.1	1.95	2.17
2021-12-05 02:22:11	570	0.02	0.06	0.02	0.21	0.22	0.19	0.17	0.2	0.11	0.11	1.95	2.2
2021-12-05 02:22:11	571	0.02	0.06	0.02	0.21	0.22	0.19	0.17	0.2	0.11	0.11	1.95	2.2
2021-12-05 02:22:42	572	0.02	0.06	0.02	0.21	0.21	0.18	0.17	0.2	0.11	0.11	1.95	2.32
2021-12-05 02:22:52	573	0.02	0.06	0.02	0.21	0.22	0.18	0.16	0.19	0.11	0.1	1.96	2.36
2021-12-05 02:23:12	574	0.02	0.06	0.02	0.21	0.22	0.18	0.16	0.19	0.11	0.11	1.96	2.49
2021-12-05 02:23:12	575	0.02	0.06	0.02	0.21	0.22	0.18	0.16	0.19	0.11	0.11	1.96	2.49
2021-12-05 02:23:42	576	0.02	0.06	0.02	0.21	0.22	0.18	0.16	0.19	0.11	0.1	1.96	2.44
2021-12-05 02:23:52	577	0.02	0.06	0.02	0.21	0.22	0.18	0.16	0.19	0.11	0.1	1.96	2.28
2021-12-05 02:24:02	578	0.02	0.06	0.02	0.21	0.21	0.18	0.16	0.19	0.11	0.1	1.96	2.2
2021-12-05 02:24:02	579	0.02	0.06	0.02	0.21	0.21	0.18	0.16	0.19	0.11	0.1	1.96	2.2
2021-12-05 02:24:33	580	0.02	0.06	0.02	0.21	0.21	0.17	0.16	0.19	0.11	0.1	1.97	2.02
2021-12-05 02:24:53	581	0.02	0.06	0.02	0.21	0.21	0.17	0.16	0.18	0.11	0.1	1.97	2.12
2021-12-05 02:25:03	582	0.02	0.06	0.02	0.21	0.22	0.17	0.15	0.18	0.11	0.1	1.97	2.24
2021-12-05 02:25:03	583	0.02	0.06	0.02	0.21	0.22	0.17	0.15	0.18	0.11	0.1	1.97	2.24
2021-12-05 02:25:33	584	0.02	0.06	0.01	0.21	0.21	0.17	0.15	0.18	0.11	0.1	1.97	2.32
2021-12-05 02:25:54	585	0.02	0.06	0.02	0.21	0.21	0.17	0.15	0.18	0.11	0.1	1.97	2.27
2021-12-05 02:26:04	586	0.02	0.06	0.01	0.21	0.21	0.17	0.15	0.18	0.11	0.1	1.97	2.26
2021-12-05 02:26:04	587	0.02	0.06	0.01	0.21	0.21	0.17	0.15	0.18	0.11	0.1	1.97	2.26
2021-12-05 02:26:34	588	0.02	0.06	0.01	0.21	0.21	0.17	0.15	0.18	0.11	0.1	1.96	2.23
2021-12-05 02:26:54	589	0.02	0.06	0.01	0.21	0.21	0.17	0.15	0.17	0.11	0.1	1.97	2.21
2021-12-05 02:27:04	590	0.02	0.06	0.02	0.21	0.21	0.17	0.15	0.17	0.11	0.1	1.97	2.32
2021-12-05 02:27:04	591	0.02	0.06	0.02	0.21	0.21	0.17	0.15	0.17	0.11	0.1	1.97	2.32
2021-12-05 02:27:35	592	0.02	0.06	0.01	0.21	0.21	0.17	0.15	0.17	0.11	0.1	1.97	2.29
2021-12-05 02:27:55	593	0.02	0.06	0.01	0.2	0.21	0.17	0.15	0.16	0.11	0.1	1.97	2.5
2021-12-05 02:27:55	594	0.02	0.06	0.01	0.2	0.21	0.17	0.15	0.16	0.11	0.1	1.97	2.5
2021-12-05 02:28:05	595	0.02	0.06	0.01	0.2	0.21	0.17	0.15	0.17	0.1	0.1	1.97	2.37
2021-12-05 02:28:35	596	0.02	0.06	0.01	0.2	0.21	0.17	0.15	0.16	0.1	0.1	1.97	2.45
2021-12-05 02:28:56	597	0.02	0.06	0.01	0.2	0.21	0.17	0.15	0.16	0.1	0.1	1.97	2.36
2021-12-05 02:28:56	598	0.02	0.06	0.01	0.2	0.21	0.17	0.15	0.16	0.1	0.1	1.97	2.36
2021-12-05 02:29:06	599	0.02	0.06	0.01	0.2	0.21	0.17	0.15	0.16	0.11	0.1	1.97	2.29
2021-12-05 02:29:36	600	0.02	0.06	0.01	0.2	0.2	0.17	0.15	0.16	0.1	0.1	1.97	2.29
2021-12-05 02:29:56	601	0.02	0.06	0.01	0.2	0.2	0.17	0.15	0.16	0.1	0.1	1.97	2.22
2021-12-05 02:29:56	602	0.02	0.06	0.01	0.2	0.2	0.17	0.15	0.16	0.1	0.1	1.97	2.22
2021-12-05 02:30:06	603	0.02	0.06	0.01	0.2	0.2	0.17	0.15	0.16	0.1	0.1	1.97	2.21
2021-12-05 02:30:37	604	0.02	0.06	0.01	0.19	0.2	0.17	0.15	0.15	0.1	0.1	1.97	2
2021-12-05 02:30:57	605	0.02	0.06	0.01	0.19	0.2	0.17	0.15	0.15	0.1	0.1	1.97	2.06
2021-12-05 02:30:57	606	0.02	0.06	0.01	0.19	0.2	0.17	0.15	0.15	0.1	0.1	1.97	2.06
2021-12-05 02:31:07	607	0.02	0.05	0.01	0.19	0.2	0.17	0.15	0.15	0.11	0.1	1.97	2.02
2021-12-05 02:31:37	608	0.02	0.06	0.01	0.19	0.2	0.17	0.15	0.15	0.1	0.1	1.99	2.24
2021-12-05 02:31:58	609	0.02	0.05	0.01	0.19	0.19	0.17	0.15	0.15	0.1	0.1	2	2.23
2021-12-05 02:31:58	610	0.02	0.05	0.01	0.19	0.19	0.17	0.15	0.15	0.1	0.1	2	2.23
2021-12-05 02:32:08	611	0.02	0.05	0.01	0.18	0.2	0.17	0.15	0.15	0.1	0.1	1.99	2.25
2021-12-05 02:32:38	612	0.02	0.05	0.01	0.18	0.19	0.17	0.15	0.15	0.1	0.1	1.98	2.11
2021-12-05 02:32:58	613	0.02	0.05	0.01	0.18	0.19	0.17	0.15	0.15	0.1	0.1	1.98	2.14
2021-12-05 02:32:58	614	0.02	0.05	0.01	0.18	0.19	0.17	0.15	0.15	0.1	0.1	1.98	2.14
2021-12-05 02:33:08	615	0.02	0.05	0.01	0.18	0.19	0.17	0.15	0.15	0.1	0.1	1.98	2.18
2021-12-05 02:33:39	616	0.02	0.05	0.01	0.17	0.19	0.17	0.15	0.15	0.1	0.1	1.97	2.12
2021-12-05 02:33:59	617	0.02	0.05	0.01	0.17	0.19	0.17	0.15	0.15	0.1	0.1	1.97	2.05
2021-12-05 02:33:59	618	0.02	0.05	0.01	0.17	0.19	0.17	0.15	0.15	0.1	0.1	1.97	2.05
2021-12-05 02:34:09	619	0.02	0.06	0.01	0.17	0.19	0.17	0.15	0.15	0.1	0.1	1.96	2.07
2021-12-05 02:34:39	620	0.02	0.05	0.01	0.17	0.18	0.17	0.15	0.15	0.1	0.1	1.97	2.17
2021-12-05 02:35:00	621	0.02	0.05	0.01	0.17	0.18	0.16	0.15	0.15	0.1	0.1	1.97	2.15
2021-12-05 02:35:00	622	0.02	0.05	0.01	0.17	0.18	0.16	0.15	0.15	0.1	0.1	1.97	2.15
2021-12-05 02:35:10	623	0.02	0.05	0.01	0.17	0.18	0.17	0.15	0.15	0.1	0.1	1.97	2.18
2021-12-05 02:35:40	624	0.02	0.05	0.01	0.16	0.18	0.17	0.15	0.15	0.1	0.1	1.97	2.44
2021-12-05 02:36:00	625	0.02	0.05	0.01	0.17	0.18	0.16	0.15	0.15	0.1	0.1	1.97	2.44
2021-12-05 02:36:00	626	0.02	0.05	0.01	0.17	0.18	0.16	0.15	0.15	0.1	0.1	1.97	2.44
2021-12-05 02:36:10	627	0.02	0.05	0.01	0.16	0.18	0.16	0.15	0.15	0.1	0.1	1.97	2.43
2021-12-05 02:36:41	628	0.02	0.05	0.01	0.16	0.18	0.16	0.15	0.15	0.1	0.1	1.97	2.24
2021-12-05 02:37:01	629	0.02	0.05	0.01	0.16	0.18	0.16	0.15	0.15	0.1	0.1	1.96	2.33
2021-12-05 02:37:01	630	0.02	0.05	0.01	0.16	0.18	0.16	0.15	0.15	0.1	0.1	1.96	2.33
2021-12-05 02:37:11	631	0.02	0.05	0.01	0.16	0.18	0.16	0.15	0.15	0.1	0.1	1.96	2.39
2021-12-05 02:37:41	632	0.02	0.05	0.01	0.16	0.18	0.16	0.15	0.15	0.1	0.1	1.96	2.34
2021-12-05 02:38:01	633	0.02	0.06	0.01	0.16	0.18	0.16	0.15	0.15	0.1	0.1	1.96	2.24
2021-12-05 02:38:01	634	0.02	0.06	0.01	0.16	0.18	0.16	0.15	0.15	0.1	0.1	1.96	2.24
2021-12-05 02:38:12	635	0.02	0.05	0.01	0.16	0.18	0.16	0.15	0.15	0.1	0.1	1.96	2.19
2021-12-05 02:38:42	636	0.02	0.05	0.01	0.16	0.17	0.16	0.15	0.15	0.1	0.1	1.96	2.19
2021-12-05 02:39:02	637	0.02	0.05	0.01	0.16	0.17	0.16	0.15	0.15	0.1	0.1	1.97	2.3
2021-12-05 02:39:02	638	0.02	0.05	0.01	0.16	0.17	0.16	0.15	0.15	0.1	0.1	1.97	2.3
2021-12-05 02:39:12	639	0.02	0.05	0.01	0.16	0.17	0.16	0.15	0.15	0.1	0.1	1.98	2.31
2021-12-05 02:39:43	640	0.02	0.05	0.01	0.16	0.17	0.16	0.15	0.15	0.1	0.1	1.97	2.25
2021-12-05 02:40:03	641	0.02	0.05	0.01	0.16	0.17	0.16	0.15	0.14	0.1	0.1	1.96	2.14
2021-12-05 02:40:03	642	0.02	0.05	0.01	0.16	0.17	0.16	0.15	0.14	0.1	0.1	1.96	2.14
2021-12-05 02:40:13	643	0.02	0.05	0.01	0.15	0.17	0.16	0.15	0.15	0.1	0.1	1.96	2.2
2021-12-05 02:40:43	644	0.02	0.05	0.01	0.15	0.17	0.16	0.15	0.15	0.11	0.1	1.96	2.25
2021-12-05 02:41:03	645	0.02	0.06	0.01	0.15	0.17	0.16	0.15	0.15	0.11	0.1	1.96	2.31
2021-12-05 02:41:03	646	0.02	0.06	0.01	0.15	0.17	0.16	0.15	0.15	0.11	0.1	1.96	2.31
2021-12-05 02:41:14	647	0.02	0.05	0.01	0.16	0.17	0.16	0.15	0.14	0.11	0.1	1.96	2.3
2021-12-05 02:41:44	648	0.02	0.06	0.01	0.15	0.17	0.16	0.15	0.14	0.1	0.1	1.96	2.36
2021-12-05 02:42:04	649	0.02	0.05	0.01	0.15	0.17	0.16	0.15	0.14	0.11	0.1	1.96	2.3
2021-12-05 02:42:04	650	0.02	0.05	0.01	0.15	0.17	0.16	0.15	0.14	0.11	0.1	1.96	2.3
2021-12-05 02:42:14	651	0.02	0.06	0.01	0.15	0.17	0.16	0.15	0.14	0.11	0.1	1.96	2.28
2021-12-05 02:42:44	652	0.02	0.06	0.01	0.15	0.17	0.16	0.15	0.14	0.1	0.1	1.96	2.22
2021-12-05 02:42:55	653	0.02	0.05	0.01	0.15	0.17	0.16	0.15	0.15	0.1	0.1	1.96	2.12
2021-12-05 02:42:55	654	0.02	0.05	0.01	0.15	0.17	0.16	0.15	0.15	0.1	0.1	1.96	2.12
2021-12-05 02:43:15	655	0.02	0.05	0.01	0.15	0.16	0.16	0.15	0.14	0.11	0.1	1.97	2.15
2021-12-05 02:43:45	656	0.02	0.05	0.01	0.15	0.17	0.16	0.15	0.14	0.11	0.1	1.97	2.25
2021-12-05 02:43:55	657	0.02	0.06	0.01	0.15	0.16	0.17	0.15	0.14	0.1	0.1	1.97	2.31
2021-12-05 02:43:55	658	0.02	0.06	0.01	0.15	0.16	0.17	0.15	0.14	0.1	0.1	1.97	2.31
2021-12-05 02:44:15	659	0.02	0.05	0.01	0.15	0.16	0.16	0.15	0.14	0.11	0.1	1.96	2.37
2021-12-05 02:44:26	660	0.02	0.06	0.01	0.15	0.16	0.16	0.15	0.14	0.11	0.1	1.96	2.34
2021-12-05 02:44:56	661	0.02	0.05	0.01	0.15	0.16	0.16	0.15	0.14	0.11	0.1	1.97	2.31
2021-12-05 02:44:56	662	0.02	0.05	0.01	0.15	0.16	0.16	0.15	0.14	0.11	0.1	1.97	2.31
2021-12-05 02:45:16	663	0.02	0.05	0.01	0.15	0.16	0.17	0.15	0.14	0.1	0.1	1.97	2.12
2021-12-05 02:45:26	664	0.02	0.05	0.01	0.15	0.16	0.17	0.15	0.14	0.11	0.1	1.97	2.12
2021-12-05 02:45:57	665	0.02	0.05	0.01	0.15	0.16	0.16	0.15	0.14	0.11	0.1	1.97	2.24
2021-12-05 02:45:57	666	0.02	0.05	0.01	0.15	0.16	0.16	0.15	0.14	0.11	0.1	1.97	2.24
2021-12-05 02:46:17	667	0.02	0.05	0.01	0.15	0.16	0.16	0.15	0.14	0.1	0.1	1.98	2.5
2021-12-05 02:46:27	668	0.02	0.05	0.01	0.15	0.16	0.16	0.15	0.14	0.11	0.1	1.98	2.48
2021-12-05 02:46:57	669	0.02	0.05	0.01	0.15	0.16	0.16	0.15	0.14	0.11	0.1	1.97	2.46
2021-12-05 02:46:57	670	0.02	0.05	0.01	0.15	0.16	0.16	0.15	0.14	0.11	0.1	1.97	2.46
2021-12-05 02:47:17	671	0.02	0.05	0.01	0.15	0.16	0.16	0.15	0.14	0.1	0.1	1.98	2.28
2021-12-05 02:47:28	672	0.02	0.05	0.01	0.15	0.16	0.16	0.15	0.14	0.1	0.1	1.98	2.3
2021-12-05 02:47:58	673	0.02	0.05	0.01	0.15	0.16	0.17	0.15	0.14	0.1	0.1	1.97	2.09
2021-12-05 02:47:58	674	0.02	0.05	0.01	0.15	0.16	0.17	0.15	0.14	0.1	0.1	1.97	2.09
2021-12-05 02:48:18	675	0.02	0.05	0.01	0.15	0.16	0.17	0.15	0.14	0.1	0.1	1.97	2.33
2021-12-05 02:48:28	676	0.02	0.05	0.01	0.15	0.16	0.17	0.15	0.14	0.1	0.1	1.97	2.33
2021-12-05 02:48:59	677	0.02	0.05	0.01	0.15	0.16	0.17	0.15	0.14	0.1	0.1	1.98	2.41
2021-12-05 02:48:59	678	0.02	0.05	0.01	0.15	0.16	0.17	0.15	0.14	0.1	0.1	1.98	2.41
2021-12-05 02:49:19	679	0.02	0.05	0.01	0.15	0.16	0.17	0.15	0.14	0.1	0.1	1.98	2.28
2021-12-05 02:49:29	680	0.02	0.05	0.01	0.15	0.16	0.17	0.15	0.15	0.1	0.1	1.98	2.28
2021-12-05 02:49:59	681	0.02	0.05	0.01	0.15	0.16	0.17	0.15	0.15	0.1	0.1	1.97	2.22
2021-12-05 02:49:59	682	0.02	0.05	0.01	0.15	0.16	0.17	0.15	0.15	0.1	0.1	1.97	2.22
2021-12-05 02:50:19	683	0.02	0.05	0.01	0.15	0.16	0.17	0.15	0.14	0.1	0.1	1.97	2.22
2021-12-05 02:50:30	684	0.02	0.05	0.01	0.15	0.16	0.17	0.15	0.15	0.1	0.1	1.97	2.21
2021-12-05 02:51:00	685	0.02	0.05	0.01	0.15	0.16	0.17	0.15	0.14	0.1	0.1	1.98	2.31
2021-12-05 02:51:00	686	0.02	0.05	0.01	0.15	0.16	0.17	0.15	0.14	0.1	0.1	1.98	2.31
2021-12-05 02:51:20	687	0.02	0.05	0.01	0.15	0.16	0.17	0.15	0.15	0.1	0.1	1.97	2.39
2021-12-05 02:51:30	688	0.02	0.05	0.01	0.15	0.16	0.17	0.15	0.15	0.1	0.1	1.97	2.33
2021-12-05 02:52:00	689	0.02	0.05	0.01	0.15	0.16	0.17	0.15	0.15	0.1	0.1	1.98	2.33
2021-12-05 02:52:00	690	0.02	0.05	0.01	0.15	0.16	0.17	0.15	0.15	0.1	0.1	1.98	2.33
2021-12-05 02:52:21	691	0.02	0.05	0.01	0.15	0.16	0.17	0.15	0.14	0.1	0.1	1.99	2.27
2021-12-05 02:52:31	692	0.02	0.05	0.01	0.15	0.15	0.17	0.15	0.15	0.1	0.1	1.98	2.29
2021-12-05 02:53:01	693	0.02	0.05	0.01	0.15	0.16	0.17	0.15	0.15	0.1	0.1	1.99	2.2
2021-12-05 02:53:01	694	0.02	0.05	0.01	0.15	0.16	0.17	0.15	0.15	0.1	0.1	1.99	2.2
2021-12-05 02:53:21	695	0.02	0.05	0.01	0.15	0.16	0.17	0.15	0.15	0.1	0.1	1.98	2.09
2021-12-05 02:53:31	696	0.02	0.05	0.01	0.15	0.16	0.17	0.15	0.15	0.1	0.1	1.99	2.19
2021-12-05 02:54:02	697	0.02	0.05	0.01	0.15	0.16	0.17	0.15	0.15	0.1	0.1	1.98	2.22
2021-12-05 02:54:02	698	0.02	0.05	0.01	0.15	0.16	0.17	0.15	0.15	0.1	0.1	1.98	2.22
2021-12-05 02:54:22	699	0.02	0.05	0.01	0.15	0.16	0.17	0.15	0.15	0.1	0.1	1.98	2.19
2021-12-05 02:54:32	700	0.02	0.05	0.01	0.15	0.16	0.17	0.15	0.15	0.1	0.1	1.98	2.18
2021-12-05 02:55:02	701	0.02	0.05	0.01	0.15	0.15	0.17	0.15	0.15	0.1	0.1	1.98	2.13
2021-12-05 02:55:02	702	0.02	0.05	0.01	0.15	0.15	0.17	0.15	0.15	0.1	0.1	1.98	2.13
2021-12-05 02:55:23	703	0.02	0.05	0.01	0.15	0.15	0.17	0.15	0.15	0.1	0.1	1.98	2.32
2021-12-05 02:55:33	704	0.02	0.05	0.01	0.15	0.16	0.17	0.15	0.15	0.1	0.1	1.98	2.34
2021-12-05 02:56:03	705	0.02	0.05	0.01	0.15	0.15	0.17	0.15	0.15	0.1	0.1	1.98	2.45
2021-12-05 02:56:03	706	0.02	0.05	0.01	0.15	0.15	0.17	0.15	0.15	0.1	0.1	1.98	2.45
2021-12-05 02:56:23	707	0.02	0.05	0.01	0.15	0.15	0.17	0.15	0.15	0.1	0.1	1.98	2.38
2021-12-05 02:56:33	708	0.02	0.05	0.01	0.15	0.15	0.17	0.15	0.15	0.1	0.1	1.98	2.37
2021-12-05 02:57:04	709	0.02	0.05	0.01	0.15	0.15	0.17	0.15	0.15	0.1	0.1	1.98	2.34
2021-12-05 02:57:04	710	0.02	0.05	0.01	0.15	0.15	0.17	0.15	0.15	0.1	0.1	1.98	2.34
2021-12-05 02:57:24	711	0.02	0.05	0.01	0.15	0.15	0.17	0.15	0.15	0.1	0.1	1.99	2.33
2021-12-05 02:57:34	712	0.02	0.05	0.01	0.15	0.15	0.17	0.15	0.15	0.1	0.1	1.99	2.39
2021-12-05 02:58:04	713	0.02	0.05	0.01	0.15	0.15	0.17	0.15	0.15	0.1	0.1	1.99	2.32
2021-12-05 02:58:04	714	0.02	0.05	0.01	0.15	0.15	0.17	0.15	0.15	0.1	0.1	1.99	2.32
2021-12-05 02:58:25	715	0.02	0.05	0.01	0.15	0.15	0.17	0.15	0.15	0.1	0.1	1.99	2.31
2021-12-05 02:58:35	716	0.02	0.05	0.01	0.15	0.15	0.17	0.15	0.15	0.1	0.1	1.99	2.3
2021-12-05 02:59:05	717	0.02	0.05	0.01	0.15	0.16	0.17	0.15	0.15	0.1	0.09	1.99	2.37
2021-12-05 02:59:05	718	0.02	0.05	0.01	0.15	0.16	0.17	0.15	0.15	0.1	0.09	1.99	2.37
2021-12-05 02:59:25	719	0.02	0.05	0.01	0.15	0.15	0.17	0.15	0.15	0.1	0.09	1.99	2.41
2021-12-05 02:59:35	720	0.02	0.05	0.01	0.15	0.15	0.17	0.15	0.15	0.1	0.09	1.99	2.31
2021-12-05 03:00:06	721	0.02	0.05	0.01	0.15	0.15	0.17	0.15	0.15	0.09	0.09	1.99	2.3
2021-12-05 03:00:06	722	0.02	0.05	0.01	0.15	0.15	0.17	0.15	0.15	0.09	0.09	1.99	2.3
2021-12-05 03:00:26	723	0.02	0.05	0.01	0.15	0.15	0.17	0.15	0.15	0.1	0.09	1.98	2.28
2021-12-05 03:00:36	724	0.02	0.05	0.01	0.15	0.16	0.17	0.15	0.15	0.1	0.09	1.99	2.35
2021-12-05 03:01:06	725	0.02	0.05	0.01	0.15	0.15	0.17	0.15	0.15	0.1	0.09	1.99	2.36
2021-12-05 03:01:06	726	0.02	0.05	0.01	0.15	0.15	0.17	0.15	0.15	0.1	0.09	1.99	2.36
2021-12-05 03:01:16	727	0.02	0.05	0.01	0.15	0.16	0.17	0.15	0.15	0.1	0.1	1.99	2.35
2021-12-05 03:01:37	728	0.02	0.05	0.01	0.15	0.15	0.17	0.15	0.15	0.1	0.09	1.98	2.37
2021-12-05 03:02:07	729	0.02	0.05	0.01	0.15	0.15	0.17	0.15	0.15	0.1	0.09	1.99	2.28
2021-12-05 03:02:07	730	0.02	0.05	0.01	0.15	0.15	0.17	0.15	0.15	0.1	0.09	1.99	2.28
2021-12-05 03:02:17	731	0.02	0.05	0.01	0.15	0.15	0.17	0.15	0.15	0.1	0.09	1.99	2.31
2021-12-05 03:02:37	732	0.02	0.05	0.01	0.15	0.16	0.17	0.15	0.15	0.1	0.09	1.98	2.27
2021-12-05 03:03:08	733	0.02	0.05	0.01	0.16	0.15	0.17	0.15	0.15	0.1	0.09	1.99	2.28
2021-12-05 03:03:08	734	0.02	0.05	0.01	0.16	0.15	0.17	0.15	0.15	0.1	0.09	1.99	2.28
2021-12-05 03:03:18	735	0.02	0.05	0.01	0.16	0.15	0.17	0.15	0.15	0.1	0.09	1.99	2.2
2021-12-05 03:03:38	736	0.02	0.05	0.01	0.16	0.15	0.17	0.15	0.15	0.1	0.1	1.98	2.32
2021-12-05 03:04:08	737	0.02	0.05	0.01	0.16	0.16	0.17	0.15	0.15	0.1	0.09	1.99	2.38
2021-12-05 03:04:08	738	0.02	0.05	0.01	0.16	0.16	0.17	0.15	0.15	0.1	0.09	1.99	2.38
2021-12-05 03:04:18	739	0.02	0.05	0.01	0.16	0.16	0.17	0.15	0.15	0.1	0.1	1.99	2.43
2021-12-05 03:04:39	740	0.02	0.05	0.01	0.15	0.16	0.17	0.15	0.15	0.1	0.09	1.99	2.37
2021-12-05 03:05:09	741	0.02	0.05	0.01	0.16	0.16	0.17	0.15	0.15	0.1	0.09	1.98	2.23
2021-12-05 03:05:09	742	0.02	0.05	0.01	0.16	0.16	0.17	0.15	0.15	0.1	0.09	1.98	2.23
2021-12-05 03:05:19	743	0.02	0.05	0.01	0.15	0.15	0.17	0.15	0.15	0.1	0.09	1.98	2.24
2021-12-05 03:05:39	744	0.02	0.05	0.01	0.16	0.16	0.17	0.15	0.15	0.1	0.09	1.98	2.33
2021-12-05 03:06:10	745	0.02	0.05	0.01	0.15	0.16	0.17	0.15	0.15	0.1	0.1	1.97	2.45
2021-12-05 03:06:10	746	0.02	0.05	0.01	0.15	0.16	0.17	0.15	0.15	0.1	0.1	1.97	2.45
2021-12-05 03:06:20	747	0.02	0.05	0.01	0.16	0.16	0.17	0.15	0.15	0.1	0.1	1.98	2.38
2021-12-05 03:06:40	748	0.02	0.05	0.01	0.16	0.16	0.17	0.15	0.15	0.1	0.09	1.97	2.39
2021-12-05 03:06:40	749	0.02	0.05	0.01	0.16	0.16	0.17	0.15	0.15	0.1	0.09	1.97	2.39
2021-12-05 03:07:10	750	0.02	0.05	0.01	0.15	0.16	0.16	0.15	0.15	0.1	0.09	1.98	2.34
2021-12-05 03:07:20	751	0.02	0.05	0.01	0.16	0.16	0.17	0.15	0.15	0.1	0.09	1.98	2.41
2021-12-05 03:07:41	752	0.02	0.05	0.01	0.16	0.15	0.17	0.15	0.15	0.1	0.09	1.98	2.33
2021-12-05 03:07:41	753	0.02	0.05	0.01	0.16	0.15	0.17	0.15	0.15	0.1	0.09	1.98	2.33
2021-12-05 03:07:51	754	0.02	0.05	0.01	0.15	0.16	0.16	0.15	0.15	0.1	0.09	1.98	2.4
2021-12-05 03:08:21	755	0.02	0.05	0.01	0.16	0.15	0.17	0.15	0.15	0.1	0.09	1.97	2.4
2021-12-05 03:08:41	756	0.02	0.05	0.01	0.16	0.16	0.16	0.15	0.15	0.09	0.09	1.97	2.32
2021-12-05 03:08:41	757	0.02	0.05	0.01	0.16	0.16	0.16	0.15	0.15	0.09	0.09	1.97	2.32
2021-12-05 03:08:51	758	0.02	0.05	0.01	0.16	0.16	0.16	0.15	0.15	0.09	0.09	1.98	2.29
2021-12-05 03:09:22	759	0.02	0.05	0.01	0.15	0.16	0.17	0.15	0.15	0.09	0.09	1.98	2.31
2021-12-05 03:09:42	760	0.02	0.05	0.01	0.16	0.15	0.16	0.15	0.15	0.09	0.09	1.98	2.31
2021-12-05 03:09:42	761	0.02	0.05	0.01	0.16	0.15	0.16	0.15	0.15	0.09	0.09	1.98	2.31
2021-12-05 03:09:52	762	0.02	0.05	0.01	0.16	0.15	0.16	0.15	0.15	0.09	0.09	1.98	2.25
2021-12-05 03:10:22	763	0.02	0.05	0.01	0.15	0.16	0.16	0.15	0.15	0.1	0.09	1.99	2.18
2021-12-05 03:10:43	764	0.02	0.05	0.01	0.15	0.15	0.16	0.15	0.15	0.1	0.09	1.99	2.38
2021-12-05 03:10:43	765	0.02	0.05	0.01	0.15	0.15	0.16	0.15	0.15	0.1	0.09	1.99	2.38
2021-12-05 03:10:53	766	0.02	0.05	0.01	0.15	0.15	0.16	0.15	0.15	0.1	0.09	1.98	2.44
2021-12-05 03:11:23	767	0.02	0.05	0.01	0.15	0.15	0.16	0.15	0.15	0.1	0.09	1.99	2.38
2021-12-05 03:11:43	768	0.02	0.05	0.01	0.15	0.15	0.16	0.15	0.15	0.09	0.09	2	2.37
2021-12-05 03:11:43	769	0.02	0.05	0.01	0.15	0.15	0.16	0.15	0.15	0.09	0.09	2	2.37
2021-12-05 03:11:53	770	0.02	0.05	0.01	0.16	0.15	0.16	0.15	0.14	0.09	0.09	1.99	2.33
2021-12-05 03:12:24	771	0.02	0.05	0.01	0.15	0.16	0.16	0.15	0.14	0.1	0.09	1.99	2.45
2021-12-05 03:12:44	772	0.02	0.05	0.01	0.15	0.15	0.16	0.15	0.15	0.1	0.09	1.99	2.44
2021-12-05 03:12:44	773	0.02	0.05	0.01	0.15	0.15	0.16	0.15	0.15	0.1	0.09	1.99	2.44
2021-12-05 03:12:54	774	0.02	0.05	0.01	0.15	0.15	0.16	0.15	0.15	0.1	0.1	1.99	2.51
2021-12-05 03:13:24	775	0.02	0.05	0.01	0.15	0.15	0.16	0.15	0.14	0.1	0.1	1.99	2.33
2021-12-05 03:13:45	776	0.02	0.05	0.01	0.15	0.15	0.16	0.15	0.14	0.1	0.1	1.99	2.25
2021-12-05 03:13:45	777	0.02	0.05	0.01	0.15	0.15	0.16	0.15	0.14	0.1	0.1	1.99	2.25
2021-12-05 03:13:55	778	0.02	0.05	0.01	0.15	0.15	0.16	0.15	0.14	0.1	0.09	1.99	2.22
2021-12-05 03:14:25	779	0.02	0.05	0.01	0.15	0.15	0.16	0.15	0.14	0.1	0.09	1.98	2.45
2021-12-05 03:14:45	780	0.02	0.05	0.01	0.15	0.15	0.16	0.15	0.14	0.1	0.1	1.98	2.48
2021-12-05 03:14:45	781	0.02	0.05	0.01	0.15	0.15	0.16	0.15	0.14	0.1	0.1	1.98	2.48
2021-12-05 03:14:55	782	0.02	0.05	0.01	0.15	0.15	0.16	0.15	0.14	0.1	0.09	1.98	2.53
2021-12-05 03:15:26	783	0.02	0.05	0.01	0.15	0.15	0.16	0.15	0.14	0.1	0.09	1.98	2.32
2021-12-05 03:15:46	784	0.02	0.05	0.01	0.15	0.15	0.16	0.15	0.15	0.1	0.09	1.98	2.23
2021-12-05 03:15:46	785	0.02	0.05	0.01	0.15	0.15	0.16	0.15	0.15	0.1	0.09	1.98	2.23
2021-12-05 03:15:56	786	0.02	0.05	0.01	0.15	0.15	0.16	0.15	0.14	0.1	0.1	1.98	2.24
2021-12-05 03:16:26	787	0.02	0.05	0.01	0.15	0.15	0.16	0.15	0.14	0.1	0.09	1.98	2.29
2021-12-05 03:16:47	788	0.02	0.05	0.01	0.15	0.15	0.16	0.15	0.14	0.1	0.1	1.98	2.47
2021-12-05 03:16:47	789	0.02	0.05	0.01	0.15	0.15	0.16	0.15	0.14	0.1	0.1	1.98	2.47
2021-12-05 03:16:57	790	0.02	0.05	0.01	0.15	0.15	0.16	0.15	0.14	0.1	0.1	1.98	2.44
2021-12-05 03:17:27	791	0.02	0.05	0.01	0.15	0.15	0.16	0.15	0.14	0.1	0.1	1.98	2.46
2021-12-05 03:17:47	792	0.02	0.05	0.01	0.15	0.15	0.16	0.15	0.14	0.1	0.1	1.99	2.23
2021-12-05 03:17:47	793	0.02	0.05	0.01	0.15	0.15	0.16	0.15	0.14	0.1	0.1	1.99	2.23
2021-12-05 03:17:57	794	0.02	0.05	0.01	0.15	0.15	0.17	0.15	0.14	0.1	0.1	1.99	2.21
2021-12-05 03:18:28	795	0.02	0.05	0.01	0.15	0.15	0.16	0.15	0.14	0.1	0.1	1.99	2.11
2021-12-05 03:18:38	796	0.02	0.05	0.01	0.15	0.15	0.16	0.15	0.14	0.1	0.1	1.99	2.13
2021-12-05 03:18:38	797	0.02	0.05	0.01	0.15	0.15	0.16	0.15	0.14	0.1	0.1	1.99	2.13
2021-12-05 03:18:58	798	0.02	0.05	0.01	0.15	0.15	0.16	0.15	0.14	0.1	0.1	1.99	2.26
2021-12-05 03:19:28	799	0.02	0.05	0.01	0.15	0.15	0.16	0.15	0.14	0.1	0.1	1.98	2.4
2021-12-05 03:19:38	800	0.02	0.05	0.01	0.15	0.15	0.16	0.15	0.14	0.1	0.1	1.98	2.41
2021-12-05 03:19:38	801	0.02	0.05	0.01	0.15	0.15	0.16	0.15	0.14	0.1	0.1	1.98	2.41
2021-12-05 03:19:59	802	0.02	0.05	0.01	0.15	0.15	0.16	0.15	0.14	0.1	0.1	1.99	2.39
2021-12-05 03:20:29	803	0.02	0.05	0.01	0.15	0.15	0.16	0.15	0.14	0.1	0.1	1.99	2.34
2021-12-05 03:20:39	804	0.02	0.05	0.01	0.15	0.15	0.16	0.15	0.14	0.1	0.1	1.99	2.37
2021-12-05 03:20:39	805	0.02	0.05	0.01	0.15	0.15	0.16	0.15	0.14	0.1	0.1	1.99	2.37
2021-12-05 03:20:59	806	0.02	0.05	0.01	0.15	0.15	0.16	0.15	0.14	0.1	0.1	1.98	2.35
2021-12-05 03:21:30	807	0.02	0.05	0.01	0.15	0.15	0.16	0.15	0.14	0.1	0.1	1.98	2.38
2021-12-05 03:21:40	808	0.02	0.05	0.01	0.15	0.15	0.16	0.15	0.14	0.1	0.1	1.98	2.28
2021-12-05 03:21:40	809	0.02	0.05	0.01	0.15	0.15	0.16	0.15	0.14	0.1	0.1	1.98	2.28
2021-12-05 03:22:00	810	0.02	0.05	0.01	0.15	0.15	0.16	0.15	0.14	0.1	0.1	1.98	2.27
2021-12-05 03:22:30	811	0.02	0.05	0.01	0.15	0.15	0.16	0.15	0.14	0.1	0.1	1.97	2.37
2021-12-05 03:22:40	812	0.02	0.05	0.01	0.15	0.15	0.16	0.15	0.14	0.1	0.1	1.97	2.4
2021-12-05 03:22:40	813	0.02	0.05	0.01	0.15	0.15	0.16	0.15	0.14	0.1	0.1	1.97	2.4
2021-12-05 03:23:01	814	0.02	0.05	0.01	0.15	0.15	0.16	0.15	0.14	0.1	0.1	1.98	2.36
2021-12-05 03:23:31	815	0.02	0.05	0.01	0.15	0.15	0.16	0.15	0.14	0.1	0.1	1.98	2.09
2021-12-05 03:23:41	816	0.02	0.05	0.01	0.15	0.15	0.16	0.15	0.14	0.1	0.1	1.98	2.11
2021-12-05 03:23:41	817	0.02	0.05	0.01	0.15	0.15	0.16	0.15	0.14	0.1	0.1	1.98	2.11
2021-12-05 03:24:01	818	0.02	0.05	0.01	0.15	0.15	0.16	0.15	0.14	0.1	0.09	1.98	2.13
2021-12-05 03:24:32	819	0.02	0.05	0.01	0.15	0.15	0.16	0.15	0.14	0.1	0.1	1.99	2.42
2021-12-05 03:24:42	820	0.02	0.05	0.01	0.15	0.15	0.16	0.15	0.14	0.1	0.09	1.99	2.43
2021-12-05 03:24:42	821	0.02	0.05	0.01	0.15	0.15	0.16	0.15	0.14	0.1	0.09	1.99	2.43
2021-12-05 03:25:02	822	0.02	0.05	0.01	0.15	0.15	0.16	0.15	0.14	0.1	0.1	1.98	2.5
2021-12-05 03:25:32	823	0.02	0.05	0.01	0.15	0.15	0.16	0.15	0.14	0.09	0.09	1.99	2.36
2021-12-05 03:25:42	824	0.02	0.05	0.01	0.15	0.15	0.17	0.15	0.14	0.1	0.09	1.98	2.34
2021-12-05 03:25:42	825	0.02	0.05	0.01	0.15	0.15	0.17	0.15	0.14	0.1	0.09	1.98	2.34
2021-12-05 03:26:03	826	0.02	0.05	0.01	0.15	0.15	0.16	0.15	0.14	0.09	0.09	1.99	2.22
2021-12-05 03:26:33	827	0.02	0.05	0.01	0.15	0.15	0.17	0.15	0.14	0.1	0.09	1.98	2.21
2021-12-05 03:26:43	828	0.02	0.05	0.01	0.15	0.15	0.17	0.15	0.14	0.1	0.1	1.99	2.27
2021-12-05 03:26:43	829	0.02	0.05	0.01	0.15	0.15	0.17	0.15	0.14	0.1	0.1	1.99	2.27
2021-12-05 03:27:03	830	0.02	0.05	0.01	0.15	0.15	0.17	0.15	0.14	0.1	0.1	1.99	2.29
2021-12-05 03:27:34	831	0.02	0.05	0.01	0.15	0.15	0.17	0.15	0.14	0.1	0.1	2	2.34
2021-12-05 03:27:44	832	0.02	0.05	0.01	0.15	0.15	0.17	0.15	0.14	0.1	0.09	1.99	2.33
2021-12-05 03:27:44	833	0.02	0.05	0.01	0.15	0.15	0.17	0.15	0.14	0.1	0.09	1.99	2.33
2021-12-05 03:28:04	834	0.02	0.05	0.01	0.15	0.15	0.17	0.15	0.14	0.1	0.09	1.99	2.34
2021-12-05 03:28:34	835	0.02	0.05	0.01	0.15	0.15	0.17	0.15	0.14	0.1	0.09	1.99	2.2
2021-12-05 03:28:44	836	0.02	0.05	0.01	0.15	0.15	0.17	0.15	0.14	0.1	0.09	1.99	2.2
2021-12-05 03:28:44	837	0.02	0.05	0.01	0.15	0.15	0.17	0.15	0.14	0.1	0.09	1.99	2.2
2021-12-05 03:29:05	838	0.02	0.05	0.01	0.15	0.15	0.17	0.15	0.15	0.1	0.09	1.99	2.19
2021-12-05 03:29:35	839	0.02	0.05	0.01	0.15	0.15	0.17	0.15	0.15	0.1	0.09	1.98	2.3
2021-12-05 03:29:45	840	0.02	0.05	0.01	0.15	0.15	0.17	0.15	0.15	0.1	0.1	1.98	2.34
2021-12-05 03:29:45	841	0.02	0.05	0.01	0.15	0.15	0.17	0.15	0.15	0.1	0.1	1.98	2.34
2021-12-05 03:30:05	842	0.02	0.05	0.01	0.15	0.15	0.17	0.15	0.14	0.1	0.1	1.98	2.32
2021-12-05 03:30:35	843	0.02	0.05	0.01	0.15	0.15	0.17	0.15	0.14	0.1	0.1	1.97	2.33
2021-12-05 03:30:46	844	0.02	0.05	0.01	0.15	0.15	0.17	0.15	0.15	0.1	0.1	1.98	2.36
2021-12-05 03:30:46	845	0.02	0.05	0.01	0.15	0.15	0.17	0.15	0.15	0.1	0.1	1.98	2.36
2021-12-05 03:31:06	846	0.02	0.05	0.01	0.15	0.15	0.17	0.15	0.15	0.1	0.1	1.98	2.46
2021-12-05 03:31:36	847	0.02	0.05	0.01	0.15	0.15	0.17	0.15	0.15	0.1	0.1	1.98	2.44
2021-12-05 03:31:46	848	0.02	0.05	0.01	0.15	0.15	0.17	0.15	0.15	0.1	0.1	1.98	2.38
2021-12-05 03:31:46	849	0.02	0.05	0.01	0.15	0.15	0.17	0.15	0.15	0.1	0.1	1.98	2.38
2021-12-05 03:32:06	850	0.02	0.05	0.01	0.15	0.15	0.17	0.15	0.14	0.1	0.1	1.98	2.29
2021-12-05 03:32:17	851	0.02	0.05	0.01	0.15	0.15	0.17	0.15	0.15	0.1	0.09	1.98	2.29
2021-12-05 03:32:47	852	0.02	0.05	0.01	0.15	0.15	0.17	0.15	0.15	0.1	0.09	1.98	2.06
2021-12-05 03:32:47	853	0.02	0.05	0.01	0.15	0.15	0.17	0.15	0.15	0.1	0.09	1.98	2.06
2021-12-05 03:33:07	854	0.02	0.05	0.01	0.15	0.15	0.17	0.15	0.15	0.1	0.09	1.99	2.04
2021-12-05 03:33:17	855	0.02	0.05	0.01	0.15	0.15	0.17	0.15	0.15	0.1	0.09	1.99	2.04
2021-12-05 03:33:48	856	0.02	0.05	0.01	0.15	0.15	0.17	0.15	0.15	0.09	0.09	1.98	2.23
2021-12-05 03:33:48	857	0.02	0.05	0.01	0.15	0.15	0.17	0.15	0.15	0.09	0.09	1.98	2.23
2021-12-05 03:34:08	858	0.02	0.05	0.01	0.15	0.15	0.17	0.15	0.15	0.09	0.09	1.98	2.22
2021-12-05 03:34:18	859	0.02	0.05	0.01	0.15	0.15	0.17	0.15	0.15	0.09	0.09	1.98	2.21
2021-12-05 03:34:48	860	0.02	0.05	0.01	0.15	0.15	0.17	0.15	0.15	0.09	0.09	1.98	2.18
2021-12-05 03:34:48	861	0.02	0.05	0.01	0.15	0.15	0.17	0.15	0.15	0.09	0.09	1.98	2.18
2021-12-05 03:35:08	862	0.02	0.05	0.01	0.15	0.15	0.17	0.15	0.15	0.1	0.09	1.99	2.26
2021-12-05 03:35:18	863	0.02	0.05	0.01	0.15	0.15	0.17	0.15	0.15	0.09	0.09	1.99	2.3
2021-12-05 03:35:49	864	0.02	0.05	0.01	0.15	0.15	0.17	0.15	0.15	0.09	0.09	1.98	2.31
2021-12-05 03:35:49	865	0.02	0.05	0.01	0.15	0.15	0.17	0.15	0.15	0.09	0.09	1.98	2.31
2021-12-05 03:36:09	866	0.02	0.05	0.01	0.15	0.15	0.16	0.15	0.15	0.09	0.09	1.97	2.33
2021-12-05 03:36:19	867	0.02	0.05	0.01	0.15	0.15	0.17	0.15	0.15	0.09	0.09	1.98	2.25
2021-12-05 03:36:49	868	0.02	0.05	0.01	0.15	0.15	0.17	0.15	0.15	0.09	0.09	1.99	2.12
2021-12-05 03:36:49	869	0.02	0.05	0.01	0.15	0.15	0.17	0.15	0.15	0.09	0.09	1.99	2.12
2021-12-05 03:37:00	870	0.02	0.05	0.01	0.15	0.15	0.16	0.15	0.15	0.1	0.09	1.99	2.21
2021-12-05 03:37:20	871	0.02	0.05	0.01	0.15	0.15	0.17	0.15	0.15	0.09	0.09	1.98	2.16
2021-12-05 03:37:50	872	0.02	0.05	0.01	0.15	0.15	0.17	0.15	0.15	0.09	0.09	1.98	2.3
2021-12-05 03:37:50	873	0.02	0.05	0.01	0.15	0.15	0.17	0.15	0.15	0.09	0.09	1.98	2.3
2021-12-05 03:38:00	874	0.02	0.05	0.01	0.15	0.15	0.17	0.15	0.15	0.09	0.09	1.98	2.3
2021-12-05 03:38:20	875	0.02	0.05	0.01	0.15	0.15	0.17	0.15	0.15	0.09	0.09	1.98	2.41
2021-12-05 03:38:51	876	0.02	0.05	0.01	0.15	0.15	0.17	0.15	0.15	0.09	0.09	1.98	2.39
2021-12-05 03:38:51	877	0.02	0.05	0.01	0.15	0.15	0.17	0.15	0.15	0.09	0.09	1.98	2.39
2021-12-05 03:39:01	878	0.02	0.05	0.01	0.15	0.15	0.17	0.15	0.15	0.09	0.09	1.98	2.37
2021-12-05 03:39:21	879	0.02	0.05	0.01	0.15	0.15	0.17	0.15	0.15	0.09	0.09	1.98	2.26
2021-12-05 03:39:51	880	0.02	0.05	0.01	0.15	0.15	0.17	0.15	0.15	0.09	0.09	1.98	2.38
2021-12-05 03:39:51	881	0.02	0.05	0.01	0.15	0.15	0.17	0.15	0.15	0.09	0.09	1.98	2.38
2021-12-05 03:40:02	882	0.02	0.05	0.01	0.15	0.15	0.17	0.15	0.15	0.09	0.09	1.98	2.34
2021-12-05 03:40:22	883	0.02	0.05	0.01	0.15	0.15	0.17	0.15	0.15	0.09	0.09	1.98	2.38
2021-12-05 03:40:52	884	0.02	0.05	0.01	0.15	0.15	0.17	0.15	0.15	0.09	0.09	1.99	2.25
2021-12-05 03:40:52	885	0.02	0.05	0.01	0.15	0.15	0.17	0.15	0.15	0.09	0.09	1.99	2.25
2021-12-05 03:41:02	886	0.02	0.05	0.01	0.15	0.15	0.17	0.15	0.15	0.09	0.09	1.99	2.35
2021-12-05 03:41:22	887	0.02	0.05	0.01	0.15	0.15	0.17	0.15	0.15	0.09	0.09	1.99	2.37
2021-12-05 03:41:53	888	0.02	0.05	0.01	0.15	0.15	0.17	0.15	0.15	0.09	0.09	1.99	2.48
2021-12-05 03:41:53	889	0.02	0.05	0.01	0.15	0.15	0.17	0.15	0.15	0.09	0.09	1.99	2.48
2021-12-05 03:42:03	890	0.02	0.05	0.01	0.15	0.15	0.17	0.15	0.15	0.09	0.09	1.99	2.35
2021-12-05 03:42:23	891	0.02	0.05	0.01	0.15	0.15	0.17	0.15	0.15	0.09	0.09	1.99	2.31
2021-12-05 03:42:53	892	0.02	0.05	0.01	0.15	0.15	0.17	0.15	0.15	0.09	0.09	1.99	2.28
2021-12-05 03:42:53	893	0.02	0.05	0.01	0.15	0.15	0.17	0.15	0.15	0.09	0.09	1.99	2.28
2021-12-05 03:43:04	894	0.02	0.05	0.01	0.15	0.15	0.17	0.15	0.15	0.09	0.09	2	2.25
2021-12-05 03:43:24	895	0.02	0.05	0.01	0.15	0.15	0.17	0.15	0.15	0.09	0.09	1.99	2.21
2021-12-05 03:43:54	896	0.02	0.05	0.01	0.15	0.15	0.17	0.15	0.15	0.09	0.09	1.99	2.17
2021-12-05 03:43:54	897	0.02	0.05	0.01	0.15	0.15	0.17	0.15	0.15	0.09	0.09	1.99	2.17
2021-12-05 03:44:04	898	0.02	0.05	0.01	0.15	0.15	0.16	0.15	0.15	0.09	0.09	1.99	2.23
2021-12-05 03:44:24	899	0.02	0.05	0.01	0.15	0.15	0.17	0.15	0.15	0.1	0.09	1.99	2.27
2021-12-05 03:44:55	900	0.02	0.05	0.01	0.15	0.15	0.17	0.15	0.15	0.09	0.09	1.99	2.18
2021-12-05 03:44:55	901	0.02	0.05	0.01	0.15	0.15	0.17	0.15	0.15	0.09	0.09	1.99	2.18
2021-12-05 03:45:05	902	0.02	0.05	0.01	0.15	0.15	0.16	0.15	0.15	0.09	0.09	1.99	2.18
2021-12-05 03:45:25	903	0.02	0.05	0.01	0.15	0.15	0.16	0.15	0.15	0.09	0.09	1.99	2.2
2021-12-05 03:45:55	904	0.02	0.05	0.01	0.15	0.15	0.16	0.15	0.15	0.09	0.09	1.99	2.4
2021-12-05 03:45:55	905	0.02	0.05	0.01	0.15	0.15	0.16	0.15	0.15	0.09	0.09	1.99	2.4
2021-12-05 03:46:05	906	0.02	0.05	0.01	0.15	0.15	0.16	0.15	0.15	0.09	0.09	1.99	2.37
2021-12-05 03:46:26	907	0.02	0.05	0.01	0.15	0.15	0.16	0.15	0.14	0.09	0.09	1.99	2.32
2021-12-05 03:46:56	908	0.02	0.05	0.01	0.15	0.15	0.16	0.15	0.15	0.09	0.09	1.98	2.29
2021-12-05 03:46:56	909	0.02	0.05	0.01	0.15	0.15	0.16	0.15	0.15	0.09	0.09	1.98	2.29
2021-12-05 03:47:06	910	0.02	0.05	0.01	0.15	0.15	0.16	0.15	0.15	0.09	0.09	1.98	2.31
2021-12-05 03:47:26	911	0.02	0.05	0.01	0.15	0.15	0.16	0.15	0.15	0.09	0.09	1.98	2.47
2021-12-05 03:47:57	912	0.02	0.05	0.01	0.15	0.15	0.16	0.15	0.15	0.09	0.09	1.99	2.48
2021-12-05 03:47:57	913	0.02	0.05	0.01	0.15	0.15	0.16	0.15	0.15	0.09	0.09	1.99	2.48
2021-12-05 03:48:07	914	0.02	0.05	0.01	0.15	0.15	0.16	0.15	0.15	0.09	0.09	1.99	2.49
2021-12-05 03:48:27	915	0.02	0.05	0.01	0.15	0.15	0.16	0.15	0.14	0.09	0.09	1.99	2.32
2021-12-05 03:48:27	916	0.02	0.05	0.01	0.15	0.15	0.16	0.15	0.14	0.09	0.09	1.99	2.32
2021-12-05 03:48:57	917	0.02	0.05	0.01	0.15	0.15	0.16	0.15	0.15	0.09	0.09	2	2.25
2021-12-05 03:49:07	918	0.02	0.05	0.01	0.15	0.15	0.16	0.15	0.15	0.09	0.09	2	2.19
2021-12-05 03:49:28	919	0.02	0.05	0.01	0.15	0.15	0.16	0.15	0.14	0.09	0.09	1.99	2.21
2021-12-05 03:49:28	920	0.02	0.05	0.01	0.15	0.15	0.16	0.15	0.14	0.09	0.09	1.99	2.21
2021-12-05 03:49:58	921	0.02	0.05	0.01	0.15	0.15	0.16	0.15	0.15	0.09	0.09	1.99	2.22
2021-12-05 03:50:08	922	0.02	0.05	0.01	0.15	0.15	0.16	0.15	0.15	0.09	0.09	1.99	2.25
2021-12-05 03:50:28	923	0.02	0.05	0.01	0.15	0.15	0.16	0.15	0.14	0.09	0.09	1.99	2.3
2021-12-05 03:50:28	924	0.02	0.05	0.01	0.15	0.15	0.16	0.15	0.14	0.09	0.09	1.99	2.3
2021-12-05 03:50:59	925	0.02	0.05	0.01	0.15	0.15	0.16	0.15	0.15	0.09	0.09	1.99	2.39
2021-12-05 03:51:09	926	0.02	0.05	0.01	0.15	0.15	0.16	0.15	0.14	0.09	0.09	2	2.39
2021-12-05 03:51:29	927	0.02	0.05	0.01	0.15	0.15	0.17	0.15	0.14	0.09	0.09	2	2.45
2021-12-05 03:51:29	928	0.02	0.05	0.01	0.15	0.15	0.17	0.15	0.14	0.09	0.09	2	2.45
2021-12-05 03:51:59	929	0.02	0.05	0.01	0.15	0.15	0.16	0.15	0.14	0.09	0.09	1.99	2.29
2021-12-05 03:52:09	930	0.02	0.05	0.01	0.15	0.15	0.17	0.15	0.15	0.09	0.09	2	2.21
2021-12-05 03:52:30	931	0.02	0.05	0.01	0.15	0.15	0.16	0.15	0.14	0.09	0.09	1.99	2.25
2021-12-05 03:52:30	932	0.02	0.05	0.01	0.15	0.15	0.16	0.15	0.14	0.09	0.09	1.99	2.25
2021-12-05 03:53:00	933	0.02	0.05	0.01	0.15	0.15	0.16	0.15	0.14	0.09	0.09	1.99	2.31
2021-12-05 03:53:10	934	0.02	0.05	0.01	0.15	0.15	0.16	0.15	0.14	0.09	0.09	1.99	2.37
2021-12-05 03:53:30	935	0.02	0.05	0.01	0.15	0.15	0.16	0.15	0.14	0.09	0.09	2.01	2.23
2021-12-05 03:53:30	936	0.02	0.05	0.01	0.15	0.15	0.16	0.15	0.14	0.09	0.09	2.01	2.23
2021-12-05 03:54:01	937	0.02	0.05	0.01	0.15	0.15	0.17	0.15	0.14	0.09	0.09	2.01	2.35
2021-12-05 03:54:11	938	0.02	0.05	0.01	0.15	0.15	0.16	0.15	0.15	0.09	0.09	2	2.33
2021-12-05 03:54:21	939	0.02	0.05	0.01	0.15	0.15	0.16	0.15	0.14	0.09	0.09	2	2.41
2021-12-05 03:54:21	940	0.02	0.05	0.01	0.15	0.15	0.16	0.15	0.14	0.09	0.09	2	2.41
2021-12-05 03:54:51	941	0.02	0.05	0.01	0.15	0.15	0.16	0.15	0.14	0.09	0.09	2	2.48
2021-12-05 03:55:11	942	0.02	0.05	0.01	0.15	0.15	0.16	0.15	0.14	0.09	0.09	1.99	2.42
2021-12-05 03:55:22	943	0.02	0.05	0.01	0.15	0.15	0.16	0.15	0.14	0.09	0.09	1.99	2.4
2021-12-05 03:55:22	944	0.02	0.05	0.01	0.15	0.15	0.16	0.15	0.14	0.09	0.09	1.99	2.4
2021-12-05 03:55:42	945	0.02	0.05	0.01	0.15	0.15	0.16	0.15	0.14	0.09	0.09	1.99	2.34
2021-12-05 03:56:12	946	0.02	0.05	0.01	0.15	0.15	0.16	0.15	0.14	0.09	0.09	1.99	2.47
2021-12-05 03:56:22	947	0.02	0.05	0.01	0.15	0.15	0.16	0.15	0.14	0.09	0.09	1.99	2.45
2021-12-05 03:56:22	948	0.02	0.05	0.01	0.15	0.15	0.16	0.15	0.14	0.09	0.09	1.99	2.45
2021-12-05 03:56:42	949	0.02	0.05	0.01	0.15	0.15	0.16	0.15	0.14	0.09	0.09	1.99	2.4
2021-12-05 03:57:13	950	0.02	0.05	0.01	0.15	0.15	0.16	0.15	0.14	0.12	0.11	1.99	2.23
2021-12-05 03:57:23	951	0.02	0.05	0.01	0.15	0.15	0.16	0.15	0.15	0.12	0.12	2	2.27
2021-12-05 03:57:23	952	0.02	0.05	0.01	0.15	0.15	0.16	0.15	0.15	0.12	0.12	2	2.27
2021-12-05 03:57:43	953	0.02	0.05	0.01	0.15	0.15	0.16	0.15	0.14	0.11	0.11	1.99	2.2
2021-12-05 03:58:13	954	0.02	0.05	0.01	0.15	0.15	0.16	0.15	0.15	0.1	0.1	1.98	2.27
2021-12-05 03:58:23	955	0.02	0.05	0.01	0.15	0.15	0.16	0.15	0.14	0.1	0.1	1.99	2.27
2021-12-05 03:58:23	956	0.02	0.05	0.01	0.15	0.15	0.16	0.15	0.14	0.1	0.1	1.99	2.27
2021-12-05 03:58:44	957	0.02	0.05	0.01	0.15	0.15	0.16	0.15	0.14	0.1	0.1	1.99	2.3
2021-12-05 03:59:14	958	0.02	0.05	0.01	0.15	0.15	0.16	0.15	0.14	0.09	0.09	2	2.31
2021-12-05 03:59:24	959	0.02	0.05	0.01	0.15	0.15	0.16	0.15	0.14	0.09	0.1	2	2.28
2021-12-05 03:59:24	960	0.02	0.05	0.01	0.15	0.15	0.16	0.15	0.14	0.09	0.1	2	2.28
2021-12-05 03:59:44	961	0.02	0.05	0.01	0.15	0.15	0.16	0.15	0.14	0.09	0.09	2	2.3
2021-12-05 04:00:15	962	0.02	0.05	0.01	0.15	0.15	0.16	0.15	0.14	0.1	0.09	2	2.18
2021-12-05 04:00:25	963	0.02	0.05	0.01	0.15	0.15	0.16	0.15	0.14	0.1	0.09	2	2.23
2021-12-05 04:00:25	964	0.02	0.05	0.01	0.15	0.15	0.16	0.15	0.14	0.1	0.09	2	2.23
2021-12-05 04:00:45	965	0.02	0.05	0.01	0.15	0.15	0.16	0.15	0.14	0.09	0.09	2.01	2.23
2021-12-05 04:01:15	966	0.02	0.05	0.01	0.15	0.15	0.16	0.15	0.14	0.09	0.09	2	2.56
2021-12-05 04:01:25	967	0.02	0.05	0.01	0.15	0.15	0.16	0.15	0.14	0.09	0.09	2	2.56
2021-12-05 04:01:25	968	0.02	0.05	0.01	0.15	0.15	0.16	0.15	0.14	0.09	0.09	2	2.56
2021-12-05 04:01:46	969	0.02	0.05	0.01	0.15	0.15	0.16	0.15	0.14	0.09	0.09	2	2.53
2021-12-05 04:02:16	970	0.02	0.05	0.01	0.15	0.15	0.16	0.15	0.14	0.09	0.09	2	2.21
2021-12-05 04:02:26	971	0.02	0.05	0.01	0.15	0.15	0.16	0.15	0.14	0.1	0.09	1.99	2.15
2021-12-05 04:02:26	972	0.02	0.05	0.01	0.15	0.15	0.16	0.15	0.14	0.1	0.09	1.99	2.15
2021-12-05 04:02:46	973	0.02	0.05	0.01	0.15	0.15	0.16	0.15	0.14	0.09	0.09	1.98	2.19
2021-12-05 04:03:17	974	0.02	0.05	0.01	0.15	0.15	0.16	0.15	0.14	0.09	0.09	1.99	2.29
2021-12-05 04:03:27	975	0.02	0.05	0.01	0.15	0.15	0.16	0.15	0.14	0.09	0.09	1.99	2.26
2021-12-05 04:03:27	976	0.02	0.05	0.01	0.15	0.15	0.16	0.15	0.14	0.09	0.09	1.99	2.26
2021-12-05 04:03:47	977	0.02	0.05	0.01	0.15	0.15	0.16	0.15	0.14	0.09	0.09	1.99	2.32
2021-12-05 04:04:17	978	0.02	0.05	0.01	0.15	0.15	0.16	0.15	0.14	0.1	0.09	1.98	2.33
2021-12-05 04:04:27	979	0.02	0.05	0.01	0.15	0.15	0.16	0.15	0.14	0.09	0.09	1.98	2.31
2021-12-05 04:04:27	980	0.02	0.05	0.01	0.15	0.15	0.16	0.15	0.14	0.09	0.09	1.98	2.31
2021-12-05 04:04:48	981	0.02	0.05	0.01	0.15	0.15	0.16	0.15	0.14	0.09	0.09	1.99	2.3
2021-12-05 04:05:18	982	0.02	0.05	0.01	0.15	0.15	0.16	0.15	0.14	0.09	0.09	1.98	2.33
2021-12-05 04:05:28	983	0.02	0.05	0.01	0.15	0.15	0.16	0.15	0.14	0.1	0.09	1.99	2.32
2021-12-05 04:05:28	984	0.02	0.05	0.01	0.15	0.15	0.16	0.15	0.14	0.1	0.09	1.99	2.32
2021-12-05 04:05:48	985	0.02	0.05	0.01	0.15	0.15	0.16	0.15	0.14	0.09	0.09	1.99	2.28
2021-12-05 04:06:19	986	0.02	0.05	0.01	0.15	0.15	0.17	0.15	0.14	0.09	0.09	1.98	2.37
2021-12-05 04:06:29	987	0.02	0.05	0.01	0.15	0.15	0.17	0.15	0.14	0.09	0.09	1.98	2.4
2021-12-05 04:06:29	988	0.02	0.05	0.01	0.15	0.15	0.17	0.15	0.14	0.09	0.09	1.98	2.4
2021-12-05 04:06:49	989	0.02	0.05	0.01	0.15	0.15	0.17	0.15	0.14	0.09	0.09	1.98	2.48
2021-12-05 04:07:19	990	0.02	0.05	0.01	0.15	0.15	0.17	0.15	0.14	0.09	0.09	2	2.29
2021-12-05 04:07:29	991	0.02	0.05	0.01	0.15	0.15	0.17	0.15	0.14	0.09	0.09	2	2.33
2021-12-05 04:07:29	992	0.02	0.05	0.01	0.15	0.15	0.17	0.15	0.14	0.09	0.09	2	2.33
2021-12-05 04:07:50	993	0.02	0.05	0.01	0.15	0.15	0.17	0.15	0.14	0.09	0.09	2	2.35
2021-12-05 04:08:20	994	0.02	0.05	0.01	0.15	0.15	0.17	0.15	0.14	0.09	0.09	1.99	2.45
2021-12-05 04:08:30	995	0.02	0.05	0.01	0.15	0.15	0.17	0.15	0.14	0.09	0.09	2	2.49
2021-12-05 04:08:30	996	0.02	0.05	0.01	0.15	0.15	0.17	0.15	0.14	0.09	0.09	2	2.49
2021-12-05 04:08:50	997	0.02	0.05	0.01	0.15	0.15	0.17	0.15	0.14	0.09	0.09	2	2.38
2021-12-05 04:09:21	998	0.02	0.05	0.01	0.15	0.15	0.17	0.15	0.14	0.09	0.09	1.99	2.31
2021-12-05 04:09:31	999	0.02	0.05	0.01	0.15	0.15	0.16	0.15	0.14	0.09	0.09	1.99	2.32
2021-12-05 04:09:31	1000	0.02	0.05	0.01	0.15	0.15	0.16	0.15	0.14	0.09	0.09	1.99	2.32
2021-12-05 04:09:51	1001	0.02	0.05	0.01	0.15	0.15	0.16	0.15	0.14	0.09	0.09	1.99	2.36
2021-12-05 04:10:21	1002	0.02	0.05	0.01	0.15	0.15	0.16	0.15	0.15	0.09	0.09	2	2.28
2021-12-05 04:10:31	1003	0.02	0.05	0.01	0.15	0.15	0.16	0.15	0.14	0.09	0.09	2	2.27
2021-12-05 04:10:31	1004	0.02	0.05	0.01	0.15	0.15	0.16	0.15	0.14	0.09	0.09	2	2.27
2021-12-05 04:10:52	1005	0.02	0.05	0.01	0.15	0.15	0.16	0.15	0.15	0.09	0.09	2	2.17
2021-12-05 04:11:22	1006	0.02	0.05	0.01	0.15	0.15	0.16	0.15	0.15	0.09	0.09	1.99	2.35
2021-12-05 04:11:32	1007	0.02	0.05	0.01	0.15	0.15	0.16	0.15	0.15	0.09	0.09	1.99	2.3
2021-12-05 04:11:32	1008	0.02	0.05	0.01	0.15	0.15	0.16	0.15	0.15	0.09	0.09	1.99	2.3
2021-12-05 04:11:52	1009	0.02	0.05	0.01	0.15	0.15	0.16	0.15	0.15	0.09	0.09	1.99	2.32
2021-12-05 04:12:12	1010	0.02	0.05	0.01	0.15	0.15	0.16	0.15	0.15	0.09	0.09	1.98	2.29
2021-12-05 04:12:33	1011	0.02	0.05	0.01	0.15	0.15	0.16	0.15	0.15	0.09	0.09	1.98	2.36
2021-12-05 04:12:33	1012	0.02	0.05	0.01	0.15	0.15	0.16	0.15	0.15	0.09	0.09	1.98	2.36
2021-12-05 04:12:43	1013	0.02	0.05	0.01	0.15	0.15	0.16	0.15	0.15	0.09	0.09	1.98	2.34
2021-12-05 04:13:13	1014	0.02	0.05	0.01	0.15	0.15	0.16	0.15	0.15	0.09	0.09	1.98	2.26
2021-12-05 04:13:33	1015	0.02	0.05	0.01	0.15	0.15	0.16	0.15	0.15	0.09	0.09	1.98	2.26
2021-12-05 04:13:33	1016	0.02	0.05	0.01	0.15	0.15	0.16	0.15	0.15	0.09	0.09	1.98	2.26
2021-12-05 04:13:43	1017	0.02	0.05	0.01	0.15	0.15	0.16	0.15	0.15	0.09	0.09	1.98	2.32
2021-12-05 04:14:14	1018	0.02	0.05	0.01	0.15	0.15	0.16	0.15	0.15	0.09	0.09	1.98	2.35
2021-12-05 04:14:34	1019	0.02	0.05	0.01	0.15	0.15	0.16	0.15	0.15	0.09	0.09	1.98	2.35
2021-12-05 04:14:34	1020	0.02	0.05	0.01	0.15	0.15	0.16	0.15	0.15	0.09	0.09	1.98	2.35
2021-12-05 04:14:44	1021	0.02	0.05	0.01	0.15	0.15	0.16	0.15	0.15	0.09	0.09	1.98	2.35
2021-12-05 04:15:14	1022	0.02	0.05	0.01	0.15	0.15	0.16	0.15	0.15	0.09	0.09	1.98	2.29
2021-12-05 04:15:35	1023	0.02	0.05	0.01	0.15	0.15	0.16	0.15	0.14	0.09	0.09	1.98	2.23
2021-12-05 04:15:35	1024	0.02	0.05	0.01	0.15	0.15	0.16	0.15	0.14	0.09	0.09	1.98	2.23
2021-12-05 04:15:45	1025	0.02	0.05	0.01	0.15	0.15	0.16	0.15	0.14	0.09	0.09	1.98	2.21
2021-12-05 04:16:15	1026	0.02	0.05	0.01	0.15	0.15	0.16	0.15	0.14	0.09	0.09	1.98	2.39
2021-12-05 04:16:35	1027	0.02	0.05	0.01	0.15	0.15	0.16	0.15	0.14	0.09	0.09	1.99	2.45
2021-12-05 04:16:35	1028	0.02	0.05	0.01	0.15	0.15	0.16	0.15	0.14	0.09	0.09	1.99	2.45
2021-12-05 04:16:45	1029	0.02	0.05	0.01	0.15	0.15	0.16	0.15	0.14	0.09	0.09	1.99	2.44
2021-12-05 04:17:16	1030	0.02	0.05	0.01	0.15	0.15	0.16	0.15	0.14	0.09	0.09	1.99	2.26
2021-12-05 04:17:36	1031	0.02	0.05	0.01	0.15	0.15	0.16	0.15	0.14	0.09	0.09	2	2.21
2021-12-05 04:17:36	1032	0.02	0.05	0.01	0.15	0.15	0.16	0.15	0.14	0.09	0.09	2	2.21
2021-12-05 04:17:46	1033	0.02	0.05	0.01	0.15	0.15	0.16	0.15	0.14	0.09	0.09	1.99	2.19
2021-12-05 04:18:06	1034	0.02	0.05	0.01	0.15	0.15	0.16	0.15	0.14	0.09	0.09	1.99	2.37
2021-12-05 04:18:37	1035	0.02	0.05	0.01	0.15	0.15	0.16	0.15	0.14	0.09	0.09	1.98	2.52
2021-12-05 04:18:37	1036	0.02	0.05	0.01	0.15	0.15	0.16	0.15	0.14	0.09	0.09	1.98	2.52
2021-12-05 04:18:47	1037	0.02	0.05	0.01	0.15	0.15	0.16	0.15	0.14	0.09	0.09	1.98	2.53
2021-12-05 04:19:07	1038	0.02	0.05	0.01	0.15	0.15	0.16	0.15	0.15	0.09	0.09	1.98	2.43
2021-12-05 04:19:37	1039	0.02	0.05	0.01	0.15	0.15	0.16	0.14	0.15	0.09	0.09	1.98	2.32
2021-12-05 04:19:37	1040	0.02	0.05	0.01	0.15	0.15	0.16	0.14	0.15	0.09	0.09	1.98	2.32
2021-12-05 04:19:47	1041	0.02	0.05	0.01	0.15	0.15	0.16	0.14	0.14	0.09	0.09	1.98	2.41
2021-12-05 04:20:08	1042	0.02	0.05	0.01	0.15	0.15	0.16	0.15	0.14	0.09	0.09	1.97	2.61
2021-12-05 04:20:38	1043	0.02	0.05	0.01	0.15	0.15	0.16	0.14	0.14	0.09	0.09	1.97	2.67
2021-12-05 04:20:38	1044	0.02	0.05	0.01	0.15	0.15	0.16	0.14	0.14	0.09	0.09	1.97	2.67
2021-12-05 04:20:48	1045	0.02	0.05	0.01	0.15	0.15	0.16	0.15	0.14	0.09	0.09	1.97	2.73
2021-12-05 04:21:08	1046	0.02	0.05	0.01	0.15	0.15	0.16	0.14	0.14	0.09	0.09	1.97	2.47
2021-12-05 04:21:39	1047	0.02	0.05	0.01	0.15	0.15	0.16	0.14	0.14	0.09	0.09	1.97	2.44
2021-12-05 04:21:39	1048	0.02	0.05	0.01	0.15	0.15	0.16	0.14	0.14	0.09	0.09	1.97	2.44
2021-12-05 04:21:49	1049	0.02	0.05	0.01	0.15	0.15	0.16	0.14	0.14	0.09	0.09	1.97	2.35
2021-12-05 04:22:09	1050	0.02	0.05	0.01	0.15	0.15	0.16	0.14	0.14	0.09	0.09	1.97	2.36
2021-12-05 04:22:39	1051	0.02	0.05	0.01	0.15	0.15	0.16	0.14	0.14	0.09	0.09	1.97	2.43
2021-12-05 04:22:39	1052	0.02	0.05	0.01	0.15	0.15	0.16	0.14	0.14	0.09	0.09	1.97	2.43
2021-12-05 04:22:49	1053	0.02	0.05	0.01	0.15	0.15	0.16	0.14	0.14	0.09	0.09	1.96	2.5
2021-12-05 04:23:10	1054	0.02	0.05	0.01	0.15	0.15	0.16	0.14	0.14	0.09	0.09	1.96	2.67
2021-12-05 04:23:40	1055	0.02	0.05	0.01	0.15	0.15	0.16	0.15	0.14	0.09	0.09	1.96	2.56
2021-12-05 04:23:40	1056	0.02	0.05	0.01	0.15	0.15	0.16	0.15	0.14	0.09	0.09	1.96	2.56
2021-12-05 04:23:50	1057	0.02	0.05	0.01	0.15	0.15	0.16	0.14	0.14	0.09	0.09	1.96	2.5
2021-12-05 04:24:10	1058	0.02	0.05	0.01	0.15	0.15	0.16	0.15	0.14	0.09	0.09	1.97	2.43
2021-12-05 04:24:41	1059	0.02	0.05	0.01	0.15	0.15	0.16	0.14	0.14	0.09	0.09	1.96	2.54
2021-12-05 04:24:41	1060	0.02	0.05	0.01	0.15	0.15	0.16	0.14	0.14	0.09	0.09	1.96	2.54
2021-12-05 04:24:51	1061	0.02	0.05	0.01	0.15	0.15	0.16	0.15	0.14	0.09	0.09	1.96	2.54
2021-12-05 04:25:11	1062	0.02	0.05	0.01	0.15	0.15	0.16	0.15	0.14	0.09	0.09	1.96	2.48
2021-12-05 04:25:41	1063	0.02	0.05	0.01	0.15	0.15	0.16	0.14	0.14	0.09	0.09	1.97	2.38
2021-12-05 04:25:41	1064	0.02	0.05	0.01	0.15	0.15	0.16	0.14	0.14	0.09	0.09	1.97	2.38
2021-12-05 04:25:51	1065	0.02	0.05	0.01	0.15	0.15	0.16	0.14	0.14	0.09	0.09	1.97	2.42
2021-12-05 04:26:12	1066	0.02	0.05	0.01	0.15	0.15	0.16	0.14	0.14	0.09	0.09	1.96	2.44
2021-12-05 04:26:42	1067	0.02	0.05	0.01	0.15	0.15	0.16	0.14	0.14	0.09	0.09	1.97	2.56
2021-12-05 04:26:42	1068	0.02	0.05	0.01	0.15	0.15	0.16	0.14	0.14	0.09	0.09	1.97	2.56
2021-12-05 04:26:52	1069	0.02	0.05	0.01	0.15	0.15	0.16	0.14	0.14	0.09	0.09	1.96	2.53
2021-12-05 04:27:12	1070	0.02	0.05	0.01	0.15	0.15	0.16	0.14	0.14	0.09	0.09	1.97	2.52
2021-12-05 04:27:43	1071	0.02	0.05	0.01	0.15	0.15	0.16	0.14	0.14	0.09	0.09	1.97	2.44
2021-12-05 04:27:43	1072	0.02	0.05	0.01	0.15	0.15	0.16	0.14	0.14	0.09	0.09	1.97	2.44
2021-12-05 04:27:53	1073	0.02	0.05	0.01	0.15	0.15	0.16	0.14	0.14	0.09	0.09	1.96	2.53
2021-12-05 04:28:13	1074	0.02	0.05	0.01	0.15	0.15	0.16	0.14	0.14	0.09	0.09	1.96	2.4
2021-12-05 04:28:43	1075	0.02	0.05	0.01	0.15	0.15	0.16	0.14	0.14	0.09	0.09	1.96	2.5
2021-12-05 04:28:43	1076	0.02	0.05	0.01	0.15	0.15	0.16	0.14	0.14	0.09	0.09	1.96	2.5
2021-12-05 04:28:53	1077	0.02	0.05	0.01	0.15	0.15	0.16	0.14	0.14	0.09	0.09	1.96	2.35
2021-12-05 04:29:14	1078	0.02	0.05	0.01	0.15	0.15	0.16	0.14	0.14	0.09	0.09	1.96	2.46
2021-12-05 04:29:44	1079	0.02	0.05	0.01	0.15	0.15	0.16	0.14	0.14	0.09	0.09	1.97	2.36
2021-12-05 04:29:44	1080	0.02	0.05	0.01	0.15	0.15	0.16	0.14	0.14	0.09	0.09	1.97	2.36
2021-12-05 04:29:54	1081	0.02	0.05	0.01	0.15	0.15	0.16	0.14	0.14	0.09	0.09	1.97	2.35
2021-12-05 04:30:04	1082	0.02	0.05	0.01	0.15	0.15	0.16	0.14	0.14	0.09	0.09	1.97	2.33
2021-12-05 04:30:04	1083	0.02	0.05	0.01	0.15	0.15	0.16	0.14	0.14	0.09	0.09	1.97	2.33
2021-12-05 04:30:34	1084	0.02	0.05	0.01	0.15	0.15	0.16	0.14	0.14	0.09	0.09	1.97	2.48
2021-12-05 04:30:55	1085	0.02	0.05	0.01	0.15	0.15	0.16	0.14	0.14	0.09	0.09	1.98	2.57
2021-12-05 04:31:05	1086	0.02	0.05	0.01	0.15	0.15	0.16	0.14	0.14	0.09	0.09	1.98	2.67
2021-12-05 04:31:05	1087	0.02	0.05	0.01	0.15	0.15	0.16	0.14	0.14	0.09	0.09	1.98	2.67
2021-12-05 04:31:39	1088	0.02	0.05	0.01	0.15	0.15	0.16	0.14	0.14	0.09	0.09	1.98	2.56
2021-12-05 04:31:59	1089	0.02	0.05	0.01	0.14	0.15	0.16	0.14	0.14	0.09	0.09	1.98	2.5
2021-12-05 04:32:09	1090	0.02	0.05	0.01	0.15	0.15	0.16	0.14	0.14	0.08	0.09	1.99	2.4
2021-12-05 04:32:09	1091	0.02	0.05	0.01	0.15	0.15	0.16	0.14	0.14	0.08	0.09	1.99	2.4
2021-12-05 04:32:39	1092	0.02	0.05	0.01	0.15	0.15	0.16	0.14	0.14	0.09	0.09	1.99	2.42
2021-12-05 04:32:59	1093	0.02	0.05	0.01	0.15	0.15	0.16	0.14	0.14	0.08	0.09	1.98	2.42
2021-12-05 04:33:10	1094	0.02	0.05	0.01	0.15	0.15	0.16	0.14	0.14	0.08	0.08	1.99	2.43
2021-12-05 04:33:10	1095	0.02	0.05	0.01	0.15	0.15	0.16	0.14	0.14	0.08	0.08	1.99	2.43
2021-12-05 04:33:40	1096	0.02	0.05	0.01	0.15	0.15	0.16	0.14	0.14	0.08	0.08	1.99	2.31
2021-12-05 04:34:00	1097	0.02	0.05	0.01	0.15	0.15	0.16	0.14	0.14	0.09	0.08	1.99	2.3
2021-12-05 04:34:10	1098	0.02	0.05	0.01	0.15	0.15	0.16	0.14	0.14	0.09	0.08	1.99	2.32
2021-12-05 04:34:10	1099	0.02	0.05	0.01	0.15	0.15	0.16	0.14	0.14	0.09	0.08	1.99	2.32
2021-12-05 04:34:41	1100	0.02	0.05	0.01	0.15	0.15	0.16	0.14	0.14	0.09	0.09	1.98	2.23
2021-12-05 04:35:01	1101	0.02	0.05	0.01	0.14	0.15	0.16	0.14	0.14	0.09	0.09	1.98	2.24
2021-12-05 04:35:11	1102	0.02	0.05	0.01	0.15	0.15	0.16	0.14	0.14	0.09	0.09	1.98	2.26
2021-12-05 04:35:11	1103	0.02	0.05	0.01	0.15	0.15	0.16	0.14	0.14	0.09	0.09	1.98	2.26
2021-12-05 04:35:41	1104	0.02	0.05	0.01	0.14	0.15	0.16	0.14	0.14	0.09	0.09	1.98	2.46
2021-12-05 04:35:51	1105	0.02	0.05	0.01	0.15	0.15	0.16	0.14	0.14	0.09	0.09	1.98	2.56
2021-12-05 04:36:12	1106	0.02	0.05	0.01	0.15	0.15	0.16	0.14	0.14	0.09	0.09	1.97	2.41
2021-12-05 04:36:12	1107	0.02	0.05	0.01	0.15	0.15	0.16	0.14	0.14	0.09	0.09	1.97	2.41
2021-12-05 04:36:42	1108	0.02	0.05	0.01	0.15	0.15	0.16	0.14	0.14	0.09	0.09	1.98	2.26
2021-12-05 04:36:52	1109	0.02	0.05	0.01	0.14	0.14	0.16	0.14	0.14	0.09	0.09	1.98	2.26
2021-12-05 04:37:12	1110	0.02	0.05	0.01	0.15	0.15	0.16	0.14	0.14	0.1	0.1	1.98	2.44
2021-12-05 04:37:12	1111	0.02	0.05	0.01	0.15	0.15	0.16	0.14	0.14	0.1	0.1	1.98	2.44
2021-12-05 04:37:43	1112	0.02	0.05	0.01	0.15	0.15	0.16	0.14	0.14	0.1	0.1	1.97	2.59
2021-12-05 04:37:53	1113	0.02	0.05	0.01	0.15	0.15	0.16	0.14	0.14	0.1	0.1	1.97	2.55
2021-12-05 04:38:13	1114	0.02	0.05	0.01	0.15	0.14	0.16	0.14	0.14	0.1	0.1	1.97	2.44
2021-12-05 04:38:13	1115	0.02	0.05	0.01	0.15	0.14	0.16	0.14	0.14	0.1	0.1	1.97	2.44
2021-12-05 04:38:43	1116	0.02	0.05	0.01	0.14	0.15	0.16	0.14	0.14	0.1	0.1	1.97	2.26
2021-12-05 04:38:53	1117	0.02	0.05	0.01	0.14	0.14	0.16	0.14	0.14	0.1	0.1	1.97	2.32
2021-12-05 04:39:14	1118	0.02	0.05	0.01	0.14	0.14	0.16	0.14	0.14	0.1	0.1	1.97	2.37
2021-12-05 04:39:14	1119	0.02	0.05	0.01	0.14	0.14	0.16	0.14	0.14	0.1	0.1	1.97	2.37
2021-12-05 04:39:44	1120	0.02	0.05	0.01	0.14	0.14	0.15	0.14	0.14	0.1	0.1	1.96	2.6
2021-12-05 04:39:54	1121	0.02	0.05	0.01	0.14	0.14	0.16	0.14	0.14	0.1	0.1	1.96	2.57
2021-12-05 04:40:14	1122	0.02	0.05	0.01	0.14	0.15	0.15	0.14	0.14	0.1	0.1	1.96	2.58
2021-12-05 04:40:14	1123	0.02	0.05	0.01	0.14	0.15	0.15	0.14	0.14	0.1	0.1	1.96	2.58
2021-12-05 04:40:45	1124	0.02	0.05	0.01	0.14	0.15	0.15	0.14	0.14	0.11	0.11	1.97	2.39
2021-12-05 04:40:55	1125	0.02	0.05	0.01	0.15	0.14	0.15	0.14	0.14	0.1	0.1	1.97	2.41
2021-12-05 04:41:15	1126	0.02	0.05	0.01	0.14	0.14	0.15	0.14	0.14	0.1	0.1	1.96	2.43
2021-12-05 04:41:15	1127	0.02	0.05	0.01	0.14	0.14	0.15	0.14	0.14	0.1	0.1	1.96	2.43
2021-12-05 04:41:45	1128	0.02	0.05	0.01	0.14	0.14	0.15	0.14	0.14	0.1	0.1	1.97	2.6
2021-12-05 04:41:55	1129	0.02	0.05	0.01	0.14	0.14	0.15	0.13	0.14	0.11	0.11	1.98	2.59
2021-12-05 04:42:16	1130	0.02	0.05	0.01	0.14	0.14	0.15	0.13	0.14	0.1	0.11	1.97	2.65
2021-12-05 04:42:16	1131	0.02	0.05	0.01	0.14	0.14	0.15	0.13	0.14	0.1	0.11	1.97	2.65
2021-12-05 04:42:26	1132	0.02	0.05	0.01	0.14	0.15	0.15	0.14	0.14	0.1	0.1	1.97	2.65
2021-12-05 04:42:56	1133	0.02	0.05	0.01	0.14	0.15	0.15	0.14	0.14	0.1	0.1	1.96	2.51
2021-12-05 04:43:16	1134	0.02	0.05	0.01	0.14	0.14	0.15	0.14	0.14	0.1	0.1	1.97	2.4
2021-12-05 04:43:16	1135	0.02	0.05	0.01	0.14	0.14	0.15	0.14	0.14	0.1	0.1	1.97	2.4
2021-12-05 04:43:26	1136	0.02	0.05	0.01	0.14	0.14	0.15	0.14	0.14	0.1	0.1	1.97	2.3
2021-12-05 04:43:57	1137	0.02	0.05	0.01	0.14	0.14	0.15	0.14	0.14	0.1	0.11	1.97	2.52
2021-12-05 04:44:17	1138	0.02	0.05	0.01	0.14	0.14	0.15	0.14	0.14	0.1	0.1	1.97	2.6
2021-12-05 04:44:17	1139	0.02	0.05	0.01	0.14	0.14	0.15	0.14	0.14	0.1	0.1	1.97	2.6
2021-12-05 04:44:27	1140	0.02	0.05	0.01	0.14	0.15	0.15	0.14	0.14	0.1	0.1	1.97	2.74
2021-12-05 04:44:57	1141	0.02	0.05	0.01	0.14	0.14	0.15	0.14	0.14	0.1	0.1	1.97	2.46
2021-12-05 04:45:17	1142	0.02	0.05	0.01	0.14	0.15	0.15	0.14	0.13	0.11	0.1	1.96	2.28
2021-12-05 04:45:17	1143	0.02	0.05	0.01	0.14	0.15	0.15	0.14	0.13	0.11	0.1	1.96	2.28
2021-12-05 04:45:28	1144	0.02	0.05	0.01	0.14	0.14	0.16	0.14	0.13	0.1	0.1	1.96	2.26
2021-12-05 04:45:58	1145	0.02	0.05	0.01	0.14	0.14	0.16	0.14	0.13	0.1	0.11	1.97	2.41
2021-12-05 04:46:18	1146	0.02	0.05	0.01	0.14	0.14	0.16	0.14	0.13	0.1	0.1	1.97	2.45
2021-12-05 04:46:18	1147	0.02	0.05	0.01	0.14	0.14	0.16	0.14	0.13	0.1	0.1	1.97	2.45
2021-12-05 04:46:28	1148	0.02	0.05	0.01	0.14	0.14	0.16	0.14	0.13	0.1	0.1	1.97	2.44
2021-12-05 04:46:59	1149	0.02	0.05	0.01	0.14	0.14	0.16	0.14	0.13	0.1	0.1	1.98	2.33
2021-12-05 04:47:19	1150	0.02	0.05	0.01	0.14	0.14	0.16	0.14	0.13	0.1	0.1	1.99	2.27
2021-12-05 04:47:19	1151	0.02	0.05	0.01	0.14	0.14	0.16	0.14	0.13	0.1	0.1	1.99	2.27
2021-12-05 04:47:29	1152	0.02	0.05	0.01	0.14	0.14	0.16	0.14	0.13	0.1	0.1	1.99	2.16
2021-12-05 04:47:59	1153	0.02	0.05	0.01	0.14	0.14	0.16	0.15	0.13	0.1	0.1	1.98	2.2
2021-12-05 04:48:19	1154	0.02	0.05	0.01	0.14	0.14	0.16	0.15	0.13	0.09	0.09	1.98	2.14
2021-12-05 04:48:19	1155	0.02	0.05	0.01	0.14	0.14	0.16	0.15	0.13	0.09	0.09	1.98	2.14
2021-12-05 04:48:30	1156	0.02	0.05	0.01	0.14	0.14	0.17	0.15	0.13	0.09	0.09	1.98	2.16
2021-12-05 04:49:00	1157	0.02	0.05	0.01	0.14	0.14	0.16	0.15	0.13	0.09	0.09	1.98	2.2
2021-12-05 04:49:20	1158	0.02	0.05	0.01	0.14	0.14	0.17	0.15	0.13	0.09	0.09	1.98	2.44
2021-12-05 04:49:20	1159	0.02	0.05	0.01	0.14	0.14	0.17	0.15	0.13	0.09	0.09	1.98	2.44
2021-12-05 04:49:30	1160	0.02	0.05	0.01	0.14	0.14	0.17	0.15	0.13	0.09	0.09	1.99	2.47
2021-12-05 04:50:01	1161	0.02	0.05	0.01	0.14	0.14	0.17	0.15	0.13	0.09	0.09	2	2.56
2021-12-05 04:50:21	1162	0.02	0.05	0.01	0.14	0.14	0.17	0.15	0.14	0.09	0.09	1.99	2.48
2021-12-05 04:50:21	1163	0.02	0.05	0.01	0.14	0.14	0.17	0.15	0.14	0.09	0.09	1.99	2.48
2021-12-05 04:50:31	1164	0.02	0.05	0.01	0.14	0.14	0.17	0.15	0.14	0.09	0.09	1.99	2.49
2021-12-05 04:51:01	1165	0.02	0.05	0.01	0.14	0.14	0.17	0.15	0.14	0.09	0.09	2	2.46
2021-12-05 04:51:21	1166	0.02	0.05	0.01	0.14	0.14	0.17	0.15	0.14	0.09	0.09	2.01	2.54
2021-12-05 04:51:21	1167	0.02	0.05	0.01	0.14	0.14	0.17	0.15	0.14	0.09	0.09	2.01	2.54
2021-12-05 04:51:32	1168	0.02	0.05	0.01	0.14	0.14	0.17	0.15	0.14	0.09	0.09	2.01	2.52
2021-12-05 04:52:02	1169	0.02	0.05	0.01	0.14	0.14	0.17	0.15	0.14	0.09	0.09	2.01	2.48
2021-12-05 04:52:22	1170	0.02	0.05	0.01	0.14	0.14	0.17	0.15	0.14	0.09	0.09	2.01	2.44
2021-12-05 04:52:22	1171	0.02	0.05	0.01	0.14	0.14	0.17	0.15	0.14	0.09	0.09	2.01	2.44
2021-12-05 04:52:32	1172	0.02	0.05	0.01	0.14	0.14	0.17	0.15	0.14	0.09	0.09	2	2.51
2021-12-05 04:53:03	1173	0.02	0.05	0.01	0.14	0.14	0.17	0.16	0.14	0.09	0.09	1.98	2.53
2021-12-05 04:53:23	1174	0.02	0.05	0.01	0.14	0.14	0.17	0.15	0.15	0.09	0.09	1.98	2.57
2021-12-05 04:53:23	1175	0.02	0.05	0.01	0.14	0.14	0.17	0.15	0.15	0.09	0.09	1.98	2.57
2021-12-05 04:53:33	1176	0.02	0.05	0.01	0.14	0.14	0.17	0.15	0.15	0.09	0.09	1.98	2.42
2021-12-05 04:54:06	1177	0.02	0.05	0.01	0.14	0.14	0.17	0.15	0.15	0.09	0.09	1.98	2.42
2021-12-05 04:54:17	1178	0.02	0.05	0.01	0.14	0.14	0.17	0.15	0.15	0.09	0.09	1.98	2.38
2021-12-05 04:54:17	1179	0.02	0.05	0.01	0.14	0.14	0.17	0.15	0.15	0.09	0.09	1.98	2.38
2021-12-05 04:54:37	1180	0.02	0.05	0.01	0.14	0.14	0.17	0.16	0.15	0.1	0.1	1.98	2.49
2021-12-05 04:55:07	1181	0.02	0.05	0.01	0.14	0.14	0.17	0.15	0.15	0.1	0.1	1.97	2.43
2021-12-05 04:55:17	1182	0.02	0.05	0.01	0.14	0.14	0.17	0.15	0.15	0.1	0.1	1.97	2.49
2021-12-05 04:55:17	1183	0.02	0.05	0.01	0.14	0.14	0.17	0.15	0.15	0.1	0.1	1.97	2.49
2021-12-05 04:55:37	1184	0.02	0.05	0.01	0.14	0.14	0.17	0.15	0.15	0.1	0.1	1.97	2.48
2021-12-05 04:56:08	1185	0.02	0.05	0.01	0.14	0.14	0.17	0.15	0.15	0.1	0.1	1.97	2.43
2021-12-05 04:56:18	1186	0.02	0.05	0.01	0.14	0.14	0.17	0.15	0.15	0.1	0.1	1.97	2.43
2021-12-05 04:56:18	1187	0.02	0.05	0.01	0.14	0.14	0.17	0.15	0.15	0.1	0.1	1.97	2.43
2021-12-05 04:56:38	1188	0.02	0.05	0.01	0.14	0.14	0.17	0.15	0.15	0.1	0.1	1.97	2.34
2021-12-05 04:57:08	1189	0.02	0.05	0.01	0.14	0.14	0.17	0.15	0.15	0.09	0.1	1.98	2.31
2021-12-05 04:57:18	1190	0.02	0.05	0.01	0.14	0.15	0.17	0.15	0.15	0.09	0.09	1.98	2.29
2021-12-05 04:57:18	1191	0.02	0.05	0.01	0.14	0.15	0.17	0.15	0.15	0.09	0.09	1.98	2.29
2021-12-05 04:57:39	1192	0.02	0.05	0.01	0.14	0.14	0.17	0.15	0.15	0.09	0.09	1.99	2.45
2021-12-05 04:58:09	1193	0.02	0.05	0.01	0.15	0.14	0.16	0.15	0.15	0.09	0.09	1.99	2.54
2021-12-05 04:58:19	1194	0.02	0.05	0.01	0.15	0.15	0.17	0.15	0.15	0.09	0.09	1.99	2.5
2021-12-05 04:58:19	1195	0.02	0.05	0.01	0.15	0.15	0.17	0.15	0.15	0.09	0.09	1.99	2.5
2021-12-05 04:58:39	1196	0.02	0.05	0.01	0.15	0.15	0.16	0.15	0.15	0.09	0.09	1.99	2.41
2021-12-05 04:59:10	1197	0.02	0.05	0.01	0.15	0.14	0.16	0.15	0.15	0.09	0.09	2	2.34
2021-12-05 04:59:20	1198	0.02	0.05	0.01	0.15	0.14	0.16	0.15	0.15	0.09	0.09	2	2.35
2021-12-05 04:59:20	1199	0.02	0.05	0.01	0.15	0.14	0.16	0.15	0.15	0.09	0.09	2	2.35
2021-12-05 04:59:40	1200	0.02	0.05	0.01	0.15	0.15	0.16	0.15	0.15	0.09	0.09	1.99	2.4
2021-12-05 05:00:10	1201	0.02	0.05	0.01	0.15	0.15	0.16	0.14	0.15	0.09	0.09	2	2.35
2021-12-05 05:00:20	1202	0.02	0.05	0.01	0.15	0.15	0.16	0.14	0.15	0.09	0.09	2	2.37
2021-12-05 05:00:20	1203	0.02	0.05	0.01	0.15	0.15	0.16	0.14	0.15	0.09	0.09	2	2.37
2021-12-05 05:00:41	1204	0.02	0.05	0.01	0.15	0.15	0.16	0.14	0.15	0.09	0.09	2.01	2.34
2021-12-05 05:01:01	1205	0.02	0.05	0.01	0.15	0.15	0.16	0.14	0.15	0.08	0.09	2	2.38
2021-12-05 05:01:21	1206	0.02	0.05	0.01	0.15	0.15	0.16	0.14	0.15	0.08	0.09	2	2.43
2021-12-05 05:01:21	1207	0.02	0.05	0.01	0.15	0.15	0.16	0.14	0.15	0.08	0.09	2	2.43
2021-12-05 05:01:31	1208	0.02	0.05	0.01	0.15	0.15	0.16	0.14	0.15	0.09	0.09	2	2.52
2021-12-05 05:02:02	1209	0.02	0.05	0.01	0.15	0.15	0.16	0.14	0.15	0.09	0.09	2	2.45
2021-12-05 05:02:22	1210	0.02	0.05	0.01	0.15	0.15	0.16	0.14	0.15	0.09	0.09	2	2.37
2021-12-05 05:02:22	1211	0.02	0.05	0.01	0.15	0.15	0.16	0.14	0.15	0.09	0.09	2	2.37
2021-12-05 05:02:32	1212	0.02	0.05	0.01	0.16	0.15	0.16	0.14	0.15	0.09	0.09	2	2.23
2021-12-05 05:03:02	1213	0.02	0.05	0.01	0.16	0.15	0.16	0.14	0.15	0.09	0.09	1.99	2.35
2021-12-05 05:03:22	1214	0.02	0.05	0.01	0.16	0.15	0.16	0.14	0.15	0.09	0.09	1.98	2.39
2021-12-05 05:03:22	1215	0.02	0.05	0.01	0.16	0.15	0.16	0.14	0.15	0.09	0.09	1.98	2.39
2021-12-05 05:03:33	1216	0.02	0.05	0.01	0.16	0.15	0.16	0.14	0.15	0.09	0.09	1.98	2.51
2021-12-05 05:03:53	1217	0.02	0.05	0.01	0.16	0.15	0.16	0.14	0.14	0.09	0.09	1.98	2.5
2021-12-05 05:04:23	1218	0.02	0.05	0.01	0.15	0.15	0.16	0.14	0.14	0.09	0.09	1.97	2.42
2021-12-05 05:04:23	1219	0.02	0.05	0.01	0.15	0.15	0.16	0.14	0.14	0.09	0.09	1.97	2.42
2021-12-05 05:04:33	1220	0.02	0.05	0.01	0.16	0.15	0.16	0.15	0.14	0.1	0.09	1.97	2.34
2021-12-05 05:04:53	1221	0.02	0.05	0.01	0.16	0.15	0.16	0.14	0.14	0.1	0.1	1.97	2.41
2021-12-05 05:05:24	1222	0.02	0.05	0.01	0.16	0.15	0.16	0.14	0.14	0.1	0.1	1.97	2.72
2021-12-05 05:05:24	1223	0.02	0.05	0.01	0.16	0.15	0.16	0.14	0.14	0.1	0.1	1.97	2.72
2021-12-05 05:05:34	1224	0.02	0.05	0.01	0.16	0.15	0.16	0.14	0.14	0.1	0.1	1.98	2.75
2021-12-05 05:05:54	1225	0.02	0.05	0.01	0.15	0.15	0.16	0.14	0.14	0.1	0.1	1.98	2.74
2021-12-05 05:06:24	1226	0.02	0.05	0.01	0.16	0.15	0.16	0.14	0.14	0.1	0.1	1.98	2.36
2021-12-05 05:06:24	1227	0.02	0.05	0.01	0.16	0.15	0.16	0.14	0.14	0.1	0.1	1.98	2.36
2021-12-05 05:06:35	1228	0.02	0.05	0.01	0.15	0.15	0.16	0.14	0.15	0.1	0.1	1.97	2.38
2021-12-05 05:06:55	1229	0.02	0.05	0.01	0.15	0.15	0.16	0.14	0.14	0.1	0.1	1.97	2.25
2021-12-05 05:07:25	1230	0.02	0.05	0.01	0.15	0.15	0.16	0.14	0.15	0.1	0.1	1.98	2.37
2021-12-05 05:07:25	1231	0.02	0.05	0.01	0.15	0.15	0.16	0.14	0.15	0.1	0.1	1.98	2.37
2021-12-05 05:07:35	1232	0.02	0.05	0.01	0.15	0.15	0.16	0.14	0.15	0.1	0.1	1.98	2.36
2021-12-05 05:07:55	1233	0.02	0.05	0.01	0.15	0.15	0.16	0.14	0.15	0.1	0.1	1.97	2.34
2021-12-05 05:08:26	1234	0.02	0.05	0.01	0.15	0.15	0.16	0.14	0.15	0.1	0.1	1.98	2.32
2021-12-05 05:08:26	1235	0.02	0.05	0.01	0.15	0.15	0.16	0.14	0.15	0.1	0.1	1.98	2.32
2021-12-05 05:08:36	1236	0.02	0.05	0.01	0.15	0.15	0.16	0.14	0.15	0.1	0.1	1.98	2.28
2021-12-05 05:08:56	1237	0.02	0.05	0.01	0.15	0.15	0.16	0.14	0.15	0.1	0.1	1.98	2.39
2021-12-05 05:09:26	1238	0.02	0.05	0.01	0.15	0.15	0.16	0.14	0.15	0.1	0.1	1.98	2.54
2021-12-05 05:09:26	1239	0.02	0.05	0.01	0.15	0.15	0.16	0.14	0.15	0.1	0.1	1.98	2.54
2021-12-05 05:09:37	1240	0.02	0.05	0.01	0.15	0.15	0.15	0.14	0.15	0.1	0.1	1.98	2.51
2021-12-05 05:09:57	1241	0.02	0.05	0.01	0.15	0.15	0.16	0.14	0.15	0.1	0.1	1.98	2.55
2021-12-05 05:10:27	1242	0.02	0.05	0.01	0.15	0.15	0.16	0.14	0.15	0.1	0.1	1.98	2.52
2021-12-05 05:10:27	1243	0.02	0.05	0.01	0.15	0.15	0.16	0.14	0.15	0.1	0.1	1.98	2.52
2021-12-05 05:10:37	1244	0.02	0.05	0.01	0.15	0.15	0.16	0.14	0.15	0.1	0.1	1.99	2.56
2021-12-05 05:10:57	1245	0.02	0.05	0.01	0.15	0.15	0.16	0.14	0.15	0.1	0.1	1.99	2.43
2021-12-05 05:10:57	1246	0.02	0.05	0.01	0.15	0.15	0.16	0.14	0.15	0.1	0.1	1.99	2.43
2021-12-05 05:11:28	1247	0.02	0.05	0.01	0.15	0.15	0.15	0.14	0.15	0.1	0.1	1.98	2.32
2021-12-05 05:11:38	1248	0.02	0.05	0.01	0.15	0.15	0.16	0.14	0.15	0.1	0.1	1.98	2.23
2021-12-05 05:11:58	1249	0.02	0.05	0.01	0.15	0.15	0.16	0.14	0.15	0.1	0.1	1.98	2.29
2021-12-05 05:11:58	1250	0.02	0.05	0.01	0.15	0.15	0.16	0.14	0.15	0.1	0.1	1.98	2.29
2021-12-05 05:12:28	1251	0.02	0.05	0.01	0.15	0.15	0.16	0.14	0.15	0.1	0.1	1.99	2.49
2021-12-05 05:12:39	1252	0.02	0.05	0.01	0.15	0.15	0.16	0.14	0.15	0.1	0.1	1.99	2.58
2021-12-05 05:12:59	1253	0.02	0.05	0.01	0.15	0.15	0.16	0.14	0.15	0.1	0.1	1.99	2.58
2021-12-05 05:12:59	1254	0.02	0.05	0.01	0.15	0.15	0.16	0.14	0.15	0.1	0.1	1.99	2.58
2021-12-05 05:13:29	1255	0.02	0.05	0.01	0.15	0.15	0.16	0.14	0.15	0.1	0.1	1.99	2.36
2021-12-05 05:13:39	1256	0.02	0.05	0.01	0.15	0.15	0.16	0.14	0.15	0.1	0.1	1.99	2.37
2021-12-05 05:13:59	1257	0.02	0.05	0.01	0.15	0.15	0.16	0.14	0.15	0.1	0.1	1.98	2.41
2021-12-05 05:13:59	1258	0.02	0.05	0.01	0.15	0.15	0.16	0.14	0.15	0.1	0.1	1.98	2.41
2021-12-05 05:14:30	1259	0.02	0.05	0.01	0.15	0.15	0.16	0.15	0.15	0.1	0.1	1.98	2.53
2021-12-05 05:14:40	1260	0.02	0.05	0.01	0.15	0.15	0.16	0.14	0.15	0.1	0.1	1.97	2.51
2021-12-05 05:15:00	1261	0.02	0.05	0.01	0.16	0.15	0.16	0.15	0.14	0.1	0.1	1.98	2.3
2021-12-05 05:15:00	1262	0.02	0.05	0.01	0.16	0.15	0.16	0.15	0.14	0.1	0.1	1.98	2.3
2021-12-05 05:15:30	1263	0.02	0.05	0.01	0.15	0.15	0.16	0.15	0.15	0.1	0.1	1.98	2.22
2021-12-05 05:15:41	1264	0.02	0.05	0.01	0.15	0.15	0.16	0.15	0.15	0.1	0.1	1.98	2.21
2021-12-05 05:16:01	1265	0.02	0.05	0.01	0.15	0.15	0.16	0.15	0.14	0.1	0.1	1.98	2.4
2021-12-05 05:16:01	1266	0.02	0.05	0.01	0.15	0.15	0.16	0.15	0.14	0.1	0.1	1.98	2.4
2021-12-05 05:16:31	1267	0.02	0.05	0.01	0.15	0.15	0.16	0.15	0.14	0.1	0.11	1.98	2.49
2021-12-05 05:16:41	1268	0.02	0.05	0.01	0.15	0.15	0.17	0.15	0.14	0.1	0.1	1.97	2.53
2021-12-05 05:17:01	1269	0.02	0.05	0.01	0.15	0.15	0.17	0.15	0.14	0.1	0.1	1.97	2.47
2021-12-05 05:17:01	1270	0.02	0.05	0.01	0.15	0.15	0.17	0.15	0.14	0.1	0.1	1.97	2.47
2021-12-05 05:17:32	1271	0.02	0.05	0.01	0.15	0.15	0.16	0.15	0.14	0.1	0.1	1.98	2.56
2021-12-05 05:17:42	1272	0.02	0.05	0.01	0.15	0.15	0.17	0.15	0.14	0.1	0.1	1.98	2.52
2021-12-05 05:18:02	1273	0.02	0.05	0.01	0.15	0.15	0.17	0.15	0.14	0.1	0.1	1.99	2.63
2021-12-05 05:18:02	1274	0.02	0.05	0.01	0.15	0.15	0.17	0.15	0.14	0.1	0.1	1.99	2.63
2021-12-05 05:18:32	1275	0.02	0.05	0.01	0.15	0.15	0.17	0.15	0.14	0.11	0.1	1.98	2.64
2021-12-05 05:18:43	1276	0.02	0.05	0.01	0.15	0.15	0.17	0.15	0.14	0.1	0.1	1.98	2.69
2021-12-05 05:19:03	1277	0.02	0.05	0.01	0.15	0.15	0.17	0.15	0.14	0.1	0.1	1.98	2.61
2021-12-05 05:19:03	1278	0.02	0.05	0.01	0.15	0.15	0.17	0.15	0.14	0.1	0.1	1.98	2.61
2021-12-05 05:19:33	1279	0.02	0.05	0.01	0.15	0.15	0.17	0.15	0.14	0.1	0.1	1.98	2.41
2021-12-05 05:19:43	1280	0.02	0.05	0.01	0.15	0.15	0.17	0.15	0.14	0.1	0.1	1.99	2.38
2021-12-05 05:19:53	1281	0.02	0.05	0.01	0.15	0.15	0.17	0.15	0.14	0.1	0.1	2	2.39
2021-12-05 05:19:53	1282	0.02	0.05	0.01	0.15	0.15	0.17	0.15	0.14	0.1	0.1	2	2.39
2021-12-05 05:20:24	1283	0.02	0.05	0.01	0.15	0.15	0.17	0.15	0.14	0.09	0.09	2	2.23
2021-12-05 05:20:44	1284	0.02	0.05	0.01	0.15	0.15	0.17	0.15	0.14	0.09	0.09	2.01	2.34
2021-12-05 05:20:54	1285	0.02	0.05	0.01	0.15	0.15	0.17	0.15	0.15	0.09	0.09	2	2.32
2021-12-05 05:20:54	1286	0.02	0.05	0.01	0.15	0.15	0.17	0.15	0.15	0.09	0.09	2	2.32
2021-12-05 05:21:24	1287	0.02	0.05	0.01	0.15	0.15	0.17	0.15	0.15	0.09	0.09	2.01	2.34
2021-12-05 05:21:45	1288	0.02	0.05	0.01	0.15	0.15	0.17	0.15	0.15	0.09	0.09	2.01	2.31
2021-12-05 05:21:55	1289	0.02	0.05	0.01	0.15	0.15	0.17	0.15	0.15	0.09	0.09	2.01	2.31
2021-12-05 05:21:55	1290	0.02	0.05	0.01	0.15	0.15	0.17	0.15	0.15	0.09	0.09	2.01	2.31
2021-12-05 05:22:25	1291	0.02	0.05	0.01	0.15	0.15	0.17	0.15	0.15	0.09	0.09	2.01	2.33
2021-12-05 05:22:45	1292	0.02	0.05	0.01	0.15	0.15	0.17	0.15	0.15	0.09	0.09	2	2.31
2021-12-05 05:22:55	1293	0.02	0.05	0.01	0.15	0.15	0.17	0.15	0.15	0.08	0.09	2.01	2.4
2021-12-05 05:22:55	1294	0.02	0.05	0.01	0.15	0.15	0.17	0.15	0.15	0.08	0.09	2.01	2.4
2021-12-05 05:23:26	1295	0.02	0.05	0.01	0.15	0.15	0.17	0.15	0.15	0.08	0.08	2	2.49
2021-12-05 05:23:46	1296	0.02	0.05	0.01	0.15	0.15	0.17	0.15	0.15	0.08	0.09	2.01	2.5
2021-12-05 05:23:56	1297	0.02	0.05	0.01	0.15	0.15	0.17	0.15	0.15	0.08	0.08	2	2.48
2021-12-05 05:23:56	1298	0.02	0.05	0.01	0.15	0.15	0.17	0.15	0.15	0.08	0.08	2	2.48
2021-12-05 05:24:26	1299	0.02	0.05	0.01	0.15	0.15	0.17	0.15	0.15	0.08	0.08	2	2.49
2021-12-05 05:24:47	1300	0.02	0.05	0.01	0.15	0.15	0.17	0.15	0.15	0.08	0.08	2	2.34
2021-12-05 05:24:57	1301	0.02	0.05	0.01	0.15	0.15	0.17	0.15	0.15	0.08	0.08	2	2.32
2021-12-05 05:24:57	1302	0.02	0.05	0.01	0.15	0.15	0.17	0.15	0.15	0.08	0.08	2	2.32
2021-12-05 05:25:17	1303	0.02	0.05	0.01	0.15	0.15	0.17	0.15	0.15	0.08	0.08	2.01	2.28
2021-12-05 05:25:47	1304	0.02	0.05	0.01	0.15	0.15	0.17	0.15	0.15	0.08	0.08	2.01	2.3
2021-12-05 05:25:57	1305	0.02	0.05	0.01	0.15	0.15	0.17	0.15	0.15	0.08	0.08	2.02	2.35
2021-12-05 05:25:57	1306	0.02	0.05	0.01	0.15	0.15	0.17	0.15	0.15	0.08	0.08	2.02	2.35
2021-12-05 05:26:18	1307	0.02	0.05	0.01	0.15	0.15	0.17	0.15	0.15	0.08	0.08	2.03	2.47
2021-12-05 05:26:50	1308	0.02	0.05	0.01	0.15	0.15	0.17	0.15	0.15	0.08	0.08	2.02	2.49
2021-12-05 05:27:00	1309	0.02	0.05	0.01	0.15	0.15	0.17	0.15	0.15	0.08	0.08	2.02	2.42
2021-12-05 05:27:00	1310	0.02	0.05	0.01	0.15	0.15	0.17	0.15	0.15	0.08	0.08	2.02	2.42
2021-12-05 05:27:21	1311	0.02	0.05	0.01	0.15	0.15	0.17	0.15	0.15	0.08	0.08	2.02	2.47
2021-12-05 05:27:51	1312	0.02	0.05	0.01	0.15	0.15	0.17	0.15	0.15	0.08	0.08	2.03	2.56
2021-12-05 05:28:01	1313	0.02	0.05	0.01	0.15	0.15	0.17	0.15	0.15	0.08	0.08	2.03	2.47
2021-12-05 05:28:01	1314	0.02	0.05	0.01	0.15	0.15	0.17	0.15	0.15	0.08	0.08	2.03	2.47
2021-12-05 05:28:21	1315	0.02	0.05	0.01	0.15	0.15	0.17	0.15	0.15	0.08	0.08	2.03	2.42
2021-12-05 05:28:42	1316	0.02	0.05	0.01	0.15	0.15	0.17	0.15	0.15	0.08	0.08	2.03	2.3
2021-12-05 05:29:05	1317	0.02	0.05	0.01	0.15	0.15	0.17	0.15	0.15	0.08	0.08	2.03	2.36
2021-12-05 05:29:05	1318	0.02	0.05	0.01	0.15	0.15	0.17	0.15	0.15	0.08	0.08	2.03	2.36
2021-12-05 05:29:15	1319	0.02	0.05	0.01	0.15	0.15	0.17	0.15	0.15	0.08	0.08	2.03	2.31
2021-12-05 05:29:45	1320	0.02	0.05	0.01	0.15	0.15	0.16	0.15	0.15	0.08	0.08	2.03	2.4
2021-12-05 05:30:05	1321	0.02	0.05	0.01	0.15	0.15	0.16	0.15	0.15	0.08	0.08	2.03	2.43
2021-12-05 05:30:05	1322	0.02	0.05	0.01	0.15	0.15	0.16	0.15	0.15	0.08	0.08	2.03	2.43
2021-12-05 05:30:16	1323	0.02	0.05	0.01	0.15	0.15	0.16	0.15	0.15	0.08	0.08	2.03	2.43
2021-12-05 05:30:46	1324	0.02	0.05	0.01	0.15	0.15	0.16	0.15	0.15	0.08	0.08	2.03	2.36
2021-12-05 05:31:06	1325	0.02	0.05	0.01	0.15	0.15	0.16	0.14	0.15	0.08	0.08	2.03	2.46
2021-12-05 05:31:06	1326	0.02	0.05	0.01	0.15	0.15	0.16	0.14	0.15	0.08	0.08	2.03	2.46
2021-12-05 05:31:16	1327	0.02	0.05	0.01	0.16	0.15	0.16	0.14	0.15	0.08	0.08	2.02	2.42
2021-12-05 05:31:47	1328	0.02	0.05	0.01	0.16	0.15	0.16	0.14	0.15	0.08	0.08	2.01	2.24
2021-12-05 05:32:07	1329	0.02	0.05	0.01	0.15	0.15	0.16	0.14	0.15	0.08	0.08	2.02	2.19
2021-12-05 05:32:07	1330	0.02	0.05	0.01	0.15	0.15	0.16	0.14	0.15	0.08	0.08	2.02	2.19
2021-12-05 05:32:17	1331	0.02	0.05	0.01	0.15	0.15	0.16	0.14	0.15	0.08	0.08	2.02	2.21
2021-12-05 05:32:47	1332	0.02	0.05	0.01	0.15	0.15	0.15	0.14	0.15	0.08	0.08	2.01	2.44
2021-12-05 05:33:07	1333	0.02	0.05	0.01	0.16	0.15	0.15	0.14	0.15	0.08	0.08	2.02	2.55
2021-12-05 05:33:07	1334	0.02	0.05	0.01	0.16	0.15	0.15	0.14	0.15	0.08	0.08	2.02	2.55
2021-12-05 05:33:18	1335	0.02	0.05	0.01	0.16	0.15	0.15	0.14	0.15	0.08	0.08	2.02	2.47
2021-12-05 05:33:48	1336	0.02	0.05	0.01	0.16	0.15	0.15	0.14	0.15	0.08	0.08	2.01	2.34
2021-12-05 05:34:08	1337	0.02	0.05	0.01	0.16	0.15	0.15	0.14	0.15	0.08	0.08	2.01	2.2
2021-12-05 05:34:08	1338	0.02	0.05	0.01	0.16	0.15	0.15	0.14	0.15	0.08	0.08	2.01	2.2
2021-12-05 05:34:18	1339	0.02	0.05	0.01	0.16	0.15	0.15	0.14	0.15	0.08	0.08	2.01	2.33
2021-12-05 05:34:49	1340	0.02	0.05	0.01	0.16	0.15	0.15	0.13	0.15	0.08	0.08	2.01	2.33
2021-12-05 05:35:09	1341	0.02	0.05	0.01	0.15	0.15	0.15	0.13	0.14	0.08	0.08	2	2.34
2021-12-05 05:35:09	1342	0.02	0.05	0.01	0.15	0.15	0.15	0.13	0.14	0.08	0.08	2	2.34
2021-12-05 05:35:19	1343	0.02	0.05	0.01	0.16	0.15	0.15	0.13	0.14	0.08	0.08	2	2.25
2021-12-05 05:35:49	1344	0.02	0.05	0.01	0.16	0.15	0.15	0.13	0.14	0.08	0.08	2	2.27
2021-12-05 05:36:09	1345	0.02	0.05	0.01	0.16	0.15	0.15	0.13	0.14	0.08	0.08	2	2.39
2021-12-05 05:36:09	1346	0.02	0.05	0.01	0.16	0.15	0.15	0.13	0.14	0.08	0.08	2	2.39
2021-12-05 05:36:20	1347	0.02	0.05	0.01	0.16	0.15	0.15	0.13	0.14	0.08	0.08	2	2.32
2021-12-05 05:36:50	1348	0.02	0.05	0.01	0.16	0.15	0.15	0.13	0.14	0.08	0.08	2	2.43
2021-12-05 05:37:00	1349	0.02	0.05	0.01	0.15	0.15	0.15	0.13	0.14	0.08	0.08	2.01	2.4
2021-12-05 05:37:00	1350	0.02	0.05	0.01	0.15	0.15	0.15	0.13	0.14	0.08	0.08	2.01	2.4
2021-12-05 05:37:20	1351	0.02	0.05	0.01	0.15	0.15	0.15	0.13	0.14	0.08	0.08	2	2.38
2021-12-05 05:37:51	1352	0.02	0.05	0.01	0.16	0.15	0.15	0.13	0.14	0.08	0.08	2	2.22
2021-12-05 05:38:01	1353	0.02	0.05	0.01	0.16	0.15	0.15	0.13	0.14	0.08	0.08	2	2.27
2021-12-05 05:38:01	1354	0.02	0.05	0.01	0.16	0.15	0.15	0.13	0.14	0.08	0.08	2	2.27
2021-12-05 05:38:21	1355	0.02	0.05	0.01	0.15	0.15	0.14	0.13	0.14	0.08	0.08	1.99	2.28
2021-12-05 05:38:51	1356	0.02	0.05	0.01	0.15	0.15	0.14	0.13	0.13	0.08	0.08	2	2.19
2021-12-05 05:39:01	1357	0.02	0.05	0.01	0.15	0.15	0.14	0.13	0.13	0.08	0.08	2	2.22
2021-12-05 05:39:01	1358	0.02	0.05	0.01	0.15	0.15	0.14	0.13	0.13	0.08	0.08	2	2.22
2021-12-05 05:39:22	1359	0.02	0.05	0.01	0.15	0.15	0.14	0.13	0.13	0.08	0.08	2.01	2.28
2021-12-05 05:39:52	1360	0.02	0.05	0.01	0.15	0.15	0.14	0.13	0.13	0.08	0.08	2	2.41
2021-12-05 05:40:02	1361	0.02	0.05	0.01	0.15	0.15	0.14	0.13	0.13	0.08	0.08	2.01	2.41
2021-12-05 05:40:02	1362	0.02	0.05	0.01	0.15	0.15	0.14	0.13	0.13	0.08	0.08	2.01	2.41
2021-12-05 05:40:22	1363	0.02	0.05	0.01	0.15	0.15	0.14	0.13	0.13	0.08	0.08	2.01	2.37
2021-12-05 05:40:53	1364	0.02	0.05	0.01	0.15	0.15	0.14	0.13	0.13	0.08	0.08	2.01	2.38
2021-12-05 05:41:03	1365	0.02	0.05	0.01	0.15	0.15	0.14	0.13	0.13	0.08	0.08	2.01	2.33
2021-12-05 05:41:03	1366	0.02	0.05	0.01	0.15	0.15	0.14	0.13	0.13	0.08	0.08	2.01	2.33
2021-12-05 05:41:23	1367	0.02	0.05	0.01	0.15	0.15	0.14	0.13	0.13	0.08	0.08	2.01	2.27
2021-12-05 05:41:53	1368	0.02	0.05	0.01	0.15	0.15	0.14	0.13	0.13	0.08	0.08	2.01	2.22
2021-12-05 05:42:03	1369	0.02	0.05	0.01	0.15	0.15	0.14	0.13	0.13	0.08	0.08	2	2.24
2021-12-05 05:42:03	1370	0.02	0.05	0.01	0.15	0.15	0.14	0.13	0.13	0.08	0.08	2	2.24
2021-12-05 05:42:23	1371	0.02	0.05	0.01	0.14	0.15	0.14	0.13	0.13	0.08	0.08	2	2.34
2021-12-05 05:42:54	1372	0.02	0.05	0.01	0.14	0.14	0.14	0.13	0.13	0.07	0.08	2	2.48
2021-12-05 05:43:04	1373	0.02	0.05	0.01	0.14	0.14	0.14	0.13	0.13	0.08	0.08	2.01	2.52
2021-12-05 05:43:04	1374	0.02	0.05	0.01	0.14	0.14	0.14	0.13	0.13	0.08	0.08	2.01	2.52
2021-12-05 05:43:24	1375	0.02	0.05	0.01	0.14	0.14	0.14	0.13	0.13	0.08	0.08	2.02	2.46
2021-12-05 05:43:54	1376	0.02	0.05	0.01	0.14	0.14	0.14	0.13	0.13	0.08	0.08	2.02	2.39
2021-12-05 05:44:05	1377	0.02	0.05	0.01	0.14	0.14	0.14	0.13	0.13	0.08	0.08	2.02	2.35
2021-12-05 05:44:05	1378	0.02	0.05	0.01	0.14	0.14	0.14	0.13	0.13	0.08	0.08	2.02	2.35
2021-12-05 05:44:25	1379	0.02	0.05	0.01	0.14	0.14	0.14	0.13	0.13	0.08	0.08	2.02	2.34
2021-12-05 05:44:55	1380	0.02	0.05	0.01	0.14	0.14	0.14	0.13	0.13	0.08	0.08	2.03	2.28
2021-12-05 05:45:05	1381	0.02	0.05	0.01	0.14	0.14	0.14	0.13	0.13	0.08	0.08	2.03	2.32
2021-12-05 05:45:05	1382	0.02	0.05	0.01	0.14	0.14	0.14	0.13	0.13	0.08	0.08	2.03	2.32
2021-12-05 05:45:25	1383	0.02	0.05	0.01	0.14	0.14	0.14	0.13	0.13	0.08	0.08	2.03	2.24
2021-12-05 05:45:56	1384	0.02	0.05	0.01	0.13	0.14	0.15	0.13	0.13	0.08	0.08	2.03	2.34
2021-12-05 05:46:06	1385	0.02	0.05	0.01	0.13	0.14	0.14	0.13	0.13	0.08	0.08	2.02	2.32
2021-12-05 05:46:06	1386	0.02	0.05	0.01	0.13	0.14	0.14	0.13	0.13	0.08	0.08	2.02	2.32
2021-12-05 05:46:26	1387	0.02	0.05	0.01	0.14	0.14	0.14	0.13	0.13	0.08	0.08	2.01	2.31
2021-12-05 05:46:56	1388	0.02	0.05	0.01	0.13	0.14	0.14	0.13	0.13	0.08	0.08	2.02	2.3
2021-12-05 05:47:06	1389	0.02	0.05	0.01	0.13	0.14	0.14	0.13	0.12	0.07	0.08	2.02	2.37
2021-12-05 05:47:06	1390	0.02	0.05	0.01	0.13	0.14	0.14	0.13	0.12	0.07	0.08	2.02	2.37
2021-12-05 05:47:27	1391	0.02	0.05	0.01	0.13	0.14	0.14	0.13	0.13	0.07	0.08	2.01	2.43
2021-12-05 05:47:37	1392	0.02	0.05	0.01	0.13	0.14	0.14	0.13	0.13	0.08	0.08	2.01	2.42
2021-12-05 05:48:07	1393	0.02	0.05	0.01	0.13	0.13	0.14	0.13	0.13	0.07	0.08	2.03	2.33
2021-12-05 05:48:07	1394	0.02	0.05	0.01	0.13	0.13	0.14	0.13	0.13	0.07	0.08	2.03	2.33
2021-12-05 05:48:27	1395	0.02	0.05	0.01	0.13	0.14	0.14	0.13	0.13	0.08	0.08	2.02	2.29
2021-12-05 05:48:37	1396	0.02	0.05	0.01	0.13	0.14	0.14	0.13	0.12	0.07	0.08	2.02	2.3
2021-12-05 05:49:08	1397	0.02	0.05	0.01	0.13	0.14	0.14	0.13	0.13	0.07	0.08	2.02	2.46
2021-12-05 05:49:08	1398	0.02	0.05	0.01	0.13	0.14	0.14	0.13	0.13	0.07	0.08	2.02	2.46
2021-12-05 05:49:28	1399	0.02	0.05	0.01	0.13	0.14	0.14	0.13	0.12	0.07	0.08	2.01	2.41
2021-12-05 05:49:38	1400	0.02	0.05	0.01	0.13	0.14	0.14	0.13	0.13	0.08	0.08	2.01	2.39
2021-12-05 05:50:08	1401	0.02	0.05	0.01	0.13	0.14	0.14	0.13	0.13	0.07	0.08	2	2.18
2021-12-05 05:50:08	1402	0.02	0.05	0.01	0.13	0.14	0.14	0.13	0.13	0.07	0.08	2	2.18
2021-12-05 05:50:29	1403	0.02	0.05	0.01	0.13	0.14	0.14	0.12	0.13	0.08	0.08	2	2.31
2021-12-05 05:50:39	1404	0.02	0.05	0.01	0.13	0.14	0.14	0.13	0.13	0.07	0.08	2	2.4
2021-12-05 05:51:09	1405	0.02	0.05	0.01	0.13	0.13	0.14	0.13	0.13	0.07	0.08	2	2.43
2021-12-05 05:51:09	1406	0.02	0.05	0.01	0.13	0.13	0.14	0.13	0.13	0.07	0.08	2	2.43
2021-12-05 05:51:29	1407	0.02	0.05	0.01	0.13	0.13	0.14	0.12	0.12	0.07	0.08	2.01	2.43
2021-12-05 05:51:39	1408	0.02	0.05	0.01	0.13	0.13	0.14	0.13	0.13	0.07	0.08	2.01	2.34
2021-12-05 05:52:10	1409	0.02	0.05	0.01	0.13	0.13	0.14	0.12	0.13	0.07	0.08	2.01	2.37
2021-12-05 05:52:10	1410	0.02	0.05	0.01	0.13	0.13	0.14	0.12	0.13	0.07	0.08	2.01	2.37
2021-12-05 05:52:30	1411	0.02	0.05	0.01	0.13	0.13	0.14	0.13	0.12	0.07	0.08	2.01	2.5
2021-12-05 05:52:40	1412	0.02	0.05	0.01	0.13	0.13	0.14	0.13	0.12	0.07	0.08	2	2.45
2021-12-05 05:53:10	1413	0.02	0.05	0.01	0.13	0.13	0.14	0.13	0.12	0.07	0.08	2.01	2.42
2021-12-05 05:53:10	1414	0.02	0.05	0.01	0.13	0.13	0.14	0.13	0.12	0.07	0.08	2.01	2.42
2021-12-05 05:53:31	1415	0.02	0.05	0.01	0.13	0.13	0.14	0.12	0.12	0.07	0.08	2.01	2.38
2021-12-05 05:53:41	1416	0.02	0.05	0.01	0.13	0.13	0.14	0.13	0.12	0.08	0.08	2.01	2.41
2021-12-05 05:54:11	1417	0.02	0.05	0.01	0.13	0.13	0.14	0.12	0.12	0.07	0.08	2.01	2.46
2021-12-05 05:54:11	1418	0.02	0.05	0.01	0.13	0.13	0.14	0.12	0.12	0.07	0.08	2.01	2.46
2021-12-05 05:54:31	1419	0.02	0.05	0.01	0.13	0.13	0.14	0.12	0.12	0.07	0.08	2.01	2.29
2021-12-05 05:54:41	1420	0.02	0.05	0.01	0.13	0.13	0.14	0.12	0.12	0.07	0.07	2.01	2.25
2021-12-05 05:54:41	1421	0.02	0.05	0.01	0.13	0.13	0.14	0.12	0.12	0.07	0.07	2.01	2.25
2021-12-05 05:55:12	1422	0.02	0.05	0.01	0.13	0.13	0.14	0.12	0.12	0.07	0.07	2	2.19
2021-12-05 05:55:22	1423	0.02	0.05	0.01	0.13	0.13	0.14	0.12	0.12	0.07	0.08	2	2.17
2021-12-05 05:55:42	1424	0.02	0.05	0.01	0.13	0.13	0.14	0.12	0.12	0.07	0.08	1.99	2.23
2021-12-05 05:55:42	1425	0.02	0.05	0.01	0.13	0.13	0.14	0.12	0.12	0.07	0.08	1.99	2.23
2021-12-05 05:56:12	1426	0.02	0.05	0.01	0.13	0.13	0.14	0.12	0.12	0.07	0.08	1.99	2.3
2021-12-05 05:56:22	1427	0.02	0.05	0.01	0.13	0.13	0.14	0.12	0.12	0.07	0.07	2	2.27
2021-12-05 05:56:43	1428	0.02	0.05	0.01	0.13	0.13	0.14	0.12	0.12	0.07	0.08	1.99	2.35
2021-12-05 05:56:43	1429	0.02	0.05	0.01	0.13	0.13	0.14	0.12	0.12	0.07	0.08	1.99	2.35
2021-12-05 05:57:13	1430	0.02	0.05	0.01	0.13	0.13	0.14	0.12	0.12	0.07	0.08	1.98	2.42
2021-12-05 05:57:23	1431	0.02	0.05	0.01	0.13	0.13	0.14	0.12	0.12	0.07	0.08	1.99	2.48
2021-12-05 05:57:43	1432	0.02	0.05	0.01	0.13	0.13	0.14	0.12	0.12	0.08	0.08	1.98	2.39
2021-12-05 05:57:43	1433	0.02	0.05	0.01	0.13	0.13	0.14	0.12	0.12	0.08	0.08	1.98	2.39
2021-12-05 05:58:14	1434	0.02	0.05	0.01	0.13	0.13	0.14	0.12	0.12	0.08	0.08	1.99	2.26
2021-12-05 05:58:24	1435	0.02	0.05	0.01	0.13	0.13	0.14	0.12	0.12	0.08	0.08	1.99	2.24
2021-12-05 05:58:44	1436	0.02	0.05	0.01	0.13	0.13	0.14	0.12	0.12	0.08	0.08	2	2.31
2021-12-05 05:58:44	1437	0.02	0.05	0.01	0.13	0.13	0.14	0.12	0.12	0.08	0.08	2	2.31
2021-12-05 05:59:14	1438	0.02	0.05	0.01	0.13	0.13	0.14	0.12	0.12	0.07	0.08	2	2.36
2021-12-05 05:59:24	1439	0.02	0.05	0.01	0.13	0.13	0.14	0.12	0.12	0.07	0.07	2.01	2.36
2021-12-05 05:59:45	1440	0.02	0.05	0.01	0.13	0.13	0.14	0.12	0.12	0.07	0.07	2.01	2.22
2021-12-05 05:59:45	1441	0.02	0.05	0.01	0.13	0.13	0.14	0.12	0.12	0.07	0.07	2.01	2.22
2021-12-05 06:00:15	1442	0.02	0.05	0.01	0.13	0.13	0.14	0.12	0.12	0.07	0.07	2.01	2.28
2021-12-05 06:00:25	1443	0.02	0.05	0.01	0.13	0.13	0.14	0.12	0.12	0.07	0.08	2.02	2.33
2021-12-05 06:00:45	1444	0.02	0.05	0.01	0.12	0.13	0.14	0.12	0.12	0.07	0.08	2.01	2.29
2021-12-05 06:00:45	1445	0.02	0.05	0.01	0.12	0.13	0.14	0.12	0.12	0.07	0.08	2.01	2.29
2021-12-05 06:01:16	1446	0.02	0.05	0.01	0.13	0.13	0.14	0.12	0.12	0.07	0.08	2.02	2.23
2021-12-05 06:01:26	1447	0.02	0.05	0.01	0.12	0.13	0.14	0.12	0.12	0.07	0.07	2.02	2.25
2021-12-05 06:01:46	1448	0.02	0.05	0.01	0.13	0.13	0.14	0.12	0.12	0.07	0.07	2.02	2.31
2021-12-05 06:01:46	1449	0.02	0.05	0.01	0.13	0.13	0.14	0.12	0.12	0.07	0.07	2.02	2.31
2021-12-05 06:02:16	1450	0.02	0.05	0.01	0.12	0.13	0.14	0.12	0.12	0.07	0.07	2.01	2.48
2021-12-05 06:02:26	1451	0.02	0.05	0.01	0.13	0.12	0.14	0.12	0.12	0.07	0.07	2.01	2.46
2021-12-05 06:02:47	1452	0.02	0.05	0.01	0.12	0.13	0.14	0.12	0.12	0.07	0.07	2.01	2.47
2021-12-05 06:02:47	1453	0.02	0.05	0.01	0.12	0.13	0.14	0.12	0.12	0.07	0.07	2.01	2.47
2021-12-05 06:03:17	1454	0.02	0.05	0.01	0.12	0.13	0.14	0.12	0.12	0.07	0.07	2	2.41
2021-12-05 06:03:27	1455	0.02	0.05	0.01	0.12	0.13	0.14	0.12	0.12	0.07	0.07	2	2.34
2021-12-05 06:03:47	1456	0.02	0.05	0.01	0.12	0.12	0.14	0.12	0.12	0.07	0.07	2.01	2.36
2021-12-05 06:03:47	1457	0.02	0.05	0.01	0.12	0.12	0.14	0.12	0.12	0.07	0.07	2.01	2.36
2021-12-05 06:04:18	1458	0.02	0.05	0.01	0.12	0.12	0.14	0.12	0.12	0.07	0.07	2.01	2.33
2021-12-05 06:04:28	1459	0.02	0.05	0.01	0.12	0.12	0.14	0.12	0.12	0.07	0.07	2.01	2.33
2021-12-05 06:04:48	1460	0.02	0.05	0.01	0.12	0.12	0.14	0.12	0.12	0.07	0.07	2.01	2.24
2021-12-05 06:04:48	1461	0.02	0.05	0.01	0.12	0.12	0.14	0.12	0.12	0.07	0.07	2.01	2.24
2021-12-05 06:05:18	1462	0.02	0.05	0.01	0.13	0.12	0.14	0.12	0.12	0.07	0.07	2.01	2.25
2021-12-05 06:05:28	1463	0.02	0.05	0.01	0.12	0.12	0.14	0.12	0.12	0.07	0.07	2	2.27
2021-12-05 06:05:49	1464	0.02	0.05	0.01	0.12	0.13	0.14	0.12	0.12	0.07	0.07	2	2.38
2021-12-05 06:05:49	1465	0.02	0.05	0.01	0.12	0.13	0.14	0.12	0.12	0.07	0.07	2	2.38
2021-12-05 06:06:19	1466	0.02	0.05	0.01	0.12	0.12	0.14	0.12	0.12	0.07	0.08	2.01	2.49
2021-12-05 06:06:29	1467	0.02	0.05	0.01	0.12	0.12	0.14	0.12	0.12	0.07	0.07	2.01	2.53
2021-12-05 06:06:49	1468	0.02	0.05	0.01	0.12	0.12	0.14	0.12	0.12	0.07	0.07	2	2.47
2021-12-05 06:06:49	1469	0.02	0.05	0.01	0.12	0.12	0.14	0.12	0.12	0.07	0.07	2	2.47
2021-12-05 06:07:20	1470	0.02	0.05	0.01	0.12	0.12	0.14	0.12	0.12	0.07	0.07	2	2.34
2021-12-05 06:07:30	1471	0.02	0.05	0.01	0.12	0.12	0.14	0.12	0.12	0.07	0.07	1.99	2.28
2021-12-05 06:07:50	1472	0.02	0.05	0.01	0.12	0.12	0.14	0.12	0.12	0.07	0.07	1.99	2.38
2021-12-05 06:07:50	1473	0.02	0.05	0.01	0.12	0.12	0.14	0.12	0.12	0.07	0.07	1.99	2.38
2021-12-05 06:08:20	1474	0.02	0.05	0.01	0.12	0.12	0.14	0.12	0.12	0.07	0.07	1.99	2.32
2021-12-05 06:08:30	1475	0.02	0.05	0.01	0.12	0.12	0.14	0.12	0.12	0.07	0.07	2	2.33
2021-12-05 06:08:51	1476	0.02	0.05	0.01	0.12	0.12	0.14	0.12	0.12	0.07	0.07	2	2.25
2021-12-05 06:08:51	1477	0.02	0.05	0.01	0.12	0.12	0.14	0.12	0.12	0.07	0.07	2	2.25
2021-12-05 06:09:01	1478	0.02	0.05	0.01	0.12	0.12	0.14	0.12	0.12	0.07	0.07	2	2.36
2021-12-05 06:09:31	1479	0.02	0.05	0.01	0.12	0.12	0.14	0.12	0.12	0.07	0.07	2	2.13
2021-12-05 06:09:51	1480	0.02	0.05	0.01	0.12	0.12	0.14	0.12	0.12	0.07	0.07	1.99	2.2
2021-12-05 06:09:51	1481	0.02	0.05	0.01	0.12	0.12	0.14	0.12	0.12	0.07	0.07	1.99	2.2
2021-12-05 06:10:01	1482	0.02	0.05	0.01	0.12	0.12	0.14	0.12	0.12	0.07	0.07	2	2.26
2021-12-05 06:10:32	1483	0.02	0.05	0.01	0.12	0.12	0.14	0.12	0.12	0.07	0.08	2.01	2.27
2021-12-05 06:10:52	1484	0.02	0.04	0.01	0.12	0.12	0.14	0.12	0.12	0.07	0.08	2	2.19
2021-12-05 06:10:52	1485	0.02	0.04	0.01	0.12	0.12	0.14	0.12	0.12	0.07	0.08	2	2.19
2021-12-05 06:11:02	1486	0.02	0.05	0.01	0.12	0.12	0.14	0.12	0.12	0.07	0.08	2.01	2.18
2021-12-05 06:11:32	1487	0.02	0.05	0.01	0.12	0.12	0.14	0.12	0.12	0.07	0.07	2.02	2.25
2021-12-05 06:11:52	1488	0.02	0.05	0.01	0.12	0.12	0.14	0.12	0.12	0.07	0.07	2.03	2.29
2021-12-05 06:11:52	1489	0.02	0.05	0.01	0.12	0.12	0.14	0.12	0.12	0.07	0.07	2.03	2.29
2021-12-05 06:12:03	1490	0.02	0.05	0.01	0.12	0.12	0.14	0.12	0.12	0.07	0.07	2.02	2.25
2021-12-05 06:12:33	1491	0.02	0.05	0.01	0.12	0.12	0.14	0.12	0.12	0.07	0.08	2.03	2.09
2021-12-05 06:12:53	1492	0.02	0.05	0.01	0.12	0.12	0.14	0.12	0.12	0.07	0.07	2.02	2.13
2021-12-05 06:12:53	1493	0.02	0.05	0.01	0.12	0.12	0.14	0.12	0.12	0.07	0.07	2.02	2.13
2021-12-05 06:13:03	1494	0.02	0.05	0.01	0.12	0.12	0.13	0.12	0.12	0.07	0.07	2.02	2.21
2021-12-05 06:13:34	1495	0.02	0.05	0.01	0.12	0.12	0.13	0.12	0.12	0.07	0.07	2.02	2.29
2021-12-05 06:13:44	1496	0.02	0.05	0.01	0.12	0.12	0.13	0.12	0.12	0.07	0.07	2.02	2.33
2021-12-05 06:13:44	1497	0.02	0.05	0.01	0.12	0.12	0.13	0.12	0.12	0.07	0.07	2.02	2.33
2021-12-05 06:14:04	1498	0.02	0.05	0.01	0.12	0.12	0.13	0.12	0.12	0.07	0.08	2.02	2.28
2021-12-05 06:14:34	1499	0.02	0.05	0.01	0.12	0.12	0.14	0.12	0.12	0.07	0.07	2.01	2.3
2021-12-05 06:14:44	1500	0.02	0.05	0.01	0.12	0.12	0.14	0.12	0.12	0.07	0.07	2.01	2.21
2021-12-05 06:14:44	1501	0.02	0.05	0.01	0.12	0.12	0.14	0.12	0.12	0.07	0.07	2.01	2.21
2021-12-05 06:15:05	1502	0.02	0.05	0.01	0.12	0.12	0.13	0.12	0.12	0.07	0.07	2.02	2.17
2021-12-05 06:15:35	1503	0.02	0.05	0.01	0.12	0.12	0.13	0.12	0.12	0.07	0.07	2.01	2.32
2021-12-05 06:15:45	1504	0.02	0.05	0.01	0.12	0.12	0.13	0.12	0.12	0.07	0.07	2.01	2.32
2021-12-05 06:15:45	1505	0.02	0.05	0.01	0.12	0.12	0.13	0.12	0.12	0.07	0.07	2.01	2.32
2021-12-05 06:16:05	1506	0.02	0.05	0.01	0.12	0.12	0.14	0.12	0.12	0.07	0.08	2.01	2.38
2021-12-05 06:16:35	1507	0.02	0.05	0.01	0.12	0.12	0.14	0.12	0.12	0.07	0.07	2	2.41
2021-12-05 06:16:46	1508	0.02	0.05	0.01	0.12	0.12	0.14	0.12	0.12	0.07	0.07	2	2.53
2021-12-05 06:16:46	1509	0.02	0.05	0.01	0.12	0.12	0.14	0.12	0.12	0.07	0.07	2	2.53
2021-12-05 06:17:06	1510	0.02	0.05	0.01	0.12	0.12	0.14	0.12	0.12	0.07	0.07	2	2.43
2021-12-05 06:17:36	1511	0.02	0.05	0.01	0.12	0.12	0.14	0.12	0.12	0.07	0.07	2	2.24
2021-12-05 06:17:46	1512	0.02	0.05	0.01	0.12	0.12	0.14	0.12	0.12	0.07	0.07	1.99	2.1
2021-12-05 06:17:46	1513	0.02	0.05	0.01	0.12	0.12	0.14	0.12	0.12	0.07	0.07	1.99	2.1
2021-12-05 06:18:06	1514	0.02	0.05	0.01	0.12	0.12	0.14	0.12	0.12	0.07	0.07	1.99	2.22
2021-12-05 06:18:37	1515	0.02	0.05	0.01	0.12	0.12	0.14	0.12	0.12	0.07	0.07	2.01	2.4
2021-12-05 06:18:47	1516	0.02	0.05	0.01	0.12	0.12	0.13	0.12	0.12	0.07	0.07	2.01	2.48
2021-12-05 06:18:47	1517	0.02	0.05	0.01	0.12	0.12	0.13	0.12	0.12	0.07	0.07	2.01	2.48
2021-12-05 06:19:07	1518	0.02	0.05	0.01	0.12	0.12	0.13	0.12	0.12	0.07	0.07	2.01	2.55
2021-12-05 06:19:37	1519	0.02	0.05	0.01	0.12	0.12	0.14	0.12	0.12	0.07	0.07	2.01	2.51
2021-12-05 06:19:48	1520	0.02	0.05	0.01	0.12	0.12	0.14	0.12	0.12	0.07	0.07	2.01	2.5
2021-12-05 06:19:48	1521	0.02	0.05	0.01	0.12	0.12	0.14	0.12	0.12	0.07	0.07	2.01	2.5
2021-12-05 06:20:08	1522	0.02	0.05	0.01	0.12	0.12	0.13	0.12	0.12	0.07	0.07	2.01	2.46
2021-12-05 06:20:38	1523	0.02	0.05	0.01	0.12	0.12	0.13	0.12	0.12	0.07	0.07	2.01	2.42
2021-12-05 06:20:48	1524	0.02	0.05	0.01	0.12	0.12	0.14	0.12	0.12	0.07	0.07	2.01	2.41
2021-12-05 06:20:48	1525	0.02	0.05	0.01	0.12	0.12	0.14	0.12	0.12	0.07	0.07	2.01	2.41
2021-12-05 06:21:08	1526	0.02	0.05	0.01	0.12	0.12	0.13	0.12	0.12	0.07	0.07	2	2.38
2021-12-05 06:21:39	1527	0.02	0.05	0.01	0.12	0.12	0.13	0.12	0.12	0.07	0.07	2	2.4
2021-12-05 06:21:49	1528	0.02	0.05	0.01	0.12	0.12	0.13	0.12	0.12	0.07	0.07	2	2.41
2021-12-05 06:21:49	1529	0.02	0.05	0.01	0.12	0.12	0.13	0.12	0.12	0.07	0.07	2	2.41
2021-12-05 06:22:09	1530	0.02	0.05	0.01	0.12	0.12	0.14	0.12	0.12	0.07	0.07	2	2.4
2021-12-05 06:22:39	1531	0.02	0.05	0.01	0.12	0.12	0.14	0.12	0.12	0.07	0.07	1.99	2.5
2021-12-05 06:22:50	1532	0.02	0.05	0.01	0.12	0.12	0.13	0.12	0.12	0.07	0.07	1.99	2.48
2021-12-05 06:22:50	1533	0.02	0.05	0.01	0.12	0.12	0.13	0.12	0.12	0.07	0.07	1.99	2.48
2021-12-05 06:23:10	1534	0.02	0.05	0.01	0.12	0.12	0.13	0.12	0.12	0.07	0.07	2	2.46
2021-12-05 06:23:40	1535	0.02	0.05	0.01	0.12	0.12	0.13	0.12	0.12	0.07	0.08	1.99	2.29
2021-12-05 06:23:50	1536	0.02	0.05	0.01	0.12	0.12	0.13	0.12	0.12	0.07	0.07	1.99	2.26
2021-12-05 06:23:50	1537	0.02	0.05	0.01	0.12	0.12	0.13	0.12	0.12	0.07	0.07	1.99	2.26
2021-12-05 06:24:10	1538	0.02	0.05	0.01	0.12	0.12	0.14	0.12	0.12	0.07	0.07	1.98	2.11
2021-12-05 06:24:41	1539	0.02	0.05	0.01	0.12	0.12	0.13	0.12	0.12	0.07	0.07	1.96	2.04
2021-12-05 06:24:51	1540	0.02	0.05	0.01	0.12	0.12	0.14	0.12	0.12	0.07	0.07	1.96	2.13
2021-12-05 06:24:51	1541	0.02	0.05	0.01	0.12	0.12	0.14	0.12	0.12	0.07	0.07	1.96	2.13
2021-12-05 06:25:11	1542	0.02	0.05	0.01	0.12	0.12	0.14	0.12	0.12	0.07	0.07	1.97	2.26
2021-12-05 06:25:41	1543	0.02	0.05	0.01	0.12	0.12	0.13	0.12	0.12	0.07	0.07	1.97	2.46
2021-12-05 06:25:51	1544	0.02	0.05	0.01	0.12	0.12	0.13	0.12	0.12	0.07	0.07	1.97	2.43
2021-12-05 06:25:51	1545	0.02	0.05	0.01	0.12	0.12	0.13	0.12	0.12	0.07	0.07	1.97	2.43
2021-12-05 06:26:12	1546	0.02	0.05	0.01	0.12	0.12	0.13	0.12	0.12	0.07	0.07	1.97	2.36
2021-12-05 06:26:42	1547	0.02	0.05	0.01	0.12	0.12	0.13	0.12	0.12	0.07	0.07	1.99	2.48
2021-12-05 06:26:52	1548	0.02	0.05	0.01	0.12	0.12	0.13	0.12	0.12	0.07	0.07	1.99	2.42
2021-12-05 06:26:52	1549	0.02	0.05	0.01	0.12	0.12	0.13	0.12	0.12	0.07	0.07	1.99	2.42
2021-12-05 06:27:12	1550	0.02	0.05	0.01	0.12	0.12	0.13	0.12	0.12	0.07	0.07	1.99	2.51
2021-12-05 06:27:43	1551	0.02	0.05	0.01	0.12	0.12	0.13	0.12	0.12	0.07	0.07	2.02	2.32
2021-12-05 06:27:53	1552	0.02	0.05	0.01	0.12	0.12	0.13	0.12	0.12	0.07	0.07	2.01	2.4
2021-12-05 06:27:53	1553	0.02	0.05	0.01	0.12	0.12	0.13	0.12	0.12	0.07	0.07	2.01	2.4
2021-12-05 06:28:13	1554	0.02	0.05	0.01	0.12	0.12	0.13	0.12	0.12	0.07	0.07	2.01	2.41
2021-12-05 06:28:43	1555	0.02	0.05	0.01	0.12	0.12	0.14	0.12	0.12	0.07	0.07	2.03	2.37
2021-12-05 06:28:53	1556	0.02	0.05	0.01	0.12	0.12	0.13	0.12	0.12	0.07	0.07	2.03	2.34
2021-12-05 06:28:53	1557	0.02	0.05	0.01	0.12	0.12	0.13	0.12	0.12	0.07	0.07	2.03	2.34
2021-12-05 06:29:14	1558	0.02	0.05	0.01	0.12	0.12	0.13	0.12	0.12	0.07	0.07	2.01	2.25
2021-12-05 06:29:44	1559	0.02	0.05	0.01	0.12	0.12	0.13	0.12	0.12	0.07	0.07	1.99	2.18
2021-12-05 06:29:54	1560	0.02	0.05	0.01	0.12	0.12	0.13	0.12	0.12	0.07	0.07	1.99	2.17
2021-12-05 06:29:54	1561	0.02	0.05	0.01	0.12	0.12	0.13	0.12	0.12	0.07	0.07	1.99	2.17
2021-12-05 06:30:14	1562	0.02	0.05	0.01	0.12	0.12	0.13	0.12	0.12	0.07	0.07	1.99	2.27
2021-12-05 06:30:24	1563	0.02	0.05	0.01	0.12	0.12	0.13	0.12	0.12	0.07	0.07	1.99	2.35
2021-12-05 06:30:55	1564	0.02	0.05	0.01	0.12	0.12	0.14	0.12	0.12	0.07	0.07	2.02	2.36
2021-12-05 06:30:55	1565	0.02	0.05	0.01	0.12	0.12	0.14	0.12	0.12	0.07	0.07	2.02	2.36
2021-12-05 06:31:15	1566	0.02	0.05	0.01	0.12	0.12	0.13	0.12	0.12	0.07	0.07	2.02	2.38
2021-12-05 06:31:25	1567	0.02	0.05	0.01	0.12	0.12	0.13	0.12	0.12	0.07	0.07	2.01	2.39
2021-12-05 06:31:55	1568	0.02	0.05	0.01	0.12	0.12	0.13	0.12	0.12	0.07	0.07	2.03	2.37
2021-12-05 06:31:55	1569	0.02	0.05	0.01	0.12	0.12	0.13	0.12	0.12	0.07	0.07	2.03	2.37
2021-12-05 06:32:16	1570	0.02	0.05	0.01	0.12	0.12	0.13	0.12	0.12	0.07	0.07	2.02	2.26
2021-12-05 06:32:26	1571	0.02	0.05	0.01	0.12	0.12	0.14	0.12	0.12	0.07	0.07	2.02	2.17
2021-12-05 06:32:56	1572	0.02	0.05	0.01	0.12	0.12	0.13	0.12	0.12	0.07	0.07	2.01	2.36
2021-12-05 06:32:56	1573	0.02	0.05	0.01	0.12	0.12	0.13	0.12	0.12	0.07	0.07	2.01	2.36
2021-12-05 06:33:06	1574	0.02	0.05	0.01	0.12	0.12	0.13	0.12	0.12	0.07	0.07	2	2.45
2021-12-05 06:33:26	1575	0.02	0.05	0.01	0.12	0.12	0.13	0.12	0.12	0.07	0.07	2	2.47
2021-12-05 06:33:57	1576	0.02	0.05	0.01	0.12	0.12	0.13	0.12	0.12	0.07	0.07	2.01	2.38
2021-12-05 06:33:57	1577	0.02	0.05	0.01	0.12	0.12	0.13	0.12	0.12	0.07	0.07	2.01	2.38
2021-12-05 06:34:07	1578	0.02	0.05	0.01	0.12	0.12	0.13	0.12	0.12	0.07	0.07	2.01	2.35
2021-12-05 06:34:27	1579	0.02	0.05	0.01	0.12	0.12	0.13	0.12	0.12	0.07	0.07	2.01	2.28
2021-12-05 06:34:57	1580	0.02	0.05	0.01	0.12	0.12	0.13	0.12	0.12	0.07	0.07	2.01	2.41
2021-12-05 06:34:57	1581	0.02	0.05	0.01	0.12	0.12	0.13	0.12	0.12	0.07	0.07	2.01	2.41
2021-12-05 06:35:07	1582	0.02	0.05	0.01	0.12	0.12	0.13	0.12	0.12	0.07	0.07	2.01	2.47
2021-12-05 06:35:28	1583	0.02	0.05	0.01	0.12	0.12	0.13	0.12	0.12	0.07	0.07	2.02	2.57
2021-12-05 06:35:58	1584	0.02	0.05	0.01	0.12	0.12	0.13	0.12	0.12	0.07	0.07	2.01	2.44
2021-12-05 06:35:58	1585	0.02	0.05	0.01	0.12	0.12	0.13	0.12	0.12	0.07	0.07	2.01	2.44
2021-12-05 06:36:08	1586	0.02	0.05	0.01	0.12	0.12	0.13	0.12	0.12	0.07	0.07	2.02	2.43
2021-12-05 06:36:28	1587	0.02	0.05	0.01	0.12	0.12	0.13	0.12	0.12	0.07	0.07	2.02	2.37
2021-12-05 06:36:59	1588	0.02	0.05	0.01	0.12	0.12	0.13	0.12	0.12	0.07	0.07	2.01	2.32
2021-12-05 06:36:59	1589	0.02	0.05	0.01	0.12	0.12	0.13	0.12	0.12	0.07	0.07	2.01	2.32
2021-12-05 06:37:09	1590	0.02	0.05	0.01	0.12	0.12	0.13	0.12	0.12	0.07	0.07	2.02	2.28
2021-12-05 06:37:29	1591	0.02	0.05	0.01	0.12	0.12	0.13	0.12	0.12	0.07	0.07	2.01	2.2
2021-12-05 06:37:59	1592	0.02	0.05	0.01	0.12	0.12	0.13	0.12	0.12	0.07	0.07	2.01	2.26
2021-12-05 06:37:59	1593	0.02	0.05	0.01	0.12	0.12	0.13	0.12	0.12	0.07	0.07	2.01	2.26
2021-12-05 06:38:10	1594	0.02	0.05	0.01	0.12	0.12	0.13	0.12	0.12	0.07	0.07	2	2.32
2021-12-05 06:38:30	1595	0.02	0.05	0.01	0.12	0.12	0.13	0.12	0.12	0.07	0.07	2	2.46
2021-12-05 06:39:00	1596	0.02	0.05	0.01	0.12	0.12	0.13	0.12	0.11	0.07	0.07	2	2.46
2021-12-05 06:39:00	1597	0.02	0.05	0.01	0.12	0.12	0.13	0.12	0.11	0.07	0.07	2	2.46
2021-12-05 06:39:10	1598	0.02	0.05	0.01	0.12	0.12	0.14	0.12	0.12	0.07	0.07	2.01	2.41
2021-12-05 06:39:30	1599	0.02	0.05	0.01	0.12	0.12	0.13	0.12	0.12	0.07	0.07	2.01	2.33
2021-12-05 06:39:30	1600	0.02	0.05	0.01	0.12	0.12	0.13	0.12	0.12	0.07	0.07	2.01	2.33
2021-12-05 06:40:01	1601	0.02	0.05	0.01	0.12	0.12	0.13	0.12	0.12	0.07	0.07	2.01	2.29
2021-12-05 06:40:11	1602	0.02	0.05	0.01	0.12	0.12	0.13	0.12	0.12	0.07	0.07	2	2.4
2021-12-05 06:40:31	1603	0.02	0.05	0.01	0.12	0.12	0.13	0.12	0.12	0.07	0.07	2	2.48
2021-12-05 06:40:31	1604	0.02	0.05	0.01	0.12	0.12	0.13	0.12	0.12	0.07	0.07	2	2.48
2021-12-05 06:41:01	1605	0.02	0.05	0.01	0.12	0.12	0.13	0.12	0.12	0.07	0.07	2.01	2.54
2021-12-05 06:41:12	1606	0.02	0.05	0.01	0.12	0.12	0.13	0.12	0.12	0.07	0.07	2.02	2.45
2021-12-05 06:41:32	1607	0.02	0.05	0.01	0.12	0.12	0.13	0.12	0.11	0.07	0.07	2.02	2.32
2021-12-05 06:41:32	1608	0.02	0.05	0.01	0.12	0.12	0.13	0.12	0.11	0.07	0.07	2.02	2.32
2021-12-05 06:42:02	1609	0.02	0.05	0.01	0.12	0.12	0.13	0.12	0.11	0.07	0.07	2.02	2.24
2021-12-05 06:42:12	1610	0.02	0.05	0.01	0.12	0.12	0.13	0.12	0.12	0.07	0.07	2.02	2.19
2021-12-05 06:42:32	1611	0.02	0.05	0.01	0.12	0.12	0.13	0.12	0.12	0.07	0.07	2.03	2.36
2021-12-05 06:42:32	1612	0.02	0.05	0.01	0.12	0.12	0.13	0.12	0.12	0.07	0.07	2.03	2.36
2021-12-05 06:43:03	1613	0.02	0.05	0.01	0.12	0.12	0.13	0.12	0.12	0.07	0.07	2.03	2.36
2021-12-05 06:43:13	1614	0.02	0.05	0.01	0.12	0.12	0.13	0.12	0.12	0.07	0.07	2.03	2.43
2021-12-05 06:43:33	1615	0.02	0.05	0.01	0.12	0.12	0.13	0.12	0.12	0.07	0.07	2.02	2.37
2021-12-05 06:43:33	1616	0.02	0.05	0.01	0.12	0.12	0.13	0.12	0.12	0.07	0.07	2.02	2.37
2021-12-05 06:44:03	1617	0.02	0.05	0.01	0.12	0.12	0.13	0.12	0.12	0.07	0.07	2.01	2.62
2021-12-05 06:44:13	1618	0.02	0.05	0.01	0.12	0.12	0.13	0.12	0.12	0.07	0.07	2.01	2.64
2021-12-05 06:44:34	1619	0.02	0.05	0.01	0.12	0.11	0.13	0.12	0.11	0.07	0.07	2.01	2.6
2021-12-05 06:44:34	1620	0.02	0.05	0.01	0.12	0.11	0.13	0.12	0.11	0.07	0.07	2.01	2.6
2021-12-05 06:45:04	1621	0.02	0.05	0.01	0.12	0.12	0.13	0.12	0.12	0.07	0.07	2.02	2.38
2021-12-05 06:45:14	1622	0.02	0.05	0.01	0.12	0.12	0.13	0.12	0.12	0.07	0.07	2.02	2.38
2021-12-05 06:45:34	1623	0.02	0.05	0.01	0.12	0.12	0.13	0.12	0.12	0.07	0.07	2.02	2.29
2021-12-05 06:45:34	1624	0.02	0.05	0.01	0.12	0.12	0.13	0.12	0.12	0.07	0.07	2.02	2.29
2021-12-05 06:46:05	1625	0.02	0.05	0.01	0.12	0.12	0.13	0.12	0.12	0.07	0.07	2.03	2.39
2021-12-05 06:46:15	1626	0.02	0.05	0.01	0.12	0.12	0.13	0.12	0.11	0.07	0.07	2.03	2.46
2021-12-05 06:46:35	1627	0.02	0.05	0.01	0.12	0.12	0.13	0.12	0.11	0.07	0.07	2.02	2.51
2021-12-05 06:46:35	1628	0.02	0.05	0.01	0.12	0.12	0.13	0.12	0.11	0.07	0.07	2.02	2.51
2021-12-05 06:47:05	1629	0.02	0.05	0.01	0.12	0.12	0.13	0.12	0.12	0.07	0.07	2.01	2.43
2021-12-05 06:47:15	1630	0.02	0.05	0.01	0.12	0.12	0.13	0.12	0.11	0.07	0.07	2.01	2.33
2021-12-05 06:47:36	1631	0.02	0.05	0.01	0.12	0.12	0.13	0.12	0.11	0.07	0.07	2.01	2.33
2021-12-05 06:47:36	1632	0.02	0.05	0.01	0.12	0.12	0.13	0.12	0.11	0.07	0.07	2.01	2.33
2021-12-05 06:48:06	1633	0.02	0.05	0.01	0.12	0.12	0.13	0.12	0.11	0.07	0.07	2.01	2.29
2021-12-05 06:48:16	1634	0.02	0.05	0.01	0.12	0.12	0.13	0.12	0.11	0.07	0.07	2.01	2.32
2021-12-05 06:48:36	1635	0.02	0.05	0.01	0.12	0.12	0.13	0.12	0.11	0.07	0.07	2.01	2.3
2021-12-05 06:48:36	1636	0.02	0.05	0.01	0.12	0.12	0.13	0.12	0.11	0.07	0.07	2.01	2.3
2021-12-05 06:49:07	1637	0.02	0.05	0.01	0.12	0.12	0.13	0.12	0.12	0.07	0.07	2.01	2.42
2021-12-05 06:49:17	1638	0.02	0.05	0.01	0.12	0.12	0.13	0.12	0.12	0.07	0.07	2.01	2.38
2021-12-05 06:49:37	1639	0.02	0.05	0.01	0.12	0.12	0.13	0.12	0.11	0.07	0.07	2	2.4
2021-12-05 06:49:37	1640	0.02	0.05	0.01	0.12	0.12	0.13	0.12	0.11	0.07	0.07	2	2.4
2021-12-05 06:50:07	1641	0.02	0.05	0.01	0.12	0.12	0.13	0.12	0.12	0.07	0.07	2.01	2.28
2021-12-05 06:50:17	1642	0.02	0.05	0.01	0.12	0.12	0.13	0.12	0.11	0.07	0.07	2	2.17
2021-12-05 06:50:38	1643	0.02	0.05	0.01	0.12	0.11	0.13	0.12	0.12	0.07	0.07	2	2.2
2021-12-05 06:50:38	1644	0.02	0.05	0.01	0.12	0.11	0.13	0.12	0.12	0.07	0.07	2	2.2
2021-12-05 06:51:08	1645	0.02	0.05	0.01	0.12	0.12	0.13	0.12	0.11	0.07	0.07	2	2.14
2021-12-05 06:51:18	1646	0.02	0.05	0.01	0.12	0.12	0.13	0.12	0.12	0.07	0.07	2	2.24
2021-12-05 06:51:28	1647	0.02	0.05	0.01	0.12	0.12	0.13	0.12	0.11	0.07	0.07	2	2.14
2021-12-05 06:51:28	1648	0.02	0.05	0.01	0.12	0.12	0.13	0.12	0.11	0.07	0.07	2	2.14
2021-12-05 06:51:59	1649	0.02	0.05	0.01	0.12	0.12	0.13	0.12	0.11	0.07	0.07	2	2.29
2021-12-05 06:52:19	1650	0.02	0.05	0.01	0.12	0.12	0.13	0.12	0.11	0.07	0.07	2	2.39
2021-12-05 06:52:29	1651	0.02	0.05	0.01	0.12	0.12	0.13	0.12	0.11	0.07	0.07	2	2.46
2021-12-05 06:52:29	1652	0.02	0.05	0.01	0.12	0.12	0.13	0.12	0.11	0.07	0.07	2	2.46
2021-12-05 06:52:49	1653	0.02	0.05	0.01	0.12	0.12	0.13	0.12	0.12	0.07	0.07	2	2.37
2021-12-05 06:53:19	1654	0.02	0.05	0.01	0.12	0.11	0.13	0.12	0.12	0.07	0.07	2.01	2.22
2021-12-05 06:53:30	1655	0.02	0.05	0.01	0.12	0.12	0.13	0.12	0.11	0.07	0.07	2.01	2.25
2021-12-05 06:53:30	1656	0.02	0.05	0.01	0.12	0.12	0.13	0.12	0.11	0.07	0.07	2.01	2.25
2021-12-05 06:53:50	1657	0.02	0.05	0.01	0.12	0.12	0.13	0.12	0.11	0.07	0.07	2	2.3
2021-12-05 06:54:20	1658	0.02	0.05	0.01	0.12	0.12	0.13	0.12	0.12	0.07	0.07	2	2.46
2021-12-05 06:54:30	1659	0.02	0.05	0.01	0.12	0.12	0.13	0.12	0.11	0.07	0.07	2	2.44
2021-12-05 06:54:30	1660	0.02	0.05	0.01	0.12	0.12	0.13	0.12	0.11	0.07	0.07	2	2.44
2021-12-05 06:54:50	1661	0.02	0.05	0.01	0.12	0.12	0.13	0.12	0.11	0.07	0.07	2.01	2.49
2021-12-05 06:55:21	1662	0.02	0.05	0.01	0.12	0.11	0.13	0.12	0.11	0.07	0.07	2.02	2.37
2021-12-05 06:55:31	1663	0.02	0.05	0.01	0.12	0.11	0.13	0.12	0.11	0.07	0.07	2.01	2.3
2021-12-05 06:55:31	1664	0.02	0.05	0.01	0.12	0.11	0.13	0.12	0.11	0.07	0.07	2.01	2.3
2021-12-05 06:55:51	1665	0.02	0.05	0.01	0.12	0.12	0.13	0.12	0.11	0.07	0.07	2	2.27
2021-12-05 06:56:21	1666	0.02	0.05	0.01	0.12	0.11	0.13	0.12	0.11	0.07	0.07	1.99	2.3
2021-12-05 06:56:32	1667	0.02	0.05	0.01	0.12	0.11	0.13	0.12	0.12	0.07	0.07	1.99	2.42
2021-12-05 06:56:32	1668	0.02	0.05	0.01	0.12	0.11	0.13	0.12	0.12	0.07	0.07	1.99	2.42
2021-12-05 06:56:52	1669	0.02	0.05	0.01	0.12	0.12	0.13	0.12	0.12	0.07	0.07	2	2.45
2021-12-05 06:57:22	1670	0.02	0.05	0.01	0.12	0.12	0.13	0.12	0.12	0.07	0.07	2	2.4
2021-12-05 06:57:32	1671	0.02	0.05	0.01	0.12	0.12	0.13	0.12	0.12	0.07	0.07	2.01	2.25
2021-12-05 06:57:32	1672	0.02	0.05	0.01	0.12	0.12	0.13	0.12	0.12	0.07	0.07	2.01	2.25
2021-12-05 06:57:52	1673	0.02	0.05	0.01	0.12	0.12	0.13	0.12	0.12	0.07	0.07	2.01	2.31
2021-12-05 06:58:23	1674	0.02	0.05	0.01	0.12	0.11	0.13	0.12	0.11	0.07	0.07	2.02	2.3
2021-12-05 06:58:33	1675	0.02	0.05	0.01	0.12	0.12	0.13	0.12	0.12	0.07	0.07	2.02	2.35
2021-12-05 06:58:33	1676	0.02	0.05	0.01	0.12	0.12	0.13	0.12	0.12	0.07	0.07	2.02	2.35
2021-12-05 06:58:53	1677	0.02	0.05	0.01	0.12	0.12	0.13	0.12	0.11	0.07	0.07	2.02	2.27
2021-12-05 06:59:23	1678	0.02	0.05	0.01	0.12	0.12	0.13	0.12	0.11	0.07	0.07	2.02	2.34
2021-12-05 06:59:34	1679	0.02	0.05	0.01	0.12	0.11	0.13	0.12	0.11	0.07	0.07	2.02	2.32
2021-12-05 06:59:34	1680	0.02	0.05	0.01	0.12	0.11	0.13	0.12	0.11	0.07	0.07	2.02	2.32
2021-12-05 06:59:54	1681	0.02	0.05	0.01	0.12	0.11	0.13	0.12	0.12	0.07	0.07	2.03	2.41
2021-12-05 07:00:24	1682	0.02	0.05	0.01	0.12	0.11	0.13	0.12	0.12	0.07	0.07	2.02	2.38
2021-12-05 07:00:34	1683	0.02	0.05	0.01	0.12	0.12	0.13	0.12	0.12	0.07	0.07	2.02	2.34
2021-12-05 07:00:34	1684	0.02	0.05	0.01	0.12	0.12	0.13	0.12	0.12	0.07	0.07	2.02	2.34
2021-12-05 07:00:54	1685	0.02	0.05	0.01	0.12	0.12	0.13	0.12	0.12	0.07	0.07	2.01	2.31
2021-12-05 07:01:25	1686	0.02	0.05	0.01	0.12	0.12	0.13	0.12	0.11	0.07	0.07	1.99	2.19
2021-12-05 07:01:35	1687	0.02	0.05	0.01	0.12	0.12	0.13	0.12	0.12	0.07	0.07	1.99	2.24
2021-12-05 07:01:35	1688	0.02	0.05	0.01	0.12	0.12	0.13	0.12	0.12	0.07	0.07	1.99	2.24
2021-12-05 07:01:55	1689	0.02	0.05	0.01	0.12	0.12	0.13	0.12	0.12	0.07	0.07	1.99	2.19
2021-12-05 07:02:25	1690	0.02	0.05	0.01	0.12	0.11	0.13	0.12	0.12	0.07	0.07	1.99	2.21
2021-12-05 07:02:35	1691	0.02	0.05	0.01	0.12	0.12	0.13	0.12	0.12	0.07	0.07	1.98	2.3
2021-12-05 07:02:35	1692	0.02	0.05	0.01	0.12	0.12	0.13	0.12	0.12	0.07	0.07	1.98	2.3
2021-12-05 07:02:56	1693	0.02	0.05	0.01	0.12	0.12	0.13	0.12	0.12	0.07	0.07	1.97	2.3
2021-12-05 07:03:26	1694	0.02	0.05	0.01	0.12	0.11	0.13	0.12	0.12	0.07	0.07	1.97	2.47
2021-12-05 07:03:36	1695	0.02	0.05	0.01	0.12	0.12	0.13	0.12	0.11	0.07	0.07	1.97	2.35
2021-12-05 07:03:36	1696	0.02	0.05	0.01	0.12	0.12	0.13	0.12	0.11	0.07	0.07	1.97	2.35
2021-12-05 07:03:56	1697	0.02	0.05	0.01	0.12	0.11	0.13	0.12	0.11	0.07	0.07	1.97	2.29
2021-12-05 07:04:27	1698	0.02	0.05	0.01	0.12	0.12	0.13	0.12	0.11	0.07	0.07	1.96	2.37
2021-12-05 07:04:37	1699	0.02	0.05	0.01	0.12	0.11	0.13	0.12	0.11	0.07	0.07	1.97	2.43
2021-12-05 07:04:37	1700	0.02	0.05	0.01	0.12	0.11	0.13	0.12	0.11	0.07	0.07	1.97	2.43
2021-12-05 07:04:57	1701	0.02	0.05	0.01	0.12	0.11	0.13	0.12	0.12	0.07	0.07	1.96	2.54
2021-12-05 07:05:27	1702	0.02	0.05	0.01	0.12	0.12	0.13	0.12	0.11	0.07	0.07	1.99	2.33
2021-12-05 07:05:37	1703	0.02	0.05	0.01	0.12	0.12	0.13	0.12	0.12	0.07	0.07	1.99	2.35
2021-12-05 07:05:37	1704	0.02	0.05	0.01	0.12	0.12	0.13	0.12	0.12	0.07	0.07	1.99	2.35
2021-12-05 07:05:58	1705	0.02	0.05	0.01	0.12	0.12	0.13	0.12	0.12	0.07	0.07	2	2.39
2021-12-05 07:06:28	1706	0.02	0.05	0.01	0.12	0.12	0.13	0.12	0.12	0.07	0.07	2.01	2.33
2021-12-05 07:06:38	1707	0.02	0.05	0.01	0.12	0.12	0.13	0.12	0.12	0.07	0.07	2.01	2.23
2021-12-05 07:06:38	1708	0.02	0.05	0.01	0.12	0.12	0.13	0.12	0.12	0.07	0.07	2.01	2.23
2021-12-05 07:06:58	1709	0.02	0.05	0.01	0.12	0.11	0.13	0.12	0.11	0.07	0.07	2.01	2.13
2021-12-05 07:07:29	1710	0.02	0.05	0.01	0.12	0.12	0.13	0.12	0.12	0.07	0.07	2.01	2.26
2021-12-05 07:07:39	1711	0.02	0.05	0.01	0.12	0.12	0.13	0.12	0.12	0.07	0.07	2	2.37
2021-12-05 07:07:39	1712	0.02	0.05	0.01	0.12	0.12	0.13	0.12	0.12	0.07	0.07	2	2.37
2021-12-05 07:07:59	1713	0.02	0.05	0.01	0.12	0.11	0.13	0.12	0.11	0.07	0.07	2	2.38
2021-12-05 07:08:29	1714	0.02	0.05	0.01	0.12	0.12	0.13	0.12	0.11	0.07	0.07	2	2.3
2021-12-05 07:08:39	1715	0.02	0.05	0.01	0.12	0.11	0.13	0.12	0.11	0.07	0.07	2	2.21
2021-12-05 07:08:39	1716	0.02	0.05	0.01	0.12	0.11	0.13	0.12	0.11	0.07	0.07	2	2.21
2021-12-05 07:09:00	1717	0.02	0.05	0.01	0.12	0.11	0.13	0.12	0.12	0.07	0.07	2	2.29
2021-12-05 07:09:30	1718	0.02	0.05	0.01	0.12	0.12	0.13	0.12	0.12	0.07	0.07	1.99	2.39
2021-12-05 07:09:40	1719	0.02	0.05	0.01	0.12	0.12	0.13	0.12	0.11	0.07	0.07	2	2.45
2021-12-05 07:09:40	1720	0.02	0.05	0.01	0.12	0.12	0.13	0.12	0.11	0.07	0.07	2	2.45
2021-12-05 07:09:50	1721	0.02	0.05	0.01	0.12	0.12	0.13	0.12	0.11	0.07	0.07	2	2.47
2021-12-05 07:10:21	1722	0.02	0.05	0.01	0.12	0.11	0.13	0.12	0.11	0.07	0.07	1.99	2.33
2021-12-05 07:10:41	1723	0.02	0.05	0.01	0.12	0.11	0.13	0.12	0.12	0.07	0.07	1.99	2.39
2021-12-05 07:10:41	1724	0.02	0.05	0.01	0.12	0.11	0.13	0.12	0.12	0.07	0.07	1.99	2.39
2021-12-05 07:10:51	1725	0.02	0.05	0.01	0.12	0.11	0.13	0.12	0.12	0.07	0.07	1.98	2.42
2021-12-05 07:11:21	1726	0.02	0.05	0.01	0.12	0.12	0.13	0.12	0.11	0.07	0.07	1.98	2.55
2021-12-05 07:11:41	1727	0.02	0.05	0.01	0.12	0.11	0.13	0.12	0.11	0.07	0.07	1.97	2.53
2021-12-05 07:11:41	1728	0.02	0.05	0.01	0.12	0.11	0.13	0.12	0.11	0.07	0.07	1.97	2.53
2021-12-05 07:11:52	1729	0.02	0.05	0.01	0.12	0.12	0.13	0.12	0.11	0.07	0.07	1.97	2.38
2021-12-05 07:12:22	1730	0.02	0.05	0.01	0.12	0.11	0.13	0.12	0.11	0.07	0.07	1.97	2.32
2021-12-05 07:12:42	1731	0.02	0.05	0.01	0.12	0.11	0.13	0.12	0.11	0.07	0.07	1.97	2.36
2021-12-05 07:12:42	1732	0.02	0.05	0.01	0.12	0.11	0.13	0.12	0.11	0.07	0.07	1.97	2.36
2021-12-05 07:12:52	1733	0.02	0.05	0.01	0.12	0.12	0.13	0.12	0.11	0.07	0.07	1.97	2.44
2021-12-05 07:13:12	1734	0.02	0.05	0.01	0.12	0.11	0.13	0.12	0.12	0.07	0.07	1.97	2.54
2021-12-05 07:13:43	1735	0.02	0.05	0.01	0.12	0.12	0.13	0.12	0.11	0.07	0.07	1.99	2.47
2021-12-05 07:13:43	1736	0.02	0.05	0.01	0.12	0.12	0.13	0.12	0.11	0.07	0.07	1.99	2.47
2021-12-05 07:13:53	1737	0.02	0.05	0.01	0.12	0.12	0.13	0.12	0.11	0.07	0.07	1.98	2.46
2021-12-05 07:14:13	1738	0.02	0.05	0.01	0.12	0.12	0.13	0.12	0.11	0.07	0.07	1.98	2.3
2021-12-05 07:14:43	1739	0.02	0.05	0.01	0.12	0.11	0.13	0.12	0.12	0.07	0.07	1.98	2.31
2021-12-05 07:14:43	1740	0.02	0.05	0.01	0.12	0.11	0.13	0.12	0.12	0.07	0.07	1.98	2.31
2021-12-05 07:14:54	1741	0.02	0.05	0.01	0.12	0.11	0.13	0.12	0.11	0.07	0.07	1.97	2.32
2021-12-05 07:15:14	1742	0.02	0.05	0.01	0.12	0.12	0.13	0.12	0.11	0.07	0.07	1.97	2.37
2021-12-05 07:15:44	1743	0.02	0.05	0.01	0.12	0.11	0.13	0.12	0.11	0.07	0.07	1.97	2.37
2021-12-05 07:15:44	1744	0.02	0.05	0.01	0.12	0.11	0.13	0.12	0.11	0.07	0.07	1.97	2.37
2021-12-05 07:15:54	1745	0.02	0.05	0.01	0.12	0.12	0.13	0.12	0.12	0.07	0.07	1.97	2.36
2021-12-05 07:16:14	1746	0.02	0.05	0.01	0.12	0.12	0.13	0.12	0.12	0.07	0.07	1.99	2.25
2021-12-05 07:16:45	1747	0.02	0.05	0.01	0.12	0.11	0.13	0.12	0.11	0.07	0.07	1.99	2.27
2021-12-05 07:16:45	1748	0.02	0.05	0.01	0.12	0.11	0.13	0.12	0.11	0.07	0.07	1.99	2.27
2021-12-05 07:16:55	1749	0.02	0.05	0.01	0.12	0.12	0.13	0.12	0.12	0.07	0.07	1.99	2.23
2021-12-05 07:17:15	1750	0.02	0.05	0.01	0.12	0.11	0.13	0.12	0.11	0.07	0.07	1.99	2.24
2021-12-05 07:17:45	1751	0.02	0.05	0.01	0.12	0.12	0.13	0.12	0.12	0.07	0.07	1.98	2.12
2021-12-05 07:17:45	1752	0.02	0.05	0.01	0.12	0.12	0.13	0.12	0.12	0.07	0.07	1.98	2.12
2021-12-05 07:17:55	1753	0.02	0.05	0.01	0.12	0.12	0.13	0.12	0.11	0.07	0.07	1.98	2.17
2021-12-05 07:18:16	1754	0.02	0.05	0.01	0.12	0.12	0.13	0.12	0.11	0.07	0.07	1.99	2.28
2021-12-05 07:18:46	1755	0.02	0.05	0.01	0.12	0.11	0.13	0.12	0.11	0.07	0.07	2	2.53
2021-12-05 07:18:46	1756	0.02	0.05	0.01	0.12	0.11	0.13	0.12	0.11	0.07	0.07	2	2.53
2021-12-05 07:18:56	1757	0.02	0.05	0.01	0.12	0.12	0.13	0.12	0.12	0.07	0.07	2.01	2.52
2021-12-05 07:19:16	1758	0.02	0.05	0.01	0.12	0.12	0.13	0.12	0.11	0.07	0.07	2.01	2.49
2021-12-05 07:19:47	1759	0.02	0.05	0.01	0.12	0.12	0.13	0.12	0.12	0.07	0.07	2	2.49
2021-12-05 07:19:47	1760	0.02	0.05	0.01	0.12	0.12	0.13	0.12	0.12	0.07	0.07	2	2.49
2021-12-05 07:19:57	1761	0.02	0.05	0.01	0.12	0.11	0.13	0.12	0.11	0.07	0.07	2	2.44
2021-12-05 07:20:17	1762	0.02	0.05	0.01	0.12	0.12	0.13	0.12	0.12	0.07	0.07	2	2.47
2021-12-05 07:20:47	1763	0.02	0.05	0.01	0.11	0.11	0.13	0.12	0.11	0.07	0.07	1.99	2.33
2021-12-05 07:20:47	1764	0.02	0.05	0.01	0.11	0.11	0.13	0.12	0.11	0.07	0.07	1.99	2.33
2021-12-05 07:20:57	1765	0.02	0.05	0.01	0.12	0.11	0.13	0.12	0.11	0.06	0.07	1.99	2.27
2021-12-05 07:21:18	1766	0.02	0.05	0.01	0.12	0.11	0.13	0.12	0.11	0.07	0.07	1.99	2.25
2021-12-05 07:21:48	1767	0.02	0.05	0.01	0.12	0.11	0.13	0.12	0.11	0.07	0.07	1.99	2.29
2021-12-05 07:21:48	1768	0.02	0.05	0.01	0.12	0.11	0.13	0.12	0.11	0.07	0.07	1.99	2.29
2021-12-05 07:21:58	1769	0.02	0.05	0.01	0.12	0.12	0.13	0.12	0.11	0.07	0.07	1.99	2.38
2021-12-05 07:22:18	1770	0.02	0.05	0.01	0.12	0.11	0.13	0.12	0.11	0.07	0.07	1.98	2.24
2021-12-05 07:22:18	1771	0.02	0.05	0.01	0.12	0.11	0.13	0.12	0.11	0.07	0.07	1.98	2.24
2021-12-05 07:22:49	1772	0.02	0.05	0.01	0.12	0.12	0.13	0.12	0.11	0.07	0.07	1.98	2.2
2021-12-05 07:22:59	1773	0.02	0.05	0.01	0.12	0.12	0.13	0.12	0.11	0.07	0.07	1.98	2.14
2021-12-05 07:23:19	1774	0.02	0.05	0.01	0.12	0.11	0.13	0.12	0.11	0.07	0.07	1.98	2.15
2021-12-05 07:23:19	1775	0.02	0.05	0.01	0.12	0.11	0.13	0.12	0.11	0.07	0.07	1.98	2.15
2021-12-05 07:23:49	1776	0.02	0.05	0.01	0.12	0.11	0.13	0.12	0.12	0.07	0.07	1.98	2.34
2021-12-05 07:23:59	1777	0.02	0.05	0.01	0.12	0.11	0.13	0.12	0.11	0.07	0.07	1.99	2.33
2021-12-05 07:24:20	1778	0.02	0.05	0.01	0.12	0.11	0.13	0.12	0.11	0.07	0.07	1.99	2.5
2021-12-05 07:24:20	1779	0.02	0.05	0.01	0.12	0.11	0.13	0.12	0.11	0.07	0.07	1.99	2.5
2021-12-05 07:24:50	1780	0.02	0.05	0.01	0.12	0.11	0.13	0.12	0.11	0.07	0.07	1.99	2.43
2021-12-05 07:25:00	1781	0.02	0.05	0.01	0.11	0.12	0.13	0.12	0.11	0.07	0.07	1.99	2.51
2021-12-05 07:25:20	1782	0.02	0.05	0.01	0.12	0.11	0.13	0.12	0.11	0.07	0.07	1.98	2.34
2021-12-05 07:25:20	1783	0.02	0.05	0.01	0.12	0.11	0.13	0.12	0.11	0.07	0.07	1.98	2.34
2021-12-05 07:25:51	1784	0.02	0.05	0.01	0.12	0.11	0.13	0.12	0.11	0.07	0.07	1.97	2.26
2021-12-05 07:26:01	1785	0.02	0.05	0.01	0.12	0.11	0.13	0.12	0.11	0.07	0.07	1.97	2.22
2021-12-05 07:26:21	1786	0.02	0.05	0.01	0.12	0.11	0.13	0.12	0.11	0.07	0.07	1.96	2.25
2021-12-05 07:26:21	1787	0.02	0.05	0.01	0.12	0.11	0.13	0.12	0.11	0.07	0.07	1.96	2.25
2021-12-05 07:26:51	1788	0.02	0.05	0.01	0.12	0.11	0.13	0.12	0.11	0.07	0.07	1.96	2.34
2021-12-05 07:27:01	1789	0.02	0.05	0.01	0.12	0.11	0.13	0.12	0.11	0.07	0.07	1.96	2.38
2021-12-05 07:27:22	1790	0.02	0.05	0.01	0.12	0.11	0.13	0.12	0.11	0.07	0.07	1.95	2.43
2021-12-05 07:27:22	1791	0.02	0.05	0.01	0.12	0.11	0.13	0.12	0.11	0.07	0.07	1.95	2.43
2021-12-05 07:27:52	1792	0.02	0.05	0.01	0.12	0.11	0.13	0.12	0.11	0.07	0.07	1.94	2.36
2021-12-05 07:28:02	1793	0.02	0.05	0.01	0.12	0.11	0.13	0.12	0.11	0.07	0.07	1.94	2.23
2021-12-05 07:28:22	1794	0.02	0.05	0.01	0.12	0.11	0.13	0.12	0.11	0.07	0.07	1.94	2.22
2021-12-05 07:28:22	1795	0.02	0.05	0.01	0.12	0.11	0.13	0.12	0.11	0.07	0.07	1.94	2.22
2021-12-05 07:28:53	1796	0.02	0.05	0.01	0.12	0.12	0.13	0.12	0.11	0.07	0.07	1.94	2.17
2021-12-05 07:29:03	1797	0.02	0.05	0.01	0.12	0.12	0.13	0.12	0.11	0.07	0.07	1.94	2.27
2021-12-05 07:29:23	1798	0.02	0.05	0.01	0.12	0.11	0.13	0.12	0.11	0.07	0.07	1.94	2.28
2021-12-05 07:29:23	1799	0.02	0.05	0.01	0.12	0.11	0.13	0.12	0.11	0.07	0.07	1.94	2.28
2021-12-05 07:29:43	1800	0.02	0.05	0.01	0.12	0.11	0.13	0.12	0.11	0.06	0.07	1.96	2.32
2021-12-05 07:30:03	1801	0.02	0.05	0.01	0.12	0.11	0.13	0.12	0.11	0.07	0.07	1.97	2.3
2021-12-05 07:30:13	1802	0.02	0.05	0.01	0.12	0.11	0.13	0.12	0.11	0.07	0.07	1.98	2.41
2021-12-05 07:30:13	1803	0.02	0.05	0.01	0.12	0.11	0.13	0.12	0.11	0.07	0.07	1.98	2.41
2021-12-05 07:30:44	1804	0.02	0.05	0.01	0.12	0.11	0.13	0.12	0.12	0.07	0.07	1.99	2.41
2021-12-05 07:31:04	1805	0.02	0.05	0.01	0.12	0.11	0.13	0.12	0.11	0.07	0.07	1.99	2.43
2021-12-05 07:31:14	1806	0.02	0.05	0.01	0.12	0.11	0.13	0.12	0.11	0.07	0.07	2	2.31
2021-12-05 07:31:14	1807	0.02	0.05	0.01	0.12	0.11	0.13	0.12	0.11	0.07	0.07	2	2.31
2021-12-05 07:31:44	1808	0.02	0.05	0.01	0.12	0.11	0.13	0.12	0.11	0.07	0.07	2.01	2.47
2021-12-05 07:32:05	1809	0.02	0.05	0.01	0.12	0.11	0.13	0.12	0.11	0.07	0.07	2.02	2.54
2021-12-05 07:32:15	1810	0.02	0.05	0.01	0.12	0.11	0.13	0.12	0.11	0.07	0.07	2.01	2.57
2021-12-05 07:32:15	1811	0.02	0.05	0.01	0.12	0.11	0.13	0.12	0.11	0.07	0.07	2.01	2.57
2021-12-05 07:32:45	1812	0.02	0.05	0.01	0.11	0.11	0.13	0.12	0.11	0.07	0.07	2.03	2.38
2021-12-05 07:33:05	1813	0.02	0.05	0.01	0.12	0.11	0.13	0.12	0.11	0.07	0.07	2.03	2.28
2021-12-05 07:33:15	1814	0.02	0.05	0.01	0.12	0.11	0.13	0.12	0.11	0.07	0.07	2.02	2.3
2021-12-05 07:33:15	1815	0.02	0.05	0.01	0.12	0.11	0.13	0.12	0.11	0.07	0.07	2.02	2.3
2021-12-05 07:33:36	1816	0.02	0.05	0.01	0.12	0.11	0.13	0.12	0.11	0.07	0.07	2.02	2.23
2021-12-05 07:34:06	1817	0.02	0.05	0.01	0.12	0.11	0.13	0.12	0.11	0.07	0.07	2.01	2.13
2021-12-05 07:34:16	1818	0.02	0.05	0.01	0.12	0.11	0.13	0.12	0.11	0.07	0.07	2.01	2.14
2021-12-05 07:34:16	1819	0.02	0.05	0.01	0.12	0.11	0.13	0.12	0.11	0.07	0.07	2.01	2.14
2021-12-05 07:34:36	1820	0.02	0.05	0.01	0.11	0.11	0.13	0.12	0.11	0.07	0.07	2	2.17
2021-12-05 07:35:07	1821	0.02	0.05	0.01	0.12	0.11	0.13	0.12	0.11	0.07	0.07	2.01	2.2
2021-12-05 07:35:17	1822	0.02	0.05	0.01	0.12	0.11	0.13	0.12	0.11	0.07	0.07	2.01	2.16
2021-12-05 07:35:17	1823	0.02	0.05	0.01	0.12	0.11	0.13	0.12	0.11	0.07	0.07	2.01	2.16
2021-12-05 07:35:37	1824	0.02	0.05	0.01	0.12	0.11	0.13	0.12	0.11	0.07	0.07	2.02	2.21
2021-12-05 07:36:07	1825	0.02	0.05	0.01	0.11	0.11	0.13	0.12	0.11	0.07	0.07	2.02	2.53
2021-12-05 07:36:17	1826	0.02	0.05	0.01	0.11	0.11	0.13	0.12	0.11	0.07	0.07	2.03	2.6
2021-12-05 07:36:17	1827	0.02	0.05	0.01	0.11	0.11	0.13	0.12	0.11	0.07	0.07	2.03	2.6
2021-12-05 07:36:38	1828	0.02	0.05	0.01	0.12	0.12	0.13	0.12	0.11	0.07	0.07	2.04	2.6
2021-12-05 07:37:08	1829	0.02	0.05	0.01	0.12	0.11	0.13	0.12	0.11	0.07	0.07	2.05	2.43
2021-12-05 07:37:18	1830	0.02	0.05	0.01	0.12	0.11	0.13	0.12	0.11	0.07	0.07	2.05	2.46
2021-12-05 07:37:18	1831	0.02	0.05	0.01	0.12	0.11	0.13	0.12	0.11	0.07	0.07	2.05	2.46
2021-12-05 07:37:38	1832	0.02	0.05	0.01	0.12	0.11	0.13	0.12	0.11	0.07	0.07	2.05	2.31
2021-12-05 07:38:09	1833	0.02	0.05	0.01	0.12	0.11	0.13	0.12	0.11	0.07	0.07	2.04	2.24
2021-12-05 07:38:19	1834	0.02	0.05	0.01	0.12	0.11	0.13	0.12	0.11	0.07	0.07	2.03	2.18
2021-12-05 07:38:19	1835	0.02	0.05	0.01	0.12	0.11	0.13	0.12	0.11	0.07	0.07	2.03	2.18
2021-12-05 07:38:39	1836	0.02	0.05	0.01	0.11	0.11	0.13	0.12	0.11	0.06	0.07	2.04	2.27
2021-12-05 07:39:09	1837	0.02	0.05	0.01	0.12	0.11	0.13	0.12	0.11	0.06	0.07	2.04	2.29
2021-12-05 07:39:19	1838	0.02	0.05	0.01	0.11	0.11	0.13	0.12	0.11	0.07	0.07	2.04	2.28
2021-12-05 07:39:19	1839	0.02	0.05	0.01	0.11	0.11	0.13	0.12	0.11	0.07	0.07	2.04	2.28
2021-12-05 07:39:40	1840	0.02	0.05	0.01	0.12	0.11	0.13	0.12	0.11	0.06	0.07	2.03	2.28
2021-12-05 07:40:10	1841	0.02	0.05	0.01	0.11	0.11	0.13	0.12	0.11	0.07	0.07	2.02	2.19
2021-12-05 07:40:20	1842	0.02	0.05	0.01	0.12	0.11	0.13	0.12	0.11	0.07	0.07	2.02	2.2
2021-12-05 07:40:20	1843	0.02	0.05	0.01	0.12	0.11	0.13	0.12	0.11	0.07	0.07	2.02	2.2
2021-12-05 07:40:40	1844	0.02	0.05	0.01	0.12	0.11	0.13	0.12	0.11	0.07	0.07	2.02	2.22
2021-12-05 07:41:11	1845	0.02	0.05	0.01	0.12	0.11	0.13	0.12	0.11	0.07	0.07	2	2.44
2021-12-05 07:41:21	1846	0.02	0.05	0.01	0.12	0.11	0.13	0.12	0.11	0.07	0.07	2.01	2.53
2021-12-05 07:41:21	1847	0.02	0.05	0.01	0.12	0.11	0.13	0.12	0.11	0.07	0.07	2.01	2.53
2021-12-05 07:41:41	1848	0.02	0.05	0.01	0.11	0.11	0.13	0.12	0.11	0.06	0.07	2.02	2.54
2021-12-05 07:42:11	1849	0.02	0.05	0.01	0.12	0.11	0.13	0.12	0.11	0.07	0.07	2.03	2.37
2021-12-05 07:42:21	1850	0.02	0.05	0.01	0.12	0.11	0.13	0.12	0.11	0.06	0.07	2.03	2.28
2021-12-05 07:42:21	1851	0.02	0.05	0.01	0.12	0.11	0.13	0.12	0.11	0.06	0.07	2.03	2.28
2021-12-05 07:42:42	1852	0.02	0.05	0.01	0.12	0.11	0.13	0.12	0.11	0.07	0.07	2.03	2.31
2021-12-05 07:43:12	1853	0.02	0.05	0.01	0.12	0.11	0.13	0.12	0.11	0.07	0.07	2.04	2.41
2021-12-05 07:43:22	1854	0.02	0.05	0.01	0.12	0.11	0.13	0.12	0.11	0.07	0.07	2.04	2.39
2021-12-05 07:43:22	1855	0.02	0.05	0.01	0.12	0.11	0.13	0.12	0.11	0.07	0.07	2.04	2.39
2021-12-05 07:43:42	1856	0.02	0.05	0.01	0.12	0.11	0.13	0.12	0.11	0.07	0.07	2.05	2.48
2021-12-05 07:44:13	1857	0.02	0.05	0.01	0.11	0.11	0.13	0.12	0.11	0.07	0.07	2.03	2.35
2021-12-05 07:44:23	1858	0.02	0.05	0.01	0.12	0.11	0.13	0.12	0.11	0.07	0.07	2.03	2.38
2021-12-05 07:44:23	1859	0.02	0.05	0.01	0.12	0.11	0.13	0.12	0.11	0.07	0.07	2.03	2.38
2021-12-05 07:44:43	1860	0.02	0.05	0.01	0.11	0.11	0.13	0.12	0.11	0.07	0.07	2.02	2.41
2021-12-05 07:45:13	1861	0.02	0.05	0.01	0.11	0.11	0.13	0.12	0.11	0.07	0.07	1.99	2.42
2021-12-05 07:45:23	1862	0.02	0.05	0.01	0.12	0.11	0.13	0.12	0.11	0.07	0.07	1.99	2.47
2021-12-05 07:45:23	1863	0.02	0.05	0.01	0.12	0.11	0.13	0.12	0.11	0.07	0.07	1.99	2.47
2021-12-05 07:45:43	1864	0.02	0.05	0.01	0.12	0.11	0.13	0.12	0.11	0.07	0.07	1.98	2.41
2021-12-05 07:46:14	1865	0.02	0.05	0.01	0.11	0.11	0.13	0.12	0.11	0.08	0.08	1.98	2.53
2021-12-05 07:46:24	1866	0.02	0.05	0.01	0.11	0.11	0.13	0.12	0.11	0.08	0.08	1.98	2.43
2021-12-05 07:46:24	1867	0.02	0.05	0.01	0.11	0.11	0.13	0.12	0.11	0.08	0.08	1.98	2.43
2021-12-05 07:46:44	1868	0.02	0.05	0.01	0.11	0.11	0.13	0.12	0.11	0.08	0.09	1.98	2.38
2021-12-05 07:47:14	1869	0.02	0.05	0.01	0.11	0.11	0.13	0.12	0.11	0.08	0.08	1.98	2.19
2021-12-05 07:47:25	1870	0.02	0.05	0.01	0.11	0.11	0.13	0.12	0.11	0.08	0.08	1.98	2.25
2021-12-05 07:47:25	1871	0.02	0.05	0.01	0.11	0.11	0.13	0.12	0.11	0.08	0.08	1.98	2.25
2021-12-05 07:47:45	1872	0.02	0.05	0.01	0.11	0.11	0.13	0.12	0.11	0.08	0.08	1.98	2.21
2021-12-05 07:48:15	1873	0.02	0.04	0.01	0.11	0.11	0.13	0.12	0.11	0.08	0.08	1.98	2.39
2021-12-05 07:48:25	1874	0.02	0.05	0.01	0.11	0.11	0.13	0.12	0.11	0.08	0.08	1.97	2.35
2021-12-05 07:48:25	1875	0.02	0.05	0.01	0.11	0.11	0.13	0.12	0.11	0.08	0.08	1.97	2.35
2021-12-05 07:48:35	1876	0.02	0.05	0.01	0.11	0.11	0.13	0.12	0.11	0.08	0.08	1.97	2.4
2021-12-05 07:49:06	1877	0.02	0.05	0.01	0.11	0.11	0.13	0.12	0.11	0.08	0.08	1.97	2.37
2021-12-05 07:49:26	1878	0.02	0.05	0.01	0.11	0.11	0.13	0.12	0.11	0.07	0.08	1.98	2.5
2021-12-05 07:49:26	1879	0.02	0.05	0.01	0.11	0.11	0.13	0.12	0.11	0.07	0.08	1.98	2.5
2021-12-05 07:49:36	1880	0.02	0.05	0.01	0.11	0.11	0.13	0.12	0.11	0.07	0.07	1.97	2.45
2021-12-05 07:50:06	1881	0.02	0.05	0.01	0.12	0.11	0.13	0.12	0.11	0.07	0.08	1.97	2.35
2021-12-05 07:50:27	1882	0.02	0.05	0.01	0.11	0.11	0.13	0.12	0.11	0.07	0.07	1.97	2.2
2021-12-05 07:50:27	1883	0.02	0.05	0.01	0.11	0.11	0.13	0.12	0.11	0.07	0.07	1.97	2.2
2021-12-05 07:50:37	1884	0.02	0.05	0.01	0.12	0.11	0.13	0.12	0.11	0.07	0.08	1.97	2.18
2021-12-05 07:51:07	1885	0.02	0.05	0.01	0.12	0.11	0.13	0.11	0.11	0.07	0.07	1.97	2.26
2021-12-05 07:51:27	1886	0.02	0.05	0.01	0.11	0.11	0.13	0.12	0.11	0.07	0.07	1.97	2.29
2021-12-05 07:51:27	1887	0.02	0.05	0.01	0.11	0.11	0.13	0.12	0.11	0.07	0.07	1.97	2.29
2021-12-05 07:51:37	1888	0.02	0.05	0.01	0.12	0.11	0.13	0.12	0.11	0.07	0.07	1.96	2.24
2021-12-05 07:52:08	1889	0.02	0.05	0.01	0.11	0.11	0.13	0.12	0.11	0.07	0.07	1.96	2.24
2021-12-05 07:52:28	1890	0.02	0.04	0.01	0.12	0.11	0.13	0.12	0.11	0.07	0.07	1.96	2.19
2021-12-05 07:52:28	1891	0.02	0.04	0.01	0.12	0.11	0.13	0.12	0.11	0.07	0.07	1.96	2.19
2021-12-05 07:52:38	1892	0.02	0.04	0.01	0.12	0.11	0.13	0.12	0.11	0.07	0.07	1.96	2.25
2021-12-05 07:53:08	1893	0.02	0.05	0.01	0.11	0.11	0.13	0.12	0.11	0.07	0.07	1.98	2.26
2021-12-05 07:53:29	1894	0.02	0.05	0.01	0.12	0.11	0.13	0.12	0.11	0.07	0.07	1.97	2.36
2021-12-05 07:53:29	1895	0.02	0.05	0.01	0.12	0.11	0.13	0.12	0.11	0.07	0.07	1.97	2.36
2021-12-05 07:53:39	1896	0.02	0.05	0.01	0.11	0.11	0.13	0.12	0.11	0.08	0.08	1.96	2.32
2021-12-05 07:54:09	1897	0.02	0.05	0.01	0.12	0.11	0.13	0.12	0.11	0.1	0.09	1.97	2.33
2021-12-05 07:54:29	1898	0.02	0.05	0.01	0.11	0.11	0.13	0.12	0.11	0.11	0.1	1.97	2.28
2021-12-05 07:54:29	1899	0.02	0.05	0.01	0.11	0.11	0.13	0.12	0.11	0.11	0.1	1.97	2.28
2021-12-05 07:54:39	1900	0.02	0.05	0.01	0.11	0.11	0.13	0.12	0.11	0.11	0.11	1.97	2.25
2021-12-05 07:55:10	1901	0.02	0.05	0.01	0.11	0.11	0.13	0.12	0.11	0.13	0.12	1.96	2.12
2021-12-05 07:55:30	1902	0.02	0.05	0.01	0.12	0.11	0.13	0.12	0.11	0.12	0.12	1.97	2.2
2021-12-05 07:55:30	1903	0.02	0.05	0.01	0.12	0.11	0.13	0.12	0.11	0.12	0.12	1.97	2.2
2021-12-05 07:55:40	1904	0.02	0.05	0.01	0.11	0.11	0.13	0.12	0.11	0.12	0.12	1.97	2.27
2021-12-05 07:56:00	1905	0.02	0.04	0.01	0.11	0.11	0.13	0.12	0.11	0.11	0.12	1.97	2.39
2021-12-05 07:56:31	1906	0.02	0.05	0.01	0.11	0.11	0.13	0.12	0.11	0.1	0.1	1.96	2.43
2021-12-05 07:56:31	1907	0.02	0.05	0.01	0.11	0.11	0.13	0.12	0.11	0.1	0.1	1.96	2.43
2021-12-05 07:56:41	1908	0.02	0.05	0.01	0.11	0.11	0.14	0.12	0.11	0.1	0.1	1.96	2.47
2021-12-05 07:57:01	1909	0.02	0.05	0.01	0.11	0.11	0.13	0.12	0.11	0.1	0.1	1.95	2.41
2021-12-05 07:57:31	1910	0.02	0.05	0.01	0.11	0.11	0.13	0.12	0.11	0.1	0.1	1.96	2.19
2021-12-05 07:57:31	1911	0.02	0.05	0.01	0.11	0.11	0.13	0.12	0.11	0.1	0.1	1.96	2.19
2021-12-05 07:57:41	1912	0.02	0.05	0.01	0.12	0.11	0.14	0.12	0.11	0.1	0.1	1.95	2.13
2021-12-05 07:58:02	1913	0.02	0.05	0.01	0.11	0.11	0.13	0.12	0.11	0.1	0.1	1.95	2.24
2021-12-05 07:58:32	1914	0.02	0.05	0.01	0.11	0.11	0.13	0.12	0.11	0.1	0.11	1.95	2.32
2021-12-05 07:58:32	1915	0.02	0.05	0.01	0.11	0.11	0.13	0.12	0.11	0.1	0.11	1.95	2.32
2021-12-05 07:58:42	1916	0.02	0.05	0.01	0.11	0.11	0.13	0.12	0.11	0.1	0.1	1.95	2.36
2021-12-05 07:59:02	1917	0.02	0.05	0.01	0.11	0.11	0.13	0.12	0.11	0.1	0.1	1.95	2.29
2021-12-05 07:59:32	1918	0.02	0.05	0.01	0.11	0.11	0.13	0.12	0.12	0.1	0.11	1.95	2.35
2021-12-05 07:59:32	1919	0.02	0.05	0.01	0.11	0.11	0.13	0.12	0.12	0.1	0.11	1.95	2.35
2021-12-05 07:59:43	1920	0.02	0.05	0.01	0.11	0.11	0.13	0.12	0.12	0.11	0.11	1.95	2.29
2021-12-05 08:00:03	1921	0.02	0.05	0.01	0.11	0.11	0.13	0.12	0.12	0.11	0.11	1.95	2.19
2021-12-05 08:00:33	1922	0.02	0.05	0.01	0.11	0.11	0.13	0.12	0.12	0.11	0.11	1.96	2.07
2021-12-05 08:00:33	1923	0.02	0.05	0.01	0.11	0.11	0.13	0.12	0.12	0.11	0.11	1.96	2.07
2021-12-05 08:00:43	1924	0.02	0.05	0.01	0.11	0.11	0.13	0.12	0.12	0.11	0.11	1.95	2.05
2021-12-05 08:01:03	1925	0.02	0.05	0.01	0.11	0.11	0.13	0.12	0.12	0.11	0.11	1.94	2.13
2021-12-05 08:01:34	1926	0.02	0.05	0.01	0.11	0.11	0.13	0.12	0.12	0.11	0.11	1.94	2.24
2021-12-05 08:01:34	1927	0.02	0.05	0.01	0.11	0.11	0.13	0.12	0.12	0.11	0.11	1.94	2.24
2021-12-05 08:01:44	1928	0.02	0.05	0.01	0.11	0.11	0.13	0.12	0.12	0.11	0.11	1.94	2.3
2021-12-05 08:02:04	1929	0.02	0.05	0.01	0.11	0.11	0.13	0.12	0.12	0.12	0.12	1.95	2.29
2021-12-05 08:02:34	1930	0.02	0.05	0.01	0.11	0.11	0.13	0.12	0.12	0.12	0.12	1.95	2.21
2021-12-05 08:02:34	1931	0.02	0.05	0.01	0.11	0.11	0.13	0.12	0.12	0.12	0.12	1.95	2.21
2021-12-05 08:02:45	1932	0.02	0.05	0.01	0.12	0.11	0.14	0.12	0.12	0.12	0.12	1.95	2.22
2021-12-05 08:03:05	1933	0.02	0.05	0.01	0.11	0.11	0.14	0.12	0.12	0.13	0.12	1.95	2.3
2021-12-05 08:03:35	1934	0.02	0.05	0.01	0.11	0.11	0.14	0.13	0.12	0.13	0.13	1.95	2.16
2021-12-05 08:03:35	1935	0.02	0.05	0.01	0.11	0.11	0.14	0.13	0.12	0.13	0.13	1.95	2.16
2021-12-05 08:03:45	1936	0.02	0.05	0.01	0.12	0.11	0.14	0.13	0.12	0.13	0.13	1.95	2.06
2021-12-05 08:04:05	1937	0.02	0.06	0.01	0.12	0.11	0.15	0.13	0.12	0.13	0.13	1.94	2.04
2021-12-05 08:04:05	1938	0.02	0.06	0.01	0.12	0.11	0.15	0.13	0.12	0.13	0.13	1.94	2.04
2021-12-05 08:04:36	1939	0.02	0.05	0.01	0.12	0.11	0.15	0.13	0.12	0.13	0.13	1.94	2.22
2021-12-05 08:04:46	1940	0.02	0.05	0.01	0.11	0.11	0.15	0.13	0.12	0.13	0.13	1.93	2.28
2021-12-05 08:05:06	1941	0.02	0.05	0.01	0.12	0.11	0.15	0.14	0.12	0.13	0.13	1.92	2.21
2021-12-05 08:05:06	1942	0.02	0.05	0.01	0.12	0.11	0.15	0.14	0.12	0.13	0.13	1.92	2.21
2021-12-05 08:05:36	1943	0.02	0.06	0.01	0.12	0.11	0.15	0.14	0.12	0.14	0.13	1.92	2.13
2021-12-05 08:05:47	1944	0.02	0.05	0.01	0.12	0.12	0.15	0.14	0.12	0.13	0.13	1.92	2.15
2021-12-05 08:06:07	1945	0.02	0.05	0.01	0.12	0.11	0.15	0.14	0.12	0.13	0.13	1.92	2.17
2021-12-05 08:06:07	1946	0.02	0.05	0.01	0.12	0.11	0.15	0.14	0.12	0.13	0.13	1.92	2.17
2021-12-05 08:06:37	1947	0.02	0.05	0.01	0.12	0.11	0.16	0.14	0.12	0.13	0.13	1.94	2.14
2021-12-05 08:06:47	1948	0.02	0.05	0.01	0.12	0.12	0.15	0.14	0.12	0.13	0.13	1.94	2.04
2021-12-05 08:06:57	1949	0.02	0.05	0.01	0.12	0.11	0.15	0.14	0.12	0.13	0.13	1.94	2.08
2021-12-05 08:06:57	1950	0.02	0.05	0.01	0.12	0.11	0.15	0.14	0.12	0.13	0.13	1.94	2.08
2021-12-05 08:07:28	1951	0.02	0.05	0.01	0.12	0.12	0.16	0.14	0.12	0.13	0.13	1.95	2.18
2021-12-05 08:07:48	1952	0.02	0.06	0.01	0.12	0.11	0.16	0.14	0.12	0.13	0.13	1.96	2.28
2021-12-05 08:07:58	1953	0.02	0.05	0.01	0.12	0.12	0.16	0.14	0.12	0.13	0.13	1.95	2.23
2021-12-05 08:07:58	1954	0.02	0.05	0.01	0.12	0.12	0.16	0.14	0.12	0.13	0.13	1.95	2.23
2021-12-05 08:08:28	1955	0.02	0.06	0.01	0.12	0.11	0.16	0.14	0.12	0.13	0.13	1.96	2.14
2021-12-05 08:08:48	1956	0.02	0.05	0.01	0.12	0.11	0.16	0.14	0.13	0.13	0.13	1.96	2.14
2021-12-05 08:08:59	1957	0.02	0.05	0.01	0.12	0.12	0.16	0.14	0.13	0.13	0.13	1.96	2.14
2021-12-05 08:08:59	1958	0.02	0.05	0.01	0.12	0.12	0.16	0.14	0.13	0.13	0.13	1.96	2.14
2021-12-05 08:09:29	1959	0.02	0.06	0.01	0.12	0.12	0.16	0.15	0.13	0.14	0.14	1.95	2.14
2021-12-05 08:09:49	1960	0.02	0.06	0.01	0.12	0.12	0.16	0.15	0.13	0.14	0.14	1.96	2.2
2021-12-05 08:09:59	1961	0.02	0.06	0.01	0.12	0.12	0.16	0.14	0.13	0.14	0.14	1.96	2.24
2021-12-05 08:09:59	1962	0.02	0.06	0.01	0.12	0.12	0.16	0.14	0.13	0.14	0.14	1.96	2.24
2021-12-05 08:10:30	1963	0.02	0.06	0.01	0.12	0.12	0.16	0.15	0.13	0.14	0.14	1.95	2.13
2021-12-05 08:10:50	1964	0.02	0.06	0.01	0.12	0.12	0.16	0.15	0.14	0.14	0.14	1.96	2.09
2021-12-05 08:11:00	1965	0.02	0.06	0.01	0.12	0.12	0.16	0.15	0.13	0.14	0.14	1.95	2.13
2021-12-05 08:11:00	1966	0.02	0.06	0.01	0.12	0.12	0.16	0.15	0.13	0.14	0.14	1.95	2.13
2021-12-05 08:11:30	1967	0.02	0.06	0.01	0.12	0.12	0.16	0.15	0.14	0.15	0.15	1.96	2.1
2021-12-05 08:11:50	1968	0.02	0.06	0.01	0.12	0.12	0.16	0.15	0.14	0.15	0.15	1.96	2.12
2021-12-05 08:12:01	1969	0.02	0.06	0.01	0.12	0.12	0.17	0.15	0.14	0.15	0.15	1.96	2.1
2021-12-05 08:12:01	1970	0.02	0.06	0.01	0.12	0.12	0.17	0.15	0.14	0.15	0.15	1.96	2.1
2021-12-05 08:12:31	1971	0.02	0.06	0.01	0.12	0.12	0.17	0.15	0.14	0.15	0.15	1.97	2.29
2021-12-05 08:12:51	1972	0.02	0.06	0.01	0.12	0.12	0.17	0.15	0.14	0.15	0.15	1.97	2.32
2021-12-05 08:13:01	1973	0.02	0.06	0.01	0.12	0.12	0.17	0.15	0.14	0.15	0.15	1.97	2.22
2021-12-05 08:13:01	1974	0.02	0.06	0.01	0.12	0.12	0.17	0.15	0.14	0.15	0.15	1.97	2.22
2021-12-05 08:13:32	1975	0.02	0.06	0.01	0.12	0.12	0.17	0.16	0.14	0.14	0.14	1.98	2.21
2021-12-05 08:13:52	1976	0.02	0.06	0.01	0.12	0.12	0.17	0.16	0.14	0.14	0.14	1.97	2.19
2021-12-05 08:14:02	1977	0.02	0.06	0.01	0.12	0.12	0.17	0.16	0.14	0.13	0.13	1.97	2.26
2021-12-05 08:14:02	1978	0.02	0.06	0.01	0.12	0.12	0.17	0.16	0.14	0.13	0.13	1.97	2.26
2021-12-05 08:14:32	1979	0.02	0.06	0.01	0.13	0.12	0.17	0.16	0.14	0.12	0.12	1.98	2.28
2021-12-05 08:14:52	1980	0.02	0.06	0.01	0.13	0.12	0.18	0.16	0.14	0.11	0.11	1.98	2.24
2021-12-05 08:15:03	1981	0.02	0.06	0.01	0.13	0.13	0.18	0.16	0.14	0.11	0.11	1.98	2.28
2021-12-05 08:15:03	1982	0.02	0.06	0.01	0.13	0.13	0.18	0.16	0.14	0.11	0.11	1.98	2.28
2021-12-05 08:15:33	1983	0.02	0.06	0.01	0.13	0.13	0.18	0.16	0.14	0.1	0.1	1.97	2.16
2021-12-05 08:15:33	1984	0.02	0.06	0.01	0.13	0.13	0.18	0.16	0.14	0.1	0.1	1.97	2.16
2021-12-05 08:16:03	1985	0.02	0.06	0.01	0.13	0.13	0.18	0.16	0.14	0.1	0.1	1.97	2.23
2021-12-05 08:16:03	1986	0.02	0.06	0.01	0.13	0.13	0.18	0.16	0.14	0.1	0.1	1.97	2.23
2021-12-05 08:16:33	1987	0.02	0.06	0.01	0.13	0.13	0.18	0.16	0.15	0.09	0.09	1.99	2.33
2021-12-05 08:16:54	1988	0.02	0.06	0.01	0.14	0.13	0.18	0.16	0.15	0.09	0.09	1.99	2.32
2021-12-05 08:17:04	1989	0.02	0.06	0.01	0.14	0.13	0.18	0.16	0.15	0.09	0.09	1.98	2.37
2021-12-05 08:17:04	1990	0.02	0.06	0.01	0.14	0.13	0.18	0.16	0.15	0.09	0.09	1.98	2.37
2021-12-05 08:17:34	1991	0.02	0.06	0.01	0.14	0.13	0.18	0.16	0.15	0.09	0.09	1.99	2.28
2021-12-05 08:17:54	1992	0.02	0.06	0.01	0.14	0.13	0.18	0.17	0.15	0.09	0.09	1.99	2.38
2021-12-05 08:18:04	1993	0.03	0.06	0.01	0.14	0.13	0.18	0.17	0.15	0.09	0.09	2	2.34
2021-12-05 08:18:04	1994	0.03	0.06	0.01	0.14	0.13	0.18	0.17	0.15	0.09	0.09	2	2.34
2021-12-05 08:18:35	1995	0.02	0.06	0.01	0.14	0.13	0.18	0.16	0.15	0.09	0.09	2.01	2.38
2021-12-05 08:18:55	1996	0.02	0.06	0.01	0.14	0.14	0.18	0.17	0.15	0.09	0.09	2.01	2.37
2021-12-05 08:19:05	1997	0.03	0.05	0.01	0.14	0.14	0.18	0.17	0.16	0.09	0.09	2	2.38
2021-12-05 08:19:05	1998	0.03	0.05	0.01	0.14	0.14	0.18	0.17	0.16	0.09	0.09	2	2.38
2021-12-05 08:19:25	1999	0.02	0.05	0.01	0.14	0.14	0.18	0.17	0.16	0.09	0.09	2	2.45
[truncated: 3,756 more rows]
