# Supplementary material for: An FSV analysis approach to verify the robustness of the triple-correlation analysis theoretical framework
Source: Sci Rep. 2023 Jun 14;13:9621. doi: 10.1038/s41598-023-35900-3 (PMC10267157; doi:10.1038/s41598-023-35900-3)
Supplement: Supplementary file 4 — Supplementary Information 4. [file 41598_2023_35900_MOESM4_ESM.xls]

## Sheet: Sheet1
CreateTime	序号	T060101	T060102	T060103	T060203	T060204	T060205	WD060101	WD060201	FS060101	FS060102	FS060201	FS060202
2022-02-05 00:00:07	1	0.16	0.02	0.06	0.12	0.14	0.12	17.8	17.3	0.91	0.35	0.51	0.89
2022-02-05 00:00:07	2	0.16	0.02	0.06	0.12	0.14	0.12	17.8	17.3	0.91	0.35	0.51	0.89
2022-02-05 00:00:27	3	0.16	0.02	0.06	0.12	0.14	0.11	17.8	17.3	0.86	0.35	0.51	0.89
2022-02-05 00:00:38	4	0.16	0.02	0.06	0.12	0.14	0.12	17.8	17.3	0.86	0.35	0.51	0.89
2022-02-05 00:01:08	5	0.16	0.02	0.06	0.12	0.14	0.12	17.8	17.3	0.86	0.41	0.51	0.89
2022-02-05 00:01:08	6	0.16	0.02	0.06	0.12	0.14	0.12	17.8	17.3	0.86	0.41	0.51	0.89
2022-02-05 00:01:28	7	0.16	0.02	0.06	0.13	0.14	0.12	17.8	17.3	0.91	0.41	0.51	0.89
2022-02-05 00:02:29	8	0.16	0.02	0.06	0.13	0.14	0.12	17.8	17.3	0.91	0.41	0.51	0.89
2022-02-05 00:02:39	9	0.16	0.02	0.06	0.12	0.14	0.12	17.8	17.3	0.86	0.41	0.51	0.89
2022-02-05 00:03:09	10	0.16	0.02	0.06	0.12	0.14	0.12	17.8	17.3	0.91	0.41	0.51	0.89
2022-02-05 00:03:29	11	0.16	0.02	0.06	0.12	0.14	0.12	17.8	17.3	0.91	0.41	0.51	0.89
2022-02-05 00:03:39	12	0.16	0.02	0.06	0.13	0.14	0.12	17.8	17.3	0.91	0.41	0.51	0.89
2022-02-05 00:04:10	13	0.16	0.02	0.06	0.12	0.14	0.12	17.8	17.3	0.91	0.41	0.51	0.89
2022-02-05 00:04:10	14	0.16	0.02	0.06	0.12	0.14	0.12	17.8	17.3	0.91	0.41	0.51	0.89
2022-02-05 00:04:30	15	0.15	0.02	0.06	0.12	0.14	0.12	17.8	17.3	0.91	0.41	0.51	0.89
2022-02-05 00:04:40	16	0.16	0.02	0.06	0.12	0.14	0.12	17.8	17.3	0.91	0.41	0.51	0.89
2022-02-05 00:05:10	17	0.16	0.02	0.06	0.13	0.14	0.12	17.8	17.3	0.91	0.41	0.51	0.89
2022-02-05 00:05:10	18	0.16	0.02	0.06	0.13	0.14	0.12	17.8	17.3	0.91	0.41	0.51	0.89
2022-02-05 00:05:31	19	0.16	0.02	0.06	0.13	0.14	0.12	17.8	17.3	0.91	0.41	0.51	0.89
2022-02-05 00:05:41	20	0.16	0.02	0.06	0.14	0.14	0.12	17.8	17.3	0.91	0.41	0.51	0.89
2022-02-05 00:06:11	21	0.16	0.02	0.06	0.13	0.14	0.12	17.8	17.3	0.91	0.41	0.51	0.89
2022-02-05 00:06:11	22	0.16	0.02	0.06	0.13	0.14	0.12	17.8	17.3	0.91	0.41	0.51	0.89
2022-02-05 00:06:31	23	0.16	0.02	0.06	0.13	0.13	0.12	17.8	17.3	0.91	0.41	0.51	0.89
2022-02-05 00:06:41	24	0.16	0.02	0.06	0.13	0.14	0.12	17.8	17.3	0.91	0.41	0.51	0.89
2022-02-05 00:07:12	25	0.15	0.02	0.06	0.12	0.14	0.12	17.8	17.3	0.91	0.41	0.51	0.89
2022-02-05 00:07:12	26	0.15	0.02	0.06	0.12	0.14	0.12	17.8	17.3	0.91	0.41	0.51	0.89
2022-02-05 00:07:32	27	0.15	0.02	0.06	0.13	0.13	0.12	17.8	17.3	0.91	0.41	0.51	0.89
2022-02-05 00:07:42	28	0.15	0.02	0.06	0.13	0.14	0.12	17.8	17.3	0.91	0.41	0.51	0.89
2022-02-05 00:08:12	29	0.16	0.02	0.06	0.12	0.14	0.12	17.8	17.3	0.91	0.41	0.51	0.89
2022-02-05 00:08:12	30	0.16	0.02	0.06	0.12	0.14	0.12	17.8	17.3	0.91	0.41	0.51	0.89
2022-02-05 00:08:33	31	0.15	0.02	0.06	0.12	0.14	0.12	17.8	17.3	0.91	0.41	0.51	0.89
2022-02-05 00:08:43	32	0.15	0.02	0.06	0.12	0.14	0.12	17.8	17.3	0.91	0.41	0.51	0.89
2022-02-05 00:09:16	33	0.16	0.02	0.06	0.12	0.14	0.12	17.8	17.3	0.91	0.41	0.51	0.89
2022-02-05 00:09:16	34	0.16	0.02	0.06	0.12	0.14	0.12	17.8	17.3	0.91	0.41	0.51	0.89
2022-02-05 00:09:26	35	0.16	0.02	0.06	0.13	0.14	0.12	17.8	17.3	0.91	0.41	0.51	0.89
2022-02-05 00:09:49	36	0.16	0.02	0.06	0.12	0.14	0.12	17.8	17.3	0.91	0.36	0.51	0.89
2022-02-05 00:10:20	37	0.16	0.02	0.06	0.13	0.14	0.12	17.8	17.3	0.91	0.36	0.51	0.89
2022-02-05 00:10:20	38	0.16	0.02	0.06	0.13	0.14	0.12	17.8	17.3	0.91	0.36	0.51	0.89
2022-02-05 00:10:30	39	0.16	0.02	0.06	0.13	0.14	0.11	17.8	17.3	0.91	0.36	0.51	0.89
2022-02-05 00:10:50	40	0.16	0.02	0.06	0.13	0.14	0.12	17.8	17.3	0.91	0.42	0.51	0.89
2022-02-05 00:11:20	41	0.16	0.02	0.06	0.12	0.14	0.12	17.8	17.3	0.91	0.37	0.56	0.89
2022-02-05 00:11:20	42	0.16	0.02	0.06	0.12	0.14	0.12	17.8	17.3	0.91	0.37	0.56	0.89
2022-02-05 00:11:31	43	0.16	0.02	0.06	0.11	0.14	0.12	17.8	17.3	0.91	0.37	0.56	0.89
2022-02-05 00:11:51	44	0.16	0.02	0.06	0.11	0.13	0.11	17.8	17.3	0.91	0.37	0.56	0.89
2022-02-05 00:12:21	45	0.15	0.02	0.06	0.11	0.13	0.12	17.8	17.3	0.86	0.43	0.56	0.89
2022-02-05 00:12:21	46	0.15	0.02	0.06	0.11	0.13	0.12	17.8	17.3	0.86	0.43	0.56	0.89
2022-02-05 00:12:31	47	0.15	0.02	0.06	0.11	0.13	0.12	17.8	17.3	0.91	0.43	0.56	0.89
2022-02-05 00:12:51	48	0.16	0.02	0.06	0.11	0.13	0.12	17.8	17.3	0.91	0.38	0.56	0.89
2022-02-05 00:12:51	49	0.16	0.02	0.06	0.11	0.13	0.12	17.8	17.3	0.91	0.38	0.56	0.89
2022-02-05 00:13:22	50	0.16	0.02	0.06	0.12	0.14	0.12	17.8	17.3	0.91	0.38	0.56	0.89
2022-02-05 00:13:32	51	0.16	0.02	0.06	0.12	0.14	0.12	17.8	17.3	0.91	0.45	0.56	0.89
2022-02-05 00:13:52	52	0.16	0.02	0.06	0.12	0.14	0.11	17.8	17.3	0.91	0.45	0.56	0.89
2022-02-05 00:13:52	53	0.16	0.02	0.06	0.12	0.14	0.11	17.8	17.3	0.91	0.45	0.56	0.89
2022-02-05 00:14:12	54	0.16	0.02	0.06	0.13	0.14	0.11	17.8	17.3	0.91	0.38	0.56	0.89
2022-02-05 00:14:32	55	0.16	0.02	0.06	0.12	0.14	0.11	17.8	17.3	0.91	0.38	0.56	0.89
2022-02-05 00:14:43	56	0.16	0.02	0.06	0.12	0.14	0.11	17.8	17.3	0.91	0.44	0.56	0.89
2022-02-05 00:14:43	57	0.16	0.02	0.06	0.12	0.14	0.11	17.8	17.3	0.91	0.44	0.56	0.89
2022-02-05 00:15:13	58	0.15	0.02	0.06	0.12	0.14	0.12	17.8	17.3	0.91	0.38	0.56	0.89
2022-02-05 00:15:33	59	0.16	0.02	0.06	0.12	0.14	0.11	17.8	17.3	0.91	0.48	0.56	0.89
2022-02-05 00:15:43	60	0.16	0.02	0.06	0.12	0.14	0.12	17.8	17.3	0.86	0.42	0.56	0.89
2022-02-05 00:15:43	61	0.16	0.02	0.06	0.12	0.14	0.12	17.8	17.3	0.86	0.42	0.56	0.89
2022-02-05 00:16:14	62	0.16	0.02	0.05	0.12	0.14	0.11	17.8	17.3	0.86	0.79	0.51	0.89
2022-02-05 00:16:34	63	0.16	0.02	0.06	0.13	0.14	0.12	17.8	17.3	0.86	0.92	0.51	0.89
2022-02-05 00:16:44	64	0.16	0.02	0.06	0.12	0.14	0.11	17.8	17.3	0.86	0.73	0.51	0.89
2022-02-05 00:16:44	65	0.16	0.02	0.06	0.12	0.14	0.11	17.8	17.3	0.86	0.73	0.51	0.89
2022-02-05 00:17:14	66	0.16	0.02	0.06	0.12	0.14	0.11	17.8	17.3	0.92	0.73	0.51	0.89
2022-02-05 00:17:34	67	0.16	0.02	0.07	0.11	0.14	0.11	17.8	17.3	0.92	0.72	0.51	0.89
2022-02-05 00:17:45	68	0.16	0.02	0.07	0.12	0.14	0.11	17.8	17.3	0.92	0.77	0.51	0.89
2022-02-05 00:17:45	69	0.16	0.02	0.07	0.12	0.14	0.11	17.8	17.3	0.92	0.77	0.51	0.89
2022-02-05 00:18:15	70	0.16	0.02	0.07	0.13	0.14	0.11	17.8	17.3	0.92	0.78	0.51	0.89
2022-02-05 00:18:35	71	0.16	0.02	0.07	0.13	0.14	0.11	17.8	17.3	0.92	0.66	0.51	0.89
2022-02-05 00:18:45	72	0.16	0.02	0.07	0.12	0.14	0.11	17.8	17.3	0.92	0.71	0.51	0.89
2022-02-05 00:18:45	73	0.16	0.02	0.07	0.12	0.14	0.11	17.8	17.3	0.92	0.71	0.51	0.89
2022-02-05 00:19:16	74	0.16	0.02	0.07	0.11	0.14	0.11	17.8	17.3	0.92	0.79	0.51	0.89
2022-02-05 00:19:36	75	0.16	0.02	0.07	0.12	0.13	0.11	17.8	17.3	0.92	0.72	0.51	0.89
2022-02-05 00:19:46	76	0.16	0.02	0.07	0.12	0.14	0.11	17.8	17.3	0.92	0.72	0.51	0.89
2022-02-05 00:19:46	77	0.16	0.02	0.07	0.12	0.14	0.11	17.8	17.3	0.92	0.72	0.51	0.89
2022-02-05 00:20:16	78	0.16	0.02	0.07	0.12	0.14	0.11	17.8	17.3	0.92	0.77	0.51	0.89
2022-02-05 00:20:36	79	0.16	0.02	0.07	0.13	0.14	0.11	17.8	17.3	0.87	0.83	0.51	0.89
2022-02-05 00:20:47	80	0.16	0.02	0.06	0.12	0.14	0.11	17.8	17.3	0.93	0.78	0.51	0.89
2022-02-05 00:20:47	81	0.16	0.02	0.06	0.12	0.14	0.11	17.8	17.3	0.93	0.78	0.51	0.89
2022-02-05 00:21:17	82	0.15	0.02	0.06	0.1	0.14	0.11	17.8	17.3	0.93	0.84	0.51	0.89
2022-02-05 00:21:37	83	0.15	0.02	0.06	0.11	0.14	0.11	17.8	17.3	0.93	0.73	0.51	0.89
2022-02-05 00:21:47	84	0.15	0.02	0.07	0.11	0.14	0.11	17.8	17.3	0.93	0.73	0.51	0.89
2022-02-05 00:21:47	85	0.15	0.02	0.07	0.11	0.14	0.11	17.8	17.3	0.93	0.73	0.51	0.89
2022-02-05 00:22:17	86	0.15	0.02	0.07	0.12	0.13	0.11	17.8	17.3	0.93	0.79	0.51	0.89
2022-02-05 00:22:28	87	0.15	0.02	0.07	0.12	0.14	0.11	17.8	17.3	0.93	0.79	0.51	0.89
2022-02-05 00:22:50	88	0.15	0.02	0.07	0.12	0.14	0.11	17.8	17.3	0.93	0.81	0.51	0.89
2022-02-05 00:22:50	89	0.15	0.02	0.07	0.12	0.14	0.11	17.8	17.3	0.93	0.81	0.51	0.89
2022-02-05 00:23:21	90	0.15	0.02	0.07	0.11	0.14	0.11	17.8	17.3	0.88	0.8	0.51	0.89
2022-02-05 00:23:31	91	0.15	0.02	0.07	0.11	0.14	0.11	17.8	17.3	0.88	0.8	0.51	0.89
2022-02-05 00:23:51	92	0.15	0.02	0.07	0.12	0.14	0.11	17.8	17.3	0.88	0.72	0.51	0.89
2022-02-05 00:23:51	93	0.15	0.02	0.07	0.12	0.14	0.11	17.8	17.3	0.88	0.72	0.51	0.89
2022-02-05 00:24:21	94	0.15	0.02	0.07	0.11	0.13	0.11	17.8	17.3	0.88	0.78	0.56	0.89
2022-02-05 00:24:32	95	0.15	0.02	0.07	0.11	0.13	0.11	17.8	17.3	0.88	0.78	0.56	0.89
2022-02-05 00:24:52	96	0.15	0.02	0.07	0.11	0.13	0.11	17.8	17.3	0.88	0.8	0.56	0.89
2022-02-05 00:24:52	97	0.15	0.02	0.07	0.11	0.13	0.11	17.8	17.3	0.88	0.8	0.56	0.89
2022-02-05 00:25:22	98	0.14	0.02	0.07	0.12	0.13	0.11	17.8	17.3	0.93	0.65	0.56	0.89
2022-02-05 00:25:32	99	0.14	0.02	0.07	0.11	0.13	0.11	17.8	17.3	0.93	0.71	0.56	0.89
2022-02-05 00:25:52	100	0.15	0.02	0.07	0.11	0.13	0.11	17.8	17.3	0.93	0.78	0.56	0.89
2022-02-05 00:25:52	101	0.15	0.02	0.07	0.11	0.13	0.11	17.8	17.3	0.93	0.78	0.56	0.89
2022-02-05 00:26:02	102	0.15	0.02	0.07	0.11	0.13	0.11	17.8	17.3	0.93	0.73	0.56	0.89
2022-02-05 00:26:33	103	0.15	0.02	0.07	0.11	0.13	0.11	17.8	17.3	0.93	0.94	0.56	0.89
2022-02-05 00:26:53	104	0.14	0.02	0.07	0.11	0.13	0.11	17.8	17.3	0.93	0.37	0.56	0.89
2022-02-05 00:26:53	105	0.14	0.02	0.07	0.11	0.13	0.11	17.8	17.3	0.93	0.37	0.56	0.89
2022-02-05 00:27:03	106	0.15	0.02	0.06	0.11	0.13	0.11	17.8	17.3	0.93	0.5	0.56	0.89
2022-02-05 00:27:33	107	0.15	0.02	0.06	0.13	0.14	0.11	17.8	17.3	0.88	0.77	0.56	0.89
2022-02-05 00:27:54	108	0.14	0.02	0.06	0.13	0.14	0.11	17.8	17.3	0.88	0.77	0.56	0.89
2022-02-05 00:27:54	109	0.14	0.02	0.06	0.13	0.14	0.11	17.8	17.3	0.88	0.77	0.56	0.89
2022-02-05 00:28:04	110	0.15	0.02	0.07	0.13	0.14	0.11	17.8	17.3	0.88	0.68	0.56	0.89
2022-02-05 00:28:34	111	0.15	0.02	0.07	0.12	0.13	0.11	17.8	17.3	0.88	0.83	0.56	0.89
2022-02-05 00:28:54	112	0.14	0.02	0.07	0.12	0.14	0.11	17.8	17.3	0.93	0.83	0.56	0.89
2022-02-05 00:28:54	113	0.14	0.02	0.07	0.12	0.14	0.11	17.8	17.3	0.93	0.83	0.56	0.89
2022-02-05 00:29:04	114	0.14	0.02	0.07	0.11	0.14	0.11	17.8	17.3	0.93	0.89	0.56	0.89
2022-02-05 00:29:35	115	0.14	0.02	0.06	0.12	0.14	0.11	17.8	17.3	0.93	0.97	0.51	0.89
2022-02-05 00:29:55	116	0.14	0.02	0.06	0.12	0.14	0.11	17.8	17.3	0.93	0.92	0.51	0.89
2022-02-05 00:29:55	117	0.14	0.02	0.06	0.12	0.14	0.11	17.8	17.3	0.93	0.92	0.51	0.89
2022-02-05 00:30:05	118	0.14	0.02	0.07	0.11	0.14	0.11	17.8	17.3	0.88	0.69	0.51	0.89
2022-02-05 00:30:35	119	0.14	0.02	0.05	0.11	0.14	0.11	17.8	17.3	0.88	0.58	0.51	0.89
2022-02-05 00:30:56	120	0.14	0.02	0.05	0.11	0.14	0.11	17.8	17.3	0.88	0.64	0.51	0.89
2022-02-05 00:30:56	121	0.14	0.02	0.05	0.11	0.14	0.11	17.8	17.3	0.88	0.64	0.51	0.89
2022-02-05 00:31:06	122	0.14	0.02	0.04	0.12	0.14	0.11	17.8	17.3	0.93	0.5	0.51	0.89
2022-02-05 00:31:36	123	0.14	0.02	0.05	0.12	0.14	0.11	17.8	17.3	0.93	0.57	0.51	0.89
2022-02-05 00:31:56	124	0.14	0.02	0.05	0.12	0.14	0.11	17.8	17.3	0.98	0.47	0.51	0.89
2022-02-05 00:31:56	125	0.14	0.02	0.05	0.12	0.14	0.11	17.8	17.3	0.98	0.47	0.51	0.89
2022-02-05 00:32:06	126	0.14	0.02	0.04	0.11	0.13	0.11	17.8	17.3	0.93	0.5	0.51	0.89
2022-02-05 00:32:37	127	0.14	0.02	0.05	0.11	0.14	0.11	17.8	17.3	0.93	0.73	0.51	0.89
2022-02-05 00:32:57	128	0.14	0.02	0.05	0.11	0.14	0.11	17.8	17.3	0.93	0.84	0.51	0.89
2022-02-05 00:32:57	129	0.14	0.02	0.05	0.11	0.14	0.11	17.8	17.3	0.93	0.84	0.51	0.89
2022-02-05 00:33:07	130	0.13	0.02	0.06	0.11	0.13	0.11	17.8	17.3	0.99	0.71	0.51	0.89
2022-02-05 00:33:37	131	0.13	0.02	0.05	0.11	0.13	0.11	17.8	17.3	0.99	0.74	0.51	0.89
2022-02-05 00:33:58	132	0.13	0.02	0.05	0.1	0.13	0.11	17.8	17.3	0.94	0.87	0.51	0.89
2022-02-05 00:33:58	133	0.13	0.02	0.05	0.1	0.13	0.11	17.8	17.3	0.94	0.87	0.51	0.89
2022-02-05 00:34:08	134	0.13	0.02	0.06	0.12	0.13	0.11	17.8	17.3	0.94	0.8	0.51	0.89
2022-02-05 00:34:38	135	0.13	0.02	0.06	0.11	0.13	0.11	17.8	17.3	0.94	0.78	0.51	0.89
2022-02-05 00:34:58	136	0.13	0.02	0.06	0.11	0.13	0.11	17.8	17.3	0.95	0.71	0.56	0.89
2022-02-05 00:34:58	137	0.13	0.02	0.06	0.11	0.13	0.11	17.8	17.3	0.95	0.71	0.56	0.89
2022-02-05 00:35:08	138	0.14	0.02	0.07	0.1	0.13	0.11	17.8	17.3	0.95	0.76	0.56	0.89
2022-02-05 00:35:42	139	0.14	0.02	0.07	0.11	0.12	0.11	17.8	17.3	0.9	0.83	0.56	0.89
2022-02-05 00:35:52	140	0.14	0.02	0.06	0.12	0.12	0.11	17.8	17.3	0.9	0.77	0.56	0.89
2022-02-05 00:35:52	141	0.14	0.02	0.06	0.12	0.12	0.11	17.8	17.3	0.9	0.77	0.56	0.89
2022-02-05 00:36:12	142	0.14	0.02	0.07	0.11	0.12	0.11	17.8	17.3	0.9	0.89	0.56	0.89
2022-02-05 00:36:42	143	0.13	0.02	0.07	0.11	0.12	0.11	17.8	17.3	1.01	0.74	0.56	0.89
2022-02-05 00:36:52	144	0.12	0.02	0.07	0.11	0.13	0.11	17.8	17.3	1.01	0.46	0.56	0.89
2022-02-05 00:36:52	145	0.12	0.02	0.07	0.11	0.13	0.11	17.8	17.3	1.01	0.46	0.56	0.89
2022-02-05 00:37:12	146	0.13	0.02	0.05	0.11	0.12	0.11	17.8	17.3	0.96	0.55	0.56	0.89
2022-02-05 00:37:43	147	0.14	0.02	0.06	0.1	0.12	0.11	17.8	17.3	0.96	0.83	0.56	0.89
2022-02-05 00:37:53	148	0.13	0.02	0.06	0.11	0.12	0.11	17.8	17.3	0.96	0.61	0.56	0.89
2022-02-05 00:37:53	149	0.13	0.02	0.06	0.11	0.12	0.11	17.8	17.3	0.96	0.61	0.56	0.89
2022-02-05 00:38:13	150	0.14	0.02	0.06	0.11	0.12	0.11	17.8	17.3	0.91	0.36	0.56	0.89
2022-02-05 00:38:43	151	0.13	0.02	0.05	0.11	0.12	0.11	17.8	17.3	0.91	0.89	0.56	0.89
2022-02-05 00:38:54	152	0.14	0.02	0.06	0.11	0.12	0.11	17.8	17.3	0.91	0.94	0.56	0.89
2022-02-05 00:38:54	153	0.14	0.02	0.06	0.11	0.12	0.11	17.8	17.3	0.91	0.94	0.56	0.89
2022-02-05 00:39:14	154	0.13	0.02	0.06	0.11	0.12	0.11	17.8	17.3	0.91	0.81	0.56	0.89
2022-02-05 00:39:44	155	0.13	0.02	0.06	0.13	0.12	0.11	17.8	17.3	0.91	0.79	0.56	0.89
2022-02-05 00:39:54	156	0.13	0.02	0.06	0.12	0.12	0.11	17.8	17.3	0.91	0.79	0.56	0.89
2022-02-05 00:39:54	157	0.13	0.02	0.06	0.12	0.12	0.11	17.8	17.3	0.91	0.79	0.56	0.89
2022-02-05 00:40:14	158	0.13	0.02	0.07	0.12	0.12	0.11	17.8	17.3	0.91	0.79	0.56	0.89
2022-02-05 00:40:45	159	0.13	0.02	0.07	0.11	0.12	0.11	17.8	17.3	0.91	0.85	0.56	0.89
2022-02-05 00:40:55	160	0.13	0.02	0.07	0.11	0.12	0.11	17.8	17.3	0.91	0.8	0.56	0.89
2022-02-05 00:40:55	161	0.13	0.02	0.07	0.11	0.12	0.11	17.8	17.3	0.91	0.8	0.56	0.89
2022-02-05 00:41:15	162	0.14	0.02	0.06	0.11	0.12	0.1	17.8	17.3	0.91	0.82	0.56	0.89
2022-02-05 00:41:45	163	0.13	0.02	0.07	0.11	0.12	0.1	17.8	17.3	0.91	0.83	0.56	0.89
2022-02-05 00:41:56	164	0.13	0.02	0.07	0.12	0.12	0.1	17.8	17.3	0.91	0.8	0.56	0.89
2022-02-05 00:41:56	165	0.13	0.02	0.07	0.12	0.12	0.1	17.8	17.3	0.91	0.8	0.56	0.89
2022-02-05 00:42:16	166	0.13	0.02	0.07	0.12	0.12	0.11	17.8	17.3	0.91	0.8	0.56	0.89
2022-02-05 00:42:46	167	0.13	0.02	0.06	0.12	0.12	0.11	17.8	17.3	0.91	0.83	0.56	0.89
2022-02-05 00:42:56	168	0.13	0.02	0.06	0.11	0.12	0.11	17.8	17.3	0.91	0.78	0.56	0.89
2022-02-05 00:42:56	169	0.13	0.02	0.06	0.11	0.12	0.11	17.8	17.3	0.91	0.78	0.56	0.89
2022-02-05 00:43:17	170	0.13	0.02	0.06	0.11	0.12	0.1	17.8	17.3	0.91	0.88	0.56	0.89
2022-02-05 00:43:47	171	0.13	0.02	0.07	0.11	0.12	0.1	17.8	17.3	0.91	0.87	0.56	0.89
2022-02-05 00:43:57	172	0.13	0.02	0.06	0.11	0.12	0.1	17.8	17.3	0.91	0.8	0.56	0.89
2022-02-05 00:43:57	173	0.13	0.02	0.06	0.11	0.12	0.1	17.8	17.3	0.91	0.8	0.56	0.89
2022-02-05 00:44:17	174	0.13	0.02	0.07	0.1	0.12	0.1	17.8	17.3	0.91	0.83	0.56	0.89
2022-02-05 00:44:47	175	0.13	0.02	0.07	0.11	0.12	0.11	17.8	17.3	0.91	0.84	0.56	0.89
2022-02-05 00:44:58	176	0.13	0.02	0.06	0.1	0.12	0.11	17.8	17.3	0.91	0.77	0.56	0.89
2022-02-05 00:44:58	177	0.13	0.02	0.06	0.1	0.12	0.11	17.8	17.3	0.91	0.77	0.56	0.89
2022-02-05 00:45:18	178	0.13	0.02	0.07	0.09	0.12	0.1	17.8	17.3	0.96	0.39	0.56	0.89
2022-02-05 00:45:48	179	0.13	0.02	0.06	0.11	0.12	0.11	17.8	17.3	0.91	0.8	0.56	0.89
2022-02-05 00:45:58	180	0.13	0.02	0.06	0.11	0.12	0.11	17.8	17.3	0.91	0.74	0.56	0.89
2022-02-05 00:45:58	181	0.13	0.02	0.06	0.11	0.12	0.11	17.8	17.3	0.91	0.74	0.56	0.89
2022-02-05 00:46:18	182	0.14	0.02	0.06	0.12	0.12	0.11	17.8	17.3	0.91	0.79	0.56	0.89
2022-02-05 00:46:49	183	0.14	0.02	0.07	0.11	0.12	0.11	17.8	17.3	0.91	0.79	0.56	0.89
2022-02-05 00:46:59	184	0.14	0.02	0.07	0.1	0.12	0.11	17.8	17.3	0.91	0.84	0.56	0.89
2022-02-05 00:46:59	185	0.14	0.02	0.07	0.1	0.12	0.11	17.8	17.3	0.91	0.84	0.56	0.89
2022-02-05 00:47:09	186	0.14	0.02	0.06	0.1	0.12	0.1	17.8	17.3	0.91	0.84	0.56	0.89
2022-02-05 00:47:39	187	0.14	0.02	0.07	0.11	0.12	0.1	17.8	17.3	0.91	0.89	0.56	0.89
2022-02-05 00:47:59	188	0.14	0.02	0.07	0.1	0.12	0.1	17.8	17.3	0.91	0.81	0.56	0.89
2022-02-05 00:47:59	189	0.14	0.02	0.07	0.1	0.12	0.1	17.8	17.3	0.91	0.81	0.56	0.89
2022-02-05 00:48:10	190	0.14	0.02	0.07	0.1	0.12	0.1	17.8	17.3	0.91	0.81	0.56	0.89
2022-02-05 00:48:40	191	0.14	0.02	0.07	0.11	0.11	0.1	17.8	17.3	0.91	0.81	0.56	0.89
2022-02-05 00:49:00	192	0.14	0.02	0.07	0.12	0.12	0.1	17.8	17.3	0.91	0.74	0.56	0.89
2022-02-05 00:49:00	193	0.14	0.02	0.07	0.12	0.12	0.1	17.8	17.3	0.91	0.74	0.56	0.89
2022-02-05 00:49:10	194	0.14	0.02	0.07	0.12	0.12	0.1	17.8	17.3	0.91	0.8	0.56	0.89
2022-02-05 00:49:41	195	0.14	0.02	0.06	0.1	0.12	0.1	17.8	17.3	0.91	0.75	0.56	0.89
2022-02-05 00:50:01	196	0.14	0.02	0.06	0.09	0.12	0.1	17.8	17.3	0.91	0.42	0.56	0.89
2022-02-05 00:50:01	197	0.14	0.02	0.06	0.09	0.12	0.1	17.8	17.3	0.91	0.42	0.56	0.89
2022-02-05 00:50:11	198	0.14	0.02	0.06	0.1	0.12	0.1	17.8	17.3	0.91	0.66	0.56	0.89
2022-02-05 00:50:41	199	0.13	0.02	0.06	0.11	0.11	0.11	17.8	17.3	0.91	0.75	0.56	0.89
2022-02-05 00:51:01	200	0.13	0.02	0.07	0.11	0.12	0.11	17.8	17.3	0.96	0.75	0.56	0.89
2022-02-05 00:51:01	201	0.13	0.02	0.07	0.11	0.12	0.11	17.8	17.3	0.96	0.75	0.56	0.89
2022-02-05 00:51:12	202	0.13	0.02	0.07	0.1	0.12	0.11	17.8	17.3	0.96	0.81	0.56	0.89
2022-02-05 00:51:42	203	0.13	0.02	0.07	0.11	0.11	0.11	17.8	17.3	0.91	0.7	0.56	0.89
2022-02-05 00:52:02	204	0.13	0.02	0.07	0.11	0.12	0.11	17.8	17.3	0.91	0.69	0.56	0.89
2022-02-05 00:52:02	205	0.13	0.02	0.07	0.11	0.12	0.11	17.8	17.3	0.91	0.69	0.56	0.89
2022-02-05 00:52:12	206	0.13	0.02	0.07	0.11	0.12	0.11	17.8	17.3	0.91	0.79	0.56	0.89
2022-02-05 00:52:43	207	0.14	0.02	0.07	0.13	0.11	0.11	17.8	17.3	0.91	0.85	0.56	0.89
2022-02-05 00:53:03	208	0.14	0.02	0.07	0.13	0.11	0.11	17.8	17.3	0.91	0.85	0.56	0.89
2022-02-05 00:53:03	209	0.14	0.02	0.07	0.13	0.11	0.11	17.8	17.3	0.91	0.85	0.56	0.89
2022-02-05 00:53:13	210	0.14	0.02	0.07	0.14	0.11	0.11	17.8	17.3	0.91	0.78	0.56	0.89
2022-02-05 00:53:43	211	0.13	0.02	0.07	0.13	0.12	0.11	17.8	17.3	0.91	0.9	0.56	0.89
2022-02-05 00:54:03	212	0.13	0.02	0.07	0.14	0.12	0.11	17.8	17.3	0.91	0.78	0.56	0.89
2022-02-05 00:54:03	213	0.13	0.02	0.07	0.14	0.12	0.11	17.8	17.3	0.91	0.78	0.56	0.89
2022-02-05 00:54:13	214	0.13	0.02	0.07	0.14	0.12	0.11	17.8	17.3	0.91	0.78	0.56	0.89
2022-02-05 00:54:34	215	0.13	0.02	0.07	0.13	0.12	0.11	17.8	17.3	0.91	0.81	0.56	0.89
2022-02-05 00:54:34	216	0.13	0.02	0.07	0.13	0.12	0.11	17.8	17.3	0.91	0.81	0.56	0.89
2022-02-05 00:55:04	217	0.13	0.02	0.07	0.14	0.11	0.11	17.8	17.3	0.97	0.81	0.56	0.89
2022-02-05 00:55:14	218	0.13	0.02	0.07	0.14	0.11	0.1	17.8	17.3	0.97	0.83	0.56	0.89
2022-02-05 00:55:34	219	0.13	0.02	0.07	0.13	0.12	0.11	17.8	17.3	0.92	0.78	0.56	0.89
2022-02-05 00:55:34	220	0.13	0.02	0.07	0.13	0.12	0.11	17.8	17.3	0.92	0.78	0.56	0.89
2022-02-05 00:56:05	221	0.13	0.02	0.07	0.16	0.12	0.11	17.8	17.3	0.92	0.78	0.56	0.89
2022-02-05 00:56:15	222	0.13	0.02	0.07	0.14	0.12	0.1	17.8	17.3	0.92	0.78	0.56	0.89
2022-02-05 00:56:35	223	0.13	0.02	0.07	0.14	0.12	0.11	17.8	17.3	0.92	0.8	0.56	0.89
2022-02-05 00:56:35	224	0.13	0.02	0.07	0.14	0.12	0.11	17.8	17.3	0.92	0.8	0.56	0.89
2022-02-05 00:57:05	225	0.13	0.02	0.07	0.13	0.12	0.1	17.8	17.3	0.92	0.8	0.56	0.89
2022-02-05 00:57:15	226	0.14	0.02	0.07	0.12	0.12	0.11	17.8	17.3	0.92	0.73	0.56	0.89
2022-02-05 00:57:36	227	0.14	0.02	0.07	0.13	0.11	0.11	17.8	17.3	0.92	0.73	0.56	0.89
2022-02-05 00:57:36	228	0.14	0.02	0.07	0.13	0.11	0.11	17.8	17.3	0.92	0.73	0.56	0.89
2022-02-05 00:58:06	229	0.14	0.02	0.07	0.12	0.11	0.11	17.8	17.3	0.92	0.75	0.56	0.89
2022-02-05 00:58:16	230	0.14	0.02	0.07	0.11	0.12	0.11	17.8	17.3	0.97	0.81	0.56	0.89
2022-02-05 00:58:36	231	0.14	0.02	0.07	0.13	0.12	0.11	17.8	17.3	0.97	0.83	0.56	0.89
2022-02-05 00:58:36	232	0.14	0.02	0.07	0.13	0.12	0.11	17.8	17.3	0.97	0.83	0.56	0.89
2022-02-05 00:59:07	233	0.14	0.02	0.07	0.13	0.11	0.11	17.8	17.3	0.92	0.83	0.56	0.89
2022-02-05 00:59:17	234	0.14	0.02	0.07	0.12	0.11	0.11	17.8	17.3	0.92	0.77	0.56	0.89
2022-02-05 00:59:37	235	0.14	0.02	0.07	0.12	0.11	0.11	17.8	17.3	0.92	0.78	0.56	0.89
2022-02-05 00:59:37	236	0.14	0.02	0.07	0.12	0.11	0.11	17.8	17.3	0.92	0.78	0.56	0.89
2022-02-05 01:00:07	237	0.14	0.02	0.07	0.12	0.11	0.11	17.8	17.3	0.92	0.84	0.56	0.89
2022-02-05 01:00:17	238	0.14	0.02	0.07	0.13	0.11	0.11	17.8	17.3	0.92	0.84	0.56	0.89
2022-02-05 01:00:38	239	0.13	0.02	0.07	0.11	0.11	0.11	17.8	17.3	0.92	0.89	0.56	0.89
2022-02-05 01:00:38	240	0.13	0.02	0.07	0.11	0.11	0.11	17.8	17.3	0.92	0.89	0.56	0.89
2022-02-05 01:01:08	241	0.14	0.02	0.07	0.12	0.11	0.11	17.8	17.3	0.92	0.77	0.56	0.89
2022-02-05 01:01:18	242	0.13	0.02	0.07	0.13	0.11	0.11	17.8	17.3	0.92	0.82	0.56	0.89
2022-02-05 01:01:38	243	0.13	0.02	0.07	0.12	0.11	0.11	17.8	17.3	0.97	0.79	0.56	0.89
2022-02-05 01:01:38	244	0.13	0.02	0.07	0.12	0.11	0.11	17.8	17.3	0.97	0.79	0.56	0.89
2022-02-05 01:02:09	245	0.13	0.02	0.07	0.11	0.12	0.1	17.8	17.3	0.96	0.83	0.56	0.89
2022-02-05 01:02:19	246	0.13	0.02	0.07	0.11	0.11	0.1	17.8	17.3	0.96	0.89	0.56	0.89
2022-02-05 01:02:39	247	0.13	0.02	0.07	0.12	0.12	0.1	17.8	17.3	0.91	0.89	0.56	0.89
2022-02-05 01:02:39	248	0.13	0.02	0.07	0.12	0.12	0.1	17.8	17.3	0.91	0.89	0.56	0.89
2022-02-05 01:03:09	249	0.13	0.02	0.07	0.13	0.12	0.11	17.8	17.3	0.91	0.85	0.56	0.89
2022-02-05 01:03:19	250	0.13	0.02	0.07	0.13	0.12	0.11	17.8	17.3	0.91	0.71	0.56	0.89
2022-02-05 01:03:39	251	0.14	0.02	0.07	0.13	0.12	0.11	17.8	17.3	0.91	0.81	0.56	0.89
2022-02-05 01:03:39	252	0.14	0.02	0.07	0.13	0.12	0.11	17.8	17.3	0.91	0.81	0.56	0.89
2022-02-05 01:04:10	253	0.13	0.02	0.07	0.12	0.11	0.11	17.8	17.3	0.91	0.79	0.56	0.89
2022-02-05 01:04:20	254	0.14	0.02	0.07	0.11	0.11	0.11	17.8	17.3	0.91	0.79	0.56	0.89
2022-02-05 01:04:30	255	0.14	0.02	0.07	0.12	0.11	0.11	17.8	17.3	0.91	0.79	0.56	0.89
2022-02-05 01:04:30	256	0.14	0.02	0.07	0.12	0.11	0.11	17.8	17.3	0.91	0.79	0.56	0.89
2022-02-05 01:05:00	257	0.13	0.02	0.07	0.13	0.11	0.11	17.8	17.3	0.91	0.84	0.56	0.89
2022-02-05 01:05:21	258	0.13	0.02	0.07	0.12	0.11	0.11	17.8	17.3	0.91	0.83	0.56	0.89
2022-02-05 01:05:31	259	0.13	0.02	0.07	0.12	0.11	0.11	17.8	17.3	0.91	0.83	0.56	0.89
2022-02-05 01:05:31	260	0.13	0.02	0.07	0.12	0.11	0.11	17.8	17.3	0.91	0.83	0.56	0.89
2022-02-05 01:06:01	261	0.13	0.02	0.07	0.11	0.11	0.11	17.8	17.3	0.96	0.83	0.56	0.89
2022-02-05 01:06:21	262	0.14	0.02	0.07	0.1	0.11	0.11	17.8	17.3	0.96	0.83	0.56	0.89
2022-02-05 01:06:31	263	0.14	0.02	0.07	0.12	0.11	0.11	17.8	17.3	0.96	0.83	0.56	0.89
2022-02-05 01:06:31	264	0.14	0.02	0.07	0.12	0.11	0.11	17.8	17.3	0.96	0.83	0.56	0.89
2022-02-05 01:07:02	265	0.13	0.02	0.07	0.08	0.12	0.11	17.8	17.3	0.96	0.84	0.56	0.89
2022-02-05 01:07:22	266	0.13	0.02	0.07	0.1	0.11	0.11	17.8	17.3	0.96	0.85	0.56	0.89
2022-02-05 01:07:32	267	0.14	0.02	0.07	0.1	0.11	0.11	17.8	17.3	0.96	0.8	0.56	0.89
2022-02-05 01:07:32	268	0.14	0.02	0.07	0.1	0.11	0.11	17.8	17.3	0.96	0.8	0.56	0.89
2022-02-05 01:08:02	269	0.13	0.02	0.07	0.12	0.12	0.11	17.8	17.3	0.91	0.86	0.56	0.89
2022-02-05 01:08:22	270	0.13	0.02	0.07	0.12	0.11	0.11	17.8	17.3	0.91	0.73	0.56	0.89
2022-02-05 01:08:33	271	0.13	0.02	0.07	0.11	0.11	0.1	17.8	17.3	0.91	0.73	0.56	0.89
2022-02-05 01:08:33	272	0.13	0.02	0.07	0.11	0.11	0.1	17.8	17.3	0.91	0.73	0.56	0.89
2022-02-05 01:09:03	273	0.13	0.02	0.07	0.12	0.11	0.11	17.8	17.3	0.91	0.86	0.56	0.89
2022-02-05 01:09:23	274	0.14	0.02	0.07	0.13	0.11	0.11	17.8	17.3	0.91	0.7	0.56	0.89
2022-02-05 01:09:33	275	0.14	0.02	0.07	0.13	0.11	0.11	17.8	17.3	0.91	0.76	0.56	0.89
2022-02-05 01:09:33	276	0.14	0.02	0.07	0.13	0.11	0.11	17.8	17.3	0.91	0.76	0.56	0.89
2022-02-05 01:10:04	277	0.14	0.02	0.07	0.12	0.11	0.11	17.8	17.3	0.91	0.68	0.56	0.89
2022-02-05 01:10:24	278	0.14	0.02	0.07	0.12	0.12	0.1	17.8	17.3	0.91	0.8	0.56	0.89
2022-02-05 01:10:34	279	0.14	0.02	0.07	0.11	0.12	0.1	17.8	17.3	0.91	0.8	0.56	0.89
2022-02-05 01:10:34	280	0.14	0.02	0.07	0.11	0.12	0.1	17.8	17.3	0.91	0.8	0.56	0.89
2022-02-05 01:11:04	281	0.14	0.02	0.07	0.12	0.12	0.1	17.8	17.3	0.91	0.72	0.56	0.89
2022-02-05 01:11:24	282	0.15	0.02	0.07	0.13	0.11	0.1	17.8	17.3	0.91	0.8	0.56	0.89
2022-02-05 01:11:34	283	0.14	0.02	0.07	0.12	0.11	0.1	17.8	17.3	0.91	0.8	0.56	0.89
2022-02-05 01:11:34	284	0.14	0.02	0.07	0.12	0.11	0.1	17.8	17.3	0.91	0.8	0.56	0.89
2022-02-05 01:12:05	285	0.14	0.02	0.07	0.12	0.11	0.1	17.8	17.3	0.91	0.86	0.56	0.89
2022-02-05 01:12:25	286	0.14	0.02	0.07	0.12	0.11	0.11	17.8	17.3	0.91	0.8	0.56	0.89
2022-02-05 01:12:35	287	0.14	0.02	0.07	0.13	0.11	0.11	17.8	17.3	0.91	0.85	0.56	0.89
2022-02-05 01:12:35	288	0.14	0.02	0.07	0.13	0.11	0.11	17.8	17.3	0.91	0.85	0.56	0.89
2022-02-05 01:13:05	289	0.13	0.02	0.07	0.12	0.11	0.11	17.8	17.3	0.91	0.44	0.56	0.89
2022-02-05 01:13:26	290	0.14	0.02	0.06	0.12	0.11	0.11	17.8	17.3	0.96	0.38	0.56	0.89
2022-02-05 01:13:36	291	0.14	0.02	0.06	0.11	0.11	0.11	17.8	17.3	0.91	0.67	0.56	0.89
2022-02-05 01:13:36	292	0.14	0.02	0.06	0.11	0.11	0.11	17.8	17.3	0.91	0.67	0.56	0.89
2022-02-05 01:14:06	293	0.13	0.02	0.06	0.11	0.11	0.1	17.8	17.3	0.96	0.62	0.56	0.89
2022-02-05 01:14:26	294	0.12	0.02	0.06	0.09	0.11	0.11	17.8	17.3	0.96	0.8	0.56	0.89
2022-02-05 01:14:36	295	0.12	0.02	0.06	0.09	0.11	0.11	17.8	17.3	0.96	0.73	0.56	0.89
2022-02-05 01:14:36	296	0.12	0.02	0.06	0.09	0.11	0.11	17.8	17.3	0.96	0.73	0.56	0.89
2022-02-05 01:15:07	297	0.13	0.02	0.06	0.09	0.11	0.1	17.8	17.3	0.96	0.44	0.56	0.89
2022-02-05 01:15:27	298	0.12	0.02	0.06	0.1	0.11	0.11	17.8	17.3	0.96	0.74	0.56	0.89
2022-02-05 01:15:37	299	0.13	0.02	0.06	0.1	0.12	0.1	17.8	17.3	0.96	0.64	0.56	0.89
2022-02-05 01:15:37	300	0.13	0.02	0.06	0.1	0.12	0.1	17.8	17.3	0.96	0.64	0.56	0.89
2022-02-05 01:16:07	301	0.13	0.02	0.05	0.1	0.12	0.1	17.8	17.3	0.91	0.8	0.56	0.89
2022-02-05 01:16:28	302	0.13	0.02	0.06	0.09	0.12	0.1	17.8	17.3	0.91	0.81	0.56	0.89
2022-02-05 01:16:38	303	0.13	0.02	0.06	0.09	0.11	0.1	17.8	17.3	0.91	0.81	0.56	0.89
2022-02-05 01:16:38	304	0.13	0.02	0.06	0.09	0.11	0.1	17.8	17.3	0.91	0.81	0.56	0.89
2022-02-05 01:17:08	305	0.13	0.02	0.07	0.09	0.11	0.1	17.8	17.3	0.91	0.82	0.56	0.89
2022-02-05 01:17:28	306	0.13	0.02	0.06	0.1	0.11	0.1	17.8	17.3	0.91	0.71	0.56	0.89
2022-02-05 01:17:38	307	0.13	0.02	0.07	0.1	0.11	0.1	17.8	17.3	0.91	0.69	0.56	0.89
2022-02-05 01:17:38	308	0.13	0.02	0.07	0.1	0.11	0.1	17.8	17.3	0.91	0.69	0.56	0.89
2022-02-05 01:18:09	309	0.13	0.02	0.07	0.09	0.11	0.1	17.8	17.3	1.03	0.79	0.56	0.89
2022-02-05 01:18:29	310	0.13	0.02	0.07	0.09	0.11	0.1	17.8	17.3	0.96	0.76	0.56	0.89
2022-02-05 01:18:39	311	0.13	0.02	0.07	0.1	0.11	0.1	17.8	17.3	0.96	0.76	0.56	0.89
2022-02-05 01:18:39	312	0.13	0.02	0.07	0.1	0.11	0.1	17.8	17.3	0.96	0.76	0.56	0.89
2022-02-05 01:19:09	313	0.13	0.02	0.07	0.11	0.11	0.1	17.8	17.3	1.01	0.73	0.56	0.89
2022-02-05 01:19:29	314	0.13	0.02	0.07	0.1	0.11	0.1	17.8	17.3	1.01	0.91	0.56	0.89
2022-02-05 01:19:40	315	0.13	0.02	0.07	0.1	0.11	0.1	17.8	17.3	1.01	0.91	0.56	0.89
2022-02-05 01:19:40	316	0.13	0.02	0.07	0.1	0.11	0.1	17.8	17.3	1.01	0.91	0.56	0.89
2022-02-05 01:20:10	317	0.13	0.02	0.07	0.1	0.12	0.1	17.8	17.3	0.96	0.84	0.56	0.89
2022-02-05 01:20:30	318	0.13	0.02	0.07	0.09	0.12	0.1	17.8	17.3	0.96	0.84	0.56	0.89
2022-02-05 01:20:40	319	0.13	0.02	0.07	0.09	0.12	0.1	17.8	17.3	0.91	0.75	0.56	0.89
2022-02-05 01:20:40	320	0.13	0.02	0.07	0.09	0.12	0.1	17.8	17.3	0.91	0.75	0.56	0.89
2022-02-05 01:21:00	321	0.13	0.02	0.06	0.09	0.11	0.1	17.8	17.3	0.91	0.48	0.56	0.89
2022-02-05 01:21:31	322	0.13	0.02	0.05	0.09	0.12	0.1	17.8	17.3	0.98	0.45	0.56	0.89
2022-02-05 01:21:41	323	0.13	0.02	0.06	0.09	0.11	0.1	17.8	17.3	0.93	0.4	0.56	0.89
2022-02-05 01:21:41	324	0.13	0.02	0.06	0.09	0.11	0.1	17.8	17.3	0.93	0.4	0.56	0.89
2022-02-05 01:22:01	325	0.13	0.02	0.06	0.09	0.12	0.1	17.8	17.3	0.93	0.66	0.56	0.89
2022-02-05 01:22:21	326	0.13	0.02	0.05	0.1	0.12	0.1	17.8	17.3	0.93	0.57	0.56	0.89
2022-02-05 01:22:41	327	0.13	0.02	0.05	0.1	0.11	0.1	17.8	17.3	0.93	0.78	0.56	0.89
2022-02-05 01:22:41	328	0.13	0.02	0.05	0.1	0.11	0.1	17.8	17.3	0.93	0.78	0.56	0.89
2022-02-05 01:22:52	329	0.13	0.02	0.06	0.1	0.12	0.1	17.8	17.3	0.93	0.71	0.56	0.89
2022-02-05 01:23:22	330	0.12	0.02	0.06	0.09	0.12	0.1	17.8	17.3	0.98	0.84	0.56	0.89
2022-02-05 01:23:42	331	0.12	0.02	0.06	0.09	0.12	0.1	17.8	17.3	0.93	0.64	0.56	0.89
2022-02-05 01:23:42	332	0.12	0.02	0.06	0.09	0.12	0.1	17.8	17.3	0.93	0.64	0.56	0.89
2022-02-05 01:23:52	333	0.12	0.02	0.06	0.1	0.12	0.1	17.8	17.3	0.93	0.79	0.56	0.89
2022-02-05 01:24:23	334	0.12	0.02	0.06	0.1	0.11	0.1	17.8	17.3	0.93	0.8	0.56	0.89
2022-02-05 01:24:43	335	0.13	0.02	0.06	0.1	0.11	0.1	17.8	17.3	0.93	0.8	0.56	0.89
2022-02-05 01:24:43	336	0.13	0.02	0.06	0.1	0.11	0.1	17.8	17.3	0.93	0.8	0.56	0.89
2022-02-05 01:24:53	337	0.13	0.02	0.06	0.1	0.11	0.1	17.8	17.3	0.93	0.8	0.56	0.89
2022-02-05 01:25:23	338	0.13	0.02	0.06	0.09	0.11	0.1	17.8	17.3	0.93	0.79	0.56	0.89
2022-02-05 01:25:43	339	0.13	0.02	0.06	0.09	0.11	0.1	17.8	17.3	0.93	0.79	0.56	0.89
2022-02-05 01:25:43	340	0.13	0.02	0.06	0.09	0.11	0.1	17.8	17.3	0.93	0.79	0.56	0.89
2022-02-05 01:25:54	341	0.13	0.02	0.06	0.09	0.11	0.1	17.8	17.3	0.93	0.79	0.56	0.89
2022-02-05 01:26:24	342	0.13	0.02	0.06	0.11	0.11	0.09	17.8	17.3	0.93	0.49	0.56	0.89
2022-02-05 01:26:44	343	0.14	0.02	0.05	0.11	0.12	0.1	17.8	17.3	0.93	0.56	0.56	0.89
2022-02-05 01:26:44	344	0.14	0.02	0.05	0.11	0.12	0.1	17.8	17.3	0.93	0.56	0.56	0.89
2022-02-05 01:26:54	345	0.14	0.02	0.05	0.1	0.11	0.1	17.8	17.3	0.88	0.42	0.56	0.89
2022-02-05 01:27:24	346	0.13	0.02	0.05	0.1	0.11	0.1	17.8	17.3	0.99	0.42	0.56	0.89
2022-02-05 01:27:45	347	0.13	0.02	0.05	0.1	0.11	0.1	17.8	17.3	0.99	0.47	0.56	0.89
2022-02-05 01:27:45	348	0.13	0.02	0.05	0.1	0.11	0.1	17.8	17.3	0.99	0.47	0.56	0.89
2022-02-05 01:27:55	349	0.13	0.02	0.05	0.1	0.11	0.1	17.8	17.3	0.93	0.47	0.56	0.89
2022-02-05 01:28:25	350	0.13	0.02	0.05	0.1	0.11	0.1	17.8	17.3	0.93	0.46	0.56	0.89
2022-02-05 01:28:45	351	0.13	0.02	0.05	0.1	0.11	0.1	17.8	17.3	0.93	0.53	0.56	0.89
2022-02-05 01:28:45	352	0.13	0.02	0.05	0.1	0.11	0.1	17.8	17.3	0.93	0.53	0.56	0.89
2022-02-05 01:28:55	353	0.13	0.02	0.05	0.09	0.11	0.1	17.8	17.3	0.93	0.53	0.56	0.89
2022-02-05 01:29:26	354	0.13	0.02	0.05	0.09	0.11	0.1	17.8	17.3	0.93	0.54	0.56	0.89
2022-02-05 01:29:46	355	0.13	0.02	0.05	0.09	0.11	0.1	17.8	17.3	0.93	0.48	0.56	0.89
2022-02-05 01:29:46	356	0.13	0.02	0.05	0.09	0.11	0.1	17.8	17.3	0.93	0.48	0.56	0.89
2022-02-05 01:29:56	357	0.13	0.02	0.05	0.09	0.12	0.1	17.8	17.3	0.93	0.41	0.56	0.89
2022-02-05 01:30:26	358	0.14	0.02	0.05	0.09	0.11	0.1	17.8	17.3	0.93	0.45	0.56	0.89
2022-02-05 01:30:47	359	0.14	0.02	0.06	0.09	0.11	0.1	17.8	17.3	0.93	0.52	0.56	0.89
2022-02-05 01:30:47	360	0.14	0.02	0.06	0.09	0.11	0.1	17.8	17.3	0.93	0.52	0.56	0.89
2022-02-05 01:30:57	361	0.14	0.02	0.06	0.09	0.11	0.1	17.8	17.3	0.93	0.58	0.56	0.89
2022-02-05 01:31:27	362	0.13	0.02	0.06	0.09	0.11	0.1	17.8	17.3	0.93	0.59	0.56	0.89
2022-02-05 01:31:47	363	0.12	0.02	0.06	0.09	0.11	0.1	17.8	17.3	0.93	0.59	0.56	0.89
2022-02-05 01:31:47	364	0.12	0.02	0.06	0.09	0.11	0.1	17.8	17.3	0.93	0.59	0.56	0.89
2022-02-05 01:31:57	365	0.12	0.02	0.06	0.09	0.11	0.1	17.8	17.3	0.93	0.7	0.56	0.89
2022-02-05 01:32:28	366	0.12	0.02	0.06	0.08	0.11	0.1	17.8	17.3	0.98	0.59	0.56	0.89
2022-02-05 01:32:48	367	0.13	0.02	0.06	0.1	0.11	0.1	17.8	17.3	0.93	0.59	0.56	0.89
2022-02-05 01:32:48	368	0.13	0.02	0.06	0.1	0.11	0.1	17.8	17.3	0.93	0.59	0.56	0.89
2022-02-05 01:32:58	369	0.13	0.02	0.06	0.1	0.11	0.1	17.8	17.3	0.93	0.61	0.56	0.89
2022-02-05 01:33:28	370	0.13	0.02	0.07	0.1	0.11	0.1	17.8	17.3	0.93	0.62	0.56	0.89
2022-02-05 01:33:49	371	0.13	0.02	0.07	0.1	0.11	0.1	17.8	17.3	0.93	0.67	0.56	0.89
2022-02-05 01:33:49	372	0.13	0.02	0.07	0.1	0.11	0.1	17.8	17.3	0.93	0.67	0.56	0.89
2022-02-05 01:33:59	373	0.13	0.02	0.07	0.1	0.11	0.1	17.8	17.3	0.93	0.75	0.56	0.89
2022-02-05 01:34:29	374	0.13	0.02	0.07	0.11	0.11	0.1	17.8	17.3	0.93	0.7	0.56	0.89
2022-02-05 01:34:49	375	0.13	0.02	0.07	0.1	0.11	0.1	17.8	17.3	0.93	0.64	0.56	0.89
2022-02-05 01:34:49	376	0.13	0.02	0.07	0.1	0.11	0.1	17.8	17.3	0.93	0.64	0.56	0.89
2022-02-05 01:34:59	377	0.13	0.02	0.07	0.09	0.11	0.1	17.8	17.3	0.93	0.58	0.56	0.89
2022-02-05 01:35:30	378	0.13	0.02	0.07	0.11	0.11	0.1	17.8	17.3	0.98	0.54	0.56	0.89
2022-02-05 01:35:50	379	0.13	0.02	0.07	0.1	0.11	0.1	17.8	17.3	0.93	0.35	0.56	0.89
2022-02-05 01:35:50	380	0.13	0.02	0.07	0.1	0.11	0.1	17.8	17.3	0.93	0.35	0.56	0.89
2022-02-05 01:36:00	381	0.13	0.02	0.06	0.09	0.11	0.1	17.8	17.3	0.93	0.52	0.56	0.89
2022-02-05 01:36:30	382	0.13	0.02	0.06	0.11	0.11	0.1	17.8	17.3	0.93	0.6	0.56	0.89
2022-02-05 01:36:51	383	0.13	0.02	0.07	0.12	0.11	0.1	17.8	17.3	0.93	0.52	0.56	0.89
2022-02-05 01:36:51	384	0.13	0.02	0.07	0.12	0.11	0.1	17.8	17.3	0.93	0.52	0.56	0.89
2022-02-05 01:37:01	385	0.13	0.02	0.07	0.12	0.11	0.1	17.8	17.3	0.93	0.62	0.56	0.89
2022-02-05 01:37:31	386	0.13	0.02	0.07	0.12	0.11	0.1	17.8	17.3	0.93	0.74	0.56	0.89
2022-02-05 01:37:51	387	0.14	0.02	0.07	0.1	0.11	0.1	17.8	17.3	0.93	0.64	0.56	0.89
2022-02-05 01:37:51	388	0.14	0.02	0.07	0.1	0.11	0.1	17.8	17.3	0.93	0.64	0.56	0.89
2022-02-05 01:38:01	389	0.14	0.02	0.07	0.1	0.11	0.1	17.8	17.3	0.93	0.64	0.56	0.89
2022-02-05 01:38:32	390	0.14	0.02	0.07	0.11	0.11	0.1	17.8	17.3	0.93	0.66	0.56	0.89
2022-02-05 01:38:52	391	0.14	0.02	0.07	0.11	0.11	0.1	17.8	17.3	0.93	0.66	0.56	0.89
2022-02-05 01:38:52	392	0.14	0.02	0.07	0.11	0.11	0.1	17.8	17.3	0.93	0.66	0.56	0.89
2022-02-05 01:39:02	393	0.14	0.02	0.07	0.1	0.11	0.1	17.8	17.3	0.93	0.57	0.56	0.89
2022-02-05 01:39:32	394	0.14	0.02	0.07	0.1	0.11	0.1	17.8	17.3	0.88	0.5	0.56	0.89
2022-02-05 01:39:42	395	0.14	0.02	0.07	0.1	0.11	0.1	17.8	17.3	0.88	0.51	0.56	0.89
2022-02-05 01:39:42	396	0.14	0.02	0.07	0.1	0.11	0.1	17.8	17.3	0.88	0.51	0.56	0.89
2022-02-05 01:40:03	397	0.14	0.02	0.06	0.09	0.11	0.1	17.8	17.3	0.88	0.44	0.56	0.89
2022-02-05 01:40:33	398	0.14	0.02	0.06	0.1	0.11	0.1	17.8	17.3	0.93	0.69	0.56	0.89
2022-02-05 01:40:43	399	0.13	0.02	0.06	0.1	0.11	0.1	17.8	17.3	0.93	0.68	0.56	0.89
2022-02-05 01:40:43	400	0.13	0.02	0.06	0.1	0.11	0.1	17.8	17.3	0.93	0.68	0.56	0.89
2022-02-05 01:41:03	401	0.13	0.02	0.07	0.11	0.11	0.1	17.8	17.3	0.93	0.66	0.56	0.89
2022-02-05 01:41:33	402	0.13	0.02	0.07	0.11	0.11	0.1	17.8	17.3	0.93	0.65	0.56	0.89
2022-02-05 01:41:44	403	0.13	0.02	0.07	0.1	0.11	0.1	17.8	17.3	0.93	0.79	0.56	0.89
2022-02-05 01:41:44	404	0.13	0.02	0.07	0.1	0.11	0.1	17.8	17.3	0.93	0.79	0.56	0.89
2022-02-05 01:42:04	405	0.13	0.02	0.07	0.11	0.11	0.1	17.8	17.3	0.93	0.69	0.56	0.89
2022-02-05 01:42:34	406	0.14	0.02	0.07	0.09	0.11	0.1	17.8	17.3	0.93	0.68	0.56	0.89
2022-02-05 01:42:34	407	0.14	0.02	0.07	0.09	0.11	0.1	17.8	17.3	0.93	0.68	0.56	0.89
2022-02-05 01:42:44	408	0.14	0.02	0.07	0.09	0.11	0.1	17.8	17.3	0.93	0.68	0.56	0.89
2022-02-05 01:43:04	409	0.14	0.02	0.07	0.1	0.11	0.1	17.8	17.3	0.93	0.61	0.56	0.89
2022-02-05 01:43:35	410	0.14	0.02	0.07	0.12	0.11	0.1	17.8	17.3	0.88	0.64	0.56	0.89
2022-02-05 01:43:35	411	0.14	0.02	0.07	0.12	0.11	0.1	17.8	17.3	0.88	0.64	0.56	0.89
2022-02-05 01:43:45	412	0.13	0.02	0.07	0.11	0.11	0.1	17.8	17.3	0.94	0.77	0.56	0.89
2022-02-05 01:44:05	413	0.14	0.02	0.07	0.11	0.11	0.1	17.8	17.3	0.94	0.59	0.56	0.89
2022-02-05 01:44:35	414	0.14	0.02	0.07	0.09	0.11	0.1	17.8	17.3	0.89	0.65	0.56	0.89
2022-02-05 01:44:35	415	0.14	0.02	0.07	0.09	0.11	0.1	17.8	17.3	0.89	0.65	0.56	0.89
2022-02-05 01:44:46	416	0.14	0.02	0.07	0.09	0.11	0.1	17.8	17.3	0.94	0.65	0.56	0.89
2022-02-05 01:45:06	417	0.14	0.02	0.07	0.08	0.11	0.1	17.8	17.3	0.94	0.65	0.56	0.89
2022-02-05 01:45:36	418	0.13	0.02	0.07	0.1	0.11	0.1	17.8	17.3	0.94	0.68	0.56	0.89
2022-02-05 01:45:36	419	0.13	0.02	0.07	0.1	0.11	0.1	17.8	17.3	0.94	0.68	0.56	0.89
2022-02-05 01:45:46	420	0.13	0.02	0.07	0.1	0.11	0.1	17.8	17.3	0.94	0.63	0.56	0.89
2022-02-05 01:46:06	421	0.13	0.02	0.07	0.12	0.11	0.1	17.8	17.3	0.94	0.73	0.56	0.89
2022-02-05 01:46:37	422	0.13	0.02	0.07	0.12	0.11	0.1	17.8	17.3	1	0.76	0.56	0.89
2022-02-05 01:46:37	423	0.13	0.02	0.07	0.12	0.11	0.1	17.8	17.3	1	0.76	0.56	0.89
2022-02-05 01:46:47	424	0.13	0.02	0.07	0.11	0.11	0.1	17.8	17.3	0.95	0.75	0.56	0.89
2022-02-05 01:47:07	425	0.13	0.02	0.07	0.11	0.11	0.1	17.8	17.3	0.95	0.77	0.56	0.89
2022-02-05 01:47:37	426	0.13	0.02	0.07	0.09	0.11	0.1	17.8	17.3	0.95	0.7	0.56	0.89
2022-02-05 01:47:37	427	0.13	0.02	0.07	0.09	0.11	0.1	17.8	17.3	0.95	0.7	0.56	0.89
2022-02-05 01:47:47	428	0.13	0.02	0.07	0.09	0.11	0.1	17.8	17.3	0.95	0.7	0.56	0.89
2022-02-05 01:48:08	429	0.13	0.02	0.07	0.1	0.11	0.1	17.8	17.3	0.95	0.61	0.56	0.89
2022-02-05 01:48:38	430	0.13	0.02	0.07	0.11	0.11	0.1	17.8	17.3	0.9	0.66	0.56	0.89
2022-02-05 01:48:38	431	0.13	0.02	0.07	0.11	0.11	0.1	17.8	17.3	0.9	0.66	0.56	0.89
2022-02-05 01:48:48	432	0.13	0.02	0.07	0.11	0.11	0.1	17.8	17.3	0.9	0.66	0.56	0.89
2022-02-05 01:49:08	433	0.13	0.02	0.07	0.1	0.11	0.1	17.8	17.3	0.9	0.81	0.56	0.89
2022-02-05 01:49:39	434	0.13	0.02	0.07	0.1	0.11	0.1	17.8	17.3	0.95	0.72	0.56	0.89
2022-02-05 01:49:39	435	0.13	0.02	0.07	0.1	0.11	0.1	17.8	17.3	0.95	0.72	0.56	0.89
2022-02-05 01:49:49	436	0.13	0.02	0.07	0.09	0.11	0.1	17.8	17.3	0.95	0.79	0.56	0.89
2022-02-05 01:50:09	437	0.13	0.02	0.07	0.1	0.11	0.1	17.8	17.3	0.95	0.69	0.56	0.89
2022-02-05 01:50:19	438	0.13	0.02	0.07	0.11	0.11	0.1	17.8	17.3	0.95	0.69	0.56	0.89
2022-02-05 01:50:19	439	0.13	0.02	0.07	0.11	0.11	0.1	17.8	17.3	0.95	0.69	0.56	0.89
2022-02-05 01:50:49	440	0.13	0.02	0.07	0.11	0.11	0.1	17.8	17.3	0.95	0.66	0.56	0.89
2022-02-05 01:51:10	441	0.13	0.02	0.07	0.1	0.11	0.1	17.8	17.3	0.95	0.59	0.56	0.89
2022-02-05 01:51:20	442	0.13	0.02	0.07	0.1	0.11	0.1	17.8	17.3	0.95	0.66	0.56	0.89
2022-02-05 01:51:20	443	0.13	0.02	0.07	0.1	0.11	0.1	17.8	17.3	0.95	0.66	0.56	0.89
2022-02-05 01:51:50	444	0.13	0.02	0.07	0.11	0.11	0.1	17.8	17.3	0.95	0.66	0.56	0.89
2022-02-05 01:52:10	445	0.13	0.02	0.07	0.11	0.11	0.1	17.8	17.3	0.95	0.71	0.56	0.89
2022-02-05 01:52:20	446	0.13	0.02	0.07	0.1	0.11	0.1	17.8	17.3	0.95	0.63	0.56	0.89
2022-02-05 01:52:20	447	0.13	0.02	0.07	0.1	0.11	0.1	17.8	17.3	0.95	0.63	0.56	0.89
2022-02-05 01:52:51	448	0.13	0.02	0.07	0.09	0.11	0.1	17.8	17.3	0.95	0.78	0.56	0.89
2022-02-05 01:53:11	449	0.13	0.02	0.07	0.09	0.11	0.1	17.8	17.3	0.95	0.65	0.56	0.89
2022-02-05 01:53:21	450	0.13	0.02	0.07	0.09	0.11	0.1	17.8	17.3	0.95	0.7	0.56	0.89
2022-02-05 01:53:21	451	0.13	0.02	0.07	0.09	0.11	0.1	17.8	17.3	0.95	0.7	0.56	0.89
2022-02-05 01:53:51	452	0.13	0.02	0.07	0.09	0.11	0.1	17.8	17.3	0.95	0.72	0.56	0.89
2022-02-05 01:54:11	453	0.13	0.02	0.07	0.1	0.11	0.1	17.8	17.3	0.95	0.57	0.56	0.89
2022-02-05 01:54:22	454	0.13	0.02	0.07	0.1	0.11	0.1	17.8	17.3	0.95	0.65	0.56	0.89
2022-02-05 01:54:22	455	0.13	0.02	0.07	0.1	0.11	0.1	17.8	17.3	0.95	0.65	0.56	0.89
2022-02-05 01:54:52	456	0.13	0.02	0.07	0.09	0.11	0.1	17.8	17.3	0.95	0.71	0.56	0.89
2022-02-05 01:55:12	457	0.13	0.02	0.07	0.09	0.11	0.1	17.8	17.3	0.95	0.66	0.56	0.89
2022-02-05 01:55:22	458	0.13	0.02	0.07	0.09	0.11	0.1	17.8	17.3	0.95	0.71	0.56	0.89
2022-02-05 01:55:22	459	0.13	0.02	0.07	0.09	0.11	0.1	17.8	17.3	0.95	0.71	0.56	0.89
2022-02-05 01:55:53	460	0.13	0.02	0.07	0.09	0.11	0.1	17.8	17.3	0.95	0.62	0.56	0.89
2022-02-05 01:56:13	461	0.13	0.02	0.07	0.09	0.11	0.1	17.8	17.3	0.95	0.46	0.56	0.89
2022-02-05 01:56:23	462	0.13	0.02	0.07	0.09	0.11	0.1	17.8	17.3	0.95	0.62	0.56	0.89
2022-02-05 01:56:23	463	0.13	0.02	0.07	0.09	0.11	0.1	17.8	17.3	0.95	0.62	0.56	0.89
2022-02-05 01:56:53	464	0.13	0.02	0.07	0.09	0.11	0.1	17.8	17.3	0.95	0.71	0.56	0.89
2022-02-05 01:57:13	465	0.13	0.02	0.07	0.09	0.11	0.1	17.8	17.3	1	0.79	0.56	0.89
2022-02-05 01:57:23	466	0.13	0.02	0.07	0.1	0.11	0.1	17.8	17.3	1	0.57	0.56	0.89
2022-02-05 01:57:23	467	0.13	0.02	0.07	0.1	0.11	0.1	17.8	17.3	1	0.57	0.56	0.89
2022-02-05 01:57:54	468	0.13	0.02	0.07	0.12	0.11	0.1	17.8	17.3	0.95	0.64	0.56	0.89
2022-02-05 01:58:04	469	0.13	0.02	0.07	0.11	0.11	0.1	17.8	17.3	0.95	0.64	0.56	0.89
2022-02-05 01:58:24	470	0.13	0.02	0.07	0.09	0.11	0.1	17.8	17.3	0.95	0.59	0.56	0.89
2022-02-05 01:58:24	471	0.13	0.02	0.07	0.09	0.11	0.1	17.8	17.3	0.95	0.59	0.56	0.89
2022-02-05 01:58:54	472	0.13	0.02	0.07	0.11	0.11	0.1	17.8	17.3	0.95	0.63	0.56	0.89
2022-02-05 01:59:05	473	0.13	0.02	0.07	0.1	0.11	0.1	17.8	17.3	0.95	0.63	0.56	0.89
2022-02-05 01:59:25	474	0.13	0.02	0.07	0.09	0.11	0.1	17.8	17.3	0.95	0.68	0.56	0.89
2022-02-05 01:59:25	475	0.13	0.02	0.07	0.09	0.11	0.1	17.8	17.3	0.95	0.68	0.56	0.89
2022-02-05 01:59:55	476	0.13	0.02	0.07	0.1	0.11	0.1	17.8	17.3	0.9	0.62	0.56	0.89
2022-02-05 02:00:05	477	0.13	0.02	0.07	0.11	0.11	0.1	17.8	17.3	0.9	0.62	0.56	0.89
2022-02-05 02:00:25	478	0.13	0.02	0.07	0.09	0.11	0.1	17.8	17.3	0.9	0.7	0.56	0.89
2022-02-05 02:00:25	479	0.13	0.02	0.07	0.09	0.11	0.1	17.8	17.3	0.9	0.7	0.56	0.89
2022-02-05 02:00:56	480	0.13	0.02	0.06	0.09	0.11	0.1	17.8	17.3	0.9	0.6	0.56	0.89
2022-02-05 02:01:06	481	0.13	0.02	0.06	0.1	0.11	0.1	17.8	17.3	0.95	0.69	0.56	0.89
2022-02-05 02:01:26	482	0.13	0.02	0.07	0.1	0.11	0.1	17.8	17.3	0.95	0.68	0.56	0.89
2022-02-05 02:01:26	483	0.13	0.02	0.07	0.1	0.11	0.1	17.8	17.3	0.95	0.68	0.56	0.89
2022-02-05 02:01:56	484	0.13	0.02	0.07	0.08	0.11	0.1	17.8	17.3	0.95	0.69	0.56	0.89
2022-02-05 02:02:06	485	0.13	0.02	0.06	0.07	0.11	0.1	17.8	17.3	0.95	0.69	0.56	0.89
2022-02-05 02:02:27	486	0.13	0.02	0.06	0.09	0.11	0.1	17.8	17.3	0.95	0.69	0.56	0.89
2022-02-05 02:02:27	487	0.13	0.02	0.06	0.09	0.11	0.1	17.8	17.3	0.95	0.69	0.56	0.89
2022-02-05 02:02:57	488	0.13	0.02	0.06	0.07	0.11	0.1	17.8	17.3	0.95	0.63	0.56	0.89
2022-02-05 02:03:07	489	0.13	0.02	0.06	0.07	0.11	0.1	17.8	17.3	0.95	0.68	0.56	0.89
2022-02-05 02:03:27	490	0.13	0.02	0.06	0.1	0.11	0.1	17.8	17.3	0.95	0.73	0.56	0.89
2022-02-05 02:03:27	491	0.13	0.02	0.06	0.1	0.11	0.1	17.8	17.3	0.95	0.73	0.56	0.89
2022-02-05 02:03:58	492	0.13	0.02	0.07	0.09	0.11	0.11	17.8	17.3	1.01	0.68	0.56	0.89
2022-02-05 02:04:08	493	0.13	0.02	0.07	0.1	0.11	0.1	17.8	17.3	0.96	0.73	0.56	0.89
2022-02-05 02:04:28	494	0.13	0.02	0.06	0.1	0.11	0.1	17.8	17.3	0.91	0.65	0.56	0.89
2022-02-05 02:04:28	495	0.13	0.02	0.06	0.1	0.11	0.1	17.8	17.3	0.91	0.65	0.56	0.89
2022-02-05 02:04:58	496	0.13	0.02	0.07	0.12	0.11	0.1	17.8	17.3	0.91	0.6	0.56	0.89
2022-02-05 02:05:08	497	0.13	0.02	0.07	0.11	0.11	0.1	17.8	17.3	0.91	0.67	0.56	0.89
2022-02-05 02:05:29	498	0.13	0.02	0.07	0.09	0.11	0.1	17.8	17.3	0.91	0.67	0.56	0.89
2022-02-05 02:05:29	499	0.13	0.02	0.07	0.09	0.11	0.1	17.8	17.3	0.91	0.67	0.56	0.89
2022-02-05 02:05:59	500	0.13	0.02	0.07	0.09	0.11	0.1	17.8	16.8	0.96	0.66	0.56	0.89
2022-02-05 02:06:09	501	0.13	0.02	0.07	0.09	0.11	0.1	17.8	16.8	0.96	0.61	0.56	0.89
2022-02-05 02:06:29	502	0.13	0.02	0.07	0.09	0.11	0.11	17.8	16.8	0.96	0.79	0.56	0.89
2022-02-05 02:06:29	503	0.13	0.02	0.07	0.09	0.11	0.11	17.8	16.8	0.96	0.79	0.56	0.89
2022-02-05 02:07:00	504	0.13	0.02	0.07	0.09	0.11	0.1	17.8	16.8	0.96	0.77	0.56	0.89
2022-02-05 02:07:10	505	0.13	0.02	0.07	0.09	0.11	0.1	17.8	16.8	0.91	0.67	0.56	0.89
2022-02-05 02:07:30	506	0.13	0.02	0.07	0.1	0.11	0.1	17.8	16.8	0.96	0.78	0.56	0.89
2022-02-05 02:07:30	507	0.13	0.02	0.07	0.1	0.11	0.1	17.8	16.8	0.96	0.78	0.56	0.89
2022-02-05 02:08:00	508	0.12	0.02	0.07	0.1	0.11	0.1	17.8	16.8	0.96	0.75	0.56	0.89
2022-02-05 02:08:10	509	0.12	0.02	0.07	0.1	0.11	0.1	17.8	16.8	0.96	0.81	0.56	0.89
2022-02-05 02:08:31	510	0.12	0.02	0.06	0.09	0.11	0.1	17.8	16.8	0.96	0.62	0.56	0.89
2022-02-05 02:08:31	511	0.12	0.02	0.06	0.09	0.11	0.1	17.8	16.8	0.96	0.62	0.56	0.89
2022-02-05 02:09:01	512	0.12	0.02	0.07	0.09	0.11	0.1	17.8	16.8	1.01	0.71	0.56	0.89
2022-02-05 02:09:11	513	0.13	0.02	0.07	0.1	0.11	0.1	17.8	16.8	1.01	0.63	0.56	0.89
2022-02-05 02:09:31	514	0.13	0.02	0.07	0.09	0.11	0.1	17.8	16.8	0.96	0.63	0.56	0.89
2022-02-05 02:09:31	515	0.13	0.02	0.07	0.09	0.11	0.1	17.8	16.8	0.96	0.63	0.56	0.89
2022-02-05 02:10:01	516	0.13	0.02	0.07	0.1	0.11	0.1	17.8	16.8	0.91	0.66	0.56	0.89
2022-02-05 02:10:12	517	0.13	0.02	0.07	0.09	0.11	0.1	17.8	16.8	0.91	0.66	0.56	0.89
2022-02-05 02:10:32	518	0.13	0.02	0.07	0.09	0.11	0.1	17.8	16.8	0.91	0.65	0.56	0.89
2022-02-05 02:10:32	519	0.13	0.02	0.07	0.09	0.11	0.1	17.8	16.8	0.91	0.65	0.56	0.89
2022-02-05 02:11:02	520	0.13	0.02	0.07	0.09	0.11	0.1	17.8	16.8	0.91	0.63	0.56	0.89
2022-02-05 02:11:12	521	0.13	0.02	0.07	0.09	0.11	0.1	17.8	16.8	0.91	0.72	0.56	0.89
2022-02-05 02:11:32	522	0.13	0.02	0.07	0.1	0.11	0.1	17.8	16.8	0.91	0.72	0.56	0.89
2022-02-05 02:11:32	523	0.13	0.02	0.07	0.1	0.11	0.1	17.8	16.8	0.91	0.72	0.56	0.89
2022-02-05 02:12:03	524	0.13	0.02	0.07	0.09	0.11	0.1	17.8	16.8	0.91	0.65	0.56	0.89
2022-02-05 02:12:13	525	0.13	0.02	0.07	0.09	0.11	0.1	17.8	16.8	0.91	0.7	0.56	0.89
2022-02-05 02:12:33	526	0.13	0.02	0.07	0.08	0.11	0.1	17.8	16.8	0.91	0.65	0.56	0.89
2022-02-05 02:12:33	527	0.13	0.02	0.07	0.08	0.11	0.1	17.8	16.8	0.91	0.65	0.56	0.89
2022-02-05 02:13:03	528	0.13	0.02	0.07	0.1	0.11	0.1	17.8	16.8	0.91	0.61	0.56	0.89
2022-02-05 02:13:13	529	0.13	0.02	0.07	0.09	0.11	0.1	17.8	16.8	0.91	0.66	0.56	0.89
2022-02-05 02:13:34	530	0.13	0.02	0.07	0.09	0.11	0.1	17.8	16.8	0.96	0.71	0.56	0.89
2022-02-05 02:13:34	531	0.13	0.02	0.07	0.09	0.11	0.1	17.8	16.8	0.96	0.71	0.56	0.89
2022-02-05 02:14:04	532	0.13	0.02	0.07	0.09	0.11	0.1	17.8	16.8	0.96	0.72	0.56	0.89
2022-02-05 02:14:14	533	0.13	0.02	0.07	0.09	0.11	0.1	17.8	16.8	0.96	0.72	0.56	0.89
2022-02-05 02:14:34	534	0.13	0.02	0.07	0.09	0.11	0.1	17.8	16.8	0.91	0.67	0.56	0.89
2022-02-05 02:14:34	535	0.13	0.02	0.07	0.09	0.11	0.1	17.8	16.8	0.91	0.67	0.56	0.89
2022-02-05 02:14:44	536	0.13	0.02	0.07	0.1	0.11	0.1	17.8	16.8	0.96	0.59	0.56	0.89
2022-02-05 02:15:15	537	0.13	0.02	0.07	0.09	0.11	0.1	17.8	16.8	0.9	0.71	0.56	0.89
2022-02-05 02:15:25	538	0.13	0.02	0.06	0.1	0.11	0.1	17.8	16.8	0.9	0.71	0.56	0.89
2022-02-05 02:15:25	539	0.13	0.02	0.06	0.1	0.11	0.1	17.8	16.8	0.9	0.71	0.56	0.89
2022-02-05 02:15:45	540	0.13	0.02	0.06	0.09	0.11	0.1	17.8	16.8	0.96	0.76	0.56	0.89
2022-02-05 02:16:15	541	0.13	0.02	0.07	0.09	0.11	0.1	17.8	16.8	0.96	0.77	0.56	0.89
2022-02-05 02:16:26	542	0.13	0.02	0.07	0.08	0.11	0.1	17.8	16.8	0.91	0.77	0.56	0.89
2022-02-05 02:16:26	543	0.13	0.02	0.07	0.08	0.11	0.1	17.8	16.8	0.91	0.77	0.56	0.89
2022-02-05 02:16:46	544	0.13	0.02	0.07	0.09	0.11	0.1	17.8	16.8	0.97	0.77	0.56	0.89
2022-02-05 02:17:16	545	0.12	0.02	0.06	0.09	0.11	0.09	17.8	16.8	0.97	0.65	0.56	0.89
2022-02-05 02:17:26	546	0.12	0.02	0.07	0.09	0.11	0.1	17.8	16.8	0.97	0.69	0.56	0.89
2022-02-05 02:17:26	547	0.12	0.02	0.07	0.09	0.11	0.1	17.8	16.8	0.97	0.69	0.56	0.89
2022-02-05 02:17:46	548	0.12	0.02	0.06	0.08	0.11	0.1	17.8	16.8	0.97	0.63	0.56	0.89
2022-02-05 02:18:17	549	0.12	0.02	0.07	0.08	0.11	0.1	17.8	16.8	0.97	0.76	0.56	0.89
2022-02-05 02:18:27	550	0.12	0.02	0.07	0.08	0.11	0.1	17.8	16.8	0.97	0.76	0.56	0.89
2022-02-05 02:18:27	551	0.12	0.02	0.07	0.08	0.11	0.1	17.8	16.8	0.97	0.76	0.56	0.89
2022-02-05 02:18:47	552	0.12	0.02	0.06	0.09	0.11	0.1	17.8	16.8	0.97	0.68	0.56	0.89
2022-02-05 02:19:17	553	0.12	0.02	0.07	0.08	0.11	0.1	17.8	16.8	0.97	0.8	0.56	0.89
2022-02-05 02:19:27	554	0.12	0.02	0.06	0.08	0.11	0.1	17.8	16.8	0.97	0.75	0.56	0.89
2022-02-05 02:19:27	555	0.12	0.02	0.06	0.08	0.11	0.1	17.8	16.8	0.97	0.75	0.56	0.89
2022-02-05 02:19:48	556	0.13	0.02	0.06	0.08	0.11	0.1	17.8	16.8	0.97	0.7	0.56	0.89
2022-02-05 02:20:18	557	0.13	0.02	0.07	0.08	0.11	0.1	17.8	16.8	0.96	0.66	0.56	0.89
2022-02-05 02:20:28	558	0.13	0.02	0.07	0.08	0.11	0.1	17.8	16.8	0.96	0.66	0.56	0.89
2022-02-05 02:20:28	559	0.13	0.02	0.07	0.08	0.11	0.1	17.8	16.8	0.96	0.66	0.56	0.89
2022-02-05 02:20:48	560	0.13	0.02	0.07	0.08	0.11	0.1	17.8	16.8	0.96	0.66	0.56	0.89
2022-02-05 02:21:19	561	0.13	0.02	0.07	0.08	0.11	0.1	17.8	16.8	0.96	0.72	0.56	0.89
2022-02-05 02:21:29	562	0.13	0.02	0.06	0.08	0.11	0.1	17.8	16.8	0.96	0.77	0.56	0.89
2022-02-05 02:21:29	563	0.13	0.02	0.06	0.08	0.11	0.1	17.8	16.8	0.96	0.77	0.56	0.89
2022-02-05 02:21:49	564	0.13	0.02	0.07	0.08	0.11	0.1	17.8	16.8	0.96	0.51	0.56	0.89
2022-02-05 02:22:19	565	0.13	0.02	0.06	0.09	0.11	0.1	17.8	16.8	0.96	0.5	0.56	0.89
2022-02-05 02:22:29	566	0.13	0.02	0.05	0.08	0.11	0.1	17.8	16.8	0.96	0.45	0.56	0.89
2022-02-05 02:22:29	567	0.13	0.02	0.05	0.08	0.11	0.1	17.8	16.8	0.96	0.45	0.56	0.89
2022-02-05 02:22:50	568	0.13	0.02	0.05	0.09	0.11	0.1	17.8	16.8	0.91	0.71	0.56	0.89
2022-02-05 02:23:20	569	0.13	0.02	0.06	0.1	0.11	0.1	17.8	16.8	0.91	0.77	0.56	0.89
2022-02-05 02:23:30	570	0.13	0.02	0.06	0.11	0.11	0.1	17.8	16.8	0.91	0.71	0.56	0.89
2022-02-05 02:23:30	571	0.13	0.02	0.06	0.11	0.11	0.1	17.8	16.8	0.91	0.71	0.56	0.89
2022-02-05 02:23:50	572	0.13	0.02	0.06	0.11	0.11	0.09	17.8	16.8	0.91	0.64	0.56	0.89
2022-02-05 02:24:20	573	0.13	0.02	0.06	0.09	0.11	0.1	17.8	16.8	0.96	0.78	0.56	0.89
2022-02-05 02:24:31	574	0.13	0.02	0.06	0.09	0.11	0.1	17.8	16.8	0.91	0.78	0.56	0.89
2022-02-05 02:24:31	575	0.13	0.02	0.06	0.09	0.11	0.1	17.8	16.8	0.91	0.78	0.56	0.89
2022-02-05 02:24:51	576	0.13	0.02	0.06	0.08	0.11	0.1	17.8	16.8	0.96	0.62	0.56	0.89
2022-02-05 02:25:21	577	0.13	0.02	0.06	0.08	0.11	0.1	17.8	16.8	0.9	0.65	0.56	0.89
2022-02-05 02:25:31	578	0.13	0.02	0.06	0.08	0.11	0.1	17.8	16.8	0.9	0.52	0.56	0.89
2022-02-05 02:25:31	579	0.13	0.02	0.06	0.08	0.11	0.1	17.8	16.8	0.9	0.52	0.56	0.89
2022-02-05 02:25:51	580	0.13	0.02	0.07	0.09	0.11	0.1	17.8	16.8	0.9	0.46	0.56	0.89
2022-02-05 02:26:22	581	0.13	0.02	0.07	0.08	0.11	0.1	17.8	16.8	0.9	0.41	0.56	0.89
2022-02-05 02:26:32	582	0.13	0.02	0.07	0.08	0.11	0.1	17.8	16.8	0.95	0.41	0.56	0.89
2022-02-05 02:26:32	583	0.13	0.02	0.07	0.08	0.11	0.1	17.8	16.8	0.95	0.41	0.56	0.89
2022-02-05 02:26:52	584	0.13	0.02	0.06	0.09	0.11	0.1	17.8	16.8	0.9	0.53	0.56	0.89
2022-02-05 02:27:22	585	0.13	0.02	0.06	0.08	0.11	0.1	17.8	16.8	0.9	0.46	0.56	0.89
2022-02-05 02:27:32	586	0.14	0.02	0.06	0.09	0.11	0.1	17.8	16.8	0.9	0.46	0.56	0.89
2022-02-05 02:27:32	587	0.14	0.02	0.06	0.09	0.11	0.1	17.8	16.8	0.9	0.46	0.56	0.89
2022-02-05 02:27:53	588	0.14	0.02	0.07	0.09	0.11	0.1	17.8	16.8	0.9	0.46	0.56	0.89
2022-02-05 02:28:23	589	0.14	0.02	0.06	0.09	0.11	0.1	17.8	16.8	0.9	0.59	0.56	0.89
2022-02-05 02:28:33	590	0.14	0.02	0.06	0.1	0.11	0.1	17.8	16.8	0.9	0.64	0.56	0.89
2022-02-05 02:28:33	591	0.14	0.02	0.06	0.1	0.11	0.1	17.8	16.8	0.9	0.64	0.56	0.89
2022-02-05 02:28:53	592	0.13	0.02	0.06	0.1	0.11	0.1	17.8	16.8	0.95	0.35	0.56	0.89
2022-02-05 02:29:24	593	0.13	0.02	0.06	0.1	0.11	0.1	17.8	16.8	0.95	0.73	0.56	0.89
2022-02-05 02:29:34	594	0.14	0.02	0.06	0.1	0.11	0.1	17.8	16.8	0.95	0.74	0.56	0.89
2022-02-05 02:29:34	595	0.14	0.02	0.06	0.1	0.11	0.1	17.8	16.8	0.95	0.74	0.56	0.89
2022-02-05 02:29:54	596	0.13	0.02	0.06	0.09	0.11	0.1	17.8	16.8	1	0.66	0.56	0.89
2022-02-05 02:30:24	597	0.13	0.02	0.06	0.1	0.11	0.1	17.8	16.8	0.95	0.68	0.56	0.89
2022-02-05 02:30:34	598	0.13	0.02	0.06	0.1	0.11	0.1	17.8	16.8	0.95	0.62	0.56	0.89
2022-02-05 02:30:34	599	0.13	0.02	0.06	0.1	0.11	0.1	17.8	16.8	0.95	0.62	0.56	0.89
2022-02-05 02:30:55	600	0.13	0.02	0.06	0.1	0.11	0.1	17.8	16.8	0.95	0.57	0.56	0.89
2022-02-05 02:31:25	601	0.13	0.02	0.06	0.1	0.11	0.1	17.8	16.8	0.95	0.64	0.56	0.89
2022-02-05 02:31:35	602	0.13	0.02	0.06	0.1	0.11	0.1	17.8	16.8	0.95	0.71	0.56	0.89
2022-02-05 02:31:35	603	0.13	0.02	0.06	0.1	0.11	0.1	17.8	16.8	0.95	0.71	0.56	0.89
2022-02-05 02:31:55	604	0.13	0.02	0.06	0.09	0.11	0.1	17.8	16.8	0.95	0.61	0.56	0.89
2022-02-05 02:32:26	605	0.13	0.02	0.06	0.09	0.11	0.1	17.8	16.8	0.95	0.77	0.56	0.89
2022-02-05 02:32:36	606	0.13	0.02	0.06	0.1	0.11	0.1	17.8	16.8	0.95	0.72	0.56	0.89
2022-02-05 02:32:36	607	0.13	0.02	0.06	0.1	0.11	0.1	17.8	16.8	0.95	0.72	0.56	0.89
2022-02-05 02:32:56	608	0.13	0.02	0.06	0.1	0.11	0.1	17.8	16.8	1	0.64	0.56	0.89
2022-02-05 02:33:26	609	0.13	0.02	0.07	0.08	0.11	0.1	17.8	16.8	0.95	0.72	0.56	0.89
2022-02-05 02:33:36	610	0.12	0.02	0.06	0.09	0.11	0.1	17.8	16.8	1	0.62	0.56	0.89
2022-02-05 02:33:36	611	0.12	0.02	0.06	0.09	0.11	0.1	17.8	16.8	1	0.62	0.56	0.89
2022-02-05 02:33:46	612	0.12	0.02	0.06	0.09	0.11	0.1	17.8	16.8	1	0.62	0.56	0.89
2022-02-05 02:34:17	613	0.12	0.02	0.06	0.09	0.11	0.1	17.8	16.8	1	0.69	0.56	0.89
2022-02-05 02:34:37	614	0.13	0.02	0.06	0.09	0.11	0.1	17.8	16.8	0.95	0.68	0.56	0.89
2022-02-05 02:34:37	615	0.13	0.02	0.06	0.09	0.11	0.1	17.8	16.8	0.95	0.68	0.56	0.89
2022-02-05 02:34:47	616	0.13	0.02	0.07	0.09	0.11	0.1	17.8	16.8	0.95	0.61	0.56	0.89
2022-02-05 02:35:17	617	0.12	0.02	0.06	0.08	0.11	0.1	17.8	16.8	0.95	0.61	0.56	0.89
2022-02-05 02:35:17	618	0.12	0.02	0.06	0.08	0.11	0.1	17.8	16.8	0.95	0.61	0.56	0.89
2022-02-05 02:35:38	619	0.12	0.02	0.06	0.09	0.11	0.1	17.8	16.8	0.95	0.61	0.56	0.89
2022-02-05 02:35:48	620	0.12	0.02	0.06	0.09	0.11	0.1	17.8	16.8	0.95	0.61	0.56	0.89
2022-02-05 02:36:18	621	0.12	0.02	0.06	0.09	0.11	0.1	17.8	16.8	0.95	0.56	0.56	0.89
2022-02-05 02:36:18	622	0.12	0.02	0.06	0.09	0.11	0.1	17.8	16.8	0.95	0.56	0.56	0.89
2022-02-05 02:36:38	623	0.13	0.02	0.06	0.09	0.11	0.09	17.8	16.8	0.95	0.67	0.56	0.89
2022-02-05 02:36:48	624	0.13	0.02	0.06	0.1	0.11	0.09	17.8	16.8	0.95	0.67	0.56	0.89
2022-02-05 02:37:19	625	0.13	0.02	0.06	0.1	0.11	0.1	17.8	16.8	1.01	0.72	0.56	0.89
2022-02-05 02:37:19	626	0.13	0.02	0.06	0.1	0.11	0.1	17.8	16.8	1.01	0.72	0.56	0.89
2022-02-05 02:37:39	627	0.12	0.02	0.06	0.08	0.11	0.1	17.8	16.8	1.01	0.72	0.56	0.89
2022-02-05 02:37:49	628	0.12	0.02	0.06	0.08	0.11	0.09	17.8	16.8	0.96	0.72	0.56	0.89
2022-02-05 02:38:19	629	0.12	0.02	0.07	0.09	0.11	0.09	17.8	16.8	0.96	0.7	0.56	0.89
2022-02-05 02:38:19	630	0.12	0.02	0.07	0.09	0.11	0.09	17.8	16.8	0.96	0.7	0.56	0.89
2022-02-05 02:38:40	631	0.12	0.02	0.07	0.09	0.11	0.09	17.8	16.8	0.96	0.62	0.56	0.89
2022-02-05 02:38:50	632	0.12	0.02	0.06	0.09	0.11	0.09	17.8	16.8	0.91	0.67	0.56	0.89
2022-02-05 02:39:20	633	0.13	0.02	0.06	0.09	0.11	0.09	17.8	16.8	0.96	0.58	0.56	0.89
2022-02-05 02:39:20	634	0.13	0.02	0.06	0.09	0.11	0.09	17.8	16.8	0.96	0.58	0.56	0.89
2022-02-05 02:39:40	635	0.12	0.02	0.06	0.09	0.11	0.09	17.8	16.8	0.91	0.68	0.56	0.89
2022-02-05 02:39:50	636	0.13	0.02	0.06	0.1	0.11	0.09	17.8	16.8	0.91	0.81	0.56	0.89
2022-02-05 02:40:21	637	0.12	0.02	0.06	0.09	0.11	0.09	17.8	16.8	0.96	0.71	0.56	0.89
2022-02-05 02:40:21	638	0.12	0.02	0.06	0.09	0.11	0.09	17.8	16.8	0.96	0.71	0.56	0.89
2022-02-05 02:40:41	639	0.12	0.02	0.07	0.09	0.11	0.09	17.8	16.8	0.91	0.71	0.56	0.89
2022-02-05 02:40:51	640	0.12	0.02	0.07	0.09	0.11	0.09	17.8	16.8	0.91	0.59	0.56	0.89
2022-02-05 02:41:21	641	0.13	0.02	0.06	0.1	0.11	0.09	17.8	16.8	0.97	0.67	0.56	0.89
2022-02-05 02:41:21	642	0.13	0.02	0.06	0.1	0.11	0.09	17.8	16.8	0.97	0.67	0.56	0.89
2022-02-05 02:41:41	643	0.12	0.02	0.06	0.11	0.11	0.09	17.8	16.8	0.97	0.62	0.56	0.89
2022-02-05 02:41:52	644	0.13	0.02	0.07	0.11	0.11	0.09	17.8	16.8	0.97	0.67	0.56	0.89
2022-02-05 02:42:12	645	0.13	0.02	0.07	0.09	0.11	0.09	17.8	16.8	0.92	0.61	0.56	0.89
2022-02-05 02:42:12	646	0.13	0.02	0.07	0.09	0.11	0.09	17.8	16.8	0.92	0.61	0.56	0.89
2022-02-05 02:42:42	647	0.13	0.02	0.07	0.08	0.11	0.09	17.8	16.8	0.97	0.71	0.56	0.89
2022-02-05 02:42:52	648	0.13	0.02	0.07	0.08	0.11	0.09	17.8	16.8	0.97	0.71	0.56	0.89
2022-02-05 02:43:12	649	0.13	0.02	0.07	0.09	0.11	0.09	17.8	16.8	0.92	0.66	0.56	0.89
2022-02-05 02:43:12	650	0.13	0.02	0.07	0.09	0.11	0.09	17.8	16.8	0.92	0.66	0.56	0.89
2022-02-05 02:43:43	651	0.13	0.02	0.06	0.08	0.11	0.09	17.8	16.8	0.92	0.43	0.56	0.89
2022-02-05 02:43:53	652	0.13	0.02	0.06	0.1	0.11	0.09	17.8	16.8	0.98	0.55	0.56	0.89
2022-02-05 02:44:13	653	0.13	0.02	0.07	0.09	0.11	0.09	17.8	16.8	0.93	0.51	0.56	0.89
2022-02-05 02:44:13	654	0.13	0.02	0.07	0.09	0.11	0.09	17.8	16.8	0.93	0.51	0.56	0.89
2022-02-05 02:44:43	655	0.13	0.02	0.06	0.08	0.11	0.09	17.8	16.8	0.93	0.62	0.56	0.89
2022-02-05 02:44:53	656	0.13	0.02	0.06	0.09	0.11	0.09	17.8	16.8	0.93	0.62	0.56	0.89
2022-02-05 02:45:14	657	0.13	0.02	0.06	0.09	0.11	0.09	17.8	16.8	0.93	0.62	0.56	0.89
2022-02-05 02:45:14	658	0.13	0.02	0.06	0.09	0.11	0.09	17.8	16.8	0.93	0.62	0.56	0.89
2022-02-05 02:45:44	659	0.13	0.02	0.06	0.11	0.11	0.09	17.8	16.8	0.88	0.62	0.56	0.89
2022-02-05 02:45:54	660	0.13	0.02	0.06	0.11	0.11	0.09	17.8	16.8	0.93	0.69	0.56	0.89
2022-02-05 02:46:14	661	0.13	0.02	0.06	0.11	0.11	0.09	17.8	16.8	0.93	0.68	0.56	0.89
2022-02-05 02:46:14	662	0.13	0.02	0.06	0.11	0.11	0.09	17.8	16.8	0.93	0.68	0.56	0.89
2022-02-05 02:46:45	663	0.13	0.02	0.06	0.09	0.11	0.09	17.8	16.8	0.93	0.6	0.56	0.89
2022-02-05 02:46:55	664	0.13	0.02	0.06	0.09	0.11	0.09	17.8	16.8	0.93	0.6	0.56	0.89
2022-02-05 02:47:15	665	0.13	0.02	0.06	0.09	0.11	0.09	17.8	16.8	0.93	0.7	0.56	0.89
2022-02-05 02:47:15	666	0.13	0.02	0.06	0.09	0.11	0.09	17.8	16.8	0.93	0.7	0.56	0.89
2022-02-05 02:47:45	667	0.13	0.02	0.06	0.1	0.11	0.09	17.8	16.8	0.88	0.72	0.56	0.89
2022-02-05 02:47:55	668	0.13	0.02	0.06	0.1	0.11	0.09	17.8	16.8	0.88	0.84	0.56	0.89
2022-02-05 02:48:16	669	0.13	0.02	0.06	0.1	0.11	0.09	17.8	16.8	0.88	0.71	0.56	0.89
2022-02-05 02:48:16	670	0.13	0.02	0.06	0.1	0.11	0.09	17.8	16.8	0.88	0.71	0.56	0.89
2022-02-05 02:48:46	671	0.13	0.02	0.06	0.09	0.11	0.09	17.8	16.8	0.88	0.73	0.56	0.89
2022-02-05 02:48:56	672	0.13	0.02	0.06	0.09	0.11	0.09	17.8	16.8	0.88	0.73	0.56	0.89
2022-02-05 02:49:16	673	0.13	0.02	0.06	0.09	0.11	0.09	17.8	16.8	0.93	0.57	0.56	0.89
2022-02-05 02:49:16	674	0.13	0.02	0.06	0.09	0.11	0.09	17.8	16.8	0.93	0.57	0.56	0.89
2022-02-05 02:49:47	675	0.13	0.02	0.07	0.09	0.11	0.09	17.8	16.8	0.93	0.71	0.56	0.89
2022-02-05 02:49:57	676	0.13	0.02	0.06	0.09	0.11	0.09	17.8	16.8	0.93	0.76	0.56	0.89
2022-02-05 02:50:17	677	0.13	0.02	0.06	0.09	0.11	0.09	17.8	16.8	0.93	0.65	0.56	0.89
2022-02-05 02:50:17	678	0.13	0.02	0.06	0.09	0.11	0.09	17.8	16.8	0.93	0.65	0.56	0.89
2022-02-05 02:50:47	679	0.13	0.02	0.06	0.1	0.11	0.09	17.8	16.8	0.93	0.73	0.56	0.89
2022-02-05 02:50:57	680	0.13	0.02	0.06	0.1	0.11	0.09	17.8	16.8	0.93	0.85	0.56	0.89
2022-02-05 02:51:17	681	0.13	0.02	0.06	0.09	0.11	0.09	17.8	16.8	0.93	0.85	0.56	0.89
2022-02-05 02:51:17	682	0.13	0.02	0.06	0.09	0.11	0.09	17.8	16.8	0.93	0.85	0.56	0.89
2022-02-05 02:51:38	683	0.13	0.02	0.06	0.1	0.11	0.09	17.8	16.8	0.93	0.6	0.56	0.89
2022-02-05 02:51:58	684	0.13	0.02	0.06	0.09	0.11	0.09	17.8	16.8	0.98	0.72	0.56	0.89
2022-02-05 02:52:08	685	0.13	0.02	0.06	0.08	0.11	0.09	17.8	16.8	0.98	0.66	0.56	0.89
2022-02-05 02:52:08	686	0.13	0.02	0.06	0.08	0.11	0.09	17.8	16.8	0.98	0.66	0.56	0.89
2022-02-05 02:52:38	687	0.13	0.02	0.06	0.09	0.11	0.09	17.8	16.8	0.98	0.8	0.56	0.89
2022-02-05 02:52:59	688	0.13	0.02	0.06	0.09	0.11	0.09	17.8	16.8	0.98	0.59	0.56	0.89
2022-02-05 02:53:09	689	0.13	0.02	0.06	0.09	0.11	0.09	17.8	16.8	0.98	0.59	0.56	0.89
2022-02-05 02:53:09	690	0.13	0.02	0.06	0.09	0.11	0.09	17.8	16.8	0.98	0.59	0.56	0.89
2022-02-05 02:53:39	691	0.12	0.02	0.06	0.09	0.11	0.09	17.8	16.8	0.98	0.61	0.56	0.89
2022-02-05 02:53:59	692	0.12	0.02	0.06	0.09	0.11	0.09	17.8	16.8	0.98	0.66	0.56	0.89
2022-02-05 02:54:09	693	0.12	0.02	0.06	0.09	0.11	0.09	17.8	16.8	0.98	0.75	0.56	0.89
2022-02-05 02:54:09	694	0.12	0.02	0.06	0.09	0.11	0.09	17.8	16.8	0.98	0.75	0.56	0.89
2022-02-05 02:54:40	695	0.13	0.02	0.06	0.09	0.11	0.09	17.8	16.8	0.98	0.74	0.56	0.89
2022-02-05 02:55:00	696	0.13	0.02	0.06	0.09	0.11	0.09	17.8	16.8	0.98	0.78	0.56	0.89
2022-02-05 02:55:10	697	0.12	0.02	0.06	0.09	0.11	0.09	17.8	16.8	0.98	0.71	0.56	0.89
2022-02-05 02:55:10	698	0.12	0.02	0.06	0.09	0.11	0.09	17.8	16.8	0.98	0.71	0.56	0.89
2022-02-05 02:55:40	699	0.13	0.02	0.06	0.09	0.11	0.09	17.8	16.8	0.97	0.71	0.56	0.89
2022-02-05 02:56:00	700	0.13	0.02	0.06	0.08	0.11	0.09	17.8	16.8	0.97	0.71	0.56	0.89
2022-02-05 02:56:11	701	0.13	0.02	0.06	0.08	0.11	0.09	17.8	16.8	0.92	0.71	0.56	0.89
2022-02-05 02:56:11	702	0.13	0.02	0.06	0.08	0.11	0.09	17.8	16.8	0.92	0.71	0.56	0.89
2022-02-05 02:56:41	703	0.13	0.02	0.06	0.08	0.11	0.09	17.8	16.8	0.92	0.65	0.56	0.89
2022-02-05 02:57:01	704	0.13	0.02	0.06	0.09	0.11	0.09	17.8	16.8	0.92	0.72	0.56	0.89
2022-02-05 02:57:11	705	0.13	0.02	0.06	0.1	0.11	0.09	17.8	16.8	0.97	0.67	0.56	0.89
2022-02-05 02:57:11	706	0.13	0.02	0.06	0.1	0.11	0.09	17.8	16.8	0.97	0.67	0.56	0.89
2022-02-05 02:57:42	707	0.13	0.02	0.06	0.14	0.11	0.09	17.8	16.8	0.92	0.67	0.56	0.89
2022-02-05 02:58:02	708	0.13	0.02	0.06	0.11	0.11	0.09	17.8	16.8	0.92	0.72	0.56	0.89
2022-02-05 02:58:12	709	0.13	0.02	0.06	0.1	0.11	0.09	17.8	16.8	0.92	0.73	0.56	0.89
2022-02-05 02:58:12	710	0.13	0.02	0.06	0.1	0.11	0.09	17.8	16.8	0.92	0.73	0.56	0.89
2022-02-05 02:58:42	711	0.13	0.02	0.06	0.17	0.11	0.09	17.8	16.8	0.92	0.76	0.56	0.89
2022-02-05 02:59:02	712	0.12	0.02	0.06	0.13	0.11	0.09	17.8	16.8	0.97	0.65	0.56	0.89
2022-02-05 02:59:12	713	0.12	0.02	0.06	0.12	0.11	0.09	17.8	16.8	0.97	0.65	0.56	0.89
2022-02-05 02:59:12	714	0.12	0.02	0.06	0.12	0.11	0.09	17.8	16.8	0.97	0.65	0.56	0.89
2022-02-05 02:59:43	715	0.13	0.02	0.06	0.11	0.11	0.09	17.8	16.8	0.97	0.72	0.56	0.89
2022-02-05 03:00:03	716	0.13	0.02	0.06	0.09	0.11	0.09	17.8	16.8	0.97	0.69	0.56	0.89
2022-02-05 03:00:13	717	0.13	0.02	0.06	0.09	0.11	0.09	17.8	16.8	0.97	0.7	0.56	0.89
2022-02-05 03:00:13	718	0.13	0.02	0.06	0.09	0.11	0.09	17.8	16.8	0.97	0.7	0.56	0.89
2022-02-05 03:00:43	719	0.13	0.02	0.06	0.08	0.11	0.09	17.8	16.8	0.97	0.66	0.56	0.89
2022-02-05 03:01:04	720	0.13	0.02	0.06	0.07	0.11	0.09	17.8	16.8	0.97	0.72	0.56	0.89
2022-02-05 03:01:14	721	0.13	0.02	0.06	0.09	0.11	0.09	17.8	16.8	0.97	0.72	0.56	0.89
2022-02-05 03:01:14	722	0.13	0.02	0.06	0.09	0.11	0.09	17.8	16.8	0.97	0.72	0.56	0.89
2022-02-05 03:01:44	723	0.13	0.02	0.06	0.08	0.11	0.08	17.8	16.8	0.97	0.66	0.56	0.89
2022-02-05 03:02:04	724	0.13	0.02	0.07	0.07	0.11	0.08	17.8	16.8	0.92	0.78	0.56	0.89
2022-02-05 03:02:14	725	0.12	0.02	0.06	0.07	0.1	0.08	17.8	16.8	0.92	0.67	0.56	0.89
2022-02-05 03:02:14	726	0.12	0.02	0.06	0.07	0.1	0.08	17.8	16.8	0.92	0.67	0.56	0.89
2022-02-05 03:02:45	727	0.12	0.02	0.06	0.08	0.11	0.08	17.8	16.8	0.92	0.75	0.56	0.89
2022-02-05 03:03:05	728	0.13	0.02	0.06	0.07	0.11	0.08	17.8	16.8	0.92	0.75	0.56	0.89
2022-02-05 03:03:15	729	0.13	0.02	0.06	0.07	0.11	0.08	17.8	16.8	0.92	0.68	0.56	0.89
2022-02-05 03:03:15	730	0.13	0.02	0.06	0.07	0.11	0.08	17.8	16.8	0.92	0.68	0.56	0.89
2022-02-05 03:03:45	731	0.13	0.02	0.06	0.08	0.1	0.08	17.8	16.8	0.92	0.62	0.56	0.89
2022-02-05 03:04:06	732	0.12	0.02	0.06	0.09	0.11	0.08	17.8	16.8	0.92	0.67	0.56	0.89
2022-02-05 03:04:16	733	0.13	0.02	0.06	0.08	0.11	0.08	17.8	16.8	0.92	0.67	0.56	0.89
2022-02-05 03:04:16	734	0.13	0.02	0.06	0.08	0.11	0.08	17.8	16.8	0.92	0.67	0.56	0.89
2022-02-05 03:04:46	735	0.13	0.02	0.06	0.08	0.11	0.08	17.8	16.8	0.97	0.72	0.56	0.89
2022-02-05 03:05:06	736	0.13	0.02	0.06	0.08	0.11	0.08	17.8	16.8	0.92	0.67	0.56	0.89
2022-02-05 03:05:16	737	0.13	0.02	0.06	0.08	0.11	0.09	17.8	16.8	0.92	0.67	0.56	0.89
2022-02-05 03:05:16	738	0.13	0.02	0.06	0.08	0.11	0.09	17.8	16.8	0.92	0.67	0.56	0.89
2022-02-05 03:05:47	739	0.13	0.02	0.06	0.07	0.11	0.09	17.8	16.8	0.92	0.78	0.56	0.89
2022-02-05 03:06:07	740	0.13	0.02	0.06	0.07	0.11	0.09	17.8	16.8	0.92	0.68	0.56	0.89
2022-02-05 03:06:17	741	0.12	0.02	0.06	0.07	0.11	0.09	17.8	16.8	0.92	0.68	0.56	0.89
2022-02-05 03:06:17	742	0.12	0.02	0.06	0.07	0.11	0.09	17.8	16.8	0.92	0.68	0.56	0.89
2022-02-05 03:06:47	743	0.13	0.02	0.06	0.08	0.11	0.09	17.8	16.8	0.92	0.81	0.56	0.89
2022-02-05 03:07:07	744	0.13	0.02	0.06	0.09	0.1	0.09	17.8	16.8	0.92	0.69	0.56	0.89
2022-02-05 03:07:18	745	0.13	0.02	0.06	0.08	0.11	0.09	17.8	16.8	0.92	0.63	0.56	0.89
2022-02-05 03:07:18	746	0.13	0.02	0.06	0.08	0.11	0.09	17.8	16.8	0.92	0.63	0.56	0.89
2022-02-05 03:07:48	747	0.13	0.02	0.06	0.06	0.1	0.09	17.8	16.8	0.92	0.63	0.56	0.89
2022-02-05 03:08:08	748	0.13	0.02	0.06	0.07	0.11	0.09	17.8	16.8	0.92	0.63	0.56	0.89
2022-02-05 03:08:18	749	0.13	0.02	0.06	0.06	0.11	0.09	17.8	16.8	0.92	0.54	0.56	0.89
2022-02-05 03:08:18	750	0.13	0.02	0.06	0.06	0.11	0.09	17.8	16.8	0.92	0.54	0.56	0.89
2022-02-05 03:08:49	751	0.13	0.02	0.06	0.07	0.11	0.09	17.8	16.8	0.92	0.68	0.56	0.89
2022-02-05 03:08:59	752	0.13	0.02	0.06	0.08	0.11	0.09	17.8	16.8	0.92	0.68	0.56	0.89
2022-02-05 03:09:19	753	0.13	0.02	0.06	0.08	0.11	0.09	17.8	16.8	0.92	0.75	0.56	0.89
2022-02-05 03:09:19	754	0.13	0.02	0.06	0.08	0.11	0.09	17.8	16.8	0.92	0.75	0.56	0.89
2022-02-05 03:09:49	755	0.13	0.02	0.06	0.08	0.11	0.09	17.8	16.8	0.97	0.77	0.56	0.89
2022-02-05 03:09:59	756	0.13	0.02	0.06	0.08	0.11	0.09	17.8	16.8	0.97	0.69	0.56	0.89
2022-02-05 03:10:19	757	0.13	0.02	0.06	0.08	0.11	0.09	17.8	16.8	0.97	0.69	0.56	0.89
2022-02-05 03:10:19	758	0.13	0.02	0.06	0.08	0.11	0.09	17.8	16.8	0.97	0.69	0.56	0.89
2022-02-05 03:10:30	759	0.13	0.02	0.06	0.08	0.11	0.09	17.8	16.8	0.97	0.69	0.56	0.89
2022-02-05 03:11:00	760	0.12	0.02	0.06	0.08	0.1	0.09	17.8	16.8	0.97	0.72	0.56	0.89
2022-02-05 03:11:20	761	0.13	0.02	0.06	0.08	0.1	0.09	17.8	16.8	0.97	0.72	0.56	0.89
2022-02-05 03:11:20	762	0.13	0.02	0.06	0.08	0.1	0.09	17.8	16.8	0.97	0.72	0.56	0.89
2022-02-05 03:11:30	763	0.13	0.02	0.06	0.09	0.1	0.09	17.8	16.8	0.97	0.72	0.56	0.89
2022-02-05 03:12:01	764	0.13	0.02	0.06	0.08	0.11	0.09	17.8	16.8	0.97	0.77	0.56	0.89
2022-02-05 03:12:21	765	0.13	0.02	0.06	0.07	0.11	0.09	17.8	16.8	0.97	0.82	0.56	0.89
2022-02-05 03:12:21	766	0.13	0.02	0.06	0.07	0.11	0.09	17.8	16.8	0.97	0.82	0.56	0.89
2022-02-05 03:12:31	767	0.13	0.02	0.06	0.06	0.11	0.09	17.8	16.8	0.92	0.71	0.56	0.89
2022-02-05 03:13:01	768	0.12	0.02	0.06	0.05	0.11	0.09	17.8	16.8	0.98	0.72	0.56	0.89
2022-02-05 03:13:21	769	0.12	0.02	0.06	0.07	0.11	0.09	17.8	16.8	0.98	0.78	0.56	0.89
2022-02-05 03:13:21	770	0.12	0.02	0.06	0.07	0.11	0.09	17.8	16.8	0.98	0.78	0.56	0.89
2022-02-05 03:13:32	771	0.13	0.02	0.06	0.08	0.11	0.09	17.8	16.8	0.93	0.78	0.56	0.89
2022-02-05 03:14:02	772	0.13	0.02	0.06	0.09	0.11	0.09	17.8	16.8	0.93	0.7	0.56	0.89
2022-02-05 03:14:22	773	0.13	0.02	0.06	0.09	0.11	0.09	17.8	16.8	0.93	0.77	0.56	0.89
2022-02-05 03:14:22	774	0.13	0.02	0.06	0.09	0.11	0.09	17.8	16.8	0.93	0.77	0.56	0.89
2022-02-05 03:14:32	775	0.12	0.02	0.06	0.09	0.11	0.09	17.8	16.8	0.98	0.72	0.56	0.89
2022-02-05 03:15:02	776	0.12	0.02	0.06	0.08	0.11	0.09	17.8	16.8	0.98	0.73	0.56	0.89
2022-02-05 03:15:23	777	0.13	0.02	0.06	0.08	0.11	0.09	17.8	16.8	0.93	0.77	0.56	0.89
2022-02-05 03:15:23	778	0.13	0.02	0.06	0.08	0.11	0.09	17.8	16.8	0.93	0.77	0.56	0.89
2022-02-05 03:15:33	779	0.13	0.02	0.06	0.08	0.11	0.09	17.8	16.8	0.93	0.59	0.56	0.89
2022-02-05 03:16:03	780	0.13	0.02	0.06	0.06	0.11	0.09	17.8	16.8	0.93	0.72	0.56	0.89
2022-02-05 03:16:23	781	0.12	0.02	0.06	0.05	0.11	0.09	17.8	16.8	0.93	0.82	0.56	0.89
2022-02-05 03:16:23	782	0.12	0.02	0.06	0.05	0.11	0.09	17.8	16.8	0.93	0.82	0.56	0.89
2022-02-05 03:16:33	783	0.13	0.02	0.06	0.05	0.11	0.09	17.8	16.8	0.93	0.75	0.56	0.89
2022-02-05 03:17:04	784	0.13	0.02	0.06	0.04	0.11	0.09	17.8	16.8	0.93	0.75	0.56	0.89
2022-02-05 03:17:24	785	0.13	0.02	0.06	0.04	0.11	0.09	17.8	16.8	0.93	0.7	0.56	0.89
2022-02-05 03:17:24	786	0.13	0.02	0.06	0.04	0.11	0.09	17.8	16.8	0.93	0.7	0.56	0.89
2022-02-05 03:17:34	787	0.13	0.02	0.06	0.04	0.11	0.09	17.8	16.8	0.93	0.82	0.56	0.89
2022-02-05 03:18:04	788	0.13	0.02	0.06	0.04	0.11	0.09	17.8	16.8	0.98	0.7	0.56	0.89
2022-02-05 03:18:25	789	0.13	0.02	0.06	0.04	0.11	0.09	17.8	16.8	0.98	0.72	0.56	0.89
2022-02-05 03:18:25	790	0.13	0.02	0.06	0.04	0.11	0.09	17.8	16.8	0.98	0.72	0.56	0.89
2022-02-05 03:18:35	791	0.13	0.02	0.06	0.04	0.11	0.09	17.8	16.8	0.93	0.72	0.56	0.89
2022-02-05 03:19:05	792	0.13	0.02	0.06	0.04	0.1	0.09	17.8	16.8	0.93	0.72	0.56	0.89
2022-02-05 03:19:25	793	0.13	0.02	0.06	0.04	0.11	0.09	17.8	16.8	0.93	0.71	0.56	0.89
2022-02-05 03:19:25	794	0.13	0.02	0.06	0.04	0.11	0.09	17.8	16.8	0.93	0.71	0.56	0.89
2022-02-05 03:19:35	795	0.13	0.02	0.06	0.05	0.11	0.09	17.8	16.8	0.98	0.71	0.56	0.89
2022-02-05 03:20:06	796	0.13	0.02	0.06	0.05	0.11	0.09	17.8	16.8	0.93	0.77	0.56	0.89
2022-02-05 03:20:26	797	0.13	0.02	0.06	0.09	0.11	0.09	17.8	16.8	1	0.77	0.56	0.89
2022-02-05 03:20:26	798	0.13	0.02	0.06	0.09	0.11	0.09	17.8	16.8	1	0.77	0.56	0.89
2022-02-05 03:20:36	799	0.13	0.02	0.06	0.09	0.11	0.09	17.8	16.8	1	0.77	0.56	0.89
2022-02-05 03:21:06	800	0.13	0.02	0.06	0.08	0.11	0.09	17.8	16.8	0.94	0.68	0.56	0.89
2022-02-05 03:21:27	801	0.13	0.02	0.06	0.09	0.11	0.09	17.8	16.8	0.94	0.78	0.56	0.89
2022-02-05 03:21:27	802	0.13	0.02	0.06	0.09	0.11	0.09	17.8	16.8	0.94	0.78	0.56	0.89
2022-02-05 03:21:37	803	0.13	0.02	0.06	0.09	0.11	0.09	17.8	16.8	0.94	0.78	0.56	0.89
2022-02-05 03:22:07	804	0.12	0.02	0.06	0.09	0.11	0.09	17.8	16.8	1	0.89	0.56	0.89
2022-02-05 03:22:27	805	0.13	0.02	0.06	0.08	0.11	0.09	17.8	16.8	0.95	0.7	0.56	0.89
2022-02-05 03:22:27	806	0.13	0.02	0.06	0.08	0.11	0.09	17.8	16.8	0.95	0.7	0.56	0.89
2022-02-05 03:22:37	807	0.13	0.02	0.06	0.08	0.11	0.09	17.8	16.8	0.95	0.77	0.56	0.89
2022-02-05 03:23:08	808	0.13	0.02	0.06	0.08	0.11	0.09	17.8	16.8	0.95	0.75	0.56	0.89
2022-02-05 03:23:28	809	0.13	0.02	0.06	0.08	0.11	0.09	17.8	16.8	0.99	0.58	0.56	0.89
2022-02-05 03:23:28	810	0.13	0.02	0.06	0.08	0.11	0.09	17.8	16.8	0.99	0.58	0.56	0.89
2022-02-05 03:23:38	811	0.13	0.02	0.06	0.07	0.11	0.09	17.8	16.8	0.99	0.58	0.56	0.89
2022-02-05 03:24:08	812	0.12	0.02	0.07	0.08	0.11	0.09	17.8	16.8	0.94	0.72	0.56	0.89
2022-02-05 03:24:08	813	0.12	0.02	0.07	0.08	0.11	0.09	17.8	16.8	0.94	0.72	0.56	0.89
2022-02-05 03:24:28	814	0.12	0.02	0.06	0.07	0.11	0.1	17.8	16.8	0.94	0.64	0.56	0.89
2022-02-05 03:24:39	815	0.12	0.02	0.06	0.08	0.11	0.09	17.8	16.8	0.94	0.71	0.56	0.89
2022-02-05 03:25:09	816	0.13	0.02	0.06	0.07	0.11	0.1	17.8	16.8	0.94	0.69	0.56	0.89
2022-02-05 03:25:09	817	0.13	0.02	0.06	0.07	0.11	0.1	17.8	16.8	0.94	0.69	0.56	0.89
2022-02-05 03:25:29	818	0.13	0.02	0.06	0.07	0.11	0.09	17.8	16.8	0.94	0.67	0.56	0.89
2022-02-05 03:25:39	819	0.13	0.02	0.06	0.07	0.11	0.09	17.8	16.8	0.94	0.67	0.56	0.89
2022-02-05 03:26:10	820	0.13	0.02	0.06	0.07	0.11	0.09	17.8	16.8	0.99	0.7	0.56	0.89
2022-02-05 03:26:10	821	0.13	0.02	0.06	0.07	0.11	0.09	17.8	16.8	0.99	0.7	0.56	0.89
2022-02-05 03:26:30	822	0.13	0.02	0.06	0.06	0.11	0.09	17.8	16.8	0.99	0.65	0.56	0.89
2022-02-05 03:26:40	823	0.13	0.02	0.06	0.06	0.11	0.09	17.8	16.8	0.99	0.65	0.56	0.89
2022-02-05 03:27:10	824	0.12	0.02	0.06	0.07	0.11	0.09	17.8	16.8	0.99	0.58	0.56	0.89
2022-02-05 03:27:10	825	0.12	0.02	0.06	0.07	0.11	0.09	17.8	16.8	0.99	0.58	0.56	0.89
2022-02-05 03:27:20	826	0.12	0.02	0.06	0.07	0.11	0.09	17.8	16.8	0.94	0.58	0.56	0.89
2022-02-05 03:27:40	827	0.12	0.02	0.06	0.06	0.11	0.09	17.8	16.8	1.08	0.69	0.56	0.89
2022-02-05 03:28:11	828	0.12	0.02	0.06	0.06	0.11	0.1	17.8	16.8	1.03	0.74	0.56	0.89
2022-02-05 03:28:11	829	0.12	0.02	0.06	0.06	0.11	0.1	17.8	16.8	1.03	0.74	0.56	0.89
2022-02-05 03:28:21	830	0.12	0.02	0.06	0.06	0.11	0.09	17.8	16.8	1.03	0.74	0.56	0.89
2022-02-05 03:28:41	831	0.12	0.02	0.06	0.06	0.11	0.09	17.8	16.8	1.03	0.83	0.56	0.89
2022-02-05 03:29:11	832	0.13	0.02	0.06	0.07	0.11	0.09	17.8	16.8	0.98	0.77	0.56	0.89
2022-02-05 03:29:11	833	0.13	0.02	0.06	0.07	0.11	0.09	17.8	16.8	0.98	0.77	0.56	0.89
2022-02-05 03:29:22	834	0.12	0.02	0.06	0.06	0.11	0.09	17.8	16.8	1.03	0.77	0.56	0.89
2022-02-05 03:29:42	835	0.12	0.02	0.06	0.07	0.11	0.09	17.8	16.8	0.96	0.61	0.56	0.89
2022-02-05 03:30:12	836	0.12	0.02	0.06	0.07	0.11	0.09	17.8	16.8	0.96	0.72	0.56	0.89
2022-02-05 03:30:12	837	0.12	0.02	0.06	0.07	0.11	0.09	17.8	16.8	0.96	0.72	0.56	0.89
2022-02-05 03:30:22	838	0.13	0.02	0.06	0.07	0.11	0.09	17.8	16.8	0.96	0.8	0.56	0.89
2022-02-05 03:30:42	839	0.13	0.02	0.06	0.06	0.11	0.09	17.8	16.8	0.96	0.75	0.56	0.89
2022-02-05 03:31:13	840	0.13	0.02	0.06	0.07	0.11	0.09	17.8	16.8	0.96	0.73	0.56	0.89
2022-02-05 03:31:13	841	0.13	0.02	0.06	0.07	0.11	0.09	17.8	16.8	0.96	0.73	0.56	0.89
2022-02-05 03:31:23	842	0.13	0.02	0.06	0.07	0.11	0.08	17.8	16.8	0.96	0.66	0.56	0.89
2022-02-05 03:31:43	843	0.13	0.02	0.06	0.07	0.11	0.08	17.8	16.8	0.96	0.72	0.56	0.89
2022-02-05 03:32:13	844	0.13	0.02	0.06	0.07	0.11	0.08	17.8	16.8	0.96	0.75	0.56	0.89
2022-02-05 03:32:13	845	0.13	0.02	0.06	0.07	0.11	0.08	17.8	16.8	0.96	0.75	0.56	0.89
2022-02-05 03:32:24	846	0.13	0.02	0.06	0.07	0.11	0.09	17.8	16.8	0.96	0.64	0.56	0.89
2022-02-05 03:32:44	847	0.13	0.02	0.06	0.07	0.11	0.09	17.8	16.8	0.91	0.75	0.56	0.89
2022-02-05 03:33:14	848	0.13	0.02	0.06	0.07	0.11	0.09	17.8	16.8	0.91	0.6	0.56	0.89
2022-02-05 03:33:14	849	0.13	0.02	0.06	0.07	0.11	0.09	17.8	16.8	0.91	0.6	0.56	0.89
2022-02-05 03:33:24	850	0.13	0.02	0.06	0.07	0.11	0.09	17.8	16.8	0.91	0.6	0.56	0.89
2022-02-05 03:33:44	851	0.13	0.02	0.06	0.07	0.11	0.09	17.8	16.8	0.91	0.78	0.56	0.89
2022-02-05 03:34:15	852	0.13	0.02	0.06	0.07	0.11	0.09	17.8	16.8	0.96	0.73	0.56	0.89
2022-02-05 03:34:15	853	0.13	0.02	0.06	0.07	0.11	0.09	17.8	16.8	0.96	0.73	0.56	0.89
2022-02-05 03:34:25	854	0.13	0.02	0.06	0.07	0.1	0.09	17.8	16.8	0.96	0.68	0.56	0.89
2022-02-05 03:34:45	855	0.13	0.02	0.06	0.07	0.11	0.09	17.8	16.8	0.96	0.63	0.56	0.89
2022-02-05 03:35:15	856	0.13	0.02	0.06	0.07	0.11	0.09	17.8	16.8	0.96	0.72	0.56	0.89
2022-02-05 03:35:15	857	0.13	0.02	0.06	0.07	0.11	0.09	17.8	16.8	0.96	0.72	0.56	0.89
2022-02-05 03:35:25	858	0.13	0.02	0.06	0.08	0.11	0.09	17.8	16.8	0.96	0.64	0.56	0.89
2022-02-05 03:35:46	859	0.13	0.02	0.07	0.07	0.11	0.09	17.8	16.8	0.96	0.77	0.56	0.89
2022-02-05 03:36:16	860	0.13	0.02	0.06	0.07	0.11	0.09	17.8	16.8	0.96	0.72	0.56	0.89
2022-02-05 03:36:16	861	0.13	0.02	0.06	0.07	0.11	0.09	17.8	16.8	0.96	0.72	0.56	0.89
2022-02-05 03:36:26	862	0.13	0.02	0.06	0.07	0.11	0.08	17.8	16.8	0.91	0.77	0.56	0.89
2022-02-05 03:36:46	863	0.13	0.02	0.06	0.07	0.11	0.09	17.8	16.8	0.97	0.75	0.56	0.89
2022-02-05 03:36:56	864	0.13	0.02	0.06	0.07	0.11	0.09	17.8	16.8	0.97	0.68	0.56	0.89
2022-02-05 03:36:56	865	0.13	0.02	0.06	0.07	0.11	0.09	17.8	16.8	0.97	0.68	0.56	0.89
2022-02-05 03:37:27	866	0.13	0.02	0.06	0.07	0.11	0.09	17.8	16.8	0.97	0.8	0.56	0.89
2022-02-05 03:37:47	867	0.13	0.02	0.06	0.07	0.11	0.09	17.8	16.8	0.97	0.7	0.56	0.89
2022-02-05 03:37:57	868	0.13	0.02	0.06	0.07	0.11	0.09	17.8	16.8	0.97	0.7	0.56	0.89
2022-02-05 03:37:57	869	0.13	0.02	0.06	0.07	0.11	0.09	17.8	16.8	0.97	0.7	0.56	0.89
2022-02-05 03:38:27	870	0.13	0.02	0.06	0.08	0.11	0.08	17.8	16.8	0.97	0.71	0.56	0.89
2022-02-05 03:38:48	871	0.13	0.02	0.07	0.07	0.1	0.08	17.8	16.8	0.92	0.76	0.56	0.89
2022-02-05 03:38:58	872	0.13	0.02	0.07	0.07	0.1	0.08	17.8	16.8	0.92	0.69	0.56	0.89
2022-02-05 03:38:58	873	0.13	0.02	0.07	0.07	0.1	0.08	17.8	16.8	0.92	0.69	0.56	0.89
2022-02-05 03:39:28	874	0.13	0.02	0.06	0.07	0.1	0.08	17.8	16.8	0.92	0.67	0.56	0.89
2022-02-05 03:39:48	875	0.13	0.02	0.06	0.07	0.11	0.09	17.8	16.8	0.92	0.67	0.56	0.89
2022-02-05 03:39:58	876	0.13	0.02	0.06	0.07	0.11	0.09	17.8	16.8	0.92	0.84	0.56	0.89
2022-02-05 03:39:58	877	0.13	0.02	0.06	0.07	0.11	0.09	17.8	16.8	0.92	0.84	0.56	0.89
2022-02-05 03:40:29	878	0.13	0.02	0.06	0.07	0.11	0.08	17.8	16.8	0.92	0.7	0.56	0.89
2022-02-05 03:40:49	879	0.13	0.02	0.06	0.08	0.1	0.09	17.8	16.8	0.92	0.7	0.56	0.89
2022-02-05 03:40:59	880	0.13	0.02	0.06	0.07	0.11	0.09	17.8	16.8	0.92	0.75	0.56	0.89
2022-02-05 03:40:59	881	0.13	0.02	0.06	0.07	0.11	0.09	17.8	16.8	0.92	0.75	0.56	0.89
2022-02-05 03:41:29	882	0.13	0.02	0.06	0.07	0.11	0.09	17.8	16.8	0.98	0.66	0.56	0.89
2022-02-05 03:41:49	883	0.13	0.02	0.07	0.07	0.11	0.09	17.8	16.8	0.93	0.8	0.56	0.89
2022-02-05 03:42:00	884	0.13	0.02	0.06	0.07	0.11	0.09	17.8	16.8	0.93	0.8	0.56	0.89
2022-02-05 03:42:00	885	0.13	0.02	0.06	0.07	0.11	0.09	17.8	16.8	0.93	0.8	0.56	0.89
2022-02-05 03:42:30	886	0.13	0.02	0.06	0.07	0.11	0.09	17.8	16.8	0.88	0.74	0.56	0.89
2022-02-05 03:42:50	887	0.13	0.02	0.06	0.08	0.11	0.09	17.8	16.8	0.88	0.66	0.56	0.89
2022-02-05 03:43:00	888	0.13	0.02	0.06	0.07	0.11	0.09	17.8	16.8	0.93	0.73	0.56	0.89
2022-02-05 03:43:00	889	0.13	0.02	0.06	0.07	0.11	0.09	17.8	16.8	0.93	0.73	0.56	0.89
2022-02-05 03:43:31	890	0.13	0.02	0.06	0.08	0.11	0.09	17.8	16.8	0.93	0.67	0.56	0.89
2022-02-05 03:43:51	891	0.13	0.02	0.07	0.08	0.11	0.09	17.8	16.8	0.93	0.67	0.56	0.89
2022-02-05 03:44:01	892	0.13	0.02	0.07	0.07	0.11	0.09	17.8	16.8	0.93	0.67	0.56	0.89
2022-02-05 03:44:01	893	0.13	0.02	0.07	0.07	0.11	0.09	17.8	16.8	0.93	0.67	0.56	0.89
2022-02-05 03:44:31	894	0.13	0.02	0.07	0.08	0.11	0.09	17.8	16.8	0.93	0.66	0.56	0.89
2022-02-05 03:44:41	895	0.14	0.02	0.07	0.07	0.11	0.09	17.8	16.8	0.93	0.6	0.56	0.89
2022-02-05 03:45:01	896	0.14	0.02	0.06	0.08	0.1	0.09	17.8	16.8	0.93	0.79	0.56	0.89
2022-02-05 03:45:01	897	0.14	0.02	0.06	0.08	0.1	0.09	17.8	16.8	0.93	0.79	0.56	0.89
2022-02-05 03:45:32	898	0.14	0.02	0.06	0.08	0.1	0.09	17.8	16.8	0.93	0.73	0.56	0.89
2022-02-05 03:45:42	899	0.14	0.02	0.06	0.07	0.11	0.09	17.8	16.8	0.93	0.79	0.56	0.89
2022-02-05 03:46:02	900	0.14	0.02	0.06	0.06	0.11	0.09	17.8	16.8	0.93	0.75	0.56	0.89
2022-02-05 03:46:02	901	0.14	0.02	0.06	0.06	0.11	0.09	17.8	16.8	0.93	0.75	0.56	0.89
2022-02-05 03:46:32	902	0.14	0.02	0.06	0.08	0.11	0.09	17.8	16.8	0.93	0.73	0.56	0.89
2022-02-05 03:46:42	903	0.14	0.02	0.07	0.08	0.11	0.09	17.8	16.8	0.93	0.62	0.56	0.89
2022-02-05 03:47:03	904	0.14	0.02	0.06	0.07	0.11	0.09	17.8	16.8	0.93	0.67	0.56	0.89
2022-02-05 03:47:03	905	0.14	0.02	0.06	0.07	0.11	0.09	17.8	16.8	0.93	0.67	0.56	0.89
2022-02-05 03:47:33	906	0.13	0.02	0.07	0.09	0.11	0.09	17.8	16.8	0.93	0.73	0.56	0.89
2022-02-05 03:47:43	907	0.14	0.02	0.07	0.09	0.11	0.09	17.8	16.8	0.93	0.73	0.56	0.89
2022-02-05 03:48:03	908	0.13	0.02	0.07	0.06	0.11	0.09	17.8	16.8	0.98	0.74	0.56	0.89
2022-02-05 03:48:03	909	0.13	0.02	0.07	0.06	0.11	0.09	17.8	16.8	0.98	0.74	0.56	0.89
2022-02-05 03:48:34	910	0.13	0.02	0.07	0.07	0.11	0.09	17.8	16.8	0.93	0.71	0.56	0.89
2022-02-05 03:48:44	911	0.13	0.02	0.06	0.07	0.11	0.09	17.8	16.8	0.93	0.71	0.56	0.89
2022-02-05 03:49:04	912	0.13	0.02	0.07	0.08	0.11	0.09	17.8	16.8	0.93	0.62	0.56	0.89
2022-02-05 03:49:04	913	0.13	0.02	0.07	0.08	0.11	0.09	17.8	16.8	0.93	0.62	0.56	0.89
2022-02-05 03:49:34	914	0.13	0.02	0.06	0.07	0.11	0.09	17.8	16.8	0.93	0.68	0.56	0.89
2022-02-05 03:49:44	915	0.13	0.02	0.06	0.06	0.11	0.09	17.8	16.8	0.93	0.68	0.56	0.89
2022-02-05 03:50:05	916	0.13	0.02	0.06	0.06	0.11	0.09	17.8	16.8	0.93	0.66	0.56	0.89
2022-02-05 03:50:05	917	0.13	0.02	0.06	0.06	0.11	0.09	17.8	16.8	0.93	0.66	0.56	0.89
2022-02-05 03:50:35	918	0.13	0.02	0.06	0.06	0.11	0.09	17.8	16.8	0.93	0.64	0.56	0.89
2022-02-05 03:50:45	919	0.13	0.02	0.06	0.06	0.11	0.09	17.8	16.8	0.93	0.57	0.56	0.89
2022-02-05 03:51:05	920	0.13	0.02	0.06	0.07	0.11	0.1	17.8	16.8	0.98	0.77	0.56	0.89
2022-02-05 03:51:05	921	0.13	0.02	0.06	0.07	0.11	0.1	17.8	16.8	0.98	0.77	0.56	0.89
2022-02-05 03:51:36	922	0.13	0.02	0.06	0.08	0.11	0.09	17.8	16.8	0.92	0.71	0.56	0.89
2022-02-05 03:51:46	923	0.13	0.02	0.06	0.09	0.11	0.09	17.8	16.8	0.92	0.72	0.56	0.89
2022-02-05 03:52:06	924	0.13	0.02	0.06	0.1	0.11	0.1	17.8	16.8	0.92	0.69	0.56	0.89
2022-02-05 03:52:06	925	0.13	0.02	0.06	0.1	0.11	0.1	17.8	16.8	0.92	0.69	0.56	0.89
2022-02-05 03:52:36	926	0.13	0.02	0.06	0.08	0.11	0.1	17.8	16.8	0.92	0.77	0.56	0.89
2022-02-05 03:52:46	927	0.13	0.02	0.06	0.07	0.11	0.1	17.8	16.8	0.92	0.77	0.56	0.89
2022-02-05 03:53:07	928	0.13	0.02	0.06	0.08	0.11	0.1	17.8	16.8	0.92	0.72	0.56	0.89
2022-02-05 03:53:07	929	0.13	0.02	0.06	0.08	0.11	0.1	17.8	16.8	0.92	0.72	0.56	0.89
2022-02-05 03:53:37	930	0.13	0.02	0.06	0.07	0.11	0.09	17.8	16.8	0.97	0.77	0.56	0.89
2022-02-05 03:53:47	931	0.13	0.02	0.06	0.07	0.11	0.09	17.8	16.8	0.97	0.57	0.56	0.89
2022-02-05 03:54:07	932	0.12	0.02	0.06	0.08	0.11	0.09	17.8	16.8	0.97	0.63	0.56	0.89
2022-02-05 03:54:07	933	0.12	0.02	0.06	0.08	0.11	0.09	17.8	16.8	0.97	0.63	0.56	0.89
2022-02-05 03:54:37	934	0.13	0.02	0.06	0.08	0.11	0.09	17.8	16.8	0.92	0.75	0.56	0.89
2022-02-05 03:54:48	935	0.13	0.02	0.06	0.07	0.11	0.09	17.8	16.8	0.92	0.75	0.56	0.89
2022-02-05 03:55:08	936	0.13	0.02	0.06	0.06	0.11	0.09	17.8	16.8	0.92	0.69	0.56	0.89
2022-02-05 03:55:08	937	0.13	0.02	0.06	0.06	0.11	0.09	17.8	16.8	0.92	0.69	0.56	0.89
2022-02-05 03:55:38	938	0.13	0.02	0.06	0.08	0.11	0.09	17.8	16.8	0.92	0.81	0.56	0.89
2022-02-05 03:55:48	939	0.13	0.02	0.06	0.09	0.11	0.09	17.8	16.8	0.92	0.71	0.56	0.89
2022-02-05 03:56:08	940	0.13	0.02	0.06	0.08	0.11	0.09	17.8	16.8	1.03	0.78	0.56	0.89
2022-02-05 03:56:08	941	0.13	0.02	0.06	0.08	0.11	0.09	17.8	16.8	1.03	0.78	0.56	0.89
2022-02-05 03:56:39	942	0.13	0.02	0.07	0.08	0.11	0.09	17.8	16.8	0.97	0.63	0.56	0.89
2022-02-05 03:56:49	943	0.13	0.02	0.06	0.08	0.11	0.09	17.8	16.8	0.97	0.39	0.56	0.89
2022-02-05 03:57:09	944	0.13	0.02	0.06	0.07	0.11	0.09	17.8	16.8	0.97	0.39	0.56	0.89
2022-02-05 03:57:09	945	0.13	0.02	0.06	0.07	0.11	0.09	17.8	16.8	0.97	0.39	0.56	0.89
2022-02-05 03:57:39	946	0.13	0.02	0.07	0.08	0.11	0.09	17.8	16.8	0.97	0.46	0.56	0.89
2022-02-05 03:57:49	947	0.13	0.02	0.06	0.08	0.11	0.09	17.8	16.8	0.97	0.46	0.56	0.89
2022-02-05 03:58:10	948	0.13	0.02	0.06	0.08	0.11	0.09	17.8	16.8	0.92	0.4	0.56	0.89
2022-02-05 03:58:10	949	0.13	0.02	0.06	0.08	0.11	0.09	17.8	16.8	0.92	0.4	0.56	0.89
2022-02-05 03:58:40	950	0.14	0.02	0.06	0.1	0.11	0.09	17.8	16.8	0.92	0.42	0.56	0.89
2022-02-05 03:58:50	951	0.14	0.02	0.06	0.09	0.11	0.1	17.8	16.8	0.92	0.42	0.56	0.89
2022-02-05 03:59:10	952	0.14	0.02	0.06	0.08	0.11	0.09	17.8	16.8	0.92	0.47	0.56	0.89
2022-02-05 03:59:10	953	0.14	0.02	0.06	0.08	0.11	0.09	17.8	16.8	0.92	0.47	0.56	0.89
2022-02-05 03:59:41	954	0.14	0.02	0.06	0.06	0.11	0.1	17.8	16.8	0.97	0.42	0.56	0.89
2022-02-05 03:59:51	955	0.14	0.02	0.06	0.06	0.11	0.1	17.8	16.8	0.97	0.42	0.56	0.89
2022-02-05 04:00:11	956	0.13	0.02	0.06	0.11	0.11	0.09	17.8	16.8	0.97	0.52	0.56	0.89
2022-02-05 04:00:11	957	0.13	0.02	0.06	0.11	0.11	0.09	17.8	16.8	0.97	0.52	0.56	0.89
2022-02-05 04:00:41	958	0.14	0.02	0.06	0.11	0.11	0.09	17.8	16.8	0.92	0.48	0.56	0.89
2022-02-05 04:00:51	959	0.14	0.02	0.06	0.09	0.11	0.09	17.8	16.8	0.92	0.48	0.56	0.89
2022-02-05 04:01:12	960	0.14	0.02	0.06	0.08	0.11	0.09	17.8	16.8	0.92	0.48	0.56	0.89
2022-02-05 04:01:12	961	0.14	0.02	0.06	0.08	0.11	0.09	17.8	16.8	0.92	0.48	0.56	0.89
2022-02-05 04:01:42	962	0.13	0.02	0.06	0.13	0.11	0.1	17.8	16.8	0.92	0.48	0.56	0.89
2022-02-05 04:01:52	963	0.14	0.02	0.06	0.13	0.11	0.1	17.8	16.8	0.92	0.53	0.56	0.89
2022-02-05 04:02:12	964	0.14	0.02	0.06	0.12	0.11	0.09	17.8	16.8	0.92	0.46	0.56	0.89
2022-02-05 04:02:12	965	0.14	0.02	0.06	0.12	0.11	0.09	17.8	16.8	0.92	0.46	0.56	0.89
2022-02-05 04:02:32	966	0.14	0.02	0.06	0.07	0.11	0.09	17.8	16.8	0.92	0.41	0.56	0.89
2022-02-05 04:02:53	967	0.14	0.02	0.06	0.1	0.11	0.09	17.8	16.8	0.97	0.47	0.56	0.89
2022-02-05 04:03:03	968	0.14	0.02	0.06	0.09	0.11	0.09	17.8	16.8	0.97	0.47	0.56	0.89
2022-02-05 04:03:03	969	0.14	0.02	0.06	0.09	0.11	0.09	17.8	16.8	0.97	0.47	0.56	0.89
2022-02-05 04:03:33	970	0.14	0.02	0.06	0.08	0.11	0.09	17.8	16.8	0.97	0.48	0.56	0.89
2022-02-05 04:03:53	971	0.14	0.02	0.06	0.08	0.11	0.09	17.8	16.8	0.97	0.48	0.56	0.89
2022-02-05 04:04:03	972	0.14	0.02	0.06	0.08	0.1	0.09	17.8	16.8	0.97	0.48	0.56	0.89
2022-02-05 04:04:03	973	0.14	0.02	0.06	0.08	0.1	0.09	17.8	16.8	0.97	0.48	0.56	0.89
2022-02-05 04:04:24	974	0.14	0.02	0.06	0.08	0.11	0.09	17.8	16.8	0.97	0.48	0.56	0.89
2022-02-05 04:04:54	975	0.14	0.02	0.06	0.07	0.11	0.09	17.8	16.8	0.97	0.47	0.56	0.89
2022-02-05 04:05:04	976	0.13	0.02	0.06	0.07	0.11	0.09	17.8	16.8	0.97	0.47	0.56	0.89
2022-02-05 04:05:04	977	0.13	0.02	0.06	0.07	0.11	0.09	17.8	16.8	0.97	0.47	0.56	0.89
2022-02-05 04:05:24	978	0.14	0.02	0.06	0.07	0.11	0.09	17.8	16.8	0.92	0.53	0.56	0.89
2022-02-05 04:05:55	979	0.13	0.02	0.07	0.07	0.11	0.09	17.8	16.8	0.92	0.53	0.56	0.89
2022-02-05 04:06:05	980	0.13	0.02	0.06	0.07	0.11	0.09	17.8	16.8	0.92	0.53	0.56	0.89
2022-02-05 04:06:05	981	0.13	0.02	0.06	0.07	0.11	0.09	17.8	16.8	0.92	0.53	0.56	0.89
2022-02-05 04:06:25	982	0.13	0.02	0.06	0.07	0.11	0.1	17.8	16.8	0.92	0.46	0.56	0.89
2022-02-05 04:06:55	983	0.14	0.02	0.07	0.07	0.1	0.1	17.8	16.8	0.92	0.46	0.56	0.89
2022-02-05 04:07:05	984	0.13	0.02	0.06	0.08	0.11	0.09	17.8	16.8	0.92	0.46	0.56	0.89
2022-02-05 04:07:05	985	0.13	0.02	0.06	0.08	0.11	0.09	17.8	16.8	0.92	0.46	0.56	0.89
2022-02-05 04:07:26	986	0.14	0.02	0.06	0.07	0.11	0.09	17.8	16.8	0.92	0.51	0.56	0.89
2022-02-05 04:07:56	987	0.13	0.02	0.06	0.07	0.11	0.1	17.8	16.8	0.92	0.46	0.56	0.89
2022-02-05 04:08:06	988	0.14	0.02	0.06	0.07	0.11	0.1	17.8	16.8	0.92	0.46	0.56	0.89
2022-02-05 04:08:06	989	0.14	0.02	0.06	0.07	0.11	0.1	17.8	16.8	0.92	0.46	0.56	0.89
2022-02-05 04:08:26	990	0.13	0.02	0.07	0.07	0.11	0.09	17.8	16.8	0.92	0.46	0.56	0.89
2022-02-05 04:08:56	991	0.13	0.02	0.07	0.07	0.11	0.1	17.8	16.8	0.92	0.41	0.56	0.89
2022-02-05 04:09:07	992	0.14	0.02	0.07	0.07	0.11	0.1	17.8	16.8	0.92	0.41	0.56	0.89
2022-02-05 04:09:07	993	0.14	0.02	0.07	0.07	0.11	0.1	17.8	16.8	0.92	0.41	0.56	0.89
2022-02-05 04:09:27	994	0.14	0.02	0.07	0.07	0.11	0.1	17.8	16.8	0.92	0.41	0.56	0.89
2022-02-05 04:09:57	995	0.13	0.02	0.07	0.07	0.11	0.1	17.8	16.8	0.92	0.47	0.56	0.89
2022-02-05 04:10:07	996	0.13	0.02	0.06	0.07	0.11	0.1	17.8	16.8	0.92	0.47	0.56	0.89
2022-02-05 04:10:07	997	0.13	0.02	0.06	0.07	0.11	0.1	17.8	16.8	0.92	0.47	0.56	0.89
2022-02-05 04:10:27	998	0.13	0.02	0.07	0.07	0.11	0.1	17.8	16.8	0.92	0.47	0.56	0.89
2022-02-05 04:10:58	999	0.14	0.02	0.07	0.07	0.11	0.1	17.8	16.8	0.92	0.47	0.56	0.89
2022-02-05 04:11:08	1000	0.13	0.02	0.07	0.07	0.11	0.09	17.8	16.8	0.92	0.47	0.56	0.89
2022-02-05 04:11:08	1001	0.13	0.02	0.07	0.07	0.11	0.09	17.8	16.8	0.92	0.47	0.56	0.89
2022-02-05 04:11:28	1002	0.13	0.02	0.07	0.07	0.11	0.09	17.8	16.8	0.92	0.47	0.56	0.89
2022-02-05 04:11:58	1003	0.13	0.02	0.06	0.06	0.11	0.09	17.8	16.8	0.92	0.42	0.56	0.89
2022-02-05 04:12:09	1004	0.13	0.02	0.06	0.06	0.11	0.09	17.8	16.8	0.92	0.42	0.56	0.89
2022-02-05 04:12:09	1005	0.13	0.02	0.06	0.06	0.11	0.09	17.8	16.8	0.92	0.42	0.56	0.89
2022-02-05 04:12:29	1006	0.14	0.02	0.06	0.06	0.11	0.09	17.8	16.8	0.97	0.42	0.56	0.89
2022-02-05 04:12:59	1007	0.14	0.02	0.06	0.06	0.11	0.09	17.8	16.8	0.92	0.48	0.56	0.89
2022-02-05 04:13:09	1008	0.13	0.02	0.06	0.06	0.11	0.09	17.8	16.8	0.92	0.48	0.56	0.89
2022-02-05 04:13:09	1009	0.13	0.02	0.06	0.06	0.11	0.09	17.8	16.8	0.92	0.48	0.56	0.89
2022-02-05 04:13:29	1010	0.13	0.02	0.07	0.07	0.11	0.09	17.8	16.8	0.92	0.43	0.56	0.89
2022-02-05 04:14:00	1011	0.14	0.02	0.07	0.06	0.11	0.1	17.8	16.8	0.92	0.43	0.56	0.89
2022-02-05 04:14:10	1012	0.14	0.02	0.07	0.06	0.11	0.1	17.8	16.8	0.92	0.43	0.56	0.89
2022-02-05 04:14:10	1013	0.14	0.02	0.07	0.06	0.11	0.1	17.8	16.8	0.92	0.43	0.56	0.89
2022-02-05 04:14:30	1014	0.14	0.02	0.06	0.06	0.11	0.09	17.8	16.8	0.92	0.43	0.56	0.89
2022-02-05 04:15:00	1015	0.14	0.02	0.06	0.07	0.11	0.1	17.8	16.8	0.92	0.43	0.56	0.89
2022-02-05 04:15:00	1016	0.14	0.02	0.06	0.07	0.11	0.1	17.8	16.8	0.92	0.43	0.56	0.89
2022-02-05 04:15:10	1017	0.14	0.02	0.06	0.06	0.11	0.1	17.8	16.8	0.92	0.43	0.56	0.89
2022-02-05 04:15:31	1018	0.14	0.02	0.06	0.06	0.11	0.1	17.8	16.8	0.92	0.6	0.56	0.89
2022-02-05 04:16:01	1019	0.14	0.02	0.06	0.06	0.11	0.1	17.8	16.8	0.92	0.7	0.56	0.89
2022-02-05 04:16:01	1020	0.14	0.02	0.06	0.06	0.11	0.1	17.8	16.8	0.92	0.7	0.56	0.89
2022-02-05 04:16:11	1021	0.14	0.02	0.06	0.06	0.11	0.1	17.8	16.8	0.92	0.41	0.56	0.89
2022-02-05 04:16:31	1022	0.14	0.02	0.06	0.06	0.11	0.09	17.8	16.8	0.92	0.76	0.56	0.89
2022-02-05 04:17:02	1023	0.14	0.02	0.06	0.06	0.11	0.1	17.8	16.8	0.92	0.71	0.56	0.89
2022-02-05 04:17:02	1024	0.14	0.02	0.06	0.06	0.11	0.1	17.8	16.8	0.92	0.71	0.56	0.89
2022-02-05 04:17:12	1025	0.14	0.02	0.07	0.06	0.11	0.09	17.8	16.8	0.92	0.77	0.56	0.89
2022-02-05 04:17:32	1026	0.13	0.02	0.07	0.06	0.11	0.09	17.8	16.8	0.92	0.68	0.56	0.89
2022-02-05 04:18:02	1027	0.13	0.02	0.07	0.06	0.12	0.09	17.8	16.8	0.92	0.81	0.56	0.89
2022-02-05 04:18:02	1028	0.13	0.02	0.07	0.06	0.12	0.09	17.8	16.8	0.92	0.81	0.56	0.89
2022-02-05 04:18:12	1029	0.14	0.02	0.07	0.06	0.11	0.1	17.8	16.8	0.92	0.75	0.56	0.89
2022-02-05 04:18:33	1030	0.13	0.02	0.07	0.06	0.12	0.1	17.8	16.8	0.92	0.81	0.56	0.89
2022-02-05 04:19:03	1031	0.14	0.02	0.07	0.06	0.11	0.09	17.8	16.8	0.98	0.73	0.56	0.89
2022-02-05 04:19:03	1032	0.14	0.02	0.07	0.06	0.11	0.09	17.8	16.8	0.98	0.73	0.56	0.89
2022-02-05 04:19:13	1033	0.14	0.02	0.07	0.06	0.11	0.09	17.8	16.8	0.93	0.73	0.56	0.89
2022-02-05 04:19:33	1034	0.14	0.02	0.07	0.06	0.11	0.09	17.8	16.8	0.93	0.73	0.56	0.89
2022-02-05 04:20:03	1035	0.13	0.02	0.07	0.06	0.11	0.09	17.8	16.8	0.93	0.83	0.56	0.89
2022-02-05 04:20:03	1036	0.13	0.02	0.07	0.06	0.11	0.09	17.8	16.8	0.93	0.83	0.56	0.89
2022-02-05 04:20:14	1037	0.14	0.02	0.07	0.06	0.11	0.09	17.8	16.8	0.88	0.8	0.56	0.89
2022-02-05 04:20:24	1038	0.13	0.02	0.07	0.07	0.11	0.09	17.8	16.8	0.93	0.8	0.56	0.89
2022-02-05 04:20:54	1039	0.14	0.02	0.07	0.06	0.11	0.09	17.8	16.8	0.93	0.75	0.56	0.89
2022-02-05 04:20:54	1040	0.14	0.02	0.07	0.06	0.11	0.09	17.8	16.8	0.93	0.75	0.56	0.89
2022-02-05 04:21:14	1041	0.14	0.02	0.07	0.06	0.11	0.09	17.8	16.8	0.93	0.81	0.56	0.89
2022-02-05 04:21:24	1042	0.14	0.02	0.07	0.07	0.12	0.09	17.8	16.8	0.88	0.72	0.56	0.89
2022-02-05 04:21:55	1043	0.14	0.02	0.07	0.06	0.11	0.09	17.8	16.8	0.88	0.67	0.56	0.89
2022-02-05 04:21:55	1044	0.14	0.02	0.07	0.06	0.11	0.09	17.8	16.8	0.88	0.67	0.56	0.89
2022-02-05 04:22:15	1045	0.14	0.02	0.07	0.06	0.11	0.09	17.8	16.8	0.88	0.8	0.56	0.89
2022-02-05 04:22:25	1046	0.14	0.02	0.07	0.06	0.11	0.09	17.8	16.8	0.93	0.8	0.56	0.89
2022-02-05 04:22:55	1047	0.13	0.02	0.07	0.06	0.11	0.1	17.8	16.8	0.93	0.76	0.56	0.89
2022-02-05 04:22:55	1048	0.13	0.02	0.07	0.06	0.11	0.1	17.8	16.8	0.93	0.76	0.56	0.89
2022-02-05 04:23:15	1049	0.14	0.02	0.07	0.06	0.11	0.1	17.8	16.8	0.93	0.78	0.56	0.89
2022-02-05 04:23:26	1050	0.14	0.02	0.07	0.06	0.12	0.1	17.8	16.8	0.93	0.78	0.56	0.89
2022-02-05 04:23:56	1051	0.14	0.02	0.07	0.06	0.12	0.1	17.8	16.8	0.93	0.78	0.56	0.89
2022-02-05 04:23:56	1052	0.14	0.02	0.07	0.06	0.12	0.1	17.8	16.8	0.93	0.78	0.56	0.89
2022-02-05 04:24:16	1053	0.14	0.02	0.07	0.06	0.11	0.1	17.8	16.8	0.93	0.78	0.56	0.89
2022-02-05 04:24:26	1054	0.14	0.02	0.07	0.06	0.12	0.09	17.8	16.8	0.93	0.72	0.56	0.89
2022-02-05 04:24:57	1055	0.14	0.02	0.07	0.06	0.12	0.1	17.8	16.8	0.93	0.78	0.56	0.89
2022-02-05 04:24:57	1056	0.14	0.02	0.07	0.06	0.12	0.1	17.8	16.8	0.93	0.78	0.56	0.89
2022-02-05 04:25:17	1057	0.14	0.02	0.07	0.06	0.11	0.09	17.8	16.8	0.93	0.78	0.56	0.89
2022-02-05 04:25:27	1058	0.14	0.02	0.07	0.06	0.11	0.09	17.8	16.8	0.93	0.78	0.56	0.89
2022-02-05 04:25:57	1059	0.14	0.02	0.07	0.06	0.11	0.09	17.8	16.8	0.92	0.77	0.56	0.89
2022-02-05 04:25:57	1060	0.14	0.02	0.07	0.06	0.11	0.09	17.8	16.8	0.92	0.77	0.56	0.89
2022-02-05 04:26:17	1061	0.14	0.02	0.07	0.06	0.11	0.09	17.8	16.8	0.92	0.82	0.56	0.89
2022-02-05 04:26:28	1062	0.14	0.02	0.07	0.06	0.11	0.09	17.8	16.8	0.92	0.82	0.56	0.89
2022-02-05 04:26:58	1063	0.14	0.02	0.07	0.06	0.11	0.09	17.8	16.8	0.92	0.66	0.56	0.89
2022-02-05 04:26:58	1064	0.14	0.02	0.07	0.06	0.11	0.09	17.8	16.8	0.92	0.66	0.56	0.89
2022-02-05 04:27:18	1065	0.14	0.02	0.07	0.06	0.11	0.09	17.8	16.8	0.92	0.79	0.56	0.89
2022-02-05 04:27:28	1066	0.14	0.02	0.07	0.06	0.11	0.09	17.8	16.8	0.92	0.79	0.56	0.89
2022-02-05 04:27:58	1067	0.14	0.02	0.07	0.06	0.11	0.09	17.8	16.8	0.92	0.84	0.56	0.89
2022-02-05 04:27:58	1068	0.14	0.02	0.07	0.06	0.11	0.09	17.8	16.8	0.92	0.84	0.56	0.89
2022-02-05 04:28:19	1069	0.14	0.02	0.07	0.06	0.11	0.09	17.8	16.8	0.92	0.78	0.56	0.89
2022-02-05 04:28:29	1070	0.14	0.02	0.07	0.06	0.11	0.09	17.8	16.8	0.92	0.78	0.56	0.89
2022-02-05 04:28:59	1071	0.14	0.02	0.07	0.06	0.11	0.1	17.8	16.8	0.92	0.68	0.56	0.89
2022-02-05 04:28:59	1072	0.14	0.02	0.07	0.06	0.11	0.1	17.8	16.8	0.92	0.68	0.56	0.89
2022-02-05 04:29:19	1073	0.14	0.02	0.07	0.06	0.11	0.09	17.8	16.8	0.92	0.74	0.56	0.89
2022-02-05 04:29:29	1074	0.14	0.02	0.07	0.06	0.11	0.09	17.8	16.8	0.92	0.74	0.56	0.89
2022-02-05 04:30:00	1075	0.14	0.02	0.07	0.06	0.11	0.09	17.8	16.8	0.92	0.8	0.56	0.89
2022-02-05 04:30:00	1076	0.14	0.02	0.07	0.06	0.11	0.09	17.8	16.8	0.92	0.8	0.56	0.89
2022-02-05 04:30:20	1077	0.14	0.02	0.07	0.06	0.11	0.09	17.8	16.8	0.92	0.75	0.56	0.89
2022-02-05 04:30:30	1078	0.14	0.02	0.07	0.06	0.11	0.09	17.8	16.8	0.92	0.66	0.56	0.89
2022-02-05 04:31:00	1079	0.14	0.02	0.07	0.06	0.11	0.09	17.8	16.8	0.92	0.77	0.56	0.89
2022-02-05 04:31:00	1080	0.14	0.02	0.07	0.06	0.11	0.09	17.8	16.8	0.92	0.77	0.56	0.89
2022-02-05 04:31:21	1081	0.14	0.02	0.07	0.06	0.11	0.1	17.8	16.8	0.92	0.9	0.56	0.89
2022-02-05 04:31:31	1082	0.14	0.02	0.07	0.06	0.11	0.09	17.8	16.8	0.92	0.84	0.56	0.89
2022-02-05 04:31:51	1083	0.14	0.02	0.07	0.06	0.11	0.09	17.8	16.8	0.92	0.78	0.56	0.89
2022-02-05 04:31:51	1084	0.14	0.02	0.07	0.06	0.11	0.09	17.8	16.8	0.92	0.78	0.56	0.89
2022-02-05 04:32:21	1085	0.14	0.02	0.07	0.06	0.11	0.09	17.8	16.8	0.92	0.73	0.56	0.89
2022-02-05 04:32:31	1086	0.14	0.02	0.07	0.06	0.11	0.09	17.8	16.8	0.92	0.73	0.56	0.89
2022-02-05 04:32:52	1087	0.14	0.02	0.07	0.06	0.11	0.09	17.8	16.8	0.92	0.78	0.56	0.89
2022-02-05 04:32:52	1088	0.14	0.02	0.07	0.06	0.11	0.09	17.8	16.8	0.92	0.78	0.56	0.89
2022-02-05 04:33:22	1089	0.14	0.02	0.07	0.06	0.11	0.09	17.8	16.8	0.92	0.78	0.56	0.89
2022-02-05 04:33:32	1090	0.14	0.02	0.07	0.06	0.11	0.1	17.8	16.8	0.92	0.78	0.56	0.89
2022-02-05 04:33:52	1091	0.14	0.02	0.07	0.06	0.11	0.09	17.8	16.8	0.92	0.73	0.56	0.89
2022-02-05 04:33:52	1092	0.14	0.02	0.07	0.06	0.11	0.09	17.8	16.8	0.92	0.73	0.56	0.89
2022-02-05 04:34:23	1093	0.14	0.02	0.07	0.06	0.11	0.09	17.8	16.8	0.92	0.78	0.56	0.89
2022-02-05 04:34:33	1094	0.14	0.02	0.07	0.06	0.11	0.09	17.8	16.8	0.92	0.78	0.56	0.89
2022-02-05 04:34:53	1095	0.14	0.02	0.07	0.06	0.11	0.09	17.8	16.8	0.92	0.73	0.56	0.89
2022-02-05 04:34:53	1096	0.14	0.02	0.07	0.06	0.11	0.09	17.8	16.8	0.92	0.73	0.56	0.89
2022-02-05 04:35:23	1097	0.14	0.02	0.07	0.06	0.11	0.09	17.8	16.8	0.92	0.79	0.56	0.89
2022-02-05 04:35:33	1098	0.14	0.02	0.07	0.06	0.11	0.09	17.8	16.8	0.92	0.79	0.56	0.89
2022-02-05 04:35:54	1099	0.14	0.02	0.07	0.06	0.11	0.09	17.8	16.8	0.92	0.68	0.56	0.89
2022-02-05 04:35:54	1100	0.14	0.02	0.07	0.06	0.11	0.09	17.8	16.8	0.92	0.68	0.56	0.89
2022-02-05 04:36:24	1101	0.14	0.02	0.07	0.06	0.11	0.09	17.8	16.8	0.92	0.74	0.56	0.89
2022-02-05 04:36:34	1102	0.15	0.02	0.07	0.06	0.11	0.09	17.8	16.8	0.92	0.75	0.56	0.89
2022-02-05 04:36:54	1103	0.15	0.02	0.07	0.06	0.11	0.09	17.8	16.8	0.92	0.75	0.56	0.89
2022-02-05 04:36:54	1104	0.15	0.02	0.07	0.06	0.11	0.09	17.8	16.8	0.92	0.75	0.56	0.89
2022-02-05 04:37:24	1105	0.14	0.02	0.07	0.06	0.11	0.09	17.8	16.8	0.92	0.81	0.56	0.89
2022-02-05 04:37:35	1106	0.14	0.02	0.07	0.06	0.11	0.09	17.8	16.8	0.92	0.72	0.56	0.89
2022-02-05 04:37:45	1107	0.14	0.02	0.07	0.06	0.11	0.09	17.8	16.8	0.92	0.85	0.56	0.89
2022-02-05 04:37:45	1108	0.14	0.02	0.07	0.06	0.11	0.09	17.8	16.8	0.92	0.85	0.56	0.89
2022-02-05 04:38:15	1109	0.14	0.02	0.07	0.06	0.11	0.09	17.8	16.8	0.92	0.78	0.56	0.89
2022-02-05 04:38:35	1110	0.14	0.02	0.07	0.06	0.11	0.09	17.8	16.8	0.92	0.83	0.56	0.89
2022-02-05 04:38:45	1111	0.14	0.02	0.07	0.06	0.11	0.09	17.8	16.8	0.92	0.83	0.56	0.89
2022-02-05 04:38:45	1112	0.14	0.02	0.07	0.06	0.11	0.09	17.8	16.8	0.92	0.83	0.56	0.89
2022-02-05 04:39:16	1113	0.14	0.02	0.07	0.06	0.11	0.09	17.8	16.8	0.87	0.81	0.56	0.89
2022-02-05 04:39:36	1114	0.14	0.02	0.07	0.06	0.11	0.09	17.8	16.8	0.92	0.69	0.56	0.89
2022-02-05 04:39:46	1115	0.14	0.02	0.07	0.06	0.11	0.09	17.8	16.8	0.97	0.76	0.56	0.89
2022-02-05 04:39:46	1116	0.14	0.02	0.07	0.06	0.11	0.09	17.8	16.8	0.97	0.76	0.56	0.89
2022-02-05 04:40:16	1117	0.14	0.02	0.07	0.06	0.11	0.09	17.8	16.8	0.92	0.75	0.56	0.89
2022-02-05 04:40:36	1118	0.14	0.02	0.07	0.07	0.11	0.09	17.8	16.8	0.92	0.8	0.56	0.89
2022-02-05 04:40:47	1119	0.14	0.02	0.07	0.07	0.11	0.09	17.8	16.8	0.92	0.74	0.56	0.89
2022-02-05 04:40:47	1120	0.14	0.02	0.07	0.07	0.11	0.09	17.8	16.8	0.92	0.74	0.56	0.89
2022-02-05 04:41:17	1121	0.14	0.02	0.07	0.07	0.11	0.09	17.8	16.8	0.92	0.73	0.56	0.89
2022-02-05 04:41:37	1122	0.14	0.02	0.07	0.06	0.11	0.09	17.8	16.8	0.92	0.79	0.56	0.89
2022-02-05 04:41:47	1123	0.14	0.02	0.07	0.07	0.11	0.09	17.8	16.8	0.92	0.79	0.56	0.89
2022-02-05 04:41:47	1124	0.14	0.02	0.07	0.07	0.11	0.09	17.8	16.8	0.92	0.79	0.56	0.89
2022-02-05 04:42:18	1125	0.14	0.02	0.07	0.07	0.11	0.09	17.8	16.8	0.92	0.71	0.56	0.89
2022-02-05 04:42:38	1126	0.14	0.02	0.07	0.06	0.11	0.09	17.8	16.8	0.97	0.72	0.56	0.89
2022-02-05 04:42:48	1127	0.14	0.02	0.07	0.06	0.11	0.09	17.8	16.8	0.97	0.72	0.56	0.89
2022-02-05 04:42:48	1128	0.14	0.02	0.07	0.06	0.11	0.09	17.8	16.8	0.97	0.72	0.56	0.89
2022-02-05 04:43:18	1129	0.14	0.02	0.07	0.06	0.11	0.09	17.8	16.8	0.92	0.77	0.56	0.89
2022-02-05 04:43:38	1130	0.14	0.02	0.07	0.06	0.11	0.09	17.8	16.8	0.92	0.72	0.56	0.89
2022-02-05 04:43:48	1131	0.15	0.02	0.07	0.06	0.11	0.09	17.8	16.8	0.92	0.73	0.56	0.89
2022-02-05 04:43:48	1132	0.15	0.02	0.07	0.06	0.11	0.09	17.8	16.8	0.92	0.73	0.56	0.89
2022-02-05 04:44:19	1133	0.14	0.02	0.07	0.07	0.11	0.09	17.8	16.8	0.92	0.73	0.56	0.89
2022-02-05 04:44:39	1134	0.14	0.02	0.07	0.07	0.11	0.09	17.8	16.8	0.92	0.79	0.56	0.89
2022-02-05 04:44:49	1135	0.14	0.02	0.07	0.07	0.11	0.09	17.8	16.8	0.92	0.79	0.56	0.89
2022-02-05 04:44:49	1136	0.14	0.02	0.07	0.07	0.11	0.09	17.8	16.8	0.92	0.79	0.56	0.89
2022-02-05 04:45:19	1137	0.14	0.02	0.07	0.07	0.11	0.09	17.8	16.8	0.92	0.79	0.56	0.89
2022-02-05 04:45:40	1138	0.14	0.02	0.07	0.08	0.11	0.09	17.8	16.8	0.92	0.67	0.56	0.89
2022-02-05 04:45:50	1139	0.14	0.02	0.07	0.07	0.11	0.09	17.8	16.8	0.92	0.72	0.56	0.89
2022-02-05 04:45:50	1140	0.14	0.02	0.07	0.07	0.11	0.09	17.8	16.8	0.92	0.72	0.56	0.89
2022-02-05 04:46:20	1141	0.14	0.02	0.07	0.06	0.11	0.09	17.8	16.8	0.92	0.78	0.56	0.89
2022-02-05 04:46:40	1142	0.14	0.02	0.07	0.06	0.11	0.09	17.8	16.8	0.92	0.81	0.56	0.89
2022-02-05 04:46:50	1143	0.14	0.02	0.07	0.07	0.11	0.09	17.8	16.8	0.92	0.81	0.56	0.89
2022-02-05 04:46:50	1144	0.14	0.02	0.07	0.07	0.11	0.09	17.8	16.8	0.92	0.81	0.56	0.89
2022-02-05 04:47:21	1145	0.14	0.02	0.07	0.07	0.11	0.09	17.8	16.8	0.92	0.79	0.56	0.89
2022-02-05 04:47:41	1146	0.14	0.02	0.07	0.07	0.11	0.09	17.8	16.8	0.92	0.76	0.56	0.89
2022-02-05 04:47:51	1147	0.14	0.02	0.07	0.06	0.11	0.09	17.8	16.8	0.92	0.76	0.56	0.89
2022-02-05 04:47:51	1148	0.14	0.02	0.07	0.06	0.11	0.09	17.8	16.8	0.92	0.76	0.56	0.89
2022-02-05 04:48:21	1149	0.14	0.02	0.07	0.07	0.11	0.09	17.8	16.8	0.92	0.74	0.56	0.89
2022-02-05 04:48:42	1150	0.14	0.02	0.07	0.06	0.11	0.09	17.8	16.8	0.92	0.78	0.56	0.89
2022-02-05 04:48:52	1151	0.14	0.02	0.07	0.06	0.11	0.09	17.8	16.8	0.92	0.78	0.56	0.89
2022-02-05 04:48:52	1152	0.14	0.02	0.07	0.06	0.11	0.09	17.8	16.8	0.92	0.78	0.56	0.89
2022-02-05 04:49:22	1153	0.15	0.02	0.07	0.08	0.11	0.09	17.8	16.8	0.92	0.81	0.56	0.89
2022-02-05 04:49:42	1154	0.14	0.02	0.07	0.08	0.11	0.09	17.8	16.8	0.92	0.76	0.56	0.89
2022-02-05 04:49:52	1155	0.14	0.02	0.07	0.08	0.11	0.09	17.8	16.8	0.92	0.76	0.56	0.89
2022-02-05 04:49:52	1156	0.14	0.02	0.07	0.08	0.11	0.09	17.8	16.8	0.92	0.76	0.56	0.89
2022-02-05 04:50:23	1157	0.14	0.02	0.07	0.07	0.11	0.09	17.8	16.8	0.87	0.84	0.56	0.89
2022-02-05 04:50:43	1158	0.14	0.02	0.07	0.07	0.11	0.09	17.8	16.8	0.92	0.78	0.56	0.89
2022-02-05 04:50:53	1159	0.14	0.02	0.07	0.07	0.11	0.09	17.8	16.8	0.92	0.78	0.56	0.89
2022-02-05 04:50:53	1160	0.14	0.02	0.07	0.07	0.11	0.09	17.8	16.8	0.92	0.78	0.56	0.89
2022-02-05 04:51:23	1161	0.14	0.02	0.07	0.07	0.11	0.09	17.8	16.8	0.97	0.79	0.56	0.89
2022-02-05 04:51:43	1162	0.14	0.02	0.07	0.06	0.11	0.09	17.8	16.8	0.92	0.73	0.56	0.89
2022-02-05 04:51:54	1163	0.14	0.02	0.07	0.07	0.11	0.09	17.8	16.8	0.92	0.79	0.56	0.89
2022-02-05 04:51:54	1164	0.14	0.02	0.07	0.07	0.11	0.09	17.8	16.8	0.92	0.79	0.56	0.89
2022-02-05 04:52:24	1165	0.14	0.02	0.07	0.08	0.11	0.09	17.8	16.8	0.92	0.74	0.56	0.89
2022-02-05 04:52:44	1166	0.14	0.02	0.07	0.07	0.11	0.09	17.8	16.8	0.92	0.74	0.56	0.89
2022-02-05 04:52:54	1167	0.14	0.02	0.07	0.07	0.11	0.1	17.8	16.8	0.92	0.79	0.56	0.89
2022-02-05 04:52:54	1168	0.14	0.02	0.07	0.07	0.11	0.1	17.8	16.8	0.92	0.79	0.56	0.89
2022-02-05 04:53:24	1169	0.14	0.02	0.07	0.08	0.11	0.1	17.8	16.8	0.92	0.79	0.61	0.89
2022-02-05 04:53:45	1170	0.14	0.02	0.07	0.08	0.12	0.1	17.8	16.8	0.92	0.71	0.61	0.89
2022-02-05 04:53:55	1171	0.14	0.02	0.07	0.08	0.11	0.09	17.8	16.8	0.92	0.79	0.61	0.89
2022-02-05 04:53:55	1172	0.14	0.02	0.07	0.08	0.11	0.09	17.8	16.8	0.92	0.79	0.61	0.89
2022-02-05 04:54:25	1173	0.14	0.02	0.07	0.07	0.11	0.09	17.8	16.8	0.92	0.71	0.61	0.89
2022-02-05 04:54:45	1174	0.14	0.02	0.07	0.07	0.11	0.09	17.8	16.8	0.92	0.66	0.56	0.89
2022-02-05 04:54:55	1175	0.14	0.02	0.07	0.07	0.11	0.09	17.8	16.8	0.92	0.66	0.56	0.89
2022-02-05 04:54:55	1176	0.14	0.02	0.07	0.07	0.11	0.09	17.8	16.8	0.92	0.66	0.56	0.89
2022-02-05 04:55:26	1177	0.15	0.02	0.07	0.07	0.11	0.09	17.8	16.8	0.92	0.67	0.56	0.89
2022-02-05 04:55:46	1178	0.14	0.02	0.07	0.07	0.11	0.09	17.8	16.8	0.92	0.73	0.56	0.89
2022-02-05 04:55:56	1179	0.14	0.02	0.07	0.07	0.11	0.09	17.8	16.8	0.92	0.73	0.56	0.89
2022-02-05 04:55:56	1180	0.14	0.02	0.07	0.07	0.11	0.09	17.8	16.8	0.92	0.73	0.56	0.89
2022-02-05 04:56:26	1181	0.14	0.02	0.07	0.07	0.11	0.09	17.8	16.8	0.92	0.68	0.56	0.89
2022-02-05 04:56:36	1182	0.14	0.02	0.07	0.07	0.11	0.09	17.8	16.8	0.92	0.81	0.56	0.89
2022-02-05 04:56:57	1183	0.14	0.02	0.07	0.06	0.11	0.09	17.8	16.8	0.92	0.67	0.56	0.89
2022-02-05 04:56:57	1184	0.14	0.02	0.07	0.06	0.11	0.09	17.8	16.8	0.92	0.67	0.56	0.89
2022-02-05 04:57:27	1185	0.14	0.02	0.07	0.06	0.11	0.09	17.8	16.8	0.92	0.79	0.56	0.89
2022-02-05 04:57:37	1186	0.14	0.02	0.07	0.07	0.11	0.09	17.8	16.8	0.98	0.79	0.56	0.89
2022-02-05 04:57:57	1187	0.14	0.02	0.07	0.07	0.11	0.09	17.8	16.8	0.93	0.6	0.56	0.89
2022-02-05 04:57:57	1188	0.14	0.02	0.07	0.07	0.11	0.09	17.8	16.8	0.93	0.6	0.56	0.89
2022-02-05 04:58:07	1189	0.15	0.02	0.07	0.07	0.11	0.09	17.8	16.8	0.93	0.68	0.61	0.89
2022-02-05 04:58:38	1190	0.14	0.02	0.07	0.07	0.11	0.09	17.8	16.8	0.93	0.74	0.61	0.89
2022-02-05 04:58:58	1191	0.14	0.02	0.07	0.06	0.11	0.09	17.8	16.8	0.93	0.68	0.56	0.89
2022-02-05 04:58:58	1192	0.14	0.02	0.07	0.06	0.11	0.09	17.8	16.8	0.93	0.68	0.56	0.89
2022-02-05 04:59:08	1193	0.14	0.02	0.07	0.06	0.11	0.09	17.8	16.8	0.93	0.68	0.56	0.89
2022-02-05 04:59:38	1194	0.14	0.02	0.07	0.06	0.11	0.09	17.8	16.8	0.93	0.68	0.56	0.89
2022-02-05 04:59:59	1195	0.15	0.02	0.07	0.06	0.11	0.09	17.8	16.8	0.93	0.61	0.56	0.89
2022-02-05 04:59:59	1196	0.15	0.02	0.07	0.06	0.11	0.09	17.8	16.8	0.93	0.61	0.56	0.89
2022-02-05 05:00:09	1197	0.14	0.02	0.07	0.06	0.11	0.09	17.8	16.8	0.93	0.61	0.56	0.89
2022-02-05 05:00:39	1198	0.14	0.02	0.06	0.07	0.11	0.09	17.8	16.8	0.93	0.67	0.56	0.89
2022-02-05 05:00:59	1199	0.14	0.02	0.07	0.07	0.11	0.09	17.8	16.8	0.93	0.67	0.56	0.89
2022-02-05 05:00:59	1200	0.14	0.02	0.07	0.07	0.11	0.09	17.8	16.8	0.93	0.67	0.56	0.89
2022-02-05 05:01:09	1201	0.14	0.02	0.07	0.06	0.11	0.09	17.8	16.8	0.93	0.72	0.56	0.89
2022-02-05 05:01:40	1202	0.15	0.02	0.07	0.06	0.11	0.09	17.8	16.8	0.93	0.73	0.56	0.89
2022-02-05 05:02:00	1203	0.14	0.02	0.07	0.06	0.11	0.09	17.8	16.8	0.88	0.68	0.56	0.89
2022-02-05 05:02:00	1204	0.14	0.02	0.07	0.06	0.11	0.09	17.8	16.8	0.88	0.68	0.56	0.89
2022-02-05 05:02:10	1205	0.14	0.02	0.07	0.06	0.11	0.09	17.8	16.8	0.88	0.68	0.56	0.89
2022-02-05 05:02:40	1206	0.14	0.02	0.07	0.06	0.11	0.09	17.8	16.8	0.93	0.74	0.56	0.89
2022-02-05 05:03:00	1207	0.14	0.02	0.07	0.07	0.11	0.09	17.8	16.8	0.93	0.74	0.56	0.89
2022-02-05 05:03:00	1208	0.14	0.02	0.07	0.07	0.11	0.09	17.8	16.8	0.93	0.74	0.56	0.89
2022-02-05 05:03:11	1209	0.14	0.02	0.07	0.07	0.11	0.09	17.8	16.8	0.93	0.74	0.56	0.89
2022-02-05 05:03:41	1210	0.14	0.02	0.07	0.07	0.11	0.09	17.8	16.8	0.93	0.82	0.56	0.89
2022-02-05 05:04:01	1211	0.14	0.02	0.07	0.06	0.11	0.09	17.8	16.8	0.93	0.82	0.56	0.89
2022-02-05 05:04:01	1212	0.14	0.02	0.07	0.06	0.11	0.09	17.8	16.8	0.93	0.82	0.56	0.89
2022-02-05 05:04:11	1213	0.14	0.02	0.07	0.07	0.11	0.09	17.8	16.8	0.93	0.72	0.56	0.89
2022-02-05 05:04:42	1214	0.14	0.02	0.07	0.07	0.11	0.09	17.8	16.8	0.93	0.72	0.56	0.89
2022-02-05 05:05:02	1215	0.14	0.02	0.07	0.07	0.11	0.09	17.8	16.8	0.93	0.72	0.56	0.89
2022-02-05 05:05:02	1216	0.14	0.02	0.07	0.07	0.11	0.09	17.8	16.8	0.93	0.72	0.56	0.89
2022-02-05 05:05:12	1217	0.14	0.02	0.07	0.07	0.11	0.1	17.8	16.8	0.93	0.81	0.56	0.89
2022-02-05 05:05:42	1218	0.14	0.02	0.07	0.07	0.11	0.1	17.8	16.8	0.93	0.67	0.56	0.89
2022-02-05 05:06:02	1219	0.13	0.02	0.07	0.06	0.11	0.1	17.8	16.8	0.98	0.78	0.56	0.89
2022-02-05 05:06:02	1220	0.13	0.02	0.07	0.06	0.11	0.1	17.8	16.8	0.98	0.78	0.56	0.89
2022-02-05 05:06:13	1221	0.14	0.02	0.07	0.07	0.11	0.09	17.8	16.8	0.98	0.83	0.56	0.89
2022-02-05 05:06:43	1222	0.13	0.02	0.07	0.07	0.11	0.1	17.8	16.8	0.98	0.71	0.56	0.89
2022-02-05 05:07:03	1223	0.13	0.02	0.07	0.07	0.11	0.09	17.8	16.8	0.98	0.67	0.56	0.89
2022-02-05 05:07:03	1224	0.13	0.02	0.07	0.07	0.11	0.09	17.8	16.8	0.98	0.67	0.56	0.89
2022-02-05 05:07:13	1225	0.13	0.02	0.07	0.08	0.11	0.09	17.8	16.8	0.98	0.67	0.56	0.89
2022-02-05 05:07:43	1226	0.13	0.02	0.07	0.07	0.11	0.09	17.8	16.8	0.93	0.7	0.56	0.89
2022-02-05 05:07:43	1227	0.13	0.02	0.07	0.07	0.11	0.09	17.8	16.8	0.93	0.7	0.56	0.89
2022-02-05 05:08:04	1228	0.13	0.02	0.07	0.07	0.11	0.09	17.8	16.8	0.93	0.72	0.56	0.89
2022-02-05 05:08:14	1229	0.14	0.02	0.07	0.07	0.11	0.09	17.8	16.8	0.93	0.72	0.56	0.89
2022-02-05 05:08:44	1230	0.13	0.02	0.07	0.07	0.11	0.09	17.8	16.8	0.93	0.67	0.56	0.89
2022-02-05 05:08:44	1231	0.13	0.02	0.07	0.07	0.11	0.09	17.8	16.8	0.93	0.67	0.56	0.89
2022-02-05 05:09:04	1232	0.13	0.02	0.07	0.07	0.11	0.09	17.8	16.8	0.93	0.74	0.56	0.89
2022-02-05 05:09:14	1233	0.13	0.02	0.07	0.07	0.11	0.09	17.8	16.8	0.93	0.74	0.56	0.89
2022-02-05 05:09:45	1234	0.13	0.02	0.06	0.07	0.11	0.1	17.8	16.8	0.93	0.74	0.56	0.89
2022-02-05 05:09:45	1235	0.13	0.02	0.06	0.07	0.11	0.1	17.8	16.8	0.93	0.74	0.56	0.89
2022-02-05 05:10:05	1236	0.14	0.02	0.06	0.07	0.11	0.1	17.8	16.8	0.93	0.74	0.56	0.89
2022-02-05 05:10:15	1237	0.13	0.02	0.07	0.07	0.11	0.1	17.8	16.8	0.93	0.74	0.56	0.89
2022-02-05 05:10:45	1238	0.14	0.02	0.07	0.07	0.11	0.1	17.8	16.8	0.93	0.69	0.56	0.89
2022-02-05 05:10:45	1239	0.14	0.02	0.07	0.07	0.11	0.1	17.8	16.8	0.93	0.69	0.56	0.89
2022-02-05 05:11:06	1240	0.14	0.02	0.07	0.07	0.11	0.1	17.8	16.8	0.93	0.69	0.56	0.89
2022-02-05 05:11:16	1241	0.14	0.02	0.06	0.07	0.11	0.1	17.8	16.8	0.93	0.68	0.56	0.89
2022-02-05 05:11:46	1242	0.13	0.02	0.07	0.07	0.11	0.09	17.8	16.8	0.93	0.7	0.56	0.89
2022-02-05 05:11:46	1243	0.13	0.02	0.07	0.07	0.11	0.09	17.8	16.8	0.93	0.7	0.56	0.89
2022-02-05 05:12:06	1244	0.14	0.02	0.06	0.06	0.11	0.09	17.8	16.8	0.93	0.65	0.56	0.89
2022-02-05 05:12:16	1245	0.14	0.02	0.06	0.07	0.11	0.09	17.8	16.8	0.88	0.71	0.56	0.89
2022-02-05 05:12:47	1246	0.14	0.02	0.07	0.07	0.11	0.09	17.8	16.8	0.88	0.78	0.56	0.89
2022-02-05 05:12:47	1247	0.14	0.02	0.07	0.07	0.11	0.09	17.8	16.8	0.88	0.78	0.56	0.89
2022-02-05 05:13:07	1248	0.14	0.02	0.07	0.06	0.11	0.1	17.8	16.8	0.88	0.75	0.56	0.89
2022-02-05 05:13:17	1249	0.14	0.02	0.07	0.06	0.11	0.09	17.8	16.8	0.88	0.75	0.56	0.89
2022-02-05 05:13:47	1250	0.14	0.02	0.07	0.07	0.11	0.09	17.8	16.8	0.93	0.75	0.56	0.89
2022-02-05 05:13:47	1251	0.14	0.02	0.07	0.07	0.11	0.09	17.8	16.8	0.93	0.75	0.56	0.89
2022-02-05 05:14:08	1252	0.14	0.02	0.06	0.07	0.11	0.09	17.8	16.8	0.93	0.7	0.56	0.89
2022-02-05 05:14:18	1253	0.14	0.02	0.06	0.07	0.11	0.09	17.8	16.8	0.93	0.7	0.56	0.89
2022-02-05 05:14:48	1254	0.14	0.02	0.06	0.07	0.11	0.09	17.8	16.8	0.93	0.76	0.56	0.89
2022-02-05 05:14:48	1255	0.14	0.02	0.06	0.07	0.11	0.09	17.8	16.8	0.93	0.76	0.56	0.89
2022-02-05 05:14:58	1256	0.14	0.02	0.06	0.07	0.11	0.09	17.8	16.8	0.93	0.76	0.56	0.89
2022-02-05 05:15:18	1257	0.14	0.02	0.07	0.07	0.11	0.1	17.8	16.8	0.93	0.78	0.56	0.89
2022-02-05 05:15:49	1258	0.15	0.02	0.06	0.07	0.11	0.1	17.8	16.8	0.93	0.66	0.56	0.89
2022-02-05 05:15:49	1259	0.15	0.02	0.06	0.07	0.11	0.1	17.8	16.8	0.93	0.66	0.56	0.89
2022-02-05 05:15:59	1260	0.14	0.02	0.07	0.07	0.11	0.1	17.8	16.8	0.93	0.71	0.56	0.89
2022-02-05 05:16:19	1261	0.14	0.02	0.07	0.07	0.11	0.09	17.8	16.8	0.93	0.7	0.56	0.89
2022-02-05 05:16:49	1262	0.14	0.02	0.07	0.07	0.11	0.09	17.8	16.8	0.93	0.7	0.56	0.89
2022-02-05 05:16:49	1263	0.14	0.02	0.07	0.07	0.11	0.09	17.8	16.8	0.93	0.7	0.56	0.89
2022-02-05 05:16:59	1264	0.14	0.02	0.07	0.07	0.11	0.1	17.8	16.8	0.93	0.72	0.56	0.89
2022-02-05 05:17:20	1265	0.14	0.02	0.07	0.07	0.11	0.09	17.8	16.8	0.93	0.72	0.56	0.89
2022-02-05 05:17:50	1266	0.14	0.02	0.06	0.07	0.11	0.1	17.8	16.8	0.93	0.72	0.56	0.89
2022-02-05 05:17:50	1267	0.14	0.02	0.06	0.07	0.11	0.1	17.8	16.8	0.93	0.72	0.56	0.89
2022-02-05 05:18:00	1268	0.15	0.02	0.06	0.07	0.11	0.1	17.8	16.8	0.93	0.72	0.56	0.89
2022-02-05 05:18:20	1269	0.14	0.02	0.06	0.07	0.11	0.1	17.8	16.8	0.93	0.66	0.56	0.89
2022-02-05 05:18:50	1270	0.15	0.02	0.07	0.07	0.11	0.1	17.8	16.8	0.93	0.71	0.56	0.89
2022-02-05 05:18:50	1271	0.15	0.02	0.07	0.07	0.11	0.1	17.8	16.8	0.93	0.71	0.56	0.89
2022-02-05 05:19:01	1272	0.15	0.02	0.07	0.07	0.11	0.1	17.8	16.8	0.93	0.71	0.56	0.89
2022-02-05 05:19:21	1273	0.15	0.02	0.07	0.07	0.11	0.09	17.8	16.8	0.93	0.76	0.56	0.89
2022-02-05 05:19:51	1274	0.14	0.02	0.07	0.07	0.11	0.09	17.8	16.8	0.93	0.64	0.56	0.89
2022-02-05 05:19:51	1275	0.14	0.02	0.07	0.07	0.11	0.09	17.8	16.8	0.93	0.64	0.56	0.89
2022-02-05 05:20:01	1276	0.15	0.02	0.07	0.07	0.11	0.1	17.8	16.8	0.93	0.73	0.56	0.89
2022-02-05 05:20:21	1277	0.15	0.02	0.07	0.07	0.11	0.1	17.8	16.8	0.88	0.73	0.56	0.89
2022-02-05 05:20:52	1278	0.15	0.02	0.07	0.07	0.11	0.09	17.8	16.8	0.88	0.74	0.56	0.89
2022-02-05 05:20:52	1279	0.15	0.02	0.07	0.07	0.11	0.09	17.8	16.8	0.88	0.74	0.56	0.89
2022-02-05 05:21:02	1280	0.15	0.02	0.07	0.07	0.11	0.1	17.8	16.8	0.88	0.79	0.56	0.89
2022-02-05 05:21:22	1281	0.14	0.02	0.07	0.07	0.11	0.1	17.8	16.8	0.88	0.77	0.56	0.89
2022-02-05 05:21:52	1282	0.14	0.02	0.07	0.07	0.11	0.09	17.8	16.8	0.93	0.72	0.56	0.89
2022-02-05 05:21:52	1283	0.14	0.02	0.07	0.07	0.11	0.09	17.8	16.8	0.93	0.72	0.56	0.89
2022-02-05 05:22:03	1284	0.14	0.02	0.07	0.07	0.11	0.1	17.8	16.8	0.93	0.72	0.56	0.89
2022-02-05 05:22:23	1285	0.14	0.02	0.07	0.07	0.11	0.1	17.8	16.8	0.93	0.66	0.56	0.89
2022-02-05 05:22:53	1286	0.13	0.02	0.06	0.07	0.11	0.1	17.8	16.8	0.98	0.52	0.56	0.89
2022-02-05 05:22:53	1287	0.13	0.02	0.06	0.07	0.11	0.1	17.8	16.8	0.98	0.52	0.56	0.89
2022-02-05 05:23:03	1288	0.13	0.02	0.05	0.07	0.11	0.1	17.8	16.8	0.98	0.59	0.56	0.89
2022-02-05 05:23:23	1289	0.13	0.02	0.05	0.07	0.11	0.1	17.8	16.8	0.93	0.39	0.56	0.89
2022-02-05 05:23:54	1290	0.14	0.02	0.05	0.06	0.11	0.1	17.8	16.8	0.93	0.58	0.56	0.89
2022-02-05 05:23:54	1291	0.14	0.02	0.05	0.06	0.11	0.1	17.8	16.8	0.93	0.58	0.56	0.89
2022-02-05 05:24:04	1292	0.14	0.02	0.04	0.06	0.11	0.1	17.8	16.8	0.93	0.64	0.56	0.89
2022-02-05 05:24:24	1293	0.14	0.02	0.04	0.06	0.11	0.1	17.8	16.8	0.93	0.41	0.56	0.89
2022-02-05 05:24:54	1294	0.13	0.02	0.04	0.07	0.11	0.1	17.8	16.8	0.98	0.52	0.56	0.89
2022-02-05 05:24:54	1295	0.13	0.02	0.04	0.07	0.11	0.1	17.8	16.8	0.98	0.52	0.56	0.89
2022-02-05 05:25:04	1296	0.13	0.02	0.05	0.07	0.11	0.1	17.8	16.8	0.98	0.6	0.56	0.89
2022-02-05 05:25:25	1297	0.14	0.02	0.05	0.07	0.11	0.1	17.8	16.8	0.93	0.78	0.56	0.89
2022-02-05 05:25:35	1298	0.14	0.02	0.06	0.07	0.11	0.1	17.8	16.8	0.93	0.73	0.56	0.89
2022-02-05 05:25:35	1299	0.14	0.02	0.06	0.07	0.11	0.1	17.8	16.8	0.93	0.73	0.56	0.89
2022-02-05 05:26:05	1300	0.14	0.02	0.06	0.07	0.11	0.1	17.8	16.8	0.93	0.78	0.56	0.89
2022-02-05 05:26:25	1301	0.14	0.02	0.06	0.06	0.11	0.1	17.8	16.8	0.93	0.8	0.56	0.89
2022-02-05 05:26:35	1302	0.14	0.02	0.06	0.06	0.11	0.1	17.8	16.8	0.93	0.68	0.56	0.89
2022-02-05 05:26:35	1303	0.14	0.02	0.06	0.06	0.11	0.1	17.8	16.8	0.93	0.68	0.56	0.89
2022-02-05 05:27:06	1304	0.14	0.02	0.06	0.07	0.11	0.1	17.8	16.8	0.93	0.74	0.56	0.89
2022-02-05 05:27:26	1305	0.14	0.02	0.07	0.07	0.11	0.1	17.8	16.8	0.93	0.67	0.56	0.89
2022-02-05 05:27:36	1306	0.14	0.02	0.06	0.07	0.11	0.1	17.8	16.8	0.93	0.67	0.56	0.89
2022-02-05 05:27:36	1307	0.14	0.02	0.06	0.07	0.11	0.1	17.8	16.8	0.93	0.67	0.56	0.89
2022-02-05 05:28:06	1308	0.14	0.02	0.07	0.06	0.11	0.1	17.8	16.8	0.88	0.72	0.56	0.89
2022-02-05 05:28:27	1309	0.15	0.02	0.07	0.06	0.11	0.1	17.8	16.8	0.93	0.8	0.56	0.89
2022-02-05 05:28:37	1310	0.15	0.02	0.07	0.07	0.11	0.1	17.8	16.8	0.93	0.74	0.56	0.89
2022-02-05 05:28:37	1311	0.15	0.02	0.07	0.07	0.11	0.1	17.8	16.8	0.93	0.74	0.56	0.89
2022-02-05 05:29:07	1312	0.15	0.02	0.07	0.07	0.11	0.1	17.8	16.8	0.93	0.75	0.56	0.89
2022-02-05 05:29:27	1313	0.14	0.02	0.07	0.07	0.11	0.1	17.8	16.8	0.88	0.8	0.56	0.89
2022-02-05 05:29:37	1314	0.14	0.02	0.07	0.07	0.11	0.1	17.8	16.8	0.88	0.74	0.56	0.89
2022-02-05 05:29:37	1315	0.14	0.02	0.07	0.07	0.11	0.1	17.8	16.8	0.88	0.74	0.56	0.89
2022-02-05 05:30:08	1316	0.14	0.02	0.07	0.07	0.11	0.1	17.8	16.8	0.88	0.73	0.56	0.89
2022-02-05 05:30:28	1317	0.14	0.02	0.07	0.07	0.11	0.1	17.8	16.8	0.93	0.75	0.56	0.89
2022-02-05 05:30:38	1318	0.14	0.02	0.07	0.08	0.11	0.1	17.8	16.8	0.93	0.75	0.56	0.89
2022-02-05 05:30:38	1319	0.14	0.02	0.07	0.08	0.11	0.1	17.8	16.8	0.93	0.75	0.56	0.89
2022-02-05 05:31:08	1320	0.15	0.02	0.07	0.08	0.11	0.1	17.8	16.8	0.88	0.8	0.56	0.89
2022-02-05 05:31:28	1321	0.15	0.02	0.07	0.08	0.11	0.1	17.8	16.8	0.88	0.8	0.56	0.89
2022-02-05 05:31:39	1322	0.14	0.02	0.07	0.08	0.11	0.1	17.8	16.8	0.88	0.8	0.56	0.89
2022-02-05 05:31:39	1323	0.14	0.02	0.07	0.08	0.11	0.1	17.8	16.8	0.88	0.8	0.56	0.89
2022-02-05 05:32:09	1324	0.14	0.02	0.07	0.07	0.11	0.1	17.8	16.8	0.93	0.8	0.56	0.89
2022-02-05 05:32:19	1325	0.14	0.02	0.07	0.07	0.11	0.1	17.8	16.8	0.93	0.69	0.56	0.89
2022-02-05 05:32:39	1326	0.14	0.02	0.07	0.07	0.11	0.1	17.8	16.8	0.93	0.62	0.56	0.89
2022-02-05 05:32:39	1327	0.14	0.02	0.07	0.07	0.11	0.1	17.8	16.8	0.93	0.62	0.56	0.89
2022-02-05 05:33:10	1328	0.14	0.02	0.07	0.07	0.11	0.1	17.8	16.8	0.93	0.73	0.56	0.89
2022-02-05 05:33:20	1329	0.14	0.02	0.07	0.08	0.11	0.1	17.8	16.8	0.93	0.73	0.56	0.89
2022-02-05 05:33:40	1330	0.14	0.02	0.07	0.08	0.11	0.1	17.8	16.8	0.93	0.68	0.56	0.89
2022-02-05 05:33:40	1331	0.14	0.02	0.07	0.08	0.11	0.1	17.8	16.8	0.93	0.68	0.56	0.89
2022-02-05 05:34:10	1332	0.14	0.02	0.07	0.08	0.11	0.1	17.8	16.8	0.93	0.63	0.56	0.89
2022-02-05 05:34:20	1333	0.15	0.02	0.07	0.07	0.11	0.1	17.8	16.8	0.93	0.69	0.56	0.89
2022-02-05 05:34:41	1334	0.14	0.02	0.07	0.08	0.11	0.1	17.8	16.8	0.93	0.74	0.56	0.89
2022-02-05 05:34:41	1335	0.14	0.02	0.07	0.08	0.11	0.1	17.8	16.8	0.93	0.74	0.56	0.89
2022-02-05 05:35:11	1336	0.15	0.02	0.07	0.08	0.11	0.1	17.8	16.8	0.93	0.66	0.56	0.89
2022-02-05 05:35:21	1337	0.15	0.02	0.07	0.08	0.11	0.1	17.8	16.8	0.93	0.76	0.56	0.89
2022-02-05 05:35:41	1338	0.14	0.02	0.07	0.08	0.11	0.1	17.8	16.8	0.93	0.71	0.56	0.89
2022-02-05 05:35:41	1339	0.14	0.02	0.07	0.08	0.11	0.1	17.8	16.8	0.93	0.71	0.56	0.89
2022-02-05 05:36:11	1340	0.14	0.02	0.07	0.07	0.11	0.1	17.8	16.8	0.93	0.74	0.56	0.89
2022-02-05 05:36:22	1341	0.14	0.02	0.07	0.07	0.11	0.1	17.8	16.8	0.93	0.74	0.56	0.89
2022-02-05 05:36:42	1342	0.15	0.02	0.07	0.07	0.11	0.1	17.8	16.8	0.93	0.71	0.56	0.89
2022-02-05 05:36:42	1343	0.15	0.02	0.07	0.07	0.11	0.1	17.8	16.8	0.93	0.71	0.56	0.89
2022-02-05 05:37:12	1344	0.14	0.02	0.07	0.07	0.11	0.1	17.8	16.8	0.88	0.7	0.56	0.89
2022-02-05 05:37:22	1345	0.14	0.02	0.07	0.07	0.11	0.1	17.8	16.8	0.88	0.61	0.56	0.89
2022-02-05 05:37:42	1346	0.15	0.02	0.07	0.08	0.11	0.1	17.8	16.8	0.88	0.69	0.56	0.89
2022-02-05 05:37:42	1347	0.15	0.02	0.07	0.08	0.11	0.1	17.8	16.8	0.88	0.69	0.56	0.89
2022-02-05 05:38:13	1348	0.14	0.02	0.07	0.08	0.11	0.1	17.8	16.8	0.88	0.63	0.56	0.89
2022-02-05 05:38:23	1349	0.14	0.02	0.07	0.08	0.11	0.1	17.8	16.8	0.88	0.63	0.56	0.89
2022-02-05 05:38:43	1350	0.14	0.02	0.07	0.07	0.11	0.1	17.8	16.8	0.88	0.74	0.56	0.89
2022-02-05 05:38:43	1351	0.14	0.02	0.07	0.07	0.11	0.1	17.8	16.8	0.88	0.74	0.56	0.89
2022-02-05 05:39:13	1352	0.14	0.02	0.07	0.07	0.11	0.1	17.8	16.8	0.93	0.69	0.56	0.89
2022-02-05 05:39:23	1353	0.14	0.02	0.07	0.08	0.11	0.1	17.8	16.8	0.93	0.7	0.56	0.89
2022-02-05 05:39:44	1354	0.14	0.02	0.07	0.08	0.11	0.1	17.8	16.8	0.93	0.81	0.56	0.89
2022-02-05 05:39:44	1355	0.14	0.02	0.07	0.08	0.11	0.1	17.8	16.8	0.93	0.81	0.56	0.89
2022-02-05 05:40:14	1356	0.14	0.02	0.07	0.07	0.11	0.1	17.8	16.8	0.93	0.82	0.56	0.89
2022-02-05 05:40:24	1357	0.14	0.02	0.07	0.07	0.11	0.1	17.8	16.8	0.93	0.82	0.56	0.89
2022-02-05 05:40:44	1358	0.14	0.02	0.07	0.07	0.11	0.1	17.8	16.8	0.93	0.85	0.56	0.89
2022-02-05 05:40:44	1359	0.14	0.02	0.07	0.07	0.11	0.1	17.8	16.8	0.93	0.85	0.56	0.89
2022-02-05 05:41:15	1360	0.14	0.02	0.07	0.07	0.11	0.1	17.8	16.8	0.93	0.77	0.56	0.89
2022-02-05 05:41:25	1361	0.14	0.02	0.07	0.08	0.11	0.1	17.8	16.8	0.93	0.72	0.56	0.89
2022-02-05 05:41:45	1362	0.14	0.02	0.07	0.07	0.11	0.1	17.8	16.8	0.93	0.79	0.56	0.89
2022-02-05 05:41:45	1363	0.14	0.02	0.07	0.07	0.11	0.1	17.8	16.8	0.93	0.79	0.56	0.89
2022-02-05 05:42:15	1364	0.14	0.02	0.07	0.07	0.11	0.1	17.8	16.8	0.93	0.79	0.56	0.89
2022-02-05 05:42:25	1365	0.14	0.02	0.07	0.07	0.11	0.1	17.8	16.8	0.93	0.69	0.56	0.89
2022-02-05 05:42:46	1366	0.14	0.02	0.07	0.07	0.11	0.1	17.8	16.8	0.93	0.76	0.56	0.89
2022-02-05 05:42:46	1367	0.14	0.02	0.07	0.07	0.11	0.1	17.8	16.8	0.93	0.76	0.56	0.89
2022-02-05 05:43:16	1368	0.14	0.02	0.08	0.07	0.11	0.1	17.8	16.8	0.93	0.87	0.56	0.89
2022-02-05 05:43:26	1369	0.14	0.02	0.08	0.07	0.11	0.1	17.8	16.8	0.93	0.68	0.56	0.89
2022-02-05 05:43:46	1370	0.14	0.02	0.07	0.07	0.11	0.1	17.8	16.8	0.93	0.79	0.56	0.89
2022-02-05 05:43:46	1371	0.14	0.02	0.07	0.07	0.11	0.1	17.8	16.8	0.93	0.79	0.56	0.89
2022-02-05 05:44:17	1372	0.14	0.02	0.07	0.08	0.11	0.1	17.8	16.8	0.93	0.8	0.56	0.89
2022-02-05 05:44:27	1373	0.14	0.02	0.07	0.07	0.11	0.1	17.8	16.8	0.93	0.75	0.56	0.89
2022-02-05 05:44:47	1374	0.14	0.02	0.07	0.08	0.11	0.1	17.8	16.8	0.93	0.75	0.56	0.89
2022-02-05 05:44:47	1375	0.14	0.02	0.07	0.08	0.11	0.1	17.8	16.8	0.93	0.75	0.56	0.89
2022-02-05 05:45:17	1376	0.14	0.02	0.07	0.07	0.11	0.1	17.8	16.8	0.93	0.7	0.56	0.89
2022-02-05 05:45:27	1377	0.14	0.02	0.07	0.08	0.11	0.1	17.8	16.8	0.93	0.77	0.56	0.89
2022-02-05 05:45:48	1378	0.15	0.02	0.07	0.08	0.11	0.1	17.8	16.8	0.93	0.72	0.56	0.89
2022-02-05 05:45:48	1379	0.15	0.02	0.07	0.08	0.11	0.1	17.8	16.8	0.93	0.72	0.56	0.89
2022-02-05 05:46:18	1380	0.15	0.02	0.07	0.08	0.11	0.1	17.8	16.8	0.93	0.71	0.56	0.89
2022-02-05 05:46:28	1381	0.14	0.02	0.07	0.08	0.11	0.1	17.8	16.8	0.93	0.76	0.56	0.89
2022-02-05 05:46:48	1382	0.14	0.02	0.07	0.07	0.11	0.1	17.8	16.8	0.93	0.82	0.56	0.89
2022-02-05 05:46:48	1383	0.14	0.02	0.07	0.07	0.11	0.1	17.8	16.8	0.93	0.82	0.56	0.89
2022-02-05 05:47:19	1384	0.14	0.02	0.07	0.07	0.12	0.1	17.8	16.8	0.93	0.78	0.56	0.89
2022-02-05 05:47:29	1385	0.14	0.02	0.07	0.07	0.12	0.1	17.8	16.8	0.93	0.78	0.56	0.89
2022-02-05 05:47:49	1386	0.14	0.02	0.07	0.08	0.11	0.1	17.8	16.8	0.93	0.77	0.56	0.89
2022-02-05 05:47:49	1387	0.14	0.02	0.07	0.08	0.11	0.1	17.8	16.8	0.93	0.77	0.56	0.89
2022-02-05 05:48:19	1388	0.14	0.02	0.07	0.08	0.12	0.11	17.3	16.8	0.93	0.76	0.56	0.89
2022-02-05 05:48:29	1389	0.14	0.02	0.07	0.08	0.11	0.1	17.3	16.8	0.93	0.76	0.56	0.89
2022-02-05 05:48:49	1390	0.14	0.02	0.07	0.08	0.11	0.1	17.3	16.8	0.93	0.76	0.56	0.89
2022-02-05 05:48:49	1391	0.14	0.02	0.07	0.08	0.11	0.1	17.3	16.8	0.93	0.76	0.56	0.89
2022-02-05 05:49:20	1392	0.14	0.02	0.07	0.08	0.11	0.11	17.3	16.8	0.93	0.76	0.56	0.89
2022-02-05 05:49:30	1393	0.14	0.02	0.07	0.08	0.11	0.1	17.3	16.8	0.93	0.76	0.56	0.89
2022-02-05 05:49:50	1394	0.14	0.02	0.07	0.08	0.11	0.1	17.3	16.8	0.93	0.76	0.56	0.89
2022-02-05 05:49:50	1395	0.14	0.02	0.07	0.08	0.11	0.1	17.3	16.8	0.93	0.76	0.56	0.89
2022-02-05 05:50:10	1396	0.14	0.02	0.07	0.08	0.11	0.1	17.3	16.8	0.88	0.71	0.56	0.89
2022-02-05 05:50:31	1397	0.14	0.02	0.07	0.08	0.11	0.1	17.3	16.8	0.88	0.76	0.56	0.89
2022-02-05 05:50:41	1398	0.14	0.02	0.07	0.08	0.11	0.1	17.3	16.8	0.88	0.76	0.56	0.89
2022-02-05 05:50:41	1399	0.14	0.02	0.07	0.08	0.11	0.1	17.3	16.8	0.88	0.76	0.56	0.89
2022-02-05 05:51:11	1400	0.14	0.02	0.07	0.08	0.11	0.1	17.3	16.8	0.88	0.74	0.56	0.89
2022-02-05 05:51:31	1401	0.14	0.02	0.07	0.08	0.11	0.1	17.3	16.8	0.93	0.74	0.56	0.89
2022-02-05 05:51:41	1402	0.14	0.02	0.07	0.07	0.11	0.1	17.3	16.8	0.93	0.74	0.56	0.89
2022-02-05 05:51:41	1403	0.14	0.02	0.07	0.07	0.11	0.1	17.3	16.8	0.93	0.74	0.56	0.89
2022-02-05 05:52:12	1404	0.13	0.02	0.07	0.07	0.11	0.1	17.3	16.8	0.93	0.79	0.56	0.89
2022-02-05 05:52:32	1405	0.14	0.02	0.07	0.07	0.12	0.1	17.3	16.8	0.93	0.73	0.56	0.89
2022-02-05 05:52:42	1406	0.13	0.02	0.07	0.07	0.12	0.1	17.3	16.8	0.93	0.68	0.56	0.89
2022-02-05 05:52:42	1407	0.13	0.02	0.07	0.07	0.12	0.1	17.3	16.8	0.93	0.68	0.56	0.89
2022-02-05 05:53:12	1408	0.13	0.02	0.07	0.07	0.11	0.1	17.3	16.8	1.02	0.75	0.56	0.89
2022-02-05 05:53:32	1409	0.13	0.02	0.07	0.08	0.11	0.1	17.3	16.8	0.92	0.7	0.56	0.89
2022-02-05 05:53:43	1410	0.13	0.02	0.07	0.08	0.11	0.1	17.3	16.8	0.92	0.7	0.56	0.89
2022-02-05 05:53:43	1411	0.13	0.02	0.07	0.08	0.11	0.1	17.3	16.8	0.92	0.7	0.56	0.89
2022-02-05 05:54:03	1412	0.14	0.02	0.07	0.08	0.11	0.1	17.3	16.8	0.92	0.7	0.56	0.89
2022-02-05 05:54:33	1413	0.14	0.02	0.07	0.08	0.11	0.1	17.3	16.8	0.87	0.76	0.56	0.89
2022-02-05 05:54:33	1414	0.14	0.02	0.07	0.08	0.11	0.1	17.3	16.8	0.87	0.76	0.56	0.89
2022-02-05 05:54:43	1415	0.14	0.02	0.07	0.08	0.11	0.1	17.3	16.8	0.87	0.76	0.56	0.89
2022-02-05 05:55:03	1416	0.14	0.02	0.07	0.07	0.11	0.1	17.3	16.8	0.87	0.76	0.56	0.89
2022-02-05 05:55:34	1417	0.14	0.02	0.07	0.07	0.11	0.1	17.3	16.8	0.87	0.73	0.56	0.89
2022-02-05 05:55:34	1418	0.14	0.02	0.07	0.07	0.11	0.1	17.3	16.8	0.87	0.73	0.56	0.89
2022-02-05 05:55:44	1419	0.15	0.02	0.07	0.07	0.11	0.1	17.3	16.8	0.87	0.79	0.56	0.89
2022-02-05 05:56:04	1420	0.15	0.02	0.07	0.07	0.11	0.1	17.3	16.8	0.87	0.74	0.56	0.89
2022-02-05 05:56:34	1421	0.14	0.02	0.07	0.08	0.12	0.1	17.3	16.8	0.87	0.78	0.56	0.89
2022-02-05 05:56:34	1422	0.14	0.02	0.07	0.08	0.12	0.1	17.3	16.8	0.87	0.78	0.56	0.89
2022-02-05 05:56:44	1423	0.14	0.02	0.07	0.08	0.11	0.1	17.3	16.8	0.87	0.78	0.56	0.89
2022-02-05 05:57:05	1424	0.14	0.02	0.07	0.07	0.11	0.1	17.3	16.8	0.87	0.73	0.56	0.89
2022-02-05 05:57:35	1425	0.14	0.02	0.07	0.07	0.11	0.1	17.3	16.8	0.87	0.74	0.56	0.89
2022-02-05 05:57:35	1426	0.14	0.02	0.07	0.07	0.11	0.1	17.3	16.8	0.87	0.74	0.56	0.89
2022-02-05 05:57:45	1427	0.14	0.02	0.07	0.08	0.12	0.1	17.3	16.8	0.87	0.74	0.56	0.89
2022-02-05 05:58:05	1428	0.14	0.02	0.07	0.07	0.12	0.1	17.3	16.8	0.87	0.74	0.56	0.89
2022-02-05 05:58:36	1429	0.14	0.02	0.07	0.08	0.11	0.1	17.3	16.8	0.92	0.74	0.56	0.89
2022-02-05 05:58:36	1430	0.14	0.02	0.07	0.08	0.11	0.1	17.3	16.8	0.92	0.74	0.56	0.89
2022-02-05 05:58:46	1431	0.15	0.02	0.07	0.07	0.11	0.1	17.3	16.8	0.92	0.8	0.56	0.89
2022-02-05 05:59:06	1432	0.15	0.02	0.07	0.07	0.11	0.1	17.3	16.8	0.92	0.79	0.56	0.89
2022-02-05 05:59:36	1433	0.15	0.02	0.07	0.07	0.11	0.1	17.3	16.8	0.92	0.74	0.56	0.89
2022-02-05 05:59:36	1434	0.15	0.02	0.07	0.07	0.11	0.1	17.3	16.8	0.92	0.74	0.56	0.89
2022-02-05 05:59:46	1435	0.15	0.02	0.07	0.07	0.12	0.1	17.3	16.8	0.92	0.74	0.56	0.89
2022-02-05 06:00:07	1436	0.15	0.02	0.07	0.07	0.11	0.1	17.3	16.8	0.92	0.79	0.56	0.89
2022-02-05 06:00:37	1437	0.15	0.02	0.07	0.07	0.11	0.1	17.3	16.8	0.92	0.72	0.56	0.89
2022-02-05 06:00:37	1438	0.15	0.02	0.07	0.07	0.11	0.1	17.3	16.8	0.92	0.72	0.56	0.89
2022-02-05 06:00:47	1439	0.15	0.02	0.07	0.07	0.11	0.1	17.3	16.8	0.92	0.72	0.56	0.89
2022-02-05 06:01:07	1440	0.15	0.02	0.07	0.07	0.11	0.1	17.3	16.8	0.92	0.72	0.56	0.89
2022-02-05 06:01:38	1441	0.16	0.02	0.07	0.07	0.11	0.1	17.3	16.8	0.92	0.74	0.56	0.89
2022-02-05 06:01:38	1442	0.16	0.02	0.07	0.07	0.11	0.1	17.3	16.8	0.92	0.74	0.56	0.89
2022-02-05 06:01:48	1443	0.16	0.02	0.07	0.07	0.11	0.1	17.3	16.8	0.92	0.68	0.56	0.89
2022-02-05 06:02:08	1444	0.15	0.02	0.07	0.07	0.11	0.1	17.3	16.8	1.04	0.8	0.56	0.89
2022-02-05 06:02:38	1445	0.14	0.02	0.07	0.07	0.11	0.1	17.3	16.8	1.03	0.72	0.56	0.89
2022-02-05 06:02:38	1446	0.14	0.02	0.07	0.07	0.11	0.1	17.3	16.8	1.03	0.72	0.56	0.89
2022-02-05 06:02:48	1447	0.14	0.02	0.07	0.08	0.11	0.1	17.3	16.8	0.98	0.72	0.56	0.89
2022-02-05 06:03:09	1448	0.14	0.02	0.07	0.07	0.11	0.1	17.3	16.8	1.05	0.72	0.56	0.89
2022-02-05 06:03:39	1449	0.13	0.02	0.07	0.08	0.11	0.1	17.3	16.8	0.9	0.79	0.56	0.89
2022-02-05 06:03:39	1450	0.13	0.02	0.07	0.08	0.11	0.1	17.3	16.8	0.9	0.79	0.56	0.89
2022-02-05 06:03:49	1451	0.13	0.02	0.07	0.08	0.11	0.1	17.3	16.8	0.96	0.79	0.56	0.89
2022-02-05 06:04:09	1452	0.13	0.02	0.07	0.08	0.11	0.1	17.3	16.8	0.96	0.72	0.56	0.89
2022-02-05 06:04:40	1453	0.13	0.02	0.07	0.07	0.11	0.1	17.3	16.8	1.02	0.78	0.56	0.89
2022-02-05 06:04:40	1454	0.13	0.02	0.07	0.07	0.11	0.1	17.3	16.8	1.02	0.78	0.56	0.89
2022-02-05 06:04:50	1455	0.12	0.02	0.07	0.07	0.11	0.1	17.3	16.8	0.97	0.72	0.56	0.89
2022-02-05 06:05:10	1456	0.13	0.02	0.07	0.07	0.11	0.1	17.3	16.8	1.05	0.73	0.56	0.89
2022-02-05 06:05:40	1457	0.13	0.02	0.07	0.07	0.11	0.1	17.3	16.8	1.02	0.73	0.56	0.89
2022-02-05 06:05:40	1458	0.13	0.02	0.07	0.07	0.11	0.1	17.3	16.8	1.02	0.73	0.56	0.89
2022-02-05 06:05:50	1459	0.13	0.02	0.07	0.07	0.11	0.1	17.3	16.8	1.02	0.73	0.56	0.89
2022-02-05 06:06:10	1460	0.14	0.02	0.07	0.07	0.11	0.1	17.3	16.8	0.98	0.73	0.56	0.89
2022-02-05 06:06:41	1461	0.14	0.02	0.06	0.07	0.11	0.1	17.3	16.8	0.92	0.71	0.56	0.89
2022-02-05 06:06:41	1462	0.14	0.02	0.06	0.07	0.11	0.1	17.3	16.8	0.92	0.71	0.56	0.89
2022-02-05 06:06:51	1463	0.14	0.02	0.07	0.07	0.11	0.1	17.3	16.8	0.97	0.77	0.56	0.89
2022-02-05 06:07:11	1464	0.15	0.02	0.07	0.07	0.11	0.1	16.8	16.8	1.02	0.72	0.56	0.89
2022-02-05 06:07:41	1465	0.16	0.02	0.07	0.07	0.11	0.1	16.8	16.8	0.96	0.72	0.56	0.89
2022-02-05 06:07:41	1466	0.16	0.02	0.07	0.07	0.11	0.1	16.8	16.8	0.96	0.72	0.56	0.89
2022-02-05 06:07:52	1467	0.16	0.02	0.07	0.07	0.11	0.1	16.8	16.8	0.96	0.72	0.56	0.89
2022-02-05 06:08:12	1468	0.16	0.02	0.07	0.07	0.11	0.1	16.8	16.8	0.96	0.78	0.56	0.89
2022-02-05 06:08:42	1469	0.15	0.02	0.07	0.07	0.11	0.1	16.8	16.8	0.91	0.78	0.56	0.89
2022-02-05 06:08:42	1470	0.15	0.02	0.07	0.07	0.11	0.1	16.8	16.8	0.91	0.78	0.56	0.89
2022-02-05 06:08:52	1471	0.15	0.02	0.06	0.07	0.11	0.1	16.8	16.8	0.91	0.78	0.56	0.89
2022-02-05 06:09:02	1472	0.15	0.02	0.07	0.07	0.11	0.1	16.8	16.8	0.91	0.78	0.56	0.89
2022-02-05 06:09:33	1473	0.15	0.02	0.07	0.08	0.11	0.1	16.8	16.8	0.91	0.8	0.56	0.89
2022-02-05 06:09:33	1474	0.15	0.02	0.07	0.08	0.11	0.1	16.8	16.8	0.91	0.8	0.56	0.89
2022-02-05 06:09:53	1475	0.14	0.02	0.07	0.09	0.11	0.1	16.8	16.8	0.91	0.8	0.56	0.89
2022-02-05 06:10:03	1476	0.14	0.02	0.07	0.1	0.11	0.1	16.8	16.8	0.91	0.75	0.56	0.89
2022-02-05 06:10:33	1477	0.15	0.02	0.07	0.09	0.11	0.1	16.8	16.8	0.91	0.75	0.56	0.89
2022-02-05 06:10:33	1478	0.15	0.02	0.07	0.09	0.11	0.1	16.8	16.8	0.91	0.75	0.56	0.89
2022-02-05 06:10:53	1479	0.15	0.02	0.07	0.09	0.11	0.09	16.8	16.8	0.91	0.75	0.56	0.89
2022-02-05 06:11:04	1480	0.15	0.02	0.07	0.09	0.11	0.09	16.8	16.8	0.91	0.69	0.56	0.89
2022-02-05 06:11:34	1481	0.14	0.02	0.07	0.08	0.11	0.1	16.8	16.8	0.91	0.75	0.56	0.89
2022-02-05 06:11:34	1482	0.14	0.02	0.07	0.08	0.11	0.1	16.8	16.8	0.91	0.75	0.56	0.89
2022-02-05 06:11:54	1483	0.15	0.02	0.07	0.08	0.11	0.1	16.8	16.8	0.91	0.75	0.56	0.89
2022-02-05 06:12:04	1484	0.15	0.02	0.07	0.08	0.11	0.1	16.8	16.8	0.91	0.75	0.56	0.89
2022-02-05 06:12:34	1485	0.14	0.02	0.07	0.07	0.11	0.1	16.8	16.8	0.91	0.8	0.56	0.89
2022-02-05 06:12:34	1486	0.14	0.02	0.07	0.07	0.11	0.1	16.8	16.8	0.91	0.8	0.56	0.89
2022-02-05 06:12:55	1487	0.15	0.02	0.07	0.08	0.11	0.1	16.8	16.8	0.91	0.75	0.56	0.89
2022-02-05 06:13:05	1488	0.15	0.02	0.07	0.08	0.11	0.1	16.8	16.8	0.91	0.68	0.56	0.89
2022-02-05 06:13:35	1489	0.15	0.02	0.07	0.08	0.11	0.1	16.8	16.8	0.91	0.77	0.56	0.89
2022-02-05 06:13:35	1490	0.15	0.02	0.07	0.08	0.11	0.1	16.8	16.8	0.91	0.77	0.56	0.89
2022-02-05 06:13:55	1491	0.15	0.02	0.07	0.08	0.11	0.1	16.8	16.8	0.91	0.77	0.56	0.89
2022-02-05 06:14:05	1492	0.15	0.02	0.07	0.08	0.11	0.1	16.8	16.8	0.91	0.77	0.56	0.89
2022-02-05 06:14:36	1493	0.15	0.02	0.07	0.08	0.11	0.09	16.8	16.8	0.91	0.76	0.56	0.89
2022-02-05 06:14:36	1494	0.15	0.02	0.07	0.08	0.11	0.09	16.8	16.8	0.91	0.76	0.56	0.89
2022-02-05 06:14:56	1495	0.14	0.02	0.07	0.08	0.11	0.1	16.8	16.8	0.91	0.81	0.56	0.89
2022-02-05 06:15:06	1496	0.14	0.02	0.07	0.08	0.11	0.09	16.8	16.8	0.91	0.81	0.56	0.89
2022-02-05 06:15:36	1497	0.15	0.02	0.07	0.09	0.11	0.1	16.8	16.8	0.91	0.75	0.56	0.89
2022-02-05 06:15:36	1498	0.15	0.02	0.07	0.09	0.11	0.1	16.8	16.8	0.91	0.75	0.56	0.89
2022-02-05 06:15:57	1499	0.14	0.02	0.07	0.08	0.11	0.1	16.8	16.8	0.91	0.75	0.56	0.89
2022-02-05 06:16:07	1500	0.14	0.02	0.06	0.08	0.11	0.1	16.8	16.8	0.91	0.75	0.56	0.89
2022-02-05 06:16:27	1501	0.14	0.02	0.06	0.08	0.11	0.1	16.8	16.8	0.91	0.8	0.56	0.89
2022-02-05 06:16:27	1502	0.14	0.02	0.06	0.08	0.11	0.1	16.8	16.8	0.91	0.8	0.56	0.89
2022-02-05 06:16:57	1503	0.15	0.02	0.07	0.07	0.11	0.1	16.8	16.8	0.91	0.8	0.56	0.89
2022-02-05 06:17:07	1504	0.15	0.02	0.07	0.07	0.11	0.1	16.8	16.8	0.91	0.8	0.56	0.89
2022-02-05 06:17:28	1505	0.14	0.02	0.07	0.08	0.11	0.1	16.8	16.8	0.91	0.8	0.56	0.89
2022-02-05 06:17:28	1506	0.14	0.02	0.07	0.08	0.11	0.1	16.8	16.8	0.91	0.8	0.56	0.89
2022-02-05 06:17:58	1507	0.14	0.02	0.07	0.08	0.11	0.1	16.8	16.8	0.91	0.66	0.56	0.89
2022-02-05 06:18:08	1508	0.14	0.02	0.07	0.07	0.11	0.1	16.8	16.8	0.91	0.61	0.56	0.89
2022-02-05 06:18:28	1509	0.15	0.02	0.07	0.08	0.11	0.1	16.8	16.8	0.91	0.78	0.56	0.89
2022-02-05 06:18:28	1510	0.15	0.02	0.07	0.08	0.11	0.1	16.8	16.8	0.91	0.78	0.56	0.89
2022-02-05 06:18:59	1511	0.14	0.02	0.07	0.08	0.11	0.1	16.3	16.8	0.91	0.79	0.56	0.89
2022-02-05 06:19:09	1512	0.14	0.02	0.07	0.08	0.11	0.1	16.3	16.8	0.91	0.79	0.56	0.89
2022-02-05 06:19:29	1513	0.14	0.02	0.06	0.08	0.11	0.1	16.3	16.8	0.91	0.72	0.56	0.89
2022-02-05 06:19:29	1514	0.14	0.02	0.06	0.08	0.11	0.1	16.3	16.8	0.91	0.72	0.56	0.89
2022-02-05 06:19:59	1515	0.14	0.02	0.07	0.08	0.11	0.1	16.3	16.8	0.91	0.73	0.56	0.89
2022-02-05 06:20:09	1516	0.14	0.02	0.07	0.08	0.11	0.1	16.3	16.8	0.91	0.66	0.56	0.89
2022-02-05 06:20:29	1517	0.14	0.02	0.07	0.09	0.11	0.1	16.3	16.8	0.91	0.8	0.56	0.89
2022-02-05 06:20:29	1518	0.14	0.02	0.07	0.09	0.11	0.1	16.3	16.8	0.91	0.8	0.56	0.89
2022-02-05 06:21:00	1519	0.14	0.02	0.07	0.08	0.11	0.09	16.3	16.8	0.91	0.8	0.56	0.89
2022-02-05 06:21:10	1520	0.14	0.02	0.07	0.08	0.11	0.09	16.3	16.8	0.91	0.8	0.56	0.89
2022-02-05 06:21:30	1521	0.15	0.02	0.07	0.08	0.11	0.09	16.3	16.8	0.91	0.67	0.56	0.89
2022-02-05 06:21:30	1522	0.15	0.02	0.07	0.08	0.11	0.09	16.3	16.8	0.91	0.67	0.56	0.89
2022-02-05 06:22:00	1523	0.14	0.02	0.07	0.09	0.11	0.09	16.3	16.8	0.91	0.68	0.56	0.89
2022-02-05 06:22:11	1524	0.15	0.02	0.07	0.09	0.11	0.09	16.3	16.8	0.91	0.75	0.56	0.89
2022-02-05 06:22:31	1525	0.15	0.02	0.07	0.09	0.11	0.09	16.3	16.8	0.91	0.73	0.56	0.89
2022-02-05 06:22:31	1526	0.15	0.02	0.07	0.09	0.11	0.09	16.3	16.8	0.91	0.73	0.56	0.89
2022-02-05 06:23:01	1527	0.15	0.02	0.07	0.09	0.11	0.09	16.3	16.8	0.91	0.72	0.56	0.89
2022-02-05 06:23:11	1528	0.14	0.02	0.07	0.1	0.11	0.09	16.3	16.8	0.91	0.77	0.56	0.89
2022-02-05 06:23:31	1529	0.14	0.02	0.07	0.11	0.11	0.09	16.3	16.8	0.91	0.77	0.56	0.89
2022-02-05 06:23:31	1530	0.14	0.02	0.07	0.11	0.11	0.09	16.3	16.8	0.91	0.77	0.56	0.89
2022-02-05 06:24:02	1531	0.15	0.02	0.07	0.1	0.11	0.09	16.3	16.8	0.91	0.72	0.56	0.89
2022-02-05 06:24:12	1532	0.15	0.02	0.07	0.09	0.11	0.09	16.3	16.8	0.91	0.77	0.56	0.89
2022-02-05 06:24:32	1533	0.14	0.02	0.07	0.08	0.11	0.09	16.3	16.8	0.91	0.77	0.56	0.89
2022-02-05 06:24:32	1534	0.14	0.02	0.07	0.08	0.11	0.09	16.3	16.8	0.91	0.77	0.56	0.89
2022-02-05 06:25:02	1535	0.14	0.02	0.07	0.08	0.11	0.09	16.3	16.8	0.91	0.67	0.56	0.89
2022-02-05 06:25:12	1536	0.14	0.02	0.07	0.08	0.11	0.09	16.3	16.8	0.91	0.67	0.56	0.89
2022-02-05 06:25:33	1537	0.14	0.02	0.07	0.07	0.11	0.09	16.3	16.8	0.91	0.81	0.56	0.89
2022-02-05 06:25:33	1538	0.14	0.02	0.07	0.07	0.11	0.09	16.3	16.8	0.91	0.81	0.56	0.89
2022-02-05 06:26:03	1539	0.14	0.02	0.07	0.07	0.11	0.09	16.3	16.8	0.91	0.77	0.56	0.89
2022-02-05 06:26:13	1540	0.14	0.02	0.07	0.07	0.11	0.09	16.3	16.8	0.91	0.77	0.56	0.89
2022-02-05 06:26:33	1541	0.14	0.02	0.07	0.07	0.11	0.09	16.3	16.8	0.91	0.71	0.56	0.89
2022-02-05 06:26:33	1542	0.14	0.02	0.07	0.07	0.11	0.09	16.3	16.8	0.91	0.71	0.56	0.89
2022-02-05 06:27:04	1543	0.14	0.02	0.07	0.07	0.11	0.09	16.3	16.8	0.91	0.79	0.56	0.89
2022-02-05 06:27:14	1544	0.14	0.02	0.07	0.08	0.11	0.09	16.3	16.8	0.91	0.74	0.56	0.89
2022-02-05 06:27:34	1545	0.14	0.02	0.07	0.08	0.11	0.09	16.3	16.8	0.91	0.74	0.56	0.89
2022-02-05 06:27:34	1546	0.14	0.02	0.07	0.08	0.11	0.09	16.3	16.8	0.91	0.74	0.56	0.89
2022-02-05 06:27:54	1547	0.14	0.02	0.07	0.09	0.11	0.09	16.3	16.8	0.91	0.79	0.56	0.89
2022-02-05 06:28:14	1548	0.14	0.02	0.07	0.09	0.11	0.09	16.3	16.8	0.91	0.73	0.56	0.89
2022-02-05 06:28:24	1549	0.14	0.02	0.07	0.08	0.11	0.09	16.3	16.8	0.91	0.8	0.56	0.89
2022-02-05 06:28:24	1550	0.14	0.02	0.07	0.08	0.11	0.09	16.3	16.8	0.91	0.8	0.56	0.89
2022-02-05 06:28:55	1551	0.14	0.02	0.07	0.08	0.11	0.09	16.3	16.8	0.91	0.8	0.56	0.89
2022-02-05 06:29:15	1552	0.14	0.02	0.07	0.08	0.11	0.09	16.3	16.8	0.91	0.74	0.56	0.89
2022-02-05 06:29:25	1553	0.14	0.02	0.07	0.08	0.11	0.09	16.3	16.8	0.91	0.68	0.56	0.89
2022-02-05 06:29:25	1554	0.14	0.02	0.07	0.08	0.11	0.09	16.3	16.8	0.91	0.68	0.56	0.89
2022-02-05 06:29:55	1555	0.14	0.02	0.07	0.08	0.11	0.09	16.3	16.8	0.91	0.72	0.56	0.89
2022-02-05 06:30:16	1556	0.14	0.02	0.07	0.08	0.11	0.09	16.3	16.8	0.91	0.72	0.56	0.89
2022-02-05 06:30:26	1557	0.14	0.02	0.07	0.08	0.11	0.09	16.3	16.8	0.91	0.79	0.56	0.89
2022-02-05 06:30:26	1558	0.14	0.02	0.07	0.08	0.11	0.09	16.3	16.8	0.91	0.79	0.56	0.89
2022-02-05 06:30:56	1559	0.15	0.02	0.07	0.08	0.11	0.09	16.3	16.8	0.91	0.74	0.56	0.89
2022-02-05 06:31:16	1560	0.15	0.02	0.07	0.08	0.11	0.09	16.3	16.8	0.91	0.69	0.56	0.89
2022-02-05 06:31:26	1561	0.14	0.02	0.07	0.08	0.11	0.09	16.3	16.8	0.91	0.69	0.56	0.89
2022-02-05 06:31:26	1562	0.14	0.02	0.07	0.08	0.11	0.09	16.3	16.8	0.91	0.69	0.56	0.89
2022-02-05 06:31:57	1563	0.15	0.02	0.07	0.09	0.11	0.09	16.3	16.8	0.91	0.75	0.56	0.89
2022-02-05 06:32:17	1564	0.15	0.02	0.07	0.09	0.11	0.09	16.3	16.8	0.91	0.7	0.56	0.89
2022-02-05 06:32:27	1565	0.15	0.02	0.07	0.09	0.11	0.09	16.3	16.8	0.96	0.7	0.56	0.89
2022-02-05 06:32:27	1566	0.15	0.02	0.07	0.09	0.11	0.09	16.3	16.8	0.96	0.7	0.56	0.89
2022-02-05 06:32:57	1567	0.14	0.02	0.07	0.09	0.11	0.09	16.3	16.8	0.91	0.72	0.56	0.89
2022-02-05 06:33:18	1568	0.15	0.02	0.07	0.09	0.11	0.09	16.3	16.8	0.91	0.79	0.56	0.89
2022-02-05 06:33:28	1569	0.15	0.02	0.07	0.09	0.11	0.09	16.3	16.8	0.91	0.79	0.56	0.89
2022-02-05 06:33:28	1570	0.15	0.02	0.07	0.09	0.11	0.09	16.3	16.8	0.91	0.79	0.56	0.89
2022-02-05 06:33:58	1571	0.14	0.02	0.07	0.09	0.11	0.09	16.3	16.8	0.91	0.84	0.56	0.89
2022-02-05 06:34:18	1572	0.15	0.02	0.07	0.09	0.11	0.09	16.3	16.8	0.91	0.77	0.56	0.89
2022-02-05 06:34:28	1573	0.14	0.02	0.07	0.09	0.11	0.09	16.3	16.8	0.91	0.72	0.56	0.89
2022-02-05 06:34:28	1574	0.14	0.02	0.07	0.09	0.11	0.09	16.3	16.8	0.91	0.72	0.56	0.89
2022-02-05 06:34:59	1575	0.15	0.02	0.07	0.09	0.11	0.09	16.3	16.8	0.91	0.79	0.56	0.89
2022-02-05 06:35:19	1576	0.14	0.02	0.07	0.09	0.11	0.09	16.3	16.8	0.91	0.67	0.56	0.89
2022-02-05 06:35:29	1577	0.15	0.02	0.07	0.09	0.1	0.09	16.3	16.8	0.91	0.67	0.56	0.89
2022-02-05 06:35:29	1578	0.15	0.02	0.07	0.09	0.1	0.09	16.3	16.8	0.91	0.67	0.56	0.89
2022-02-05 06:35:59	1579	0.14	0.02	0.07	0.1	0.11	0.09	16.3	16.8	0.91	0.69	0.56	0.89
2022-02-05 06:36:19	1580	0.14	0.02	0.07	0.11	0.11	0.09	16.3	16.8	0.91	0.69	0.56	0.89
2022-02-05 06:36:30	1581	0.14	0.02	0.07	0.1	0.11	0.09	16.3	16.8	0.91	0.75	0.56	0.89
2022-02-05 06:36:30	1582	0.14	0.02	0.07	0.1	0.11	0.09	16.3	16.8	0.91	0.75	0.56	0.89
2022-02-05 06:37:00	1583	0.15	0.02	0.07	0.1	0.11	0.09	16.3	16.8	0.91	0.75	0.56	0.89
2022-02-05 06:37:20	1584	0.15	0.02	0.07	0.1	0.11	0.09	16.3	16.8	0.91	0.81	0.56	0.89
2022-02-05 06:37:30	1585	0.15	0.02	0.07	0.1	0.11	0.09	16.3	16.8	0.91	0.81	0.56	0.89
2022-02-05 06:37:30	1586	0.15	0.02	0.07	0.1	0.11	0.09	16.3	16.8	0.91	0.81	0.56	0.89
2022-02-05 06:38:01	1587	0.14	0.02	0.07	0.1	0.11	0.09	16.3	16.8	0.96	0.75	0.56	0.89
2022-02-05 06:38:21	1588	0.14	0.02	0.07	0.11	0.11	0.09	16.3	16.8	0.91	0.75	0.56	0.89
2022-02-05 06:38:31	1589	0.14	0.02	0.07	0.11	0.11	0.09	16.3	16.8	0.91	0.8	0.56	0.89
2022-02-05 06:38:31	1590	0.14	0.02	0.07	0.11	0.11	0.09	16.3	16.8	0.91	0.8	0.56	0.89
2022-02-05 06:39:01	1591	0.14	0.02	0.07	0.1	0.11	0.09	16.3	16.8	0.91	0.68	0.56	0.89
2022-02-05 06:39:21	1592	0.14	0.02	0.07	0.09	0.11	0.09	16.3	16.8	0.91	0.69	0.56	0.89
2022-02-05 06:39:31	1593	0.14	0.02	0.07	0.09	0.11	0.09	16.3	16.8	0.96	0.76	0.56	0.89
2022-02-05 06:39:31	1594	0.14	0.02	0.07	0.09	0.11	0.09	16.3	16.8	0.96	0.76	0.56	0.89
2022-02-05 06:40:02	1595	0.15	0.02	0.07	0.09	0.11	0.09	16.3	16.8	0.96	0.77	0.56	0.89
2022-02-05 06:40:22	1596	0.15	0.02	0.07	0.09	0.11	0.09	16.3	16.8	0.91	0.76	0.56	0.89
2022-02-05 06:40:32	1597	0.15	0.02	0.07	0.08	0.11	0.09	16.3	16.8	0.91	0.76	0.56	0.89
2022-02-05 06:40:32	1598	0.15	0.02	0.07	0.08	0.11	0.09	16.3	16.8	0.91	0.76	0.56	0.89
2022-02-05 06:41:02	1599	0.15	0.02	0.07	0.08	0.11	0.09	16.3	16.8	0.96	0.73	0.56	0.89
2022-02-05 06:41:23	1600	0.14	0.02	0.07	0.09	0.11	0.09	16.3	16.8	0.91	0.72	0.56	0.89
2022-02-05 06:41:33	1601	0.15	0.02	0.07	0.09	0.11	0.09	16.3	16.8	0.91	0.72	0.56	0.89
2022-02-05 06:41:33	1602	0.15	0.02	0.07	0.09	0.11	0.09	16.3	16.8	0.91	0.72	0.56	0.89
2022-02-05 06:41:53	1603	0.14	0.02	0.07	0.09	0.11	0.1	16.3	16.8	0.91	0.72	0.56	0.89
2022-02-05 06:42:23	1604	0.15	0.02	0.07	0.1	0.11	0.1	16.3	16.8	0.91	0.73	0.56	0.89
2022-02-05 06:42:33	1605	0.14	0.02	0.07	0.1	0.11	0.1	16.3	16.8	0.91	0.73	0.56	0.89
2022-02-05 06:42:33	1606	0.14	0.02	0.07	0.1	0.11	0.1	16.3	16.8	0.91	0.73	0.56	0.89
2022-02-05 06:42:54	1607	0.14	0.02	0.07	0.09	0.11	0.1	16.3	16.8	0.91	0.79	0.56	0.89
2022-02-05 06:43:24	1608	0.14	0.02	0.07	0.08	0.11	0.1	16.3	16.8	0.91	0.73	0.56	0.89
2022-02-05 06:43:34	1609	0.14	0.02	0.07	0.08	0.11	0.1	16.3	16.8	0.91	0.73	0.56	0.89
2022-02-05 06:43:34	1610	0.14	0.02	0.07	0.08	0.11	0.1	16.3	16.8	0.91	0.73	0.56	0.89
2022-02-05 06:43:54	1611	0.15	0.02	0.07	0.08	0.11	0.11	16.3	16.8	0.91	0.72	0.56	0.89
2022-02-05 06:44:25	1612	0.14	0.02	0.07	0.07	0.11	0.1	16.3	16.8	0.91	0.8	0.56	0.89
2022-02-05 06:44:35	1613	0.14	0.02	0.07	0.07	0.11	0.11	16.3	16.8	0.91	0.72	0.56	0.89
2022-02-05 06:44:35	1614	0.14	0.02	0.07	0.07	0.11	0.11	16.3	16.8	0.91	0.72	0.56	0.89
2022-02-05 06:44:55	1615	0.15	0.02	0.07	0.07	0.11	0.1	16.3	16.8	0.91	0.5	0.56	0.89
2022-02-05 06:45:15	1616	0.14	0.02	0.05	0.07	0.11	0.1	16.3	16.8	0.91	0.44	0.56	0.89
2022-02-05 06:45:35	1617	0.15	0.02	0.05	0.08	0.11	0.1	16.3	16.8	0.91	0.37	0.56	0.89
2022-02-05 06:45:35	1618	0.15	0.02	0.05	0.08	0.11	0.1	16.3	16.8	0.91	0.37	0.56	0.89
2022-02-05 06:45:45	1619	0.15	0.02	0.05	0.08	0.11	0.1	16.3	16.8	0.91	0.37	0.56	0.89
2022-02-05 06:46:16	1620	0.14	0.02	0.05	0.07	0.11	0.1	16.3	16.8	0.96	0.57	0.56	0.89
2022-02-05 06:46:36	1621	0.14	0.02	0.06	0.07	0.11	0.1	16.3	16.8	0.91	1	0.56	0.89
2022-02-05 06:46:36	1622	0.14	0.02	0.06	0.07	0.11	0.1	16.3	16.8	0.91	1	0.56	0.89
2022-02-05 06:46:46	1623	0.15	0.02	0.06	0.07	0.11	0.1	16.3	16.8	0.91	1.23	0.56	0.89
2022-02-05 06:47:16	1624	0.14	0.02	0.06	0.07	0.11	0.1	16.3	16.8	0.91	1	0.56	0.89
2022-02-05 06:47:37	1625	0.14	0.02	0.07	0.07	0.11	0.1	16.3	16.8	0.91	0.93	0.56	0.89
2022-02-05 06:47:37	1626	0.14	0.02	0.07	0.07	0.11	0.1	16.3	16.8	0.91	0.93	0.56	0.89
2022-02-05 06:47:47	1627	0.14	0.02	0.07	0.07	0.11	0.09	16.3	16.8	0.91	0.86	0.56	0.89
2022-02-05 06:48:17	1628	0.15	0.02	0.08	0.07	0.11	0.09	16.3	16.8	0.91	0.92	0.56	0.89
2022-02-05 06:48:17	1629	0.15	0.02	0.08	0.07	0.11	0.09	16.3	16.8	0.91	0.92	0.56	0.89
2022-02-05 06:48:37	1630	0.15	0.02	0.07	0.08	0.11	0.09	16.3	16.8	0.91	0.37	0.56	0.89
2022-02-05 06:48:47	1631	0.15	0.02	0.07	0.08	0.1	0.1	16.3	16.8	0.91	0.58	0.56	0.89
2022-02-05 06:49:18	1632	0.15	0.02	0.06	0.07	0.11	0.09	16.3	16.8	0.91	1.04	0.56	0.89
2022-02-05 06:49:18	1633	0.15	0.02	0.06	0.07	0.11	0.09	16.3	16.8	0.91	1.04	0.56	0.89
2022-02-05 06:49:38	1634	0.14	0.02	0.07	0.07	0.11	0.09	16.3	16.8	0.91	0.9	0.56	0.89
2022-02-05 06:49:48	1635	0.14	0.02	0.07	0.08	0.11	0.09	16.3	16.8	0.91	0.9	0.56	0.89
2022-02-05 06:50:18	1636	0.14	0.02	0.07	0.07	0.11	0.09	16.3	16.8	0.91	0.8	0.56	0.89
2022-02-05 06:50:18	1637	0.14	0.02	0.07	0.07	0.11	0.09	16.3	16.8	0.91	0.8	0.56	0.89
2022-02-05 06:50:39	1638	0.14	0.02	0.07	0.07	0.11	0.09	16.3	16.8	0.91	0.85	0.56	0.89
2022-02-05 06:50:49	1639	0.14	0.02	0.07	0.08	0.11	0.09	16.3	16.8	0.91	0.9	0.56	0.89
2022-02-05 06:51:19	1640	0.14	0.02	0.07	0.08	0.11	0.09	16.3	16.8	0.91	0.84	0.56	0.89
2022-02-05 06:51:19	1641	0.14	0.02	0.07	0.08	0.11	0.09	16.3	16.8	0.91	0.84	0.56	0.89
2022-02-05 06:51:39	1642	0.14	0.02	0.07	0.08	0.11	0.09	16.3	16.8	0.91	0.93	0.56	0.89
2022-02-05 06:51:49	1643	0.14	0.02	0.07	0.08	0.11	0.09	16.3	16.8	0.91	0.8	0.56	0.89
2022-02-05 06:52:20	1644	0.14	0.02	0.07	0.07	0.11	0.09	16.3	16.8	0.91	0.86	0.56	0.89
2022-02-05 06:52:20	1645	0.14	0.02	0.07	0.07	0.11	0.09	16.3	16.8	0.91	0.86	0.56	0.89
2022-02-05 06:52:40	1646	0.14	0.02	0.07	0.07	0.11	0.09	16.3	16.8	0.91	0.81	0.56	0.89
2022-02-05 06:52:50	1647	0.14	0.02	0.07	0.06	0.11	0.09	16.3	16.8	0.91	0.81	0.56	0.89
2022-02-05 06:53:20	1648	0.15	0.02	0.07	0.07	0.11	0.09	15.8	16.8	0.91	0.86	0.56	0.89
2022-02-05 06:53:20	1649	0.15	0.02	0.07	0.07	0.11	0.09	15.8	16.8	0.91	0.86	0.56	0.89
2022-02-05 06:53:41	1650	0.14	0.02	0.07	0.07	0.11	0.09	15.8	16.8	0.91	0.8	0.56	0.89
2022-02-05 06:53:51	1651	0.14	0.02	0.07	0.07	0.11	0.09	15.8	16.8	0.91	0.8	0.56	0.89
2022-02-05 06:54:21	1652	0.14	0.02	0.08	0.07	0.11	0.09	15.8	16.8	0.91	0.58	0.56	0.89
2022-02-05 06:54:21	1653	0.14	0.02	0.08	0.07	0.11	0.09	15.8	16.8	0.91	0.58	0.56	0.89
2022-02-05 06:54:41	1654	0.15	0.02	0.07	0.07	0.11	0.09	15.8	16.8	0.91	0.43	0.56	0.89
2022-02-05 06:54:51	1655	0.14	0.02	0.07	0.06	0.11	0.09	15.8	16.8	0.91	0.5	0.56	0.89
2022-02-05 06:55:22	1656	0.14	0.02	0.06	0.07	0.11	0.09	15.8	16.8	0.91	0.5	0.56	0.89
2022-02-05 06:55:22	1657	0.14	0.02	0.06	0.07	0.11	0.09	15.8	16.8	0.91	0.5	0.56	0.89
2022-02-05 06:55:42	1658	0.15	0.02	0.06	0.07	0.11	0.09	15.8	16.8	0.91	0.45	0.56	0.89
2022-02-05 06:55:52	1659	0.15	0.02	0.06	0.07	0.11	0.09	15.8	16.8	0.91	0.45	0.56	0.89
2022-02-05 06:56:22	1660	0.14	0.02	0.06	0.06	0.11	0.09	15.8	16.8	0.91	0.45	0.56	0.89
2022-02-05 06:56:22	1661	0.14	0.02	0.06	0.06	0.11	0.09	15.8	16.8	0.91	0.45	0.56	0.89
2022-02-05 06:56:42	1662	0.14	0.02	0.06	0.07	0.11	0.09	15.8	16.8	0.91	0.45	0.56	0.89
2022-02-05 06:56:53	1663	0.14	0.02	0.06	0.07	0.11	0.09	15.8	16.8	0.91	0.45	0.56	0.89
2022-02-05 06:57:23	1664	0.15	0.02	0.06	0.06	0.11	0.09	15.8	16.8	0.91	0.45	0.56	0.89
2022-02-05 06:57:23	1665	0.15	0.02	0.06	0.06	0.11	0.09	15.8	16.8	0.91	0.45	0.56	0.89
2022-02-05 06:57:43	1666	0.15	0.02	0.06	0.06	0.11	0.09	15.8	16.8	0.91	0.45	0.56	0.89
2022-02-05 06:57:53	1667	0.15	0.02	0.06	0.06	0.11	0.09	15.8	16.8	0.91	0.45	0.56	0.89
2022-02-05 06:58:24	1668	0.15	0.02	0.06	0.07	0.11	0.09	15.8	16.8	0.91	0.4	0.56	0.89
2022-02-05 06:58:24	1669	0.15	0.02	0.06	0.07	0.11	0.09	15.8	16.8	0.91	0.4	0.56	0.89
2022-02-05 06:58:44	1670	0.15	0.02	0.06	0.07	0.11	0.09	15.8	16.8	0.91	0.45	0.56	0.89
2022-02-05 06:58:54	1671	0.15	0.02	0.06	0.07	0.11	0.09	15.8	16.8	0.91	0.45	0.56	0.89
2022-02-05 06:59:24	1672	0.14	0.02	0.06	0.07	0.11	0.09	15.8	16.8	0.91	0.46	0.56	0.89
2022-02-05 06:59:24	1673	0.14	0.02	0.06	0.07	0.11	0.09	15.8	16.8	0.91	0.46	0.56	0.89
2022-02-05 06:59:44	1674	0.14	0.02	0.06	0.07	0.11	0.09	15.8	16.8	0.91	0.46	0.56	0.89
2022-02-05 06:59:54	1675	0.14	0.02	0.05	0.07	0.11	0.09	15.8	16.8	0.91	0.46	0.56	0.89
2022-02-05 07:00:25	1676	0.14	0.02	0.05	0.07	0.11	0.09	15.8	16.8	0.91	0.46	0.56	0.89
2022-02-05 07:00:25	1677	0.14	0.02	0.05	0.07	0.11	0.09	15.8	16.8	0.91	0.46	0.56	0.89
2022-02-05 07:00:45	1678	0.14	0.02	0.06	0.07	0.11	0.09	15.8	16.8	0.91	0.46	0.56	0.89
2022-02-05 07:00:55	1679	0.14	0.02	0.06	0.07	0.11	0.09	15.8	16.8	0.91	0.46	0.56	0.89
2022-02-05 07:01:25	1680	0.14	0.02	0.06	0.07	0.11	0.09	15.8	16.8	0.91	0.46	0.56	0.89
2022-02-05 07:01:25	1681	0.14	0.02	0.06	0.07	0.11	0.09	15.8	16.8	0.91	0.46	0.56	0.89
2022-02-05 07:01:46	1682	0.15	0.02	0.06	0.07	0.11	0.09	15.8	16.8	0.91	0.46	0.56	0.89
2022-02-05 07:01:56	1683	0.15	0.02	0.06	0.07	0.11	0.09	15.8	16.8	0.91	0.46	0.56	0.89
2022-02-05 07:02:26	1684	0.15	0.02	0.06	0.06	0.11	0.09	15.8	16.8	0.91	0.46	0.56	0.89
2022-02-05 07:02:26	1685	0.15	0.02	0.06	0.06	0.11	0.09	15.8	16.8	0.91	0.46	0.56	0.89
2022-02-05 07:02:46	1686	0.15	0.02	0.06	0.06	0.11	0.09	15.8	16.8	0.91	0.46	0.56	0.89
2022-02-05 07:02:56	1687	0.14	0.02	0.06	0.06	0.11	0.09	15.8	16.8	0.91	0.46	0.56	0.89
2022-02-05 07:03:27	1688	0.14	0.02	0.05	0.07	0.11	0.09	15.8	16.8	0.91	0.51	0.56	0.89
2022-02-05 07:03:27	1689	0.14	0.02	0.05	0.07	0.11	0.09	15.8	16.8	0.91	0.51	0.56	0.89
2022-02-05 07:03:37	1690	0.15	0.02	0.06	0.07	0.11	0.09	15.8	16.8	0.91	0.51	0.56	0.89
2022-02-05 07:03:57	1691	0.14	0.02	0.06	0.07	0.11	0.09	15.8	16.8	0.91	0.45	0.56	0.89
2022-02-05 07:04:27	1692	0.14	0.02	0.06	0.06	0.11	0.09	15.8	16.8	0.91	0.46	0.56	0.89
2022-02-05 07:04:27	1693	0.14	0.02	0.06	0.06	0.11	0.09	15.8	16.8	0.91	0.46	0.56	0.89
2022-02-05 07:04:37	1694	0.14	0.02	0.06	0.06	0.11	0.09	15.8	16.8	0.91	0.46	0.56	0.89
2022-02-05 07:04:58	1695	0.14	0.02	0.06	0.06	0.11	0.09	15.8	16.8	0.91	0.46	0.56	0.89
2022-02-05 07:05:28	1696	0.15	0.02	0.06	0.07	0.1	0.09	15.8	16.8	0.91	0.46	0.56	0.89
2022-02-05 07:05:28	1697	0.15	0.02	0.06	0.07	0.1	0.09	15.8	16.8	0.91	0.46	0.56	0.89
2022-02-05 07:05:38	1698	0.15	0.02	0.06	0.06	0.1	0.09	15.8	16.8	0.91	0.46	0.56	0.89
2022-02-05 07:06:01	1699	0.15	0.02	0.06	0.07	0.1	0.09	15.8	16.8	0.91	0.46	0.56	0.89
2022-02-05 07:06:31	1700	0.14	0.02	0.06	0.07	0.11	0.09	15.8	16.8	0.91	0.46	0.56	0.89
2022-02-05 07:06:31	1701	0.14	0.02	0.06	0.07	0.11	0.09	15.8	16.8	0.91	0.46	0.56	0.89
2022-02-05 07:06:41	1702	0.14	0.02	0.06	0.07	0.11	0.09	15.8	16.8	0.91	0.46	0.56	0.89
2022-02-05 07:07:02	1703	0.15	0.02	0.05	0.07	0.11	0.09	15.8	16.8	0.91	0.46	0.56	0.89
2022-02-05 07:07:32	1704	0.15	0.02	0.06	0.07	0.11	0.09	15.8	16.8	0.91	0.46	0.56	0.89
2022-02-05 07:07:32	1705	0.15	0.02	0.06	0.07	0.11	0.09	15.8	16.8	0.91	0.46	0.56	0.89
2022-02-05 07:07:42	1706	0.15	0.02	0.06	0.07	0.11	0.09	15.8	16.8	0.91	0.46	0.56	0.89
2022-02-05 07:08:02	1707	0.15	0.02	0.06	0.06	0.11	0.09	15.8	16.8	0.91	0.46	0.56	0.89
2022-02-05 07:08:33	1708	0.14	0.02	0.05	0.06	0.11	0.09	15.8	16.8	0.91	0.46	0.56	0.89
2022-02-05 07:08:33	1709	0.14	0.02	0.05	0.06	0.11	0.09	15.8	16.8	0.91	0.46	0.56	0.89
2022-02-05 07:08:43	1710	0.14	0.02	0.06	0.06	0.11	0.09	15.8	16.8	0.91	0.41	0.56	0.89
2022-02-05 07:09:03	1711	0.14	0.02	0.06	0.06	0.11	0.09	15.8	16.8	0.91	0.46	0.56	0.89
2022-02-05 07:09:33	1712	0.15	0.02	0.06	0.06	0.11	0.09	15.8	16.8	0.91	0.46	0.56	0.89
2022-02-05 07:09:33	1713	0.15	0.02	0.06	0.06	0.11	0.09	15.8	16.8	0.91	0.46	0.56	0.89
2022-02-05 07:09:43	1714	0.15	0.02	0.06	0.06	0.1	0.09	15.8	16.8	0.91	0.46	0.56	0.89
2022-02-05 07:10:04	1715	0.14	0.02	0.06	0.06	0.1	0.09	15.8	16.8	0.91	0.46	0.56	0.89
2022-02-05 07:10:14	1716	0.15	0.02	0.06	0.06	0.1	0.09	15.8	16.8	0.91	0.46	0.56	0.89
2022-02-05 07:10:14	1717	0.15	0.02	0.06	0.06	0.1	0.09	15.8	16.8	0.91	0.46	0.56	0.89
2022-02-05 07:10:44	1718	0.15	0.02	0.06	0.06	0.1	0.09	15.8	16.8	0.91	0.46	0.56	0.89
2022-02-05 07:11:04	1719	0.14	0.02	0.06	0.06	0.11	0.09	15.8	16.8	0.91	0.46	0.56	0.89
2022-02-05 07:11:14	1720	0.15	0.02	0.06	0.06	0.11	0.09	15.8	16.8	0.91	0.46	0.56	0.89
2022-02-05 07:11:14	1721	0.15	0.02	0.06	0.06	0.11	0.09	15.8	16.8	0.91	0.46	0.56	0.89
2022-02-05 07:11:45	1722	0.14	0.02	0.06	0.06	0.11	0.09	15.8	16.8	0.91	0.46	0.56	0.89
2022-02-05 07:12:05	1723	0.14	0.02	0.06	0.07	0.11	0.09	15.8	16.8	0.91	0.46	0.56	0.89
2022-02-05 07:12:15	1724	0.14	0.02	0.06	0.06	0.1	0.09	15.8	16.8	0.91	0.46	0.56	0.89
2022-02-05 07:12:15	1725	0.14	0.02	0.06	0.06	0.1	0.09	15.8	16.8	0.91	0.46	0.56	0.89
2022-02-05 07:12:45	1726	0.14	0.02	0.06	0.06	0.11	0.09	15.8	16.8	0.91	0.38	0.56	0.89
2022-02-05 07:12:55	1727	0.14	0.02	0.06	0.07	0.1	0.09	15.8	16.8	0.91	0.38	0.56	0.89
2022-02-05 07:13:16	1728	0.14	0.02	0.05	0.07	0.1	0.09	15.8	16.8	0.91	0.68	0.56	0.89
2022-02-05 07:13:16	1729	0.14	0.02	0.05	0.07	0.1	0.09	15.8	16.8	0.91	0.68	0.56	0.89
2022-02-05 07:13:46	1730	0.14	0.02	0.06	0.06	0.1	0.09	15.8	16.8	0.91	0.68	0.56	0.89
2022-02-05 07:13:56	1731	0.14	0.02	0.05	0.07	0.1	0.09	15.8	16.8	0.91	0.59	0.56	0.89
2022-02-05 07:14:16	1732	0.14	0.02	0.05	0.07	0.11	0.09	15.8	16.8	0.91	0.65	0.56	0.89
2022-02-05 07:14:16	1733	0.14	0.02	0.05	0.07	0.11	0.09	15.8	16.8	0.91	0.65	0.56	0.89
2022-02-05 07:14:47	1734	0.14	0.02	0.05	0.06	0.11	0.09	15.8	16.8	0.91	0.54	0.56	0.89
2022-02-05 07:14:57	1735	0.14	0.02	0.05	0.06	0.11	0.09	15.8	16.8	0.91	0.53	0.56	0.89
2022-02-05 07:15:17	1736	0.14	0.02	0.05	0.07	0.1	0.09	15.8	16.8	0.91	0.4	0.56	0.89
2022-02-05 07:15:17	1737	0.14	0.02	0.05	0.07	0.1	0.09	15.8	16.8	0.91	0.4	0.56	0.89
2022-02-05 07:15:47	1738	0.14	0.02	0.04	0.06	0.1	0.09	15.8	16.8	0.91	0.47	0.56	0.89
2022-02-05 07:15:57	1739	0.14	0.02	0.04	0.06	0.11	0.09	15.8	16.8	0.91	0.52	0.56	0.89
2022-02-05 07:16:17	1740	0.14	0.02	0.04	0.07	0.11	0.09	15.8	16.8	0.91	0.47	0.56	0.89
2022-02-05 07:16:17	1741	0.14	0.02	0.04	0.07	0.11	0.09	15.8	16.8	0.91	0.47	0.56	0.89
2022-02-05 07:16:48	1742	0.14	0.02	0.05	0.06	0.11	0.09	15.8	16.8	0.91	0.85	0.56	0.89
2022-02-05 07:16:58	1743	0.14	0.02	0.05	0.06	0.11	0.09	15.8	16.8	0.91	0.85	0.56	0.89
2022-02-05 07:17:18	1744	0.14	0.02	0.06	0.06	0.11	0.09	15.8	16.8	0.91	0.6	0.56	0.89
2022-02-05 07:17:18	1745	0.14	0.02	0.06	0.06	0.11	0.09	15.8	16.8	0.91	0.6	0.56	0.89
2022-02-05 07:17:48	1746	0.15	0.02	0.06	0.07	0.1	0.09	15.8	16.8	0.91	0.71	0.56	0.89
2022-02-05 07:17:59	1747	0.15	0.02	0.06	0.06	0.1	0.09	15.8	16.8	0.91	0.66	0.56	0.89
2022-02-05 07:18:19	1748	0.14	0.02	0.06	0.07	0.11	0.09	15.8	16.8	0.91	0.66	0.56	0.89
2022-02-05 07:18:19	1749	0.14	0.02	0.06	0.07	0.11	0.09	15.8	16.8	0.91	0.66	0.56	0.89
2022-02-05 07:18:49	1750	0.15	0.02	0.06	0.07	0.1	0.09	15.8	16.8	0.91	0.65	0.56	0.89
2022-02-05 07:18:59	1751	0.15	0.02	0.07	0.07	0.11	0.09	15.8	16.8	0.91	0.72	0.56	0.89
2022-02-05 07:19:19	1752	0.15	0.02	0.07	0.07	0.1	0.09	15.8	16.8	0.91	0.72	0.56	0.89
2022-02-05 07:19:19	1753	0.15	0.02	0.07	0.07	0.1	0.09	15.8	16.8	0.91	0.72	0.56	0.89
2022-02-05 07:19:50	1754	0.15	0.02	0.07	0.06	0.1	0.09	15.8	16.8	0.91	0.72	0.56	0.89
2022-02-05 07:20:00	1755	0.14	0.02	0.07	0.06	0.1	0.09	15.8	16.8	0.91	0.72	0.56	0.89
2022-02-05 07:20:20	1756	0.14	0.02	0.07	0.06	0.1	0.09	15.8	16.8	0.91	0.77	0.56	0.89
2022-02-05 07:20:20	1757	0.14	0.02	0.07	0.06	0.1	0.09	15.8	16.8	0.91	0.77	0.56	0.89
2022-02-05 07:20:50	1758	0.15	0.02	0.07	0.06	0.11	0.09	15.8	16.8	0.91	0.66	0.56	0.89
2022-02-05 07:21:01	1759	0.15	0.02	0.07	0.06	0.11	0.09	15.8	16.8	0.91	0.71	0.56	0.89
2022-02-05 07:21:21	1760	0.14	0.02	0.07	0.07	0.11	0.09	15.8	16.8	0.91	0.71	0.56	0.89
2022-02-05 07:21:21	1761	0.14	0.02	0.07	0.07	0.11	0.09	15.8	16.8	0.91	0.71	0.56	0.89
2022-02-05 07:21:51	1762	0.14	0.02	0.07	0.07	0.11	0.09	15.8	16.8	0.91	0.7	0.56	0.89
2022-02-05 07:22:01	1763	0.15	0.02	0.07	0.07	0.1	0.09	15.8	16.8	0.91	0.7	0.56	0.89
2022-02-05 07:22:21	1764	0.15	0.02	0.07	0.06	0.1	0.09	15.8	16.8	0.91	0.7	0.56	0.89
2022-02-05 07:22:21	1765	0.15	0.02	0.07	0.06	0.1	0.09	15.8	16.8	0.91	0.7	0.56	0.89
2022-02-05 07:22:52	1766	0.15	0.02	0.07	0.06	0.1	0.09	15.8	16.8	0.91	0.72	0.56	0.89
2022-02-05 07:23:02	1767	0.15	0.02	0.07	0.06	0.1	0.09	15.8	16.8	0.91	0.72	0.56	0.89
2022-02-05 07:23:22	1768	0.14	0.02	0.07	0.06	0.1	0.09	15.8	16.8	0.91	0.67	0.56	0.89
2022-02-05 07:23:22	1769	0.14	0.02	0.07	0.06	0.1	0.09	15.8	16.8	0.91	0.67	0.56	0.89
2022-02-05 07:23:52	1770	0.15	0.02	0.07	0.07	0.1	0.09	15.8	16.8	0.91	0.73	0.56	0.89
2022-02-05 07:24:02	1771	0.14	0.02	0.07	0.07	0.11	0.08	15.8	16.8	0.91	0.68	0.56	0.89
2022-02-05 07:24:23	1772	0.14	0.02	0.07	0.07	0.11	0.09	15.8	16.8	0.91	0.74	0.56	0.89
2022-02-05 07:24:23	1773	0.14	0.02	0.07	0.07	0.11	0.09	15.8	16.8	0.91	0.74	0.56	0.89
2022-02-05 07:24:53	1774	0.15	0.02	0.07	0.07	0.1	0.09	15.8	16.8	0.91	0.74	0.56	0.89
2022-02-05 07:25:03	1775	0.15	0.02	0.07	0.07	0.1	0.09	15.8	16.8	0.91	0.65	0.56	0.89
2022-02-05 07:25:23	1776	0.14	0.02	0.07	0.06	0.1	0.09	15.8	16.8	0.91	0.7	0.56	0.89
2022-02-05 07:25:23	1777	0.14	0.02	0.07	0.06	0.1	0.09	15.8	16.8	0.91	0.7	0.56	0.89
2022-02-05 07:25:54	1778	0.14	0.02	0.07	0.07	0.1	0.09	15.8	16.8	0.91	0.7	0.56	0.89
2022-02-05 07:26:04	1779	0.14	0.02	0.07	0.07	0.11	0.09	15.8	16.8	0.91	0.7	0.56	0.89
2022-02-05 07:26:24	1780	0.14	0.02	0.07	0.06	0.11	0.09	15.8	16.8	0.91	0.7	0.56	0.89
2022-02-05 07:26:24	1781	0.14	0.02	0.07	0.06	0.11	0.09	15.8	16.8	0.91	0.7	0.56	0.89
2022-02-05 07:26:54	1782	0.14	0.02	0.07	0.07	0.11	0.09	15.8	16.8	0.91	0.75	0.56	0.89
2022-02-05 07:27:04	1783	0.14	0.02	0.07	0.07	0.1	0.09	15.8	16.8	0.91	0.8	0.56	0.89
2022-02-05 07:27:25	1784	0.14	0.02	0.07	0.07	0.11	0.09	15.8	16.8	0.91	0.74	0.56	0.89
2022-02-05 07:27:25	1785	0.14	0.02	0.07	0.07	0.11	0.09	15.8	16.8	0.91	0.74	0.56	0.89
2022-02-05 07:27:55	1786	0.14	0.02	0.07	0.07	0.1	0.09	15.8	16.8	0.91	0.72	0.56	0.89
2022-02-05 07:28:05	1787	0.14	0.02	0.07	0.06	0.1	0.09	15.8	16.8	0.91	0.65	0.56	0.89
2022-02-05 07:28:25	1788	0.14	0.02	0.07	0.07	0.1	0.09	15.8	16.8	0.91	0.75	0.56	0.89
2022-02-05 07:28:25	1789	0.14	0.02	0.07	0.07	0.1	0.09	15.8	16.8	0.91	0.75	0.56	0.89
2022-02-05 07:28:56	1790	0.15	0.02	0.07	0.07	0.1	0.09	15.8	16.8	0.91	0.7	0.56	0.89
2022-02-05 07:29:06	1791	0.15	0.02	0.07	0.07	0.1	0.09	15.8	16.8	0.91	0.7	0.56	0.89
2022-02-05 07:29:26	1792	0.15	0.02	0.07	0.07	0.1	0.09	15.8	16.8	0.91	0.71	0.56	0.89
2022-02-05 07:29:26	1793	0.15	0.02	0.07	0.07	0.1	0.09	15.8	16.8	0.91	0.71	0.56	0.89
2022-02-05 07:29:56	1794	0.15	0.02	0.07	0.07	0.1	0.09	15.8	16.8	0.91	0.71	0.56	0.89
2022-02-05 07:30:06	1795	0.14	0.02	0.07	0.07	0.1	0.09	15.8	16.8	0.91	0.78	0.56	0.89
2022-02-05 07:30:27	1796	0.14	0.02	0.07	0.07	0.11	0.09	15.8	16.8	0.91	0.68	0.56	0.89
2022-02-05 07:30:27	1797	0.14	0.02	0.07	0.07	0.11	0.09	15.8	16.8	0.91	0.68	0.56	0.89
2022-02-05 07:30:57	1798	0.15	0.02	0.07	0.07	0.1	0.09	15.8	16.8	0.91	0.67	0.56	0.89
2022-02-05 07:31:07	1799	0.15	0.02	0.07	0.07	0.11	0.09	15.8	16.8	0.91	0.73	0.56	0.89
2022-02-05 07:31:17	1800	0.15	0.02	0.07	0.07	0.1	0.09	15.8	16.8	0.91	0.73	0.56	0.89
2022-02-05 07:31:17	1801	0.15	0.02	0.07	0.07	0.1	0.09	15.8	16.8	0.91	0.73	0.56	0.89
2022-02-05 07:31:47	1802	0.14	0.02	0.07	0.07	0.1	0.09	15.8	16.8	0.91	0.73	0.56	0.89
2022-02-05 07:32:08	1803	0.14	0.02	0.07	0.07	0.1	0.09	15.8	16.8	0.91	0.66	0.56	0.89
2022-02-05 07:32:08	1804	0.14	0.02	0.07	0.07	0.1	0.09	15.8	16.8	0.91	0.66	0.56	0.89
2022-02-05 07:32:18	1805	0.14	0.02	0.07	0.06	0.1	0.09	15.8	16.8	0.91	0.66	0.56	0.89
2022-02-05 07:32:48	1806	0.14	0.02	0.07	0.07	0.1	0.09	15.8	16.8	0.91	0.77	0.56	0.89
2022-02-05 07:33:08	1807	0.14	0.02	0.07	0.07	0.1	0.09	15.8	16.8	0.91	0.78	0.56	0.89
2022-02-05 07:33:08	1808	0.14	0.02	0.07	0.07	0.1	0.09	15.8	16.8	0.91	0.78	0.56	0.89
2022-02-05 07:33:18	1809	0.14	0.02	0.07	0.07	0.11	0.09	15.8	16.8	0.91	0.72	0.56	0.89
2022-02-05 07:33:49	1810	0.14	0.02	0.07	0.07	0.11	0.09	15.8	16.8	0.91	0.72	0.56	0.89
2022-02-05 07:34:09	1811	0.14	0.02	0.07	0.07	0.11	0.09	15.8	16.8	0.91	0.8	0.56	0.89
2022-02-05 07:34:09	1812	0.14	0.02	0.07	0.07	0.11	0.09	15.8	16.8	0.91	0.8	0.56	0.89
2022-02-05 07:34:19	1813	0.14	0.02	0.07	0.07	0.11	0.09	15.8	16.8	0.91	0.7	0.56	0.89
2022-02-05 07:34:49	1814	0.14	0.02	0.07	0.07	0.11	0.09	15.8	16.8	0.91	0.63	0.56	0.89
2022-02-05 07:35:10	1815	0.14	0.02	0.07	0.07	0.1	0.09	15.8	16.8	0.91	0.66	0.56	0.89
2022-02-05 07:35:10	1816	0.14	0.02	0.07	0.07	0.1	0.09	15.8	16.8	0.91	0.66	0.56	0.89
2022-02-05 07:35:20	1817	0.14	0.02	0.07	0.07	0.11	0.08	15.8	16.8	0.91	0.66	0.56	0.89
2022-02-05 07:35:40	1818	0.15	0.02	0.07	0.07	0.11	0.09	15.8	16.8	0.91	0.66	0.56	0.89
2022-02-05 07:36:10	1819	0.15	0.02	0.07	0.07	0.11	0.09	15.8	16.8	0.91	0.8	0.56	0.89
2022-02-05 07:36:10	1820	0.15	0.02	0.07	0.07	0.11	0.09	15.8	16.8	0.91	0.8	0.56	0.89
2022-02-05 07:36:20	1821	0.15	0.02	0.07	0.07	0.1	0.09	15.8	16.8	0.91	0.72	0.56	0.89
2022-02-05 07:36:41	1822	0.15	0.02	0.07	0.07	0.1	0.09	15.8	16.8	0.96	0.72	0.56	0.89
2022-02-05 07:37:11	1823	0.15	0.02	0.07	0.07	0.11	0.09	15.8	16.8	0.96	0.67	0.56	0.89
2022-02-05 07:37:11	1824	0.15	0.02	0.07	0.07	0.11	0.09	15.8	16.8	0.96	0.67	0.56	0.89
2022-02-05 07:37:21	1825	0.15	0.02	0.07	0.06	0.1	0.09	15.8	16.8	0.91	0.74	0.56	0.89
2022-02-05 07:37:41	1826	0.14	0.02	0.06	0.07	0.11	0.09	15.8	16.8	0.91	0.74	0.56	0.89
2022-02-05 07:38:12	1827	0.14	0.02	0.06	0.07	0.1	0.09	15.8	16.8	0.91	0.47	0.56	0.89
2022-02-05 07:38:12	1828	0.14	0.02	0.06	0.07	0.1	0.09	15.8	16.8	0.91	0.47	0.56	0.89
2022-02-05 07:38:22	1829	0.14	0.02	0.05	0.07	0.1	0.09	15.8	16.8	0.91	0.64	0.56	0.89
2022-02-05 07:38:42	1830	0.14	0.02	0.06	0.07	0.1	0.09	15.8	16.8	0.97	0.71	0.56	0.89
2022-02-05 07:39:12	1831	0.12	0.02	0.07	0.07	0.1	0.09	15.8	16.8	0.92	0.77	0.56	0.89
2022-02-05 07:39:12	1832	0.12	0.02	0.07	0.07	0.1	0.09	15.8	16.8	0.92	0.77	0.56	0.89
2022-02-05 07:39:22	1833	0.13	0.02	0.07	0.07	0.11	0.09	15.8	16.8	0.92	0.72	0.56	0.89
2022-02-05 07:39:42	1834	0.13	0.02	0.07	0.07	0.1	0.09	15.8	16.8	0.98	0.72	0.56	0.89
2022-02-05 07:40:13	1835	0.13	0.02	0.07	0.07	0.11	0.09	15.8	16.8	0.93	0.67	0.56	0.89
2022-02-05 07:40:13	1836	0.13	0.02	0.07	0.07	0.11	0.09	15.8	16.8	0.93	0.67	0.56	0.89
2022-02-05 07:40:23	1837	0.14	0.02	0.07	0.07	0.11	0.09	15.8	16.8	0.93	0.67	0.56	0.89
2022-02-05 07:40:43	1838	0.14	0.02	0.07	0.07	0.1	0.09	15.8	16.8	0.93	0.67	0.56	0.89
2022-02-05 07:41:13	1839	0.14	0.02	0.07	0.07	0.1	0.09	15.3	16.8	0.93	0.68	0.56	0.89
2022-02-05 07:41:13	1840	0.14	0.02	0.07	0.07	0.1	0.09	15.3	16.8	0.93	0.68	0.56	0.89
2022-02-05 07:41:24	1841	0.13	0.02	0.07	0.07	0.1	0.09	15.3	16.8	0.93	0.63	0.56	0.89
2022-02-05 07:41:44	1842	0.14	0.02	0.07	0.07	0.1	0.09	15.3	16.8	0.93	0.69	0.56	0.89
2022-02-05 07:42:14	1843	0.14	0.02	0.07	0.07	0.1	0.09	15.3	16.8	0.93	0.74	0.56	0.89
2022-02-05 07:42:14	1844	0.14	0.02	0.07	0.07	0.1	0.09	15.3	16.8	0.93	0.74	0.56	0.89
2022-02-05 07:42:24	1845	0.14	0.02	0.07	0.07	0.11	0.09	15.3	16.8	0.93	0.74	0.56	0.89
2022-02-05 07:42:44	1846	0.13	0.02	0.07	0.07	0.1	0.09	15.3	16.8	0.93	0.69	0.56	0.89
2022-02-05 07:43:15	1847	0.14	0.02	0.07	0.07	0.1	0.09	15.3	16.8	0.93	0.82	0.56	0.89
2022-02-05 07:43:15	1848	0.14	0.02	0.07	0.07	0.1	0.09	15.3	16.8	0.93	0.82	0.56	0.89
2022-02-05 07:43:25	1849	0.14	0.02	0.07	0.07	0.1	0.09	15.3	16.8	0.93	0.61	0.56	0.89
2022-02-05 07:43:45	1850	0.14	0.02	0.06	0.07	0.1	0.09	15.3	16.8	0.93	0.44	0.56	0.89
2022-02-05 07:44:15	1851	0.14	0.02	0.06	0.07	0.11	0.09	15.3	16.8	0.93	0.68	0.56	0.89
2022-02-05 07:44:15	1852	0.14	0.02	0.06	0.07	0.11	0.09	15.3	16.8	0.93	0.68	0.56	0.89
2022-02-05 07:44:25	1853	0.14	0.02	0.06	0.07	0.11	0.09	15.3	16.8	0.93	0.68	0.56	0.89
2022-02-05 07:44:46	1854	0.14	0.02	0.06	0.07	0.1	0.09	15.3	16.8	0.93	0.79	0.56	0.89
2022-02-05 07:45:16	1855	0.14	0.02	0.06	0.07	0.1	0.09	15.3	16.8	0.93	0.69	0.56	0.89
2022-02-05 07:45:16	1856	0.14	0.02	0.06	0.07	0.1	0.09	15.3	16.8	0.93	0.69	0.56	0.89
2022-02-05 07:45:26	1857	0.14	0.02	0.06	0.07	0.1	0.09	15.3	16.8	0.93	0.74	0.56	0.89
2022-02-05 07:45:46	1858	0.14	0.02	0.06	0.07	0.11	0.09	15.3	16.8	0.93	0.8	0.56	0.89
2022-02-05 07:46:17	1859	0.14	0.02	0.07	0.07	0.1	0.09	15.3	16.8	0.93	0.53	0.56	0.89
2022-02-05 07:46:17	1860	0.14	0.02	0.07	0.07	0.1	0.09	15.3	16.8	0.93	0.53	0.56	0.89
2022-02-05 07:46:27	1861	0.14	0.02	0.06	0.07	0.1	0.09	15.3	16.8	0.98	0.42	0.56	0.89
2022-02-05 07:46:47	1862	0.13	0.02	0.06	0.06	0.1	0.09	15.3	16.8	0.98	0.77	0.56	0.89
2022-02-05 07:47:17	1863	0.14	0.02	0.06	0.07	0.11	0.09	15.3	16.8	0.93	0.58	0.56	0.89
2022-02-05 07:47:17	1864	0.14	0.02	0.06	0.07	0.11	0.09	15.3	16.8	0.93	0.58	0.56	0.89
2022-02-05 07:47:27	1865	0.14	0.02	0.06	0.07	0.11	0.09	15.3	16.8	0.93	0.41	0.56	0.89
2022-02-05 07:47:48	1866	0.14	0.02	0.05	0.07	0.11	0.09	15.3	16.8	0.93	0.74	0.56	0.89
2022-02-05 07:48:18	1867	0.14	0.02	0.06	0.07	0.11	0.09	15.3	16.8	0.93	0.69	0.56	0.89
2022-02-05 07:48:18	1868	0.14	0.02	0.06	0.07	0.11	0.09	15.3	16.8	0.93	0.69	0.56	0.89
2022-02-05 07:48:28	1869	0.13	0.02	0.06	0.07	0.11	0.09	15.3	16.8	0.93	0.63	0.56	0.89
2022-02-05 07:48:48	1870	0.13	0.02	0.07	0.07	0.11	0.09	15.3	16.8	0.93	0.63	0.56	0.89
2022-02-05 07:49:19	1871	0.13	0.02	0.06	0.07	0.11	0.09	15.3	16.8	0.93	0.63	0.56	0.89
2022-02-05 07:49:19	1872	0.13	0.02	0.06	0.07	0.11	0.09	15.3	16.8	0.93	0.63	0.56	0.89
2022-02-05 07:49:29	1873	0.14	0.02	0.07	0.08	0.1	0.09	15.3	16.8	0.93	0.39	0.56	0.89
2022-02-05 07:49:39	1874	0.14	0.02	0.06	0.08	0.1	0.09	15.3	16.8	0.93	0.39	0.56	0.89
2022-02-05 07:50:09	1875	0.13	0.02	0.06	0.07	0.11	0.09	15.3	16.8	0.88	0.53	0.56	0.89
2022-02-05 07:50:09	1876	0.13	0.02	0.06	0.07	0.11	0.09	15.3	16.8	0.88	0.53	0.56	0.89
2022-02-05 07:50:29	1877	0.13	0.02	0.05	0.07	0.11	0.09	15.3	16.8	0.93	0.5	0.56	0.89
2022-02-05 07:50:39	1878	0.13	0.02	0.05	0.07	0.11	0.09	15.3	16.8	0.93	0.56	0.56	0.89
2022-02-05 07:51:10	1879	0.13	0.02	0.05	0.07	0.11	0.09	15.3	16.8	0.98	0.57	0.56	0.89
2022-02-05 07:51:10	1880	0.13	0.02	0.05	0.07	0.11	0.09	15.3	16.8	0.98	0.57	0.56	0.89
2022-02-05 07:51:30	1881	0.13	0.02	0.05	0.07	0.11	0.09	15.3	16.8	0.98	0.7	0.56	0.89
2022-02-05 07:51:40	1882	0.13	0.02	0.06	0.07	0.11	0.09	15.3	16.8	0.93	0.7	0.56	0.89
2022-02-05 07:52:10	1883	0.14	0.02	0.06	0.07	0.1	0.09	15.3	16.8	0.93	0.77	0.56	0.89
2022-02-05 07:52:10	1884	0.14	0.02	0.06	0.07	0.1	0.09	15.3	16.8	0.93	0.77	0.56	0.89
2022-02-05 07:52:31	1885	0.14	0.02	0.07	0.07	0.1	0.09	15.3	16.8	0.93	0.75	0.56	0.89
2022-02-05 07:52:41	1886	0.14	0.02	0.06	0.07	0.1	0.09	15.3	16.8	0.93	0.75	0.56	0.89
2022-02-05 07:53:11	1887	0.14	0.02	0.07	0.07	0.1	0.09	15.3	16.8	0.93	0.8	0.56	0.89
2022-02-05 07:53:11	1888	0.14	0.02	0.07	0.07	0.1	0.09	15.3	16.8	0.93	0.8	0.56	0.89
2022-02-05 07:53:31	1889	0.14	0.02	0.06	0.07	0.1	0.09	15.3	16.8	0.93	0.72	0.56	0.89
2022-02-05 07:53:41	1890	0.14	0.02	0.07	0.07	0.1	0.09	15.3	16.8	0.93	0.78	0.56	0.89
2022-02-05 07:54:12	1891	0.14	0.02	0.07	0.07	0.1	0.09	15.3	16.8	0.88	0.76	0.56	0.89
2022-02-05 07:54:12	1892	0.14	0.02	0.07	0.07	0.1	0.09	15.3	16.8	0.88	0.76	0.56	0.89
2022-02-05 07:54:32	1893	0.14	0.02	0.06	0.07	0.1	0.09	15.3	16.8	0.88	0.71	0.56	0.89
2022-02-05 07:54:42	1894	0.14	0.02	0.07	0.07	0.1	0.09	15.3	16.8	0.88	0.71	0.56	0.89
2022-02-05 07:55:12	1895	0.14	0.02	0.07	0.07	0.11	0.09	15.3	16.8	0.88	0.73	0.56	0.89
2022-02-05 07:55:12	1896	0.14	0.02	0.07	0.07	0.11	0.09	15.3	16.8	0.88	0.73	0.56	0.89
2022-02-05 07:55:33	1897	0.14	0.02	0.07	0.07	0.1	0.09	15.3	16.8	0.88	0.84	0.56	0.89
2022-02-05 07:55:43	1898	0.14	0.02	0.07	0.07	0.11	0.09	15.3	16.8	0.88	0.76	0.56	0.89
2022-02-05 07:56:13	1899	0.14	0.02	0.07	0.08	0.11	0.09	15.3	16.8	0.88	0.82	0.56	0.89
2022-02-05 07:56:13	1900	0.14	0.02	0.07	0.08	0.11	0.09	15.3	16.8	0.88	0.82	0.56	0.89
2022-02-05 07:56:33	1901	0.14	0.02	0.06	0.08	0.11	0.09	15.3	16.8	0.94	0.71	0.56	0.89
2022-02-05 07:56:43	1902	0.14	0.02	0.06	0.07	0.11	0.09	15.3	16.8	0.94	0.58	0.56	0.89
2022-02-05 07:57:14	1903	0.14	0.02	0.06	0.07	0.1	0.09	15.3	16.8	0.94	0.79	0.56	0.89
2022-02-05 07:57:14	1904	0.14	0.02	0.06	0.07	0.1	0.09	15.3	16.8	0.94	0.79	0.56	0.89
2022-02-05 07:57:34	1905	0.14	0.02	0.07	0.08	0.11	0.09	15.3	16.8	0.94	0.79	0.56	0.89
2022-02-05 07:57:44	1906	0.14	0.02	0.07	0.08	0.11	0.09	15.3	16.8	0.89	0.73	0.56	0.89
2022-02-05 07:58:14	1907	0.14	0.02	0.07	0.07	0.1	0.09	15.3	16.8	0.94	0.8	0.56	0.89
2022-02-05 07:58:14	1908	0.14	0.02	0.07	0.07	0.1	0.09	15.3	16.8	0.94	0.8	0.56	0.89
2022-02-05 07:58:35	1909	0.14	0.02	0.07	0.07	0.11	0.09	15.3	16.8	0.94	0.74	0.56	0.89
2022-02-05 07:58:45	1910	0.14	0.02	0.07	0.07	0.11	0.09	15.3	16.8	0.94	0.75	0.56	0.89
2022-02-05 07:59:05	1911	0.14	0.02	0.07	0.07	0.11	0.09	15.3	16.8	0.89	0.7	0.56	0.89
2022-02-05 07:59:05	1912	0.14	0.02	0.07	0.07	0.11	0.09	15.3	16.8	0.89	0.7	0.56	0.89
2022-02-05 07:59:35	1913	0.14	0.02	0.07	0.08	0.11	0.09	15.3	16.8	0.89	0.7	0.56	0.89
2022-02-05 07:59:45	1914	0.14	0.02	0.07	0.07	0.11	0.09	15.3	16.8	0.89	0.76	0.56	0.89
2022-02-05 08:00:06	1915	0.14	0.02	0.07	0.07	0.11	0.09	15.3	16.8	0.89	0.66	0.56	0.89
2022-02-05 08:00:06	1916	0.14	0.02	0.07	0.07	0.11	0.09	15.3	16.8	0.89	0.66	0.56	0.89
2022-02-05 08:00:36	1917	0.14	0.02	0.07	0.07	0.11	0.09	15.3	16.8	0.89	0.76	0.56	0.89
2022-02-05 08:00:46	1918	0.14	0.02	0.07	0.08	0.11	0.09	15.3	16.8	0.89	0.76	0.56	0.89
2022-02-05 08:01:06	1919	0.14	0.02	0.07	0.07	0.11	0.09	15.3	16.8	0.89	0.66	0.56	0.89
2022-02-05 08:01:06	1920	0.14	0.02	0.07	0.07	0.11	0.09	15.3	16.8	0.89	0.66	0.56	0.89
2022-02-05 08:01:36	1921	0.14	0.02	0.07	0.07	0.11	0.09	15.3	16.8	0.89	0.64	0.56	0.89
2022-02-05 08:01:47	1922	0.14	0.02	0.07	0.07	0.11	0.09	15.3	16.8	0.89	0.45	0.56	0.89
2022-02-05 08:02:07	1923	0.14	0.02	0.06	0.08	0.11	0.09	15.3	16.8	0.89	0.67	0.56	0.89
2022-02-05 08:02:07	1924	0.14	0.02	0.06	0.08	0.11	0.09	15.3	16.8	0.89	0.67	0.56	0.89
2022-02-05 08:02:37	1925	0.14	0.02	0.06	0.07	0.11	0.09	15.3	16.8	0.94	0.64	0.56	0.89
2022-02-05 08:02:47	1926	0.14	0.02	0.06	0.07	0.11	0.09	15.3	16.8	0.94	0.71	0.56	0.89
2022-02-05 08:03:07	1927	0.14	0.02	0.06	0.07	0.11	0.09	15.3	16.8	0.94	0.62	0.56	0.89
2022-02-05 08:03:07	1928	0.14	0.02	0.06	0.07	0.11	0.09	15.3	16.8	0.94	0.62	0.56	0.89
2022-02-05 08:03:38	1929	0.13	0.02	0.05	0.07	0.11	0.09	15.3	16.8	0.94	0.81	0.56	0.89
2022-02-05 08:03:48	1930	0.13	0.02	0.05	0.07	0.1	0.09	15.3	16.8	0.94	0.81	0.56	0.89
2022-02-05 08:04:08	1931	0.13	0.02	0.05	0.07	0.1	0.09	15.3	16.8	0.94	0.86	0.56	0.89
2022-02-05 08:04:08	1932	0.13	0.02	0.05	0.07	0.1	0.09	15.3	16.8	0.94	0.86	0.56	0.89
2022-02-05 08:04:38	1933	0.13	0.02	0.04	0.07	0.11	0.09	15.3	16.8	0.94	0.91	0.56	0.89
2022-02-05 08:04:48	1934	0.13	0.02	0.04	0.08	0.11	0.09	15.3	16.8	0.94	0.91	0.56	0.89
2022-02-05 08:05:09	1935	0.13	0.02	0.04	0.07	0.1	0.09	15.3	16.8	0.94	0.76	0.56	0.89
2022-02-05 08:05:09	1936	0.13	0.02	0.04	0.07	0.1	0.09	15.3	16.8	0.94	0.76	0.56	0.89
2022-02-05 08:05:39	1937	0.13	0.02	0.04	0.08	0.11	0.09	15.3	16.8	0.94	0.82	0.56	0.89
2022-02-05 08:05:49	1938	0.13	0.02	0.04	0.08	0.11	0.09	15.3	16.8	0.94	0.82	0.56	0.89
2022-02-05 08:06:09	1939	0.14	0.02	0.04	0.08	0.1	0.09	15.3	16.8	0.94	0.82	0.56	0.89
2022-02-05 08:06:09	1940	0.14	0.02	0.04	0.08	0.1	0.09	15.3	16.8	0.94	0.82	0.56	0.89
2022-02-05 08:06:40	1941	0.14	0.02	0.05	0.08	0.1	0.09	15.3	16.8	0.89	0.72	0.56	0.89
2022-02-05 08:06:50	1942	0.14	0.02	0.05	0.08	0.11	0.09	15.3	16.8	0.89	0.72	0.56	0.89
2022-02-05 08:07:10	1943	0.14	0.02	0.05	0.08	0.11	0.09	15.3	16.8	0.89	0.67	0.56	0.89
2022-02-05 08:07:10	1944	0.14	0.02	0.05	0.08	0.11	0.09	15.3	16.8	0.89	0.67	0.56	0.89
2022-02-05 08:07:30	1945	0.14	0.02	0.05	0.08	0.11	0.09	15.3	16.8	0.94	0.67	0.56	0.89
2022-02-05 08:07:50	1946	0.14	0.02	0.06	0.08	0.1	0.09	15.3	16.8	0.94	0.61	0.56	0.89
2022-02-05 08:08:01	1947	0.14	0.02	0.06	0.08	0.11	0.09	15.3	16.8	0.94	0.61	0.56	0.89
2022-02-05 08:08:01	1948	0.14	0.02	0.06	0.08	0.11	0.09	15.3	16.8	0.94	0.61	0.56	0.89
2022-02-05 08:08:31	1949	0.14	0.02	0.06	0.08	0.1	0.09	15.3	16.8	0.94	0.62	0.56	0.89
2022-02-05 08:08:51	1950	0.14	0.02	0.06	0.07	0.1	0.09	15.3	16.8	0.94	0.62	0.56	0.89
2022-02-05 08:09:01	1951	0.14	0.02	0.06	0.08	0.1	0.09	15.3	16.8	0.94	0.69	0.56	0.89
2022-02-05 08:09:01	1952	0.14	0.02	0.06	0.08	0.1	0.09	15.3	16.8	0.94	0.69	0.56	0.89
2022-02-05 08:09:31	1953	0.14	0.02	0.06	0.08	0.11	0.09	15.3	16.8	0.94	0.63	0.56	0.89
2022-02-05 08:09:52	1954	0.14	0.02	0.06	0.08	0.11	0.09	15.3	16.8	0.94	0.63	0.56	0.89
2022-02-05 08:10:02	1955	0.14	0.02	0.06	0.07	0.11	0.09	15.3	16.8	0.94	0.63	0.56	0.89
2022-02-05 08:10:02	1956	0.14	0.02	0.06	0.07	0.11	0.09	15.3	16.8	0.94	0.63	0.56	0.89
2022-02-05 08:10:32	1957	0.14	0.02	0.06	0.08	0.11	0.09	15.3	16.8	0.94	0.63	0.56	0.89
2022-02-05 08:10:52	1958	0.14	0.02	0.06	0.08	0.11	0.09	15.3	16.8	0.94	0.63	0.56	0.89
2022-02-05 08:11:03	1959	0.14	0.02	0.06	0.08	0.11	0.09	15.3	16.8	0.94	0.63	0.56	0.89
2022-02-05 08:11:03	1960	0.14	0.02	0.06	0.08	0.11	0.09	15.3	16.8	0.94	0.63	0.56	0.89
2022-02-05 08:11:33	1961	0.14	0.02	0.06	0.08	0.11	0.09	15.3	16.8	0.94	0.63	0.56	0.89
2022-02-05 08:11:53	1962	0.14	0.02	0.06	0.08	0.11	0.09	15.3	16.8	0.94	0.76	0.56	0.89
2022-02-05 08:12:03	1963	0.14	0.02	0.06	0.08	0.11	0.09	15.3	16.8	0.99	0.74	0.56	0.89
2022-02-05 08:12:03	1964	0.14	0.02	0.06	0.08	0.11	0.09	15.3	16.8	0.99	0.74	0.56	0.89
2022-02-05 08:12:34	1965	0.14	0.02	0.06	0.08	0.11	0.09	15.3	16.8	0.89	0.43	0.56	0.89
2022-02-05 08:12:54	1966	0.14	0.02	0.06	0.09	0.11	0.09	15.3	16.8	0.94	0.49	0.99	0.89
2022-02-05 08:13:04	1967	0.14	0.02	0.05	0.09	0.11	0.09	15.3	16.8	0.94	0.56	1.08	0.89
2022-02-05 08:13:04	1968	0.14	0.02	0.05	0.09	0.11	0.09	15.3	16.8	0.94	0.56	1.08	0.89
2022-02-05 08:13:34	1969	0.13	0.02	0.06	0.08	0.11	0.09	15.3	16.8	0.89	0.63	1.08	0.89
2022-02-05 08:13:54	1970	0.13	0.02	0.06	0.08	0.11	0.09	15.3	16.8	0.89	0.63	0.69	0.89
2022-02-05 08:14:04	1971	0.13	0.02	0.06	0.08	0.11	0.09	15.3	16.8	0.89	0.58	0.6	0.89
2022-02-05 08:14:04	1972	0.13	0.02	0.06	0.08	0.11	0.09	15.3	16.8	0.89	0.58	0.6	0.89
2022-02-05 08:14:35	1973	0.13	0.02	0.06	0.08	0.11	0.09	15.3	16.8	0.89	0.58	0.55	0.89
2022-02-05 08:14:55	1974	0.13	0.02	0.06	0.08	0.11	0.09	15.3	16.8	0.89	0.58	0.55	0.89
2022-02-05 08:15:05	1975	0.13	0.02	0.06	0.08	0.11	0.09	15.3	16.8	0.89	0.64	0.55	0.89
2022-02-05 08:15:05	1976	0.13	0.02	0.06	0.08	0.11	0.09	15.3	16.8	0.89	0.64	0.55	0.89
2022-02-05 08:15:35	1977	0.13	0.02	0.06	0.08	0.11	0.09	15.3	16.8	0.89	0.59	0.55	0.89
2022-02-05 08:15:56	1978	0.13	0.02	0.06	0.08	0.13	0.09	15.3	16.8	0.89	0.64	0.55	0.89
2022-02-05 08:16:06	1979	0.14	0.02	0.06	0.08	0.13	0.09	15.3	16.8	0.89	0.64	0.55	0.89
2022-02-05 08:16:06	1980	0.14	0.02	0.06	0.08	0.13	0.09	15.3	16.8	0.89	0.64	0.55	0.89
2022-02-05 08:16:36	1981	0.14	0.02	0.06	0.08	0.13	0.09	15.3	16.8	0.89	0.54	0.55	0.89
2022-02-05 08:16:56	1982	0.14	0.02	0.06	0.08	0.13	0.09	15.3	16.8	0.89	0.61	0.55	0.89
2022-02-05 08:17:06	1983	0.14	0.02	0.06	0.08	0.13	0.09	15.3	16.8	0.89	0.52	0.55	0.89
2022-02-05 08:17:06	1984	0.14	0.02	0.06	0.08	0.13	0.09	15.3	16.8	0.89	0.52	0.55	0.89
2022-02-05 08:17:37	1985	0.13	0.02	0.06	0.08	0.12	0.09	15.3	16.8	0.94	0.57	0.55	0.89
2022-02-05 08:17:57	1986	0.14	0.02	0.06	0.08	0.12	0.09	15.3	16.8	0.94	0.57	0.55	0.89
2022-02-05 08:18:07	1987	0.14	0.02	0.06	0.08	0.12	0.09	15.3	16.8	0.94	0.62	0.55	0.89
2022-02-05 08:18:07	1988	0.14	0.02	0.06	0.08	0.12	0.09	15.3	16.8	0.94	0.62	0.55	0.89
2022-02-05 08:18:37	1989	0.14	0.02	0.06	0.08	0.12	0.09	15.3	16.8	0.94	0.57	0.55	0.89
2022-02-05 08:18:58	1990	0.13	0.02	0.06	0.07	0.12	0.09	15.3	16.8	0.94	0.68	0.55	0.89
2022-02-05 08:19:08	1991	0.14	0.02	0.06	0.07	0.12	0.1	15.3	16.8	0.94	0.61	0.55	0.89
2022-02-05 08:19:08	1992	0.14	0.02	0.06	0.07	0.12	0.1	15.3	16.8	0.94	0.61	0.55	0.89
2022-02-05 08:19:38	1993	0.13	0.02	0.06	0.08	0.12	0.1	15.3	16.8	0.94	0.54	0.55	0.89
2022-02-05 08:19:58	1994	0.13	0.02	0.06	0.08	0.12	0.1	15.3	16.8	0.94	0.54	0.55	0.89
2022-02-05 08:20:08	1995	0.13	0.02	0.06	0.08	0.12	0.1	15.3	16.8	0.89	0.59	0.55	0.89
2022-02-05 08:20:08	1996	0.13	0.02	0.06	0.08	0.12	0.1	15.3	16.8	0.89	0.59	0.55	0.89
2022-02-05 08:20:39	1997	0.13	0.02	0.06	0.08	0.14	0.1	15.3	16.8	0.89	0.83	0.55	0.89
2022-02-05 08:20:59	1998	0.13	0.02	0.06	0.08	0.14	0.1	15.3	16.8	0.89	0.61	0.55	0.89
2022-02-05 08:21:09	1999	0.13	0.02	0.06	0.07	0.14	0.1	15.3	16.8	0.89	0.56	0.55	0.89
[truncated: 3,751 more rows]
