# Supplementary material for: An FSV analysis approach to verify the robustness of the triple-correlation analysis theoretical framework
Source: Sci Rep. 2023 Jun 14;13:9621. doi: 10.1038/s41598-023-35900-3 (PMC10267157; doi:10.1038/s41598-023-35900-3)
Supplement: Supplementary file 5 — Supplementary Information 5. [file 41598_2023_35900_MOESM5_ESM.xls]

## Sheet: Sheet1
CreateTime	序号	T060101	T060102	T060103	T060203	T060204	T060205	WD060101	WD060201	FS060101	FS060102	FS060201	FS060202
2022-02-06 00:00:12	1	0.14	0.02	0.05	0.06	0.11	0.1	17.4	16.8	0.93	0.54	0.6	0.89
2022-02-06 00:00:12	2	0.14	0.02	0.05	0.06	0.11	0.1	17.4	16.8	0.93	0.54	0.6	0.89
2022-02-06 00:00:42	3	0.14	0.02	0.05	0.06	0.11	0.1	17.4	16.8	0.93	0.52	0.6	0.89
2022-02-06 00:00:52	4	0.14	0.02	0.05	0.06	0.11	0.1	17.4	16.8	0.93	0.65	0.6	0.89
2022-02-06 00:01:13	5	0.14	0.02	0.06	0.06	0.11	0.1	17.4	16.8	0.93	0.71	0.6	0.89
2022-02-06 00:01:13	6	0.14	0.02	0.06	0.06	0.11	0.1	17.4	16.8	0.93	0.71	0.6	0.89
2022-02-06 00:01:43	7	0.14	0.02	0.06	0.06	0.12	0.1	17.4	16.8	0.93	0.58	0.6	0.89
2022-02-06 00:01:53	8	0.14	0.02	0.05	0.06	0.12	0.1	17.4	16.8	0.93	0.58	0.6	0.89
2022-02-06 00:02:13	9	0.14	0.02	0.05	0.06	0.12	0.1	17.4	16.8	0.93	0.78	0.6	0.89
2022-02-06 00:02:13	10	0.14	0.02	0.05	0.06	0.12	0.1	17.4	16.8	0.93	0.78	0.6	0.89
2022-02-06 00:02:23	11	0.14	0.02	0.05	0.06	0.12	0.1	17.4	16.8	0.93	0.78	0.6	0.89
2022-02-06 00:02:54	12	0.14	0.02	0.06	0.06	0.12	0.1	17.4	16.8	0.93	0.51	0.6	0.89
2022-02-06 00:03:14	13	0.14	0.02	0.06	0.06	0.12	0.1	17.4	16.8	0.88	0.41	0.6	0.89
2022-02-06 00:03:14	14	0.14	0.02	0.06	0.06	0.12	0.1	17.4	16.8	0.88	0.41	0.6	0.89
2022-02-06 00:03:24	15	0.14	0.02	0.06	0.06	0.12	0.1	17.4	16.8	0.88	0.47	0.6	0.89
2022-02-06 00:03:54	16	0.14	0.02	0.05	0.06	0.12	0.09	17.4	16.8	0.93	0.47	0.6	0.89
2022-02-06 00:04:15	17	0.13	0.02	0.05	0.06	0.12	0.1	17.4	16.8	0.93	0.37	0.6	0.89
2022-02-06 00:04:15	18	0.13	0.02	0.05	0.06	0.12	0.1	17.4	16.8	0.93	0.37	0.6	0.89
2022-02-06 00:04:25	19	0.14	0.02	0.05	0.06	0.12	0.1	17.4	16.8	0.93	0.37	0.6	0.89
2022-02-06 00:04:55	20	0.14	0.02	0.04	0.06	0.12	0.1	17.4	16.8	0.93	0.43	0.6	0.89
2022-02-06 00:05:15	21	0.13	0.02	0.04	0.06	0.12	0.1	17.4	16.8	0.93	0.37	0.6	0.89
2022-02-06 00:05:15	22	0.13	0.02	0.04	0.06	0.12	0.1	17.4	16.8	0.93	0.37	0.6	0.89
2022-02-06 00:05:25	23	0.14	0.02	0.04	0.06	0.12	0.1	17.4	16.8	0.93	0.43	0.6	0.89
2022-02-06 00:05:56	24	0.13	0.02	0.04	0.06	0.12	0.09	17.4	16.8	0.93	0.37	0.6	0.89
2022-02-06 00:06:16	25	0.14	0.02	0.04	0.06	0.12	0.09	17.4	16.8	0.93	0.37	0.6	0.89
2022-02-06 00:06:16	26	0.14	0.02	0.04	0.06	0.12	0.09	17.4	16.8	0.93	0.37	0.6	0.89
2022-02-06 00:06:26	27	0.13	0.02	0.04	0.06	0.12	0.1	17.4	16.8	0.93	0.43	0.6	0.89
2022-02-06 00:06:56	28	0.14	0.02	0.04	0.05	0.12	0.09	17.4	16.8	0.93	0.38	0.6	0.89
2022-02-06 00:07:17	29	0.14	0.02	0.04	0.05	0.12	0.1	17.4	16.8	0.93	0.45	0.55	0.89
2022-02-06 00:07:17	30	0.14	0.02	0.04	0.05	0.12	0.1	17.4	16.8	0.93	0.45	0.55	0.89
2022-02-06 00:07:27	31	0.14	0.02	0.04	0.05	0.12	0.09	17.4	16.8	0.93	0.39	0.55	0.89
2022-02-06 00:07:57	32	0.14	0.02	0.05	0.05	0.12	0.1	17.4	16.8	0.94	0.34	0.55	0.89
2022-02-06 00:08:17	33	0.14	0.02	0.05	0.06	0.12	0.1	17.4	16.8	0.94	0.39	0.55	0.89
2022-02-06 00:08:17	34	0.14	0.02	0.05	0.06	0.12	0.1	17.4	16.8	0.94	0.39	0.55	0.89
2022-02-06 00:08:27	35	0.14	0.02	0.04	0.06	0.12	0.1	17.4	16.8	0.94	0.39	0.55	0.89
2022-02-06 00:08:58	36	0.14	0.02	0.04	0.06	0.12	0.09	17.4	16.8	0.94	0.39	0.55	0.89
2022-02-06 00:09:18	37	0.13	0.02	0.04	0.05	0.12	0.1	17.4	16.8	0.94	0.39	0.55	0.89
2022-02-06 00:09:18	38	0.13	0.02	0.04	0.05	0.12	0.1	17.4	16.8	0.94	0.39	0.55	0.89
2022-02-06 00:09:28	39	0.14	0.02	0.04	0.05	0.12	0.1	17.4	16.8	0.94	0.39	0.55	0.89
2022-02-06 00:09:58	40	0.14	0.02	0.08	0.06	0.12	0.09	17.4	16.8	0.94	0.46	0.55	0.89
2022-02-06 00:10:18	41	0.13	0.02	0.09	0.06	0.12	0.09	17.4	16.8	0.94	0.52	0.55	0.89
2022-02-06 00:10:18	42	0.13	0.02	0.09	0.06	0.12	0.09	17.4	16.8	0.94	0.52	0.55	0.89
2022-02-06 00:10:29	43	0.13	0.02	0.09	0.06	0.12	0.09	17.4	16.8	0.94	0.47	0.55	0.89
2022-02-06 00:10:59	44	0.12	0.02	0.08	0.06	0.12	0.09	17.4	16.8	0.99	0.52	0.55	0.89
2022-02-06 00:11:19	45	0.13	0.02	0.08	0.06	0.12	0.1	17.4	16.8	0.89	0.51	0.55	0.89
2022-02-06 00:11:19	46	0.13	0.02	0.08	0.06	0.12	0.1	17.4	16.8	0.89	0.51	0.55	0.89
2022-02-06 00:11:29	47	0.13	0.02	0.08	0.06	0.12	0.1	17.4	16.8	0.89	0.59	0.55	0.89
2022-02-06 00:12:00	48	0.13	0.02	0.07	0.06	0.12	0.1	17.4	16.8	0.94	0.6	0.55	0.89
2022-02-06 00:12:10	49	0.13	0.02	0.07	0.06	0.12	0.1	17.4	16.8	0.99	0.55	0.55	0.89
2022-02-06 00:12:10	50	0.13	0.02	0.07	0.06	0.12	0.1	17.4	16.8	0.99	0.55	0.55	0.89
2022-02-06 00:12:30	51	0.13	0.02	0.07	0.06	0.12	0.1	17.4	16.8	0.99	0.49	0.55	0.89
2022-02-06 00:13:03	52	0.13	0.02	0.07	0.06	0.12	0.1	17.4	16.8	0.94	0.6	0.55	0.89
2022-02-06 00:13:13	53	0.13	0.02	0.07	0.06	0.12	0.09	17.4	16.8	0.99	0.54	0.55	0.89
2022-02-06 00:13:13	54	0.13	0.02	0.07	0.06	0.12	0.09	17.4	16.8	0.99	0.54	0.55	0.89
2022-02-06 00:13:33	55	0.13	0.02	0.07	0.06	0.12	0.1	17.4	16.8	0.94	0.49	0.55	0.89
2022-02-06 00:14:04	56	0.13	0.02	0.07	0.05	0.12	0.09	17.4	16.8	0.94	0.57	0.55	0.89
2022-02-06 00:14:14	57	0.13	0.02	0.08	0.05	0.12	0.09	17.4	16.8	0.89	0.52	0.55	0.89
2022-02-06 00:14:14	58	0.13	0.02	0.08	0.05	0.12	0.09	17.4	16.8	0.89	0.52	0.55	0.89
2022-02-06 00:14:34	59	0.14	0.02	0.07	0.06	0.12	0.09	17.4	16.8	0.89	0.54	0.55	0.89
2022-02-06 00:15:04	60	0.13	0.02	0.07	0.06	0.12	0.09	17.4	16.8	0.89	0.57	0.55	0.89
2022-02-06 00:15:14	61	0.13	0.02	0.08	0.06	0.12	0.1	17.4	16.8	0.89	0.44	0.55	0.89
2022-02-06 00:15:14	62	0.13	0.02	0.08	0.06	0.12	0.1	17.4	16.8	0.89	0.44	0.55	0.89
2022-02-06 00:15:35	63	0.13	0.02	0.08	0.06	0.12	0.1	17.4	16.8	0.89	0.5	0.55	0.89
2022-02-06 00:16:05	64	0.13	0.02	0.08	0.06	0.12	0.1	17.4	16.8	0.94	0.56	0.55	0.89
2022-02-06 00:16:15	65	0.13	0.02	0.08	0.06	0.12	0.1	17.4	16.8	0.94	0.51	0.55	0.89
2022-02-06 00:16:15	66	0.13	0.02	0.08	0.06	0.12	0.1	17.4	16.8	0.94	0.51	0.55	0.89
2022-02-06 00:16:35	67	0.14	0.02	0.08	0.06	0.12	0.1	17.4	16.8	0.94	0.51	0.55	0.89
2022-02-06 00:17:06	68	0.13	0.02	0.07	0.06	0.12	0.1	17.4	16.8	0.94	0.5	0.55	0.89
2022-02-06 00:17:16	69	0.14	0.02	0.07	0.06	0.12	0.1	17.4	16.8	0.94	0.5	0.55	0.89
2022-02-06 00:17:16	70	0.14	0.02	0.07	0.06	0.12	0.1	17.4	16.8	0.94	0.5	0.55	0.89
2022-02-06 00:17:36	71	0.14	0.02	0.08	0.06	0.12	0.09	17.4	16.8	0.94	0.52	0.55	0.89
2022-02-06 00:18:06	72	0.14	0.02	0.07	0.06	0.12	0.1	17.4	16.8	0.94	0.52	0.55	0.89
2022-02-06 00:18:16	73	0.14	0.02	0.07	0.06	0.12	0.1	17.4	16.8	0.94	0.52	0.55	0.89
2022-02-06 00:18:16	74	0.14	0.02	0.07	0.06	0.12	0.1	17.4	16.8	0.94	0.52	0.55	0.89
2022-02-06 00:18:37	75	0.13	0.02	0.07	0.06	0.12	0.1	17.4	16.8	0.94	0.52	0.55	0.89
2022-02-06 00:19:07	76	0.14	0.02	0.07	0.06	0.11	0.1	17.4	16.8	0.94	0.57	0.55	0.89
2022-02-06 00:19:17	77	0.13	0.02	0.07	0.06	0.12	0.1	17.4	16.8	0.94	0.32	0.55	0.89
2022-02-06 00:19:17	78	0.13	0.02	0.07	0.06	0.12	0.1	17.4	16.8	0.94	0.32	0.55	0.89
2022-02-06 00:19:27	79	0.13	0.02	0.06	0.06	0.12	0.1	17.4	16.8	0.94	0.34	0.55	0.89
2022-02-06 00:19:58	80	0.13	0.02	0.06	0.06	0.12	0.1	17.4	16.8	1	0.83	0.55	0.89
2022-02-06 00:20:18	81	0.13	0.02	0.06	0.06	0.12	0.1	17.4	16.8	0.99	0.94	0.55	0.89
2022-02-06 00:20:18	82	0.13	0.02	0.06	0.06	0.12	0.1	17.4	16.8	0.99	0.94	0.55	0.89
2022-02-06 00:20:28	83	0.13	0.02	0.05	0.05	0.12	0.09	17.4	16.8	0.99	0.84	0.55	0.89
2022-02-06 00:20:58	84	0.13	0.02	0.06	0.05	0.11	0.09	17.4	16.8	0.99	0.84	0.55	0.89
2022-02-06 00:21:18	85	0.12	0.02	0.06	0.06	0.12	0.09	17.4	16.8	0.94	0.84	0.55	0.89
2022-02-06 00:21:18	86	0.12	0.02	0.06	0.06	0.12	0.09	17.4	16.8	0.94	0.84	0.55	0.89
2022-02-06 00:21:29	87	0.12	0.02	0.06	0.06	0.12	0.09	17.4	16.8	0.94	0.9	0.55	0.89
2022-02-06 00:21:59	88	0.13	0.02	0.06	0.06	0.11	0.09	17.4	16.8	0.94	0.85	0.55	0.89
2022-02-06 00:22:19	89	0.13	0.02	0.06	0.06	0.11	0.09	17.4	16.8	0.89	0.85	0.55	0.89
2022-02-06 00:22:19	90	0.13	0.02	0.06	0.06	0.11	0.09	17.4	16.8	0.89	0.85	0.55	0.89
2022-02-06 00:22:29	91	0.13	0.02	0.06	0.06	0.11	0.09	17.4	16.8	0.89	0.85	0.55	0.89
2022-02-06 00:22:59	92	0.14	0.02	0.06	0.06	0.11	0.09	17.4	16.8	0.94	0.94	0.55	0.89
2022-02-06 00:23:20	93	0.13	0.02	0.06	0.06	0.11	0.1	17.4	16.8	0.94	0.8	0.55	0.89
2022-02-06 00:23:20	94	0.13	0.02	0.06	0.06	0.11	0.1	17.4	16.8	0.94	0.8	0.55	0.89
2022-02-06 00:23:30	95	0.13	0.02	0.06	0.06	0.12	0.1	17.4	16.8	0.94	0.86	0.55	0.89
2022-02-06 00:24:00	96	0.13	0.02	0.06	0.06	0.11	0.1	17.4	16.8	0.94	0.75	0.55	0.89
2022-02-06 00:24:20	97	0.13	0.02	0.06	0.06	0.12	0.09	17.4	16.8	0.94	0.85	0.55	0.89
2022-02-06 00:24:20	98	0.13	0.02	0.06	0.06	0.12	0.09	17.4	16.8	0.94	0.85	0.55	0.89
2022-02-06 00:24:30	99	0.13	0.02	0.06	0.06	0.12	0.1	17.4	16.8	0.94	0.77	0.55	0.89
2022-02-06 00:25:01	100	0.14	0.02	0.06	0.06	0.11	0.1	17.4	16.8	0.94	0.79	0.55	0.89
2022-02-06 00:25:21	101	0.13	0.02	0.05	0.06	0.11	0.09	17.4	16.8	0.94	0.7	0.55	0.89
2022-02-06 00:25:21	102	0.13	0.02	0.05	0.06	0.11	0.09	17.4	16.8	0.94	0.7	0.55	0.89
2022-02-06 00:25:31	103	0.14	0.02	0.05	0.06	0.11	0.09	17.4	16.8	0.94	0.7	0.55	0.89
2022-02-06 00:26:01	104	0.13	0.02	0.06	0.06	0.12	0.09	17.4	16.8	0.94	0.81	0.55	0.89
2022-02-06 00:26:22	105	0.14	0.02	0.06	0.06	0.12	0.09	17.4	16.8	0.94	0.76	0.55	0.89
2022-02-06 00:26:22	106	0.14	0.02	0.06	0.06	0.12	0.09	17.4	16.8	0.94	0.76	0.55	0.89
2022-02-06 00:26:32	107	0.14	0.02	0.06	0.06	0.12	0.09	17.4	16.8	0.94	0.76	0.55	0.89
2022-02-06 00:26:52	108	0.13	0.02	0.06	0.06	0.12	0.09	17.4	16.8	0.89	0.88	0.55	0.89
2022-02-06 00:27:22	109	0.13	0.02	0.06	0.06	0.12	0.09	17.4	16.8	0.89	0.78	0.55	0.89
2022-02-06 00:27:22	110	0.13	0.02	0.06	0.06	0.12	0.09	17.4	16.8	0.89	0.78	0.55	0.89
2022-02-06 00:27:32	111	0.13	0.02	0.06	0.06	0.12	0.09	17.4	16.8	0.89	0.72	0.55	0.89
2022-02-06 00:27:43	112	0.13	0.02	0.06	0.06	0.12	0.09	17.4	16.8	0.89	0.67	0.55	0.89
2022-02-06 00:28:16	113	0.13	0.02	0.06	0.06	0.12	0.09	17.4	16.8	0.94	0.73	0.55	0.89
2022-02-06 00:28:16	114	0.13	0.02	0.06	0.06	0.12	0.09	17.4	16.8	0.94	0.73	0.55	0.89
2022-02-06 00:28:39	115	0.13	0.02	0.06	0.06	0.12	0.09	17.4	16.8	0.94	0.93	0.55	0.89
2022-02-06 00:28:49	116	0.13	0.02	0.06	0.06	0.11	0.09	17.4	16.8	0.94	0.85	0.55	0.89
2022-02-06 00:28:49	117	0.13	0.02	0.06	0.06	0.11	0.09	17.4	16.8	0.94	0.85	0.55	0.89
2022-02-06 00:29:19	118	0.13	0.02	0.06	0.06	0.12	0.08	17.4	16.8	0.94	0.73	0.55	0.89
2022-02-06 00:29:40	119	0.14	0.02	0.06	0.06	0.12	0.09	17.4	16.8	0.94	0.62	0.55	0.89
2022-02-06 00:29:50	120	0.14	0.02	0.06	0.06	0.12	0.09	17.4	16.8	0.94	0.81	0.55	0.89
2022-02-06 00:29:50	121	0.14	0.02	0.06	0.06	0.12	0.09	17.4	16.8	0.94	0.81	0.55	0.89
2022-02-06 00:30:20	122	0.14	0.02	0.06	0.06	0.12	0.09	17.4	16.8	0.89	0.73	0.55	0.89
2022-02-06 00:30:40	123	0.14	0.02	0.06	0.06	0.12	0.09	17.4	16.8	0.94	0.8	0.55	0.89
2022-02-06 00:30:50	124	0.14	0.02	0.06	0.06	0.12	0.09	17.4	16.8	0.94	0.6	0.55	0.89
2022-02-06 00:30:50	125	0.14	0.02	0.06	0.06	0.12	0.09	17.4	16.8	0.94	0.6	0.55	0.89
2022-02-06 00:31:21	126	0.14	0.02	0.06	0.06	0.12	0.09	17.4	16.8	0.94	0.88	0.55	0.89
2022-02-06 00:31:41	127	0.14	0.02	0.06	0.06	0.12	0.09	17.4	16.8	0.94	0.92	0.55	0.89
2022-02-06 00:31:51	128	0.14	0.02	0.06	0.06	0.12	0.09	17.4	16.8	0.94	0.97	0.55	0.89
2022-02-06 00:31:51	129	0.14	0.02	0.06	0.06	0.12	0.09	17.4	16.8	0.94	0.97	0.55	0.89
2022-02-06 00:32:21	130	0.14	0.02	0.06	0.06	0.12	0.09	17.4	16.8	0.94	0.64	0.55	0.89
2022-02-06 00:32:41	131	0.14	0.02	0.06	0.06	0.12	0.09	17.4	16.8	0.94	0.8	0.55	0.89
2022-02-06 00:32:52	132	0.14	0.02	0.06	0.06	0.12	0.09	17.4	16.8	0.89	0.83	0.55	0.89
2022-02-06 00:32:52	133	0.14	0.02	0.06	0.06	0.12	0.09	17.4	16.8	0.89	0.83	0.55	0.89
2022-02-06 00:33:22	134	0.14	0.02	0.06	0.06	0.12	0.09	17.4	16.8	0.89	0.59	0.55	0.89
2022-02-06 00:33:42	135	0.14	0.02	0.06	0.06	0.12	0.09	17.4	16.8	0.89	0.9	0.55	0.89
2022-02-06 00:33:52	136	0.14	0.02	0.06	0.06	0.12	0.1	17.4	16.8	0.89	0.9	0.55	0.89
2022-02-06 00:33:52	137	0.14	0.02	0.06	0.06	0.12	0.1	17.4	16.8	0.89	0.9	0.55	0.89
2022-02-06 00:34:23	138	0.14	0.02	0.07	0.06	0.12	0.1	17.4	16.8	0.94	0.86	0.55	0.89
2022-02-06 00:34:43	139	0.14	0.02	0.07	0.06	0.12	0.1	17.4	16.8	0.94	0.91	0.55	0.89
2022-02-06 00:34:53	140	0.14	0.02	0.07	0.06	0.12	0.1	17.4	16.8	0.94	0.83	0.55	0.89
2022-02-06 00:34:53	141	0.14	0.02	0.07	0.06	0.12	0.1	17.4	16.8	0.94	0.83	0.55	0.89
2022-02-06 00:35:23	142	0.13	0.02	0.06	0.06	0.12	0.1	17.4	16.8	0.99	0.79	0.55	0.89
2022-02-06 00:35:33	143	0.13	0.02	0.06	0.06	0.12	0.1	17.4	16.8	0.99	0.84	0.55	0.89
2022-02-06 00:35:54	144	0.14	0.02	0.06	0.06	0.12	0.1	17.4	16.8	0.94	0.42	0.55	0.89
2022-02-06 00:35:54	145	0.14	0.02	0.06	0.06	0.12	0.1	17.4	16.8	0.94	0.42	0.55	0.89
2022-02-06 00:36:24	146	0.14	0.02	0.07	0.06	0.12	0.1	17.4	16.8	0.94	0.37	0.55	0.89
2022-02-06 00:36:34	147	0.14	0.02	0.06	0.06	0.12	0.1	17.4	16.8	0.94	0.36	0.55	0.89
2022-02-06 00:36:54	148	0.15	0.02	0.06	0.06	0.12	0.1	17.4	16.8	0.94	0.61	0.55	0.89
2022-02-06 00:36:54	149	0.15	0.02	0.06	0.06	0.12	0.1	17.4	16.8	0.94	0.61	0.55	0.89
2022-02-06 00:37:25	150	0.14	0.02	0.06	0.06	0.12	0.1	17.4	16.8	1	0.43	0.55	0.89
2022-02-06 00:37:35	151	0.14	0.02	0.07	0.06	0.12	0.1	17.4	16.8	1	0.48	0.55	0.89
2022-02-06 00:37:55	152	0.13	0.02	0.06	0.06	0.12	0.11	17.4	16.8	0.95	0.49	0.55	0.89
2022-02-06 00:37:55	153	0.13	0.02	0.06	0.06	0.12	0.11	17.4	16.8	0.95	0.49	0.55	0.89
2022-02-06 00:38:25	154	0.13	0.02	0.06	0.06	0.12	0.11	17.4	16.8	0.95	0.5	0.55	0.89
2022-02-06 00:38:35	155	0.13	0.02	0.06	0.06	0.12	0.11	17.4	16.8	0.95	0.42	0.55	0.89
2022-02-06 00:38:56	156	0.13	0.02	0.07	0.06	0.12	0.11	17.4	16.8	0.95	0.62	0.55	0.89
2022-02-06 00:38:56	157	0.13	0.02	0.07	0.06	0.12	0.11	17.4	16.8	0.95	0.62	0.55	0.89
2022-02-06 00:39:26	158	0.14	0.02	0.07	0.06	0.12	0.11	17.4	16.8	0.95	0.62	0.55	0.89
2022-02-06 00:39:36	159	0.14	0.02	0.07	0.06	0.12	0.11	17.4	16.8	0.95	0.44	0.55	0.89
2022-02-06 00:39:56	160	0.14	0.02	0.07	0.06	0.12	0.11	17.4	16.8	0.95	0.47	0.55	0.89
2022-02-06 00:39:56	161	0.14	0.02	0.07	0.06	0.12	0.11	17.4	16.8	0.95	0.47	0.55	0.89
2022-02-06 00:40:26	162	0.14	0.02	0.07	0.06	0.12	0.11	17.4	16.8	0.9	0.49	0.55	0.89
2022-02-06 00:40:37	163	0.14	0.02	0.07	0.06	0.12	0.11	17.4	16.8	0.9	0.4	0.55	0.89
2022-02-06 00:40:57	164	0.14	0.02	0.06	0.06	0.12	0.1	17.4	16.8	0.9	0.57	0.55	0.89
2022-02-06 00:40:57	165	0.14	0.02	0.06	0.06	0.12	0.1	17.4	16.8	0.9	0.57	0.55	0.89
2022-02-06 00:41:27	166	0.14	0.02	0.06	0.06	0.12	0.1	17.4	16.8	0.9	0.52	0.55	0.89
2022-02-06 00:41:37	167	0.14	0.02	0.06	0.06	0.12	0.1	17.4	16.8	0.9	0.52	0.55	0.89
2022-02-06 00:41:57	168	0.14	0.02	0.06	0.06	0.12	0.1	17.4	16.8	0.95	0.64	0.55	0.89
2022-02-06 00:41:57	169	0.14	0.02	0.06	0.06	0.12	0.1	17.4	16.8	0.95	0.64	0.55	0.89
2022-02-06 00:42:28	170	0.14	0.02	0.07	0.06	0.12	0.1	17.4	16.8	0.9	0.52	0.55	0.89
2022-02-06 00:42:38	171	0.14	0.02	0.06	0.06	0.12	0.1	17.4	16.8	0.9	0.83	0.55	0.89
2022-02-06 00:42:58	172	0.14	0.02	0.07	0.06	0.12	0.1	17.4	16.8	0.9	0.63	0.55	0.89
2022-02-06 00:42:58	173	0.14	0.02	0.07	0.06	0.12	0.1	17.4	16.8	0.9	0.63	0.55	0.89
2022-02-06 00:43:29	174	0.15	0.02	0.06	0.06	0.12	0.1	17.4	16.8	0.9	0.41	0.55	0.89
2022-02-06 00:43:39	175	0.14	0.02	0.06	0.06	0.12	0.1	17.4	16.8	0.9	0.46	0.55	0.89
2022-02-06 00:43:59	176	0.14	0.02	0.06	0.06	0.12	0.1	17.4	16.8	0.95	0.6	0.55	0.89
2022-02-06 00:43:59	177	0.14	0.02	0.06	0.06	0.12	0.1	17.4	16.8	0.95	0.6	0.55	0.89
2022-02-06 00:44:29	178	0.15	0.02	0.07	0.06	0.12	0.1	17.4	16.8	0.9	0.65	0.55	0.89
2022-02-06 00:44:39	179	0.15	0.02	0.07	0.06	0.12	0.1	17.4	16.8	0.9	0.6	0.55	0.89
2022-02-06 00:45:00	180	0.15	0.02	0.07	0.06	0.12	0.1	17.4	16.8	0.9	0.55	0.55	0.89
2022-02-06 00:45:00	181	0.15	0.02	0.07	0.06	0.12	0.1	17.4	16.8	0.9	0.55	0.55	0.89
2022-02-06 00:45:30	182	0.14	0.02	0.07	0.06	0.12	0.1	17.4	16.8	0.9	0.62	0.55	0.89
2022-02-06 00:45:40	183	0.14	0.02	0.07	0.06	0.13	0.1	17.4	16.8	0.9	0.52	0.55	0.89
2022-02-06 00:46:00	184	0.14	0.02	0.07	0.06	0.13	0.1	17.4	16.8	0.9	0.58	0.55	0.89
2022-02-06 00:46:00	185	0.14	0.02	0.07	0.06	0.13	0.1	17.4	16.8	0.9	0.58	0.55	0.89
2022-02-06 00:46:30	186	0.14	0.02	0.07	0.06	0.12	0.1	17.4	16.8	0.9	0.63	0.55	0.89
2022-02-06 00:46:41	187	0.14	0.02	0.07	0.06	0.12	0.1	17.4	16.8	0.9	0.57	0.55	0.89
2022-02-06 00:47:01	188	0.15	0.02	0.07	0.06	0.12	0.1	17.4	16.8	0.9	0.63	0.55	0.89
2022-02-06 00:47:01	189	0.15	0.02	0.07	0.06	0.12	0.1	17.4	16.8	0.9	0.63	0.55	0.89
2022-02-06 00:47:31	190	0.15	0.02	0.07	0.06	0.12	0.1	17.4	16.8	0.9	0.45	0.55	0.89
2022-02-06 00:47:41	191	0.15	0.02	0.07	0.06	0.12	0.11	17.4	16.8	0.9	0.56	0.55	0.89
2022-02-06 00:48:01	192	0.15	0.02	0.07	0.06	0.12	0.11	17.4	16.8	0.9	0.61	0.55	0.89
2022-02-06 00:48:01	193	0.15	0.02	0.07	0.06	0.12	0.11	17.4	16.8	0.9	0.61	0.55	0.89
2022-02-06 00:48:32	194	0.15	0.02	0.07	0.06	0.13	0.11	17.4	16.8	0.9	0.74	0.55	0.89
2022-02-06 00:48:42	195	0.15	0.02	0.07	0.06	0.13	0.11	17.4	16.8	0.9	0.6	0.55	0.89
2022-02-06 00:49:02	196	0.15	0.02	0.07	0.06	0.13	0.11	17.4	16.8	0.95	0.61	0.55	0.89
2022-02-06 00:49:02	197	0.15	0.02	0.07	0.06	0.13	0.11	17.4	16.8	0.95	0.61	0.55	0.89
2022-02-06 00:49:32	198	0.15	0.02	0.07	0.06	0.13	0.1	17.4	16.8	0.95	0.61	0.55	0.89
2022-02-06 00:49:42	199	0.15	0.02	0.07	0.06	0.13	0.1	17.4	16.8	0.95	0.61	0.55	0.89
2022-02-06 00:50:03	200	0.15	0.02	0.07	0.06	0.13	0.1	17.4	16.8	0.9	0.69	0.55	0.89
2022-02-06 00:50:03	201	0.15	0.02	0.07	0.06	0.13	0.1	17.4	16.8	0.9	0.69	0.55	0.89
2022-02-06 00:50:33	202	0.15	0.02	0.07	0.06	0.13	0.1	17.4	16.8	0.9	0.51	0.55	0.89
2022-02-06 00:50:43	203	0.15	0.02	0.07	0.06	0.13	0.1	17.4	16.8	0.9	0.61	0.55	0.89
2022-02-06 00:51:03	204	0.15	0.02	0.07	0.06	0.13	0.1	17.4	16.8	0.9	0.6	0.55	0.89
2022-02-06 00:51:03	205	0.15	0.02	0.07	0.06	0.13	0.1	17.4	16.8	0.9	0.6	0.55	0.89
2022-02-06 00:51:13	206	0.15	0.02	0.07	0.06	0.12	0.1	17.4	16.8	0.9	0.7	0.55	0.89
2022-02-06 00:51:44	207	0.15	0.02	0.07	0.06	0.12	0.1	17.4	16.8	0.9	0.64	0.55	0.89
2022-02-06 00:52:04	208	0.15	0.02	0.07	0.06	0.12	0.1	17.4	16.8	0.9	0.69	0.55	0.89
2022-02-06 00:52:04	209	0.15	0.02	0.07	0.06	0.12	0.1	17.4	16.8	0.9	0.69	0.55	0.89
2022-02-06 00:52:14	210	0.15	0.02	0.07	0.06	0.12	0.1	17.4	16.8	0.9	0.63	0.55	0.89
2022-02-06 00:52:44	211	0.15	0.02	0.07	0.06	0.13	0.1	17.4	16.8	0.9	0.67	0.55	0.89
2022-02-06 00:53:05	212	0.15	0.02	0.07	0.06	0.13	0.1	17.4	16.8	0.9	0.62	0.55	0.89
2022-02-06 00:53:05	213	0.15	0.02	0.07	0.06	0.13	0.1	17.4	16.8	0.9	0.62	0.55	0.89
2022-02-06 00:53:15	214	0.15	0.02	0.07	0.06	0.13	0.1	17.4	16.8	0.9	0.64	0.55	0.89
2022-02-06 00:53:45	215	0.15	0.02	0.07	0.06	0.12	0.1	17.4	16.8	0.9	0.63	0.55	0.89
2022-02-06 00:53:55	216	0.15	0.02	0.07	0.06	0.12	0.1	17.4	16.8	0.9	0.73	0.55	0.89
2022-02-06 00:53:55	217	0.15	0.02	0.07	0.06	0.12	0.1	17.4	16.8	0.9	0.73	0.55	0.89
2022-02-06 00:54:15	218	0.15	0.02	0.07	0.06	0.12	0.1	17.4	16.8	0.95	0.55	0.55	0.89
2022-02-06 00:54:46	219	0.15	0.02	0.07	0.06	0.12	0.1	17.4	16.8	0.95	0.6	0.55	0.89
2022-02-06 00:54:56	220	0.15	0.02	0.07	0.06	0.12	0.1	17.4	16.8	0.9	0.6	0.55	0.89
2022-02-06 00:54:56	221	0.15	0.02	0.07	0.06	0.12	0.1	17.4	16.8	0.9	0.6	0.55	0.89
2022-02-06 00:55:16	222	0.15	0.02	0.07	0.06	0.12	0.1	17.4	16.8	0.9	0.53	0.55	0.89
2022-02-06 00:55:46	223	0.16	0.02	0.07	0.06	0.12	0.1	17.4	16.8	0.9	0.6	0.55	0.89
2022-02-06 00:55:56	224	0.15	0.02	0.07	0.06	0.12	0.1	17.4	16.8	0.9	0.6	0.55	0.89
2022-02-06 00:55:56	225	0.15	0.02	0.07	0.06	0.12	0.1	17.4	16.8	0.9	0.6	0.55	0.89
2022-02-06 00:56:17	226	0.15	0.02	0.07	0.06	0.13	0.1	17.4	16.8	0.9	0.66	0.55	0.89
2022-02-06 00:56:47	227	0.15	0.02	0.07	0.06	0.13	0.1	17.4	16.8	0.95	0.4	0.55	0.89
2022-02-06 00:56:57	228	0.15	0.02	0.06	0.06	0.12	0.1	17.4	16.8	0.95	0.55	0.55	0.89
2022-02-06 00:56:57	229	0.15	0.02	0.06	0.06	0.12	0.1	17.4	16.8	0.95	0.55	0.55	0.89
2022-02-06 00:57:17	230	0.15	0.02	0.07	0.06	0.13	0.1	17.4	16.8	0.95	0.55	0.55	0.89
2022-02-06 00:57:48	231	0.14	0.02	0.07	0.06	0.12	0.1	17.4	16.8	0.95	0.54	0.55	0.89
2022-02-06 00:57:58	232	0.14	0.02	0.07	0.06	0.12	0.1	17.4	16.8	0.95	0.54	0.55	0.89
2022-02-06 00:57:58	233	0.14	0.02	0.07	0.06	0.12	0.1	17.4	16.8	0.95	0.54	0.55	0.89
2022-02-06 00:58:18	234	0.14	0.02	0.07	0.06	0.12	0.1	17.4	16.8	0.95	0.64	0.55	0.89
2022-02-06 00:58:48	235	0.13	0.02	0.07	0.06	0.13	0.1	17.4	16.8	1	0.53	0.55	0.89
2022-02-06 00:58:58	236	0.13	0.02	0.07	0.06	0.13	0.1	17.4	16.8	1	0.58	0.55	0.89
2022-02-06 00:58:58	237	0.13	0.02	0.07	0.06	0.13	0.1	17.4	16.8	1	0.58	0.55	0.89
2022-02-06 00:59:19	238	0.13	0.02	0.07	0.05	0.13	0.1	17.4	16.8	0.95	0.56	0.55	0.89
2022-02-06 00:59:49	239	0.13	0.02	0.06	0.06	0.13	0.1	17.4	16.8	0.95	0.43	0.55	0.89
2022-02-06 00:59:59	240	0.14	0.02	0.06	0.06	0.13	0.1	17.4	16.8	0.95	0.69	0.55	0.89
2022-02-06 00:59:59	241	0.14	0.02	0.06	0.06	0.13	0.1	17.4	16.8	0.95	0.69	0.55	0.89
2022-02-06 01:00:19	242	0.14	0.02	0.06	0.06	0.12	0.1	17.4	16.8	0.9	0.34	0.55	0.89
2022-02-06 01:00:50	243	0.14	0.02	0.06	0.06	0.13	0.1	17.4	16.8	0.9	0.34	0.55	0.89
2022-02-06 01:01:00	244	0.14	0.02	0.06	0.06	0.13	0.1	17.4	16.8	0.9	0.34	0.55	0.89
2022-02-06 01:01:00	245	0.14	0.02	0.06	0.06	0.13	0.1	17.4	16.8	0.9	0.34	0.55	0.89
2022-02-06 01:01:20	246	0.15	0.02	0.06	0.06	0.13	0.1	17.4	16.8	0.9	0.34	0.55	0.89
2022-02-06 01:01:50	247	0.14	0.02	0.06	0.06	0.13	0.1	17.4	16.8	0.9	0.39	0.55	0.89
2022-02-06 01:02:00	248	0.15	0.02	0.07	0.06	0.13	0.1	17.4	16.8	0.9	0.47	0.55	0.89
2022-02-06 01:02:00	249	0.15	0.02	0.07	0.06	0.13	0.1	17.4	16.8	0.9	0.47	0.55	0.89
2022-02-06 01:02:21	250	0.15	0.02	0.06	0.06	0.12	0.1	17.4	16.8	0.9	0.76	0.55	0.89
2022-02-06 01:02:51	251	0.15	0.02	0.06	0.06	0.13	0.1	17.4	16.8	0.9	0.44	0.55	0.89
2022-02-06 01:03:01	252	0.15	0.02	0.06	0.06	0.13	0.1	17.4	16.8	0.9	0.35	0.55	0.89
2022-02-06 01:03:01	253	0.15	0.02	0.06	0.06	0.13	0.1	17.4	16.8	0.9	0.35	0.55	0.89
2022-02-06 01:03:21	254	0.15	0.02	0.06	0.06	0.13	0.1	17.4	16.8	0.9	0.4	0.55	0.89
2022-02-06 01:03:52	255	0.14	0.02	0.06	0.06	0.13	0.1	17.4	16.8	0.9	0.35	0.55	0.89
2022-02-06 01:04:02	256	0.15	0.02	0.06	0.06	0.13	0.1	17.4	16.8	0.9	0.35	0.55	0.89
2022-02-06 01:04:02	257	0.15	0.02	0.06	0.06	0.13	0.1	17.4	16.8	0.9	0.35	0.55	0.89
2022-02-06 01:04:22	258	0.15	0.02	0.06	0.06	0.13	0.1	17.4	16.8	0.95	0.44	0.55	0.89
2022-02-06 01:04:52	259	0.15	0.02	0.06	0.06	0.13	0.1	17.4	16.8	0.95	0.32	0.55	0.89
2022-02-06 01:05:02	260	0.15	0.02	0.06	0.06	0.13	0.1	17.4	16.8	0.9	0.53	0.55	0.89
2022-02-06 01:05:02	261	0.15	0.02	0.06	0.06	0.13	0.1	17.4	16.8	0.9	0.53	0.55	0.89
2022-02-06 01:05:23	262	0.15	0.02	0.06	0.06	0.13	0.1	17.4	16.8	0.95	0.58	0.55	0.89
2022-02-06 01:05:53	263	0.13	0.02	0.07	0.06	0.12	0.1	17.4	16.8	0.95	0.62	0.55	0.89
2022-02-06 01:06:03	264	0.13	0.02	0.07	0.06	0.12	0.09	17.4	16.8	0.95	0.76	0.55	0.89
2022-02-06 01:06:03	265	0.13	0.02	0.07	0.06	0.12	0.09	17.4	16.8	0.95	0.76	0.55	0.89
2022-02-06 01:06:23	266	0.13	0.02	0.07	0.06	0.12	0.09	17.4	16.8	0.95	0.62	0.55	0.89
2022-02-06 01:06:54	267	0.13	0.02	0.07	0.06	0.12	0.1	17.4	16.8	0.95	0.71	0.55	0.89
2022-02-06 01:07:04	268	0.14	0.02	0.07	0.06	0.13	0.1	17.4	16.8	0.9	0.71	0.55	0.89
2022-02-06 01:07:04	269	0.14	0.02	0.07	0.06	0.13	0.1	17.4	16.8	0.9	0.71	0.55	0.89
2022-02-06 01:07:24	270	0.14	0.02	0.07	0.06	0.13	0.1	17.4	16.8	0.9	0.48	0.55	0.89
2022-02-06 01:07:54	271	0.15	0.02	0.07	0.06	0.13	0.1	17.4	16.8	0.9	0.69	0.55	0.89
2022-02-06 01:08:04	272	0.15	0.02	0.07	0.06	0.13	0.1	17.4	16.8	0.9	0.69	0.55	0.89
2022-02-06 01:08:04	273	0.15	0.02	0.07	0.06	0.13	0.1	17.4	16.8	0.9	0.69	0.55	0.89
2022-02-06 01:08:25	274	0.15	0.02	0.07	0.06	0.12	0.1	17.4	16.8	0.9	0.56	0.55	0.89
2022-02-06 01:08:55	275	0.15	0.02	0.07	0.06	0.12	0.1	17.4	16.8	0.9	0.58	0.55	0.89
2022-02-06 01:09:05	276	0.15	0.02	0.07	0.06	0.12	0.1	17.4	16.8	0.9	0.58	0.55	0.89
2022-02-06 01:09:05	277	0.15	0.02	0.07	0.06	0.12	0.1	17.4	16.8	0.9	0.58	0.55	0.89
2022-02-06 01:09:25	278	0.14	0.02	0.07	0.06	0.12	0.1	17.4	16.8	0.9	0.58	0.55	0.89
2022-02-06 01:09:56	279	0.15	0.02	0.07	0.06	0.13	0.1	17.4	16.8	0.9	0.64	0.55	0.89
2022-02-06 01:10:06	280	0.15	0.02	0.07	0.06	0.13	0.1	17.4	16.8	0.9	0.57	0.55	0.89
2022-02-06 01:10:06	281	0.15	0.02	0.07	0.06	0.13	0.1	17.4	16.8	0.9	0.57	0.55	0.89
2022-02-06 01:10:26	282	0.15	0.02	0.07	0.06	0.13	0.11	17.4	16.8	0.9	0.69	0.55	0.89
2022-02-06 01:10:56	283	0.15	0.02	0.07	0.06	0.12	0.1	17.4	16.8	0.9	0.66	0.55	0.89
2022-02-06 01:11:06	284	0.15	0.02	0.07	0.06	0.12	0.1	17.4	16.8	0.9	0.66	0.55	0.89
2022-02-06 01:11:06	285	0.15	0.02	0.07	0.06	0.12	0.1	17.4	16.8	0.9	0.66	0.55	0.89
2022-02-06 01:11:16	286	0.15	0.02	0.07	0.06	0.12	0.1	17.4	16.8	0.9	0.66	0.55	0.89
2022-02-06 01:11:47	287	0.15	0.02	0.07	0.06	0.12	0.1	17.4	16.8	0.9	0.54	0.55	0.89
2022-02-06 01:12:07	288	0.15	0.02	0.07	0.06	0.13	0.1	17.4	16.8	0.9	0.59	0.55	0.89
2022-02-06 01:12:07	289	0.15	0.02	0.07	0.06	0.13	0.1	17.4	16.8	0.9	0.59	0.55	0.89
2022-02-06 01:12:17	290	0.15	0.02	0.07	0.06	0.13	0.1	17.4	16.8	0.9	0.54	0.55	0.89
2022-02-06 01:12:47	291	0.15	0.02	0.06	0.06	0.13	0.1	17.4	16.8	0.9	0.34	0.55	0.89
2022-02-06 01:13:08	292	0.15	0.02	0.06	0.06	0.12	0.1	17.4	16.8	0.9	0.63	0.55	0.89
2022-02-06 01:13:08	293	0.15	0.02	0.06	0.06	0.12	0.1	17.4	16.8	0.9	0.63	0.55	0.89
2022-02-06 01:13:18	294	0.15	0.02	0.06	0.06	0.12	0.1	17.4	16.8	0.9	0.63	0.55	0.89
2022-02-06 01:13:48	295	0.15	0.02	0.07	0.06	0.13	0.1	17.4	16.8	0.9	0.73	0.55	0.89
2022-02-06 01:14:08	296	0.16	0.02	0.07	0.06	0.13	0.1	17.4	16.8	0.9	0.69	0.55	0.89
2022-02-06 01:14:08	297	0.16	0.02	0.07	0.06	0.13	0.1	17.4	16.8	0.9	0.69	0.55	0.89
2022-02-06 01:14:18	298	0.16	0.02	0.07	0.06	0.13	0.1	17.4	16.8	0.9	0.59	0.55	0.89
2022-02-06 01:14:49	299	0.15	0.02	0.07	0.06	0.13	0.1	17.4	16.8	0.95	0.67	0.55	0.89
2022-02-06 01:15:09	300	0.15	0.02	0.07	0.06	0.13	0.1	17.4	16.8	0.95	0.57	0.55	0.89
2022-02-06 01:15:09	301	0.15	0.02	0.07	0.06	0.13	0.1	17.4	16.8	0.95	0.57	0.55	0.89
2022-02-06 01:15:19	302	0.16	0.02	0.07	0.06	0.13	0.1	17.4	16.8	0.95	0.57	0.55	0.89
2022-02-06 01:15:49	303	0.15	0.02	0.07	0.06	0.12	0.1	17.4	16.8	0.95	0.7	0.55	0.89
2022-02-06 01:15:49	304	0.15	0.02	0.07	0.06	0.12	0.1	17.4	16.8	0.95	0.7	0.55	0.89
2022-02-06 01:16:09	305	0.15	0.02	0.07	0.06	0.12	0.1	17.4	16.8	0.9	0.77	0.55	0.89
2022-02-06 01:16:20	306	0.15	0.02	0.07	0.05	0.12	0.1	17.4	16.8	0.9	0.69	0.55	0.89
2022-02-06 01:16:40	307	0.15	0.02	0.07	0.05	0.12	0.1	17.4	16.8	0.9	0.68	0.55	0.89
2022-02-06 01:16:40	308	0.15	0.02	0.07	0.05	0.12	0.1	17.4	16.8	0.9	0.68	0.55	0.89
2022-02-06 01:17:10	309	0.15	0.02	0.07	0.06	0.12	0.1	17.4	16.8	0.9	0.68	0.55	0.89
2022-02-06 01:17:20	310	0.15	0.02	0.07	0.06	0.12	0.1	17.4	16.8	0.9	0.68	0.55	0.89
2022-02-06 01:17:40	311	0.15	0.02	0.07	0.06	0.12	0.11	17.4	16.8	0.95	0.73	0.55	0.89
2022-02-06 01:17:40	312	0.15	0.02	0.07	0.06	0.12	0.11	17.4	16.8	0.95	0.73	0.55	0.89
2022-02-06 01:18:11	313	0.15	0.02	0.07	0.05	0.12	0.11	17.4	16.8	0.95	0.61	0.55	0.89
2022-02-06 01:18:21	314	0.15	0.02	0.07	0.06	0.11	0.11	17.4	16.8	0.95	0.61	0.55	0.89
2022-02-06 01:18:41	315	0.16	0.02	0.07	0.06	0.11	0.11	17.4	16.8	0.9	0.67	0.55	0.89
2022-02-06 01:18:41	316	0.16	0.02	0.07	0.06	0.11	0.11	17.4	16.8	0.9	0.67	0.55	0.89
2022-02-06 01:19:11	317	0.16	0.02	0.07	0.06	0.11	0.1	17.4	16.8	0.9	0.83	0.55	0.89
2022-02-06 01:19:22	318	0.16	0.02	0.07	0.06	0.11	0.1	17.4	16.8	0.9	0.72	0.55	0.89
2022-02-06 01:19:42	319	0.16	0.02	0.07	0.06	0.11	0.1	17.4	16.8	0.9	0.63	0.55	0.89
2022-02-06 01:19:42	320	0.16	0.02	0.07	0.06	0.11	0.1	17.4	16.8	0.9	0.63	0.55	0.89
2022-02-06 01:20:12	321	0.16	0.02	0.07	0.06	0.11	0.1	17.4	16.8	0.9	0.67	0.55	0.89
2022-02-06 01:20:22	322	0.16	0.02	0.07	0.06	0.11	0.1	17.4	16.8	0.9	0.62	0.55	0.89
2022-02-06 01:20:42	323	0.15	0.02	0.07	0.06	0.11	0.1	17.4	16.8	0.9	0.62	0.55	0.89
2022-02-06 01:20:42	324	0.15	0.02	0.07	0.06	0.11	0.1	17.4	16.8	0.9	0.62	0.55	0.89
2022-02-06 01:21:13	325	0.16	0.02	0.07	0.06	0.11	0.1	17.4	16.8	0.9	0.67	0.55	0.89
2022-02-06 01:21:23	326	0.16	0.02	0.07	0.06	0.11	0.1	17.4	16.8	0.9	0.67	0.55	0.89
2022-02-06 01:21:43	327	0.16	0.02	0.07	0.06	0.11	0.1	17.4	16.8	0.9	0.49	0.55	0.89
2022-02-06 01:21:43	328	0.16	0.02	0.07	0.06	0.11	0.1	17.4	16.8	0.9	0.49	0.55	0.89
2022-02-06 01:22:13	329	0.15	0.02	0.07	0.06	0.11	0.1	17.4	16.8	0.9	0.61	0.55	0.89
2022-02-06 01:22:23	330	0.15	0.02	0.07	0.06	0.11	0.1	17.4	16.8	0.9	0.68	0.55	0.89
2022-02-06 01:22:44	331	0.15	0.02	0.07	0.06	0.11	0.1	17.4	16.8	0.9	0.71	0.55	0.89
2022-02-06 01:22:44	332	0.15	0.02	0.07	0.06	0.11	0.1	17.4	16.8	0.9	0.71	0.55	0.89
2022-02-06 01:23:14	333	0.15	0.02	0.07	0.06	0.11	0.1	17.4	16.8	0.95	0.54	0.55	0.89
2022-02-06 01:23:24	334	0.16	0.02	0.07	0.06	0.11	0.1	17.4	16.8	0.95	0.71	0.55	0.89
2022-02-06 01:23:44	335	0.16	0.02	0.07	0.06	0.11	0.1	17.4	16.8	0.95	0.6	0.55	0.89
2022-02-06 01:23:44	336	0.16	0.02	0.07	0.06	0.11	0.1	17.4	16.8	0.95	0.6	0.55	0.89
2022-02-06 01:24:15	337	0.15	0.02	0.07	0.06	0.12	0.1	17.4	16.8	0.9	0.8	0.55	0.89
2022-02-06 01:24:25	338	0.15	0.02	0.07	0.06	0.12	0.1	17.4	16.8	0.9	0.72	0.55	0.89
2022-02-06 01:24:45	339	0.15	0.02	0.07	0.06	0.11	0.1	17.4	16.8	0.9	0.72	0.55	0.89
2022-02-06 01:24:45	340	0.15	0.02	0.07	0.06	0.11	0.1	17.4	16.8	0.9	0.72	0.55	0.89
2022-02-06 01:25:15	341	0.15	0.02	0.07	0.06	0.11	0.09	17.4	16.8	0.9	0.6	0.55	0.89
2022-02-06 01:25:25	342	0.15	0.02	0.07	0.06	0.11	0.09	17.4	16.8	0.95	0.66	0.55	0.89
2022-02-06 01:25:46	343	0.16	0.02	0.07	0.06	0.11	0.1	17.4	16.8	0.95	0.72	0.55	0.89
2022-02-06 01:25:46	344	0.16	0.02	0.07	0.06	0.11	0.1	17.4	16.8	0.95	0.72	0.55	0.89
2022-02-06 01:26:16	345	0.15	0.02	0.07	0.06	0.12	0.1	17.4	16.8	0.9	0.69	0.55	0.89
2022-02-06 01:26:26	346	0.15	0.02	0.07	0.06	0.11	0.1	17.4	16.8	0.95	0.58	0.55	0.89
2022-02-06 01:26:46	347	0.15	0.02	0.07	0.06	0.11	0.1	17.4	16.8	0.95	0.63	0.55	0.89
2022-02-06 01:26:46	348	0.15	0.02	0.07	0.06	0.11	0.1	17.4	16.8	0.95	0.63	0.55	0.89
2022-02-06 01:27:17	349	0.16	0.02	0.07	0.06	0.11	0.1	17.4	16.8	0.9	0.69	0.55	0.89
2022-02-06 01:27:27	350	0.16	0.02	0.07	0.06	0.11	0.1	17.4	16.8	0.9	0.69	0.55	0.89
2022-02-06 01:27:47	351	0.16	0.02	0.07	0.06	0.11	0.1	17.4	16.8	0.95	0.58	0.55	0.89
2022-02-06 01:27:47	352	0.16	0.02	0.07	0.06	0.11	0.1	17.4	16.8	0.95	0.58	0.55	0.89
2022-02-06 01:28:17	353	0.16	0.02	0.07	0.06	0.11	0.1	17.4	16.8	0.9	0.61	0.55	0.89
2022-02-06 01:28:27	354	0.16	0.02	0.08	0.06	0.12	0.1	17.4	16.8	0.9	0.56	0.55	0.89
2022-02-06 01:28:48	355	0.16	0.02	0.08	0.06	0.12	0.1	17.4	16.8	0.9	0.62	0.55	0.89
2022-02-06 01:28:48	356	0.16	0.02	0.08	0.06	0.12	0.1	17.4	16.8	0.9	0.62	0.55	0.89
2022-02-06 01:29:08	357	0.16	0.02	0.07	0.06	0.12	0.1	17.4	16.8	0.9	0.72	0.55	0.89
2022-02-06 01:29:28	358	0.16	0.02	0.07	0.06	0.12	0.1	17.4	16.8	0.9	0.72	0.55	0.89
2022-02-06 01:29:38	359	0.16	0.02	0.07	0.06	0.12	0.1	17.4	16.8	0.9	0.67	0.55	0.89
2022-02-06 01:29:38	360	0.16	0.02	0.07	0.06	0.12	0.1	17.4	16.8	0.9	0.67	0.55	0.89
2022-02-06 01:30:08	361	0.16	0.02	0.07	0.06	0.12	0.1	17.4	16.8	0.9	0.67	0.55	0.89
2022-02-06 01:30:29	362	0.16	0.02	0.07	0.06	0.12	0.1	17.4	16.8	0.9	0.66	0.55	0.89
2022-02-06 01:30:39	363	0.15	0.02	0.07	0.06	0.12	0.1	17.4	16.8	0.9	0.77	0.55	0.89
2022-02-06 01:30:39	364	0.15	0.02	0.07	0.06	0.12	0.1	17.4	16.8	0.9	0.77	0.55	0.89
2022-02-06 01:31:09	365	0.16	0.02	0.07	0.06	0.12	0.1	17.4	16.8	0.9	0.57	0.55	0.89
2022-02-06 01:31:29	366	0.15	0.02	0.07	0.06	0.12	0.1	17.4	16.8	0.9	0.69	0.55	0.89
2022-02-06 01:31:39	367	0.16	0.02	0.07	0.06	0.12	0.1	17.4	16.8	0.9	0.78	0.55	0.89
2022-02-06 01:31:39	368	0.16	0.02	0.07	0.06	0.12	0.1	17.4	16.8	0.9	0.78	0.55	0.89
2022-02-06 01:32:10	369	0.16	0.02	0.07	0.06	0.12	0.11	17.4	16.8	0.9	0.65	0.55	0.89
2022-02-06 01:32:30	370	0.16	0.02	0.07	0.06	0.12	0.11	17.4	16.8	0.9	0.63	0.55	0.89
2022-02-06 01:32:40	371	0.16	0.02	0.07	0.06	0.12	0.11	17.4	16.8	0.9	0.77	0.55	0.89
2022-02-06 01:32:40	372	0.16	0.02	0.07	0.06	0.12	0.11	17.4	16.8	0.9	0.77	0.55	0.89
2022-02-06 01:33:10	373	0.15	0.02	0.07	0.05	0.12	0.1	17.4	16.8	0.9	0.68	0.55	0.89
2022-02-06 01:33:31	374	0.16	0.02	0.07	0.06	0.11	0.11	17.4	16.8	0.9	0.8	0.55	0.89
2022-02-06 01:33:41	375	0.16	0.02	0.07	0.06	0.11	0.1	17.4	16.8	0.9	0.7	0.55	0.89
2022-02-06 01:33:41	376	0.16	0.02	0.07	0.06	0.11	0.1	17.4	16.8	0.9	0.7	0.55	0.89
2022-02-06 01:34:11	377	0.16	0.02	0.07	0.06	0.12	0.1	17.4	16.8	0.9	0.64	0.55	0.89
2022-02-06 01:34:31	378	0.16	0.02	0.07	0.06	0.12	0.1	17.4	16.8	0.9	0.66	0.55	0.89
2022-02-06 01:34:41	379	0.16	0.02	0.07	0.05	0.12	0.1	17.4	16.8	0.9	0.61	0.55	0.89
2022-02-06 01:34:41	380	0.16	0.02	0.07	0.05	0.12	0.1	17.4	16.8	0.9	0.61	0.55	0.89
2022-02-06 01:35:12	381	0.16	0.02	0.07	0.05	0.12	0.1	17.4	16.8	0.9	0.71	0.55	0.89
2022-02-06 01:35:32	382	0.16	0.02	0.07	0.06	0.12	0.1	17.4	16.8	0.9	0.65	0.55	0.89
2022-02-06 01:35:42	383	0.16	0.02	0.07	0.06	0.12	0.1	17.4	16.8	0.9	0.65	0.55	0.89
2022-02-06 01:35:42	384	0.16	0.02	0.07	0.06	0.12	0.1	17.4	16.8	0.9	0.65	0.55	0.89
2022-02-06 01:36:12	385	0.16	0.02	0.07	0.06	0.12	0.11	17.4	16.8	0.9	0.64	0.55	0.89
2022-02-06 01:36:33	386	0.16	0.02	0.07	0.06	0.12	0.1	17.4	16.8	0.9	0.65	0.55	0.89
2022-02-06 01:36:43	387	0.16	0.02	0.07	0.06	0.12	0.1	17.4	16.8	0.9	0.71	0.55	0.89
2022-02-06 01:36:43	388	0.16	0.02	0.07	0.06	0.12	0.1	17.4	16.8	0.9	0.71	0.55	0.89
2022-02-06 01:37:13	389	0.15	0.02	0.07	0.06	0.13	0.1	17.4	16.8	0.9	0.56	0.55	0.89
2022-02-06 01:37:33	390	0.16	0.02	0.07	0.06	0.12	0.1	17.4	16.8	0.9	0.65	0.55	0.89
2022-02-06 01:37:43	391	0.16	0.02	0.07	0.06	0.12	0.1	17.4	16.8	0.9	0.65	0.55	0.89
2022-02-06 01:37:43	392	0.16	0.02	0.07	0.06	0.12	0.1	17.4	16.8	0.9	0.65	0.55	0.89
2022-02-06 01:38:14	393	0.15	0.02	0.07	0.06	0.12	0.1	17.4	16.8	0.9	0.6	0.55	0.89
2022-02-06 01:38:34	394	0.16	0.02	0.07	0.06	0.12	0.1	17.4	16.8	0.9	0.6	0.55	0.89
2022-02-06 01:38:44	395	0.16	0.02	0.07	0.06	0.12	0.1	17.4	16.8	0.9	0.6	0.55	0.89
2022-02-06 01:38:44	396	0.16	0.02	0.07	0.06	0.12	0.1	17.4	16.8	0.9	0.6	0.55	0.89
2022-02-06 01:39:14	397	0.16	0.02	0.07	0.06	0.12	0.1	17.4	16.8	0.9	0.76	0.55	0.89
2022-02-06 01:39:35	398	0.16	0.02	0.07	0.06	0.12	0.1	17.4	16.8	0.9	0.67	0.55	0.89
2022-02-06 01:39:45	399	0.16	0.02	0.07	0.06	0.12	0.1	17.4	16.8	0.9	0.61	0.55	0.89
2022-02-06 01:39:45	400	0.16	0.02	0.07	0.06	0.12	0.1	17.4	16.8	0.9	0.61	0.55	0.89
2022-02-06 01:40:15	401	0.16	0.02	0.07	0.06	0.12	0.1	17.4	16.8	0.9	0.67	0.55	0.89
2022-02-06 01:40:35	402	0.16	0.02	0.07	0.06	0.12	0.1	17.4	16.8	0.9	0.74	0.55	0.89
2022-02-06 01:40:45	403	0.16	0.02	0.07	0.06	0.12	0.1	17.4	16.8	0.9	0.65	0.55	0.89
2022-02-06 01:40:45	404	0.16	0.02	0.07	0.06	0.12	0.1	17.4	16.8	0.9	0.65	0.55	0.89
2022-02-06 01:41:06	405	0.16	0.02	0.07	0.06	0.12	0.1	17.4	16.8	0.9	0.69	0.55	0.89
2022-02-06 01:41:36	406	0.16	0.02	0.07	0.06	0.12	0.1	17.4	16.8	0.9	0.69	0.55	0.89
2022-02-06 01:41:46	407	0.16	0.02	0.07	0.06	0.12	0.1	17.4	16.8	0.9	0.69	0.55	0.89
2022-02-06 01:41:46	408	0.16	0.02	0.07	0.06	0.12	0.1	17.4	16.8	0.9	0.69	0.55	0.89
2022-02-06 01:42:06	409	0.16	0.02	0.07	0.06	0.12	0.1	17.4	16.8	0.9	0.65	0.55	0.89
2022-02-06 01:42:37	410	0.16	0.02	0.07	0.06	0.12	0.1	17.4	16.8	0.9	0.55	0.55	0.89
2022-02-06 01:42:47	411	0.16	0.02	0.07	0.06	0.12	0.1	17.4	16.8	0.9	0.49	0.55	0.89
2022-02-06 01:42:47	412	0.16	0.02	0.07	0.06	0.12	0.1	17.4	16.8	0.9	0.49	0.55	0.89
2022-02-06 01:43:07	413	0.16	0.02	0.07	0.05	0.12	0.1	17.4	16.8	0.9	0.6	0.55	0.89
2022-02-06 01:43:37	414	0.16	0.02	0.07	0.05	0.12	0.1	17.4	16.8	0.9	0.73	0.55	0.89
2022-02-06 01:43:47	415	0.15	0.02	0.07	0.05	0.12	0.1	17.4	16.8	0.9	0.65	0.55	0.89
2022-02-06 01:43:47	416	0.15	0.02	0.07	0.05	0.12	0.1	17.4	16.8	0.9	0.65	0.55	0.89
2022-02-06 01:44:08	417	0.15	0.02	0.07	0.06	0.12	0.1	17.4	16.8	0.9	0.68	0.55	0.89
2022-02-06 01:44:38	418	0.16	0.02	0.07	0.06	0.12	0.1	17.4	16.8	0.9	0.64	0.55	0.89
2022-02-06 01:44:48	419	0.16	0.02	0.07	0.06	0.12	0.1	17.4	16.8	0.9	0.64	0.55	0.89
2022-02-06 01:44:48	420	0.16	0.02	0.07	0.06	0.12	0.1	17.4	16.8	0.9	0.64	0.55	0.89
2022-02-06 01:45:08	421	0.15	0.02	0.07	0.06	0.12	0.1	17.4	16.8	0.9	0.48	0.55	0.89
2022-02-06 01:45:38	422	0.16	0.02	0.07	0.06	0.12	0.1	17.4	16.8	0.9	0.72	0.55	0.89
2022-02-06 01:45:49	423	0.16	0.02	0.07	0.05	0.12	0.1	17.4	16.8	0.9	0.8	0.55	0.89
2022-02-06 01:45:49	424	0.16	0.02	0.07	0.05	0.12	0.1	17.4	16.8	0.9	0.8	0.55	0.89
2022-02-06 01:46:09	425	0.16	0.02	0.07	0.05	0.12	0.1	17.4	16.8	0.9	0.69	0.55	0.89
2022-02-06 01:46:39	426	0.16	0.02	0.07	0.05	0.12	0.1	17.4	16.8	0.9	0.64	0.55	0.89
2022-02-06 01:46:49	427	0.16	0.02	0.07	0.05	0.12	0.1	17.4	16.8	0.9	0.71	0.55	0.89
2022-02-06 01:46:49	428	0.16	0.02	0.07	0.05	0.12	0.1	17.4	16.8	0.9	0.71	0.55	0.89
2022-02-06 01:46:59	429	0.15	0.02	0.07	0.05	0.12	0.1	17.4	16.8	0.9	0.61	0.55	0.89
2022-02-06 01:47:30	430	0.15	0.02	0.07	0.06	0.12	0.1	17.4	16.8	0.9	0.78	0.55	0.89
2022-02-06 01:47:50	431	0.15	0.02	0.07	0.05	0.12	0.1	17.4	16.8	0.9	0.65	0.55	0.89
2022-02-06 01:47:50	432	0.15	0.02	0.07	0.05	0.12	0.1	17.4	16.8	0.9	0.65	0.55	0.89
2022-02-06 01:48:00	433	0.15	0.02	0.08	0.05	0.12	0.1	17.4	16.8	0.9	0.65	0.55	0.89
2022-02-06 01:48:30	434	0.15	0.02	0.07	0.05	0.13	0.1	17.4	16.8	0.9	0.62	0.55	0.89
2022-02-06 01:48:51	435	0.15	0.02	0.07	0.05	0.12	0.1	17.4	16.8	0.9	0.78	0.55	0.89
2022-02-06 01:48:51	436	0.15	0.02	0.07	0.05	0.12	0.1	17.4	16.8	0.9	0.78	0.55	0.89
2022-02-06 01:49:01	437	0.15	0.02	0.07	0.05	0.12	0.1	17.4	16.8	0.9	0.7	0.55	0.89
2022-02-06 01:49:31	438	0.15	0.02	0.07	0.05	0.12	0.1	17.4	16.8	0.9	0.7	0.55	0.89
2022-02-06 01:49:51	439	0.16	0.02	0.07	0.05	0.12	0.1	17.4	16.8	0.9	0.55	0.55	0.89
2022-02-06 01:49:51	440	0.16	0.02	0.07	0.05	0.12	0.1	17.4	16.8	0.9	0.55	0.55	0.89
2022-02-06 01:50:01	441	0.16	0.02	0.07	0.05	0.12	0.1	17.4	16.8	0.9	0.69	0.55	0.89
2022-02-06 01:50:32	442	0.16	0.02	0.07	0.05	0.12	0.1	17.4	16.8	0.95	0.69	0.55	0.89
2022-02-06 01:50:52	443	0.15	0.02	0.07	0.05	0.12	0.1	17.4	16.8	0.95	0.64	0.55	0.89
2022-02-06 01:50:52	444	0.15	0.02	0.07	0.05	0.12	0.1	17.4	16.8	0.95	0.64	0.55	0.89
2022-02-06 01:51:02	445	0.15	0.02	0.07	0.05	0.12	0.1	17.4	16.8	0.95	0.69	0.55	0.89
2022-02-06 01:51:32	446	0.15	0.02	0.07	0.05	0.12	0.1	17.4	16.8	0.95	0.67	0.55	0.89
2022-02-06 01:51:52	447	0.15	0.02	0.07	0.05	0.12	0.1	17.4	16.8	0.95	0.67	0.55	0.89
2022-02-06 01:51:52	448	0.15	0.02	0.07	0.05	0.12	0.1	17.4	16.8	0.95	0.67	0.55	0.89
2022-02-06 01:52:03	449	0.15	0.02	0.07	0.06	0.12	0.1	17.4	16.8	0.95	0.65	0.55	0.89
2022-02-06 01:52:33	450	0.15	0.02	0.07	0.05	0.12	0.1	17.4	16.8	0.9	0.74	0.55	0.89
2022-02-06 01:52:53	451	0.15	0.02	0.07	0.05	0.12	0.1	17.4	16.8	0.9	0.58	0.55	0.89
2022-02-06 01:52:53	452	0.15	0.02	0.07	0.05	0.12	0.1	17.4	16.8	0.9	0.58	0.55	0.89
2022-02-06 01:53:03	453	0.15	0.02	0.07	0.05	0.12	0.1	17.4	16.8	0.9	0.65	0.55	0.89
2022-02-06 01:53:34	454	0.15	0.02	0.07	0.05	0.12	0.1	17.4	16.8	0.9	0.69	0.55	0.89
2022-02-06 01:53:54	455	0.15	0.02	0.07	0.05	0.12	0.1	17.4	16.8	0.9	0.64	0.55	0.89
2022-02-06 01:53:54	456	0.15	0.02	0.07	0.05	0.12	0.1	17.4	16.8	0.9	0.64	0.55	0.89
2022-02-06 01:54:04	457	0.15	0.02	0.07	0.05	0.12	0.1	17.4	16.8	0.9	0.73	0.55	0.89
2022-02-06 01:54:34	458	0.15	0.02	0.07	0.05	0.12	0.1	17.4	16.8	0.9	0.52	0.55	0.89
2022-02-06 01:54:54	459	0.15	0.02	0.07	0.05	0.12	0.1	17.4	16.8	0.9	0.74	0.55	0.89
2022-02-06 01:54:54	460	0.15	0.02	0.07	0.05	0.12	0.1	17.4	16.8	0.9	0.74	0.55	0.89
2022-02-06 01:55:04	461	0.15	0.02	0.07	0.05	0.12	0.1	17.4	16.8	0.9	0.64	0.55	0.89
2022-02-06 01:55:35	462	0.15	0.02	0.07	0.05	0.12	0.1	17.4	16.8	0.9	0.77	0.55	0.89
2022-02-06 01:55:55	463	0.15	0.02	0.07	0.05	0.12	0.1	17.4	16.8	0.9	0.68	0.55	0.89
2022-02-06 01:55:55	464	0.15	0.02	0.07	0.05	0.12	0.1	17.4	16.8	0.9	0.68	0.55	0.89
2022-02-06 01:56:05	465	0.15	0.02	0.07	0.05	0.12	0.1	17.4	16.8	0.9	0.63	0.55	0.89
2022-02-06 01:56:35	466	0.15	0.02	0.07	0.05	0.12	0.1	17.4	16.8	0.9	0.78	0.55	0.89
2022-02-06 01:56:56	467	0.15	0.02	0.07	0.05	0.12	0.1	17.4	16.8	0.9	0.67	0.55	0.89
2022-02-06 01:56:56	468	0.15	0.02	0.07	0.05	0.12	0.1	17.4	16.8	0.9	0.67	0.55	0.89
2022-02-06 01:57:06	469	0.15	0.02	0.07	0.05	0.12	0.1	17.4	16.8	0.9	0.67	0.55	0.89
2022-02-06 01:57:36	470	0.15	0.02	0.07	0.05	0.12	0.1	17.4	16.8	0.9	0.74	0.55	0.89
2022-02-06 01:57:56	471	0.15	0.02	0.07	0.05	0.12	0.1	17.4	16.8	0.9	0.63	0.55	0.89
2022-02-06 01:57:56	472	0.15	0.02	0.07	0.05	0.12	0.1	17.4	16.8	0.9	0.63	0.55	0.89
2022-02-06 01:58:06	473	0.15	0.02	0.07	0.05	0.12	0.1	17.4	16.8	0.9	0.63	0.55	0.89
2022-02-06 01:58:37	474	0.15	0.02	0.07	0.05	0.12	0.1	17.4	16.8	0.95	0.52	0.55	0.89
2022-02-06 01:58:57	475	0.16	0.02	0.07	0.05	0.12	0.1	17.4	16.8	0.9	0.56	0.55	0.89
2022-02-06 01:58:57	476	0.16	0.02	0.07	0.05	0.12	0.1	17.4	16.8	0.9	0.56	0.55	0.89
2022-02-06 01:59:07	477	0.15	0.02	0.07	0.05	0.12	0.1	17.4	16.8	0.9	0.69	0.55	0.89
2022-02-06 01:59:37	478	0.15	0.02	0.07	0.05	0.12	0.1	17.4	16.8	0.9	0.66	0.55	0.89
2022-02-06 01:59:58	479	0.15	0.02	0.07	0.05	0.12	0.1	17.4	16.8	0.95	0.61	0.55	0.89
2022-02-06 01:59:58	480	0.15	0.02	0.07	0.05	0.12	0.1	17.4	16.8	0.95	0.61	0.55	0.89
2022-02-06 02:00:08	481	0.15	0.02	0.07	0.05	0.12	0.1	17.4	16.8	0.95	0.61	0.55	0.89
2022-02-06 02:00:38	482	0.15	0.02	0.07	0.05	0.12	0.1	17.4	16.8	0.9	0.66	0.55	0.89
2022-02-06 02:00:58	483	0.15	0.02	0.07	0.05	0.12	0.1	17.4	16.8	0.9	0.71	0.55	0.89
2022-02-06 02:00:58	484	0.15	0.02	0.07	0.05	0.12	0.1	17.4	16.8	0.9	0.71	0.55	0.89
2022-02-06 02:01:08	485	0.15	0.02	0.07	0.05	0.12	0.1	17.4	16.8	0.9	0.79	0.55	0.89
2022-02-06 02:01:39	486	0.16	0.02	0.07	0.05	0.12	0.1	17.4	16.8	0.9	0.64	0.55	0.89
2022-02-06 02:01:59	487	0.15	0.02	0.07	0.05	0.12	0.1	17.4	16.8	0.9	0.74	0.55	0.89
2022-02-06 02:01:59	488	0.15	0.02	0.07	0.05	0.12	0.1	17.4	16.8	0.9	0.74	0.55	0.89
2022-02-06 02:02:09	489	0.15	0.02	0.07	0.05	0.12	0.1	17.4	16.8	0.9	0.72	0.55	0.89
2022-02-06 02:02:39	490	0.15	0.02	0.06	0.05	0.12	0.1	17.4	16.8	0.9	0.4	0.55	0.89
2022-02-06 02:03:00	491	0.15	0.02	0.06	0.05	0.12	0.1	17.4	16.8	0.9	0.69	0.55	0.89
2022-02-06 02:03:00	492	0.15	0.02	0.06	0.05	0.12	0.1	17.4	16.8	0.9	0.69	0.55	0.89
2022-02-06 02:03:10	493	0.16	0.02	0.06	0.05	0.12	0.1	17.4	16.8	0.9	0.64	0.55	0.89
2022-02-06 02:03:40	494	0.15	0.02	0.07	0.05	0.12	0.1	17.4	16.8	1	0.51	0.55	0.89
2022-02-06 02:04:00	495	0.14	0.02	0.07	0.05	0.12	0.1	17.4	16.8	1	0.58	0.55	0.89
2022-02-06 02:04:00	496	0.14	0.02	0.07	0.05	0.12	0.1	17.4	16.8	1	0.58	0.55	0.89
2022-02-06 02:04:10	497	0.14	0.02	0.07	0.05	0.12	0.1	17.4	16.8	1	0.53	0.55	0.89
2022-02-06 02:04:41	498	0.14	0.02	0.07	0.05	0.12	0.1	17.4	16.8	1	0.46	0.55	0.89
2022-02-06 02:05:01	499	0.14	0.02	0.08	0.05	0.12	0.1	17.4	16.8	0.94	0.46	0.55	0.89
2022-02-06 02:05:01	500	0.14	0.02	0.08	0.05	0.12	0.1	17.4	16.8	0.94	0.46	0.55	0.89
2022-02-06 02:05:11	501	0.14	0.02	0.07	0.05	0.12	0.1	17.4	16.8	0.94	0.51	0.55	0.89
2022-02-06 02:05:41	502	0.14	0.02	0.08	0.05	0.12	0.1	17.4	16.8	0.99	0.51	0.55	0.89
2022-02-06 02:05:51	503	0.14	0.02	0.08	0.05	0.12	0.09	17.4	16.8	0.99	0.56	0.55	0.89
2022-02-06 02:05:51	504	0.14	0.02	0.08	0.05	0.12	0.09	17.4	16.8	0.99	0.56	0.55	0.89
2022-02-06 02:06:12	505	0.13	0.02	0.07	0.05	0.12	0.1	17.4	16.8	0.94	0.56	0.55	0.89
2022-02-06 02:06:22	506	0.13	0.02	0.07	0.05	0.12	0.1	17.4	16.8	0.94	0.62	0.55	0.89
2022-02-06 02:06:22	507	0.13	0.02	0.07	0.05	0.12	0.1	17.4	16.8	0.94	0.62	0.55	0.89
2022-02-06 02:06:52	508	0.13	0.02	0.06	0.05	0.12	0.1	17.4	16.8	0.94	0.41	0.55	0.89
2022-02-06 02:07:12	509	0.14	0.02	0.06	0.05	0.12	0.1	17.4	16.8	0.94	0.92	0.55	0.89
2022-02-06 02:07:22	510	0.14	0.02	0.06	0.06	0.12	0.1	17.4	16.8	0.89	1.12	0.55	0.89
2022-02-06 02:07:22	511	0.14	0.02	0.06	0.06	0.12	0.1	17.4	16.8	0.89	1.12	0.55	0.89
2022-02-06 02:07:53	512	0.15	0.02	0.06	0.05	0.12	0.1	17.4	16.8	0.89	0.8	0.55	0.89
2022-02-06 02:08:13	513	0.15	0.02	0.06	0.05	0.12	0.1	17.4	16.8	0.89	0.73	0.55	0.89
2022-02-06 02:08:23	514	0.15	0.02	0.06	0.05	0.12	0.1	17.4	16.8	0.89	0.79	0.55	0.89
2022-02-06 02:08:23	515	0.15	0.02	0.06	0.05	0.12	0.1	17.4	16.8	0.89	0.79	0.55	0.89
2022-02-06 02:08:53	516	0.15	0.02	0.06	0.06	0.12	0.1	17.4	16.8	0.89	0.7	0.55	0.89
2022-02-06 02:09:14	517	0.15	0.02	0.06	0.05	0.12	0.1	17.4	16.8	0.94	0.77	0.55	0.89
2022-02-06 02:09:24	518	0.15	0.02	0.06	0.05	0.12	0.1	17.4	16.8	0.94	0.77	0.55	0.89
2022-02-06 02:09:24	519	0.15	0.02	0.06	0.05	0.12	0.1	17.4	16.8	0.94	0.77	0.55	0.89
2022-02-06 02:09:54	520	0.15	0.02	0.06	0.05	0.12	0.1	17.4	16.8	0.89	0.84	0.55	0.89
2022-02-06 02:10:14	521	0.15	0.02	0.07	0.05	0.12	0.1	17.4	16.8	0.89	0.91	0.55	0.89
2022-02-06 02:10:24	522	0.15	0.02	0.06	0.05	0.12	0.1	17.4	16.8	0.89	0.85	0.55	0.89
2022-02-06 02:10:24	523	0.15	0.02	0.06	0.05	0.12	0.1	17.4	16.8	0.89	0.85	0.55	0.89
2022-02-06 02:10:55	524	0.15	0.02	0.06	0.05	0.12	0.1	17.4	16.8	0.94	0.84	0.55	0.89
2022-02-06 02:11:15	525	0.15	0.02	0.07	0.05	0.12	0.09	17.4	16.8	0.94	0.7	0.55	0.89
2022-02-06 02:11:25	526	0.15	0.02	0.07	0.05	0.12	0.1	17.4	16.8	0.94	0.81	0.55	0.89
2022-02-06 02:11:25	527	0.15	0.02	0.07	0.05	0.12	0.1	17.4	16.8	0.94	0.81	0.55	0.89
2022-02-06 02:11:55	528	0.15	0.02	0.07	0.05	0.12	0.1	17.4	16.8	0.94	0.82	0.55	0.89
2022-02-06 02:12:15	529	0.15	0.02	0.07	0.05	0.12	0.09	17.4	16.8	0.89	0.77	0.55	0.89
2022-02-06 02:12:26	530	0.15	0.02	0.06	0.05	0.12	0.09	17.4	16.8	0.89	0.74	0.55	0.89
2022-02-06 02:12:26	531	0.15	0.02	0.06	0.05	0.12	0.09	17.4	16.8	0.89	0.74	0.55	0.89
2022-02-06 02:12:56	532	0.15	0.02	0.07	0.05	0.12	0.09	17.4	16.8	0.94	0.86	0.55	0.89
2022-02-06 02:13:16	533	0.15	0.02	0.07	0.05	0.12	0.09	17.4	16.8	0.89	0.8	0.55	0.89
2022-02-06 02:13:26	534	0.15	0.02	0.07	0.05	0.12	0.09	17.4	16.8	0.89	0.77	0.55	0.89
2022-02-06 02:13:26	535	0.15	0.02	0.07	0.05	0.12	0.09	17.4	16.8	0.89	0.77	0.55	0.89
2022-02-06 02:13:57	536	0.14	0.02	0.07	0.05	0.12	0.1	17.4	16.8	0.94	0.48	0.55	0.89
2022-02-06 02:14:17	537	0.14	0.02	0.07	0.05	0.12	0.1	17.4	16.8	0.94	0.41	0.55	0.89
2022-02-06 02:14:27	538	0.14	0.02	0.07	0.05	0.12	0.1	17.4	16.8	0.94	0.41	0.55	0.89
2022-02-06 02:14:27	539	0.14	0.02	0.07	0.05	0.12	0.1	17.4	16.8	0.94	0.41	0.55	0.89
2022-02-06 02:14:57	540	0.15	0.02	0.06	0.05	0.12	0.09	17.4	16.8	0.94	0.63	0.55	0.89
2022-02-06 02:15:17	541	0.14	0.02	0.06	0.05	0.12	0.1	17.4	16.8	0.94	0.55	0.55	0.89
2022-02-06 02:15:28	542	0.14	0.02	0.06	0.05	0.12	0.09	17.4	16.8	0.94	0.72	0.55	0.89
2022-02-06 02:15:28	543	0.14	0.02	0.06	0.05	0.12	0.09	17.4	16.8	0.94	0.72	0.55	0.89
2022-02-06 02:15:58	544	0.14	0.02	0.06	0.05	0.12	0.09	17.4	16.8	0.94	0.42	0.55	0.89
2022-02-06 02:16:18	545	0.14	0.02	0.06	0.06	0.12	0.1	17.4	16.8	0.94	0.37	0.55	0.89
2022-02-06 02:16:28	546	0.15	0.02	0.06	0.05	0.12	0.09	17.4	16.8	0.89	0.5	0.55	0.89
2022-02-06 02:16:28	547	0.15	0.02	0.06	0.05	0.12	0.09	17.4	16.8	0.89	0.5	0.55	0.89
2022-02-06 02:16:59	548	0.15	0.02	0.06	0.05	0.12	0.1	17.4	16.8	0.89	0.49	0.55	0.89
2022-02-06 02:17:19	549	0.15	0.02	0.06	0.06	0.12	0.1	17.4	16.8	0.89	0.54	0.55	0.89
2022-02-06 02:17:29	550	0.15	0.02	0.07	0.05	0.12	0.1	17.4	16.8	0.89	0.42	0.55	0.89
2022-02-06 02:17:29	551	0.15	0.02	0.07	0.05	0.12	0.1	17.4	16.8	0.89	0.42	0.55	0.89
2022-02-06 02:17:59	552	0.15	0.02	0.06	0.05	0.12	0.1	17.4	16.8	0.89	0.49	0.55	0.89
2022-02-06 02:18:19	553	0.15	0.02	0.06	0.05	0.12	0.1	17.4	16.8	0.89	0.52	0.55	0.89
2022-02-06 02:18:29	554	0.15	0.02	0.06	0.06	0.12	0.1	17.4	16.8	0.89	0.62	0.55	0.89
2022-02-06 02:18:29	555	0.15	0.02	0.06	0.06	0.12	0.1	17.4	16.8	0.89	0.62	0.55	0.89
2022-02-06 02:19:00	556	0.15	0.02	0.06	0.05	0.12	0.1	17.4	16.8	0.89	0.46	0.55	0.89
2022-02-06 02:19:20	557	0.15	0.02	0.06	0.05	0.12	0.1	17.4	16.8	0.89	0.46	0.55	0.89
2022-02-06 02:19:30	558	0.15	0.02	0.06	0.05	0.12	0.1	17.4	16.8	0.89	0.64	0.55	0.89
2022-02-06 02:19:30	559	0.15	0.02	0.06	0.05	0.12	0.1	17.4	16.8	0.89	0.64	0.55	0.89
2022-02-06 02:20:00	560	0.15	0.02	0.06	0.06	0.12	0.09	17.4	16.8	0.89	0.47	0.55	0.89
2022-02-06 02:20:21	561	0.15	0.02	0.06	0.08	0.12	0.09	17.4	16.8	0.89	0.55	0.55	0.89
2022-02-06 02:20:31	562	0.15	0.02	0.06	0.09	0.12	0.09	17.4	16.8	0.89	0.65	0.55	0.89
2022-02-06 02:20:31	563	0.15	0.02	0.06	0.09	0.12	0.09	17.4	16.8	0.89	0.65	0.55	0.89
2022-02-06 02:21:01	564	0.16	0.02	0.06	0.09	0.12	0.09	17.4	16.8	0.89	0.54	0.55	0.89
2022-02-06 02:21:21	565	0.16	0.02	0.06	0.09	0.12	0.09	17.4	16.8	0.89	0.6	0.55	0.89
2022-02-06 02:21:31	566	0.15	0.02	0.07	0.08	0.12	0.09	17.4	16.8	0.89	0.57	0.55	0.89
2022-02-06 02:21:31	567	0.15	0.02	0.07	0.08	0.12	0.09	17.4	16.8	0.89	0.57	0.55	0.89
2022-02-06 02:22:02	568	0.15	0.02	0.06	0.08	0.12	0.09	17.4	16.8	0.89	0.45	0.55	0.89
2022-02-06 02:22:22	569	0.15	0.02	0.06	0.08	0.12	0.09	17.4	16.8	0.89	0.6	0.55	0.89
2022-02-06 02:22:32	570	0.15	0.02	0.06	0.08	0.12	0.09	17.4	16.8	0.89	0.4	0.55	0.89
2022-02-06 02:22:32	571	0.15	0.02	0.06	0.08	0.12	0.09	17.4	16.8	0.89	0.4	0.55	0.89
2022-02-06 02:23:02	572	0.15	0.02	0.06	0.08	0.12	0.09	17.4	16.8	0.89	0.6	0.55	0.89
2022-02-06 02:23:13	573	0.15	0.02	0.06	0.08	0.12	0.09	17.4	16.8	0.89	0.4	0.55	0.89
2022-02-06 02:23:33	574	0.15	0.02	0.07	0.08	0.12	0.09	17.4	16.8	0.89	0.45	0.55	0.89
2022-02-06 02:23:33	575	0.15	0.02	0.07	0.08	0.12	0.09	17.4	16.8	0.89	0.45	0.55	0.89
2022-02-06 02:24:03	576	0.15	0.02	0.06	0.08	0.12	0.09	17.4	16.8	0.89	0.35	0.55	0.89
2022-02-06 02:24:13	577	0.15	0.02	0.06	0.08	0.12	0.09	17.4	16.8	0.89	0.43	0.55	0.89
2022-02-06 02:24:33	578	0.14	0.02	0.06	0.08	0.12	0.09	17.4	16.8	0.89	0.54	0.55	0.89
2022-02-06 02:24:33	579	0.14	0.02	0.06	0.08	0.12	0.09	17.4	16.8	0.89	0.54	0.55	0.89
2022-02-06 02:25:04	580	0.14	0.02	0.07	0.08	0.12	0.09	17.4	16.8	0.95	0.47	0.55	0.89
2022-02-06 02:25:14	581	0.14	0.02	0.07	0.08	0.12	0.09	17.4	16.8	0.95	0.47	0.55	0.89
2022-02-06 02:25:34	582	0.15	0.02	0.06	0.08	0.12	0.09	17.4	16.8	0.95	0.38	0.55	0.89
2022-02-06 02:25:34	583	0.15	0.02	0.06	0.08	0.12	0.09	17.4	16.8	0.95	0.38	0.55	0.89
2022-02-06 02:26:04	584	0.15	0.02	0.06	0.08	0.12	0.09	17.4	16.8	0.9	0.51	0.55	0.89
2022-02-06 02:26:14	585	0.14	0.02	0.06	0.08	0.12	0.09	17.4	16.8	0.9	0.46	0.55	0.89
2022-02-06 02:26:35	586	0.14	0.02	0.06	0.08	0.12	0.09	17.4	16.8	0.9	0.42	0.55	0.89
2022-02-06 02:26:35	587	0.14	0.02	0.06	0.08	0.12	0.09	17.4	16.8	0.9	0.42	0.55	0.89
2022-02-06 02:27:05	588	0.15	0.02	0.06	0.08	0.12	0.09	17.4	16.8	0.9	0.37	0.55	0.89
2022-02-06 02:27:15	589	0.15	0.02	0.06	0.08	0.12	0.09	17.4	16.8	0.9	0.37	0.55	0.89
2022-02-06 02:27:35	590	0.15	0.02	0.06	0.07	0.12	0.09	17.4	16.8	0.9	0.53	0.55	0.89
2022-02-06 02:27:35	591	0.15	0.02	0.06	0.07	0.12	0.09	17.4	16.8	0.9	0.53	0.55	0.89
2022-02-06 02:28:06	592	0.15	0.02	0.06	0.06	0.12	0.09	17.4	16.8	0.9	0.4	0.55	0.89
2022-02-06 02:28:16	593	0.15	0.02	0.06	0.06	0.12	0.09	17.4	16.8	0.9	0.35	0.55	0.89
2022-02-06 02:28:36	594	0.15	0.02	0.06	0.08	0.12	0.09	17.4	16.8	0.9	0.57	0.55	0.89
2022-02-06 02:28:36	595	0.15	0.02	0.06	0.08	0.12	0.09	17.4	16.8	0.9	0.57	0.55	0.89
2022-02-06 02:29:06	596	0.15	0.02	0.06	0.07	0.12	0.09	17.4	16.8	0.9	0.37	0.55	0.89
2022-02-06 02:29:16	597	0.16	0.02	0.07	0.07	0.12	0.09	17.4	16.8	0.9	0.45	0.55	0.89
2022-02-06 02:29:37	598	0.15	0.02	0.07	0.07	0.12	0.09	17.4	16.8	0.9	0.38	0.55	0.89
2022-02-06 02:29:37	599	0.15	0.02	0.07	0.07	0.12	0.09	17.4	16.8	0.9	0.38	0.55	0.89
2022-02-06 02:30:07	600	0.15	0.02	0.06	0.07	0.12	0.1	17.4	16.8	0.9	0.48	0.55	0.89
2022-02-06 02:30:17	601	0.15	0.02	0.06	0.07	0.12	0.1	17.4	16.8	0.9	0.54	0.55	0.89
2022-02-06 02:30:37	602	0.15	0.02	0.06	0.06	0.12	0.1	17.4	16.8	0.9	0.42	0.55	0.89
2022-02-06 02:30:37	603	0.15	0.02	0.06	0.06	0.12	0.1	17.4	16.8	0.9	0.42	0.55	0.89
2022-02-06 02:31:08	604	0.15	0.02	0.06	0.07	0.12	0.1	17.4	16.8	0.95	0.49	0.55	0.89
2022-02-06 02:31:18	605	0.15	0.02	0.07	0.07	0.12	0.1	17.4	16.8	0.95	0.42	0.55	0.89
2022-02-06 02:31:38	606	0.15	0.02	0.06	0.07	0.12	0.1	17.4	16.8	0.9	0.42	0.55	0.89
2022-02-06 02:31:38	607	0.15	0.02	0.06	0.07	0.12	0.1	17.4	16.8	0.9	0.42	0.55	0.89
2022-02-06 02:32:08	608	0.15	0.02	0.06	0.07	0.12	0.1	17.4	16.8	0.9	0.4	0.55	0.89
2022-02-06 02:32:18	609	0.15	0.02	0.06	0.07	0.12	0.1	17.4	16.8	0.9	0.45	0.55	0.89
2022-02-06 02:32:39	610	0.15	0.02	0.06	0.07	0.12	0.1	17.4	16.8	0.9	0.38	0.55	0.89
2022-02-06 02:32:39	611	0.15	0.02	0.06	0.07	0.12	0.1	17.4	16.8	0.9	0.38	0.55	0.89
2022-02-06 02:32:49	612	0.15	0.02	0.06	0.07	0.12	0.09	17.4	16.8	0.9	0.46	0.55	0.89
2022-02-06 02:33:19	613	0.15	0.02	0.06	0.07	0.12	0.09	17.4	16.8	0.9	0.52	0.55	0.89
2022-02-06 02:33:39	614	0.15	0.02	0.06	0.08	0.12	0.09	17.4	16.8	0.9	0.38	0.55	0.89
2022-02-06 02:33:39	615	0.15	0.02	0.06	0.08	0.12	0.09	17.4	16.8	0.9	0.38	0.55	0.89
2022-02-06 02:33:49	616	0.15	0.02	0.06	0.07	0.12	0.09	17.4	16.8	0.9	0.38	0.55	0.89
2022-02-06 02:34:20	617	0.15	0.02	0.06	0.08	0.12	0.09	17.4	16.8	0.9	0.43	0.55	0.89
2022-02-06 02:34:40	618	0.15	0.02	0.07	0.08	0.12	0.09	17.4	16.8	0.9	0.42	0.55	0.89
2022-02-06 02:34:40	619	0.15	0.02	0.07	0.08	0.12	0.09	17.4	16.8	0.9	0.42	0.55	0.89
2022-02-06 02:34:50	620	0.15	0.02	0.06	0.08	0.12	0.09	17.4	16.8	0.9	0.37	0.55	0.89
2022-02-06 02:35:20	621	0.15	0.02	0.06	0.08	0.12	0.09	17.4	16.8	0.9	0.42	0.55	0.89
2022-02-06 02:35:41	622	0.15	0.02	0.06	0.08	0.12	0.09	17.4	16.8	0.9	0.51	0.55	0.89
2022-02-06 02:35:41	623	0.15	0.02	0.06	0.08	0.12	0.09	17.4	16.8	0.9	0.51	0.55	0.89
2022-02-06 02:35:51	624	0.15	0.02	0.06	0.08	0.12	0.09	17.4	16.8	0.9	0.48	0.55	0.89
2022-02-06 02:36:21	625	0.15	0.02	0.06	0.09	0.12	0.09	17.4	16.8	0.95	0.42	0.55	0.89
2022-02-06 02:36:41	626	0.15	0.02	0.06	0.08	0.12	0.09	17.4	16.8	0.9	0.49	0.55	0.89
2022-02-06 02:36:41	627	0.15	0.02	0.06	0.08	0.12	0.09	17.4	16.8	0.9	0.49	0.55	0.89
2022-02-06 02:36:51	628	0.15	0.02	0.06	0.08	0.12	0.09	17.4	16.8	0.9	0.54	0.55	0.89
2022-02-06 02:37:22	629	0.15	0.02	0.06	0.08	0.12	0.09	17.4	16.8	0.9	0.37	0.55	0.89
2022-02-06 02:37:42	630	0.15	0.02	0.06	0.08	0.12	0.09	17.4	16.8	0.9	0.38	0.55	0.89
2022-02-06 02:37:42	631	0.15	0.02	0.06	0.08	0.12	0.09	17.4	16.8	0.9	0.38	0.55	0.89
2022-02-06 02:37:52	632	0.15	0.02	0.06	0.08	0.12	0.09	17.4	16.8	0.9	0.38	0.55	0.89
2022-02-06 02:38:22	633	0.15	0.02	0.06	0.08	0.12	0.09	17.4	16.8	0.9	0.37	0.55	0.89
2022-02-06 02:38:43	634	0.16	0.02	0.06	0.08	0.12	0.09	17.4	16.8	0.9	0.43	0.55	0.89
2022-02-06 02:38:43	635	0.16	0.02	0.06	0.08	0.12	0.09	17.4	16.8	0.9	0.43	0.55	0.89
2022-02-06 02:38:53	636	0.16	0.02	0.06	0.08	0.12	0.09	17.4	16.8	0.9	0.43	0.55	0.89
2022-02-06 02:39:23	637	0.15	0.02	0.06	0.09	0.12	0.09	17.4	16.8	0.9	0.48	0.55	0.89
2022-02-06 02:39:43	638	0.15	0.02	0.06	0.08	0.12	0.09	17.4	16.8	0.9	0.48	0.55	0.89
2022-02-06 02:39:43	639	0.15	0.02	0.06	0.08	0.12	0.09	17.4	16.8	0.9	0.48	0.55	0.89
2022-02-06 02:39:53	640	0.15	0.02	0.06	0.08	0.12	0.09	17.4	16.8	1.03	0.75	0.55	0.89
2022-02-06 02:40:24	641	0.15	0.02	0.07	0.08	0.12	0.09	17.4	16.8	0.98	0.51	0.55	0.89
2022-02-06 02:40:44	642	0.15	0.02	0.07	0.08	0.12	0.09	17.4	16.8	0.93	0.72	0.55	0.89
2022-02-06 02:40:44	643	0.15	0.02	0.07	0.08	0.12	0.09	17.4	16.8	0.93	0.72	0.55	0.89
2022-02-06 02:40:54	644	0.15	0.02	0.07	0.08	0.12	0.09	17.4	16.8	0.98	0.61	0.55	0.89
2022-02-06 02:41:24	645	0.15	0.02	0.06	0.08	0.12	0.09	17.4	16.8	0.98	0.45	0.55	0.89
2022-02-06 02:41:44	646	0.15	0.02	0.06	0.08	0.12	0.09	17.4	16.8	0.93	0.45	0.55	0.89
2022-02-06 02:41:44	647	0.15	0.02	0.06	0.08	0.12	0.09	17.4	16.8	0.93	0.45	0.55	0.89
2022-02-06 02:41:55	648	0.15	0.02	0.06	0.08	0.12	0.09	17.4	16.8	0.93	0.51	0.55	0.89
2022-02-06 02:42:25	649	0.15	0.02	0.06	0.08	0.12	0.09	17.4	16.8	0.93	0.5	0.55	0.89
2022-02-06 02:42:35	650	0.15	0.02	0.06	0.08	0.12	0.09	17.4	16.8	0.93	0.6	0.55	0.89
2022-02-06 02:42:35	651	0.15	0.02	0.06	0.08	0.12	0.09	17.4	16.8	0.93	0.6	0.55	0.89
2022-02-06 02:42:55	652	0.15	0.02	0.06	0.08	0.12	0.09	17.4	16.8	0.93	0.49	0.55	0.89
2022-02-06 02:43:26	653	0.15	0.02	0.06	0.08	0.12	0.09	17.4	16.8	0.93	0.46	0.55	0.89
2022-02-06 02:43:36	654	0.15	0.02	0.06	0.08	0.12	0.09	17.4	16.8	0.93	0.64	0.55	0.89
2022-02-06 02:43:36	655	0.15	0.02	0.06	0.08	0.12	0.09	17.4	16.8	0.93	0.64	0.55	0.89
2022-02-06 02:43:56	656	0.15	0.02	0.06	0.08	0.12	0.09	17.4	16.8	0.93	0.52	0.55	0.89
2022-02-06 02:44:26	657	0.15	0.02	0.06	0.08	0.12	0.09	17.4	16.8	0.93	0.42	0.55	0.89
2022-02-06 02:44:36	658	0.15	0.02	0.06	0.08	0.12	0.09	17.4	16.8	0.93	0.42	0.55	0.89
2022-02-06 02:44:36	659	0.15	0.02	0.06	0.08	0.12	0.09	17.4	16.8	0.93	0.42	0.55	0.89
2022-02-06 02:44:57	660	0.15	0.02	0.06	0.08	0.12	0.09	17.4	16.8	0.93	0.42	0.55	0.89
2022-02-06 02:45:27	661	0.15	0.02	0.06	0.08	0.12	0.09	17.4	16.8	0.93	0.63	0.55	0.89
2022-02-06 02:45:37	662	0.15	0.02	0.06	0.07	0.12	0.09	17.4	16.8	0.93	0.47	0.55	0.89
2022-02-06 02:45:37	663	0.15	0.02	0.06	0.07	0.12	0.09	17.4	16.8	0.93	0.47	0.55	0.89
2022-02-06 02:45:57	664	0.16	0.02	0.06	0.07	0.12	0.1	17.4	16.8	0.93	0.58	0.55	0.89
2022-02-06 02:46:28	665	0.15	0.02	0.06	0.08	0.12	0.09	17.4	16.8	0.93	0.57	0.55	0.89
2022-02-06 02:46:38	666	0.15	0.02	0.06	0.08	0.12	0.09	17.4	16.8	0.93	0.62	0.55	0.89
2022-02-06 02:46:38	667	0.15	0.02	0.06	0.08	0.12	0.09	17.4	16.8	0.93	0.62	0.55	0.89
2022-02-06 02:46:58	668	0.15	0.02	0.06	0.08	0.12	0.09	17.4	16.8	0.93	0.52	0.55	0.89
2022-02-06 02:47:28	669	0.15	0.02	0.06	0.08	0.12	0.09	17.4	16.8	0.93	0.69	0.55	0.89
2022-02-06 02:47:38	670	0.15	0.02	0.06	0.08	0.12	0.09	17.4	16.8	0.93	0.69	0.55	0.89
2022-02-06 02:47:38	671	0.15	0.02	0.06	0.08	0.12	0.09	17.4	16.8	0.93	0.69	0.55	0.89
2022-02-06 02:47:58	672	0.15	0.02	0.06	0.08	0.12	0.09	17.4	16.8	0.93	0.56	0.55	0.89
2022-02-06 02:48:29	673	0.15	0.02	0.06	0.07	0.12	0.09	17.4	16.8	0.93	0.45	0.55	0.89
2022-02-06 02:48:39	674	0.15	0.02	0.06	0.07	0.12	0.09	17.4	16.8	0.93	0.45	0.55	0.89
2022-02-06 02:48:39	675	0.15	0.02	0.06	0.07	0.12	0.09	17.4	16.8	0.93	0.45	0.55	0.89
2022-02-06 02:48:59	676	0.15	0.02	0.06	0.07	0.12	0.09	17.4	16.8	0.93	0.45	0.55	0.89
2022-02-06 02:49:29	677	0.15	0.02	0.06	0.08	0.12	0.09	17.4	16.8	0.93	0.54	0.55	0.89
2022-02-06 02:49:40	678	0.15	0.02	0.06	0.08	0.12	0.09	17.4	16.8	0.93	0.38	0.55	0.89
2022-02-06 02:49:40	679	0.15	0.02	0.06	0.08	0.12	0.09	17.4	16.8	0.93	0.38	0.55	0.89
2022-02-06 02:50:00	680	0.15	0.02	0.06	0.08	0.12	0.09	17.4	16.8	0.93	0.75	0.55	0.89
2022-02-06 02:50:30	681	0.15	0.02	0.06	0.08	0.12	0.09	17.4	16.8	0.93	0.66	0.55	0.89
2022-02-06 02:50:40	682	0.15	0.02	0.06	0.08	0.12	0.09	17.4	16.8	0.93	0.66	0.55	0.89
2022-02-06 02:50:40	683	0.15	0.02	0.06	0.08	0.12	0.09	17.4	16.8	0.93	0.66	0.55	0.89
2022-02-06 02:51:00	684	0.15	0.02	0.06	0.07	0.12	0.09	17.4	16.8	0.93	0.45	0.55	0.89
2022-02-06 02:51:31	685	0.15	0.02	0.06	0.08	0.12	0.09	17.4	16.8	0.88	0.37	0.55	0.89
2022-02-06 02:51:41	686	0.15	0.02	0.06	0.08	0.12	0.09	17.4	16.8	0.88	0.42	0.55	0.89
2022-02-06 02:51:41	687	0.15	0.02	0.06	0.08	0.12	0.09	17.4	16.8	0.88	0.42	0.55	0.89
2022-02-06 02:52:01	688	0.15	0.02	0.06	0.08	0.12	0.09	17.4	16.8	0.88	0.48	0.55	0.89
2022-02-06 02:52:31	689	0.15	0.02	0.06	0.09	0.12	0.08	17.4	16.8	0.88	0.55	0.55	0.89
2022-02-06 02:52:31	690	0.15	0.02	0.06	0.09	0.12	0.08	17.4	16.8	0.88	0.55	0.55	0.89
2022-02-06 02:52:41	691	0.15	0.02	0.06	0.09	0.12	0.08	17.4	16.8	0.88	0.62	0.55	0.89
2022-02-06 02:53:02	692	0.15	0.02	0.06	0.08	0.12	0.08	17.4	16.8	0.88	0.46	0.55	0.89
2022-02-06 02:53:32	693	0.15	0.02	0.06	0.08	0.12	0.08	17.4	16.8	0.93	0.64	0.55	0.89
2022-02-06 02:53:32	694	0.15	0.02	0.06	0.08	0.12	0.08	17.4	16.8	0.93	0.64	0.55	0.89
2022-02-06 02:53:42	695	0.15	0.02	0.06	0.08	0.12	0.08	17.4	16.8	0.93	0.59	0.55	0.89
2022-02-06 02:54:02	696	0.15	0.02	0.06	0.08	0.12	0.08	17.4	16.8	0.88	0.62	0.55	0.89
2022-02-06 02:54:33	697	0.15	0.02	0.06	0.08	0.11	0.09	17.4	16.8	0.88	0.5	0.55	0.89
2022-02-06 02:54:33	698	0.15	0.02	0.06	0.08	0.11	0.09	17.4	16.8	0.88	0.5	0.55	0.89
2022-02-06 02:54:43	699	0.15	0.02	0.06	0.08	0.11	0.09	17.4	16.8	0.93	0.5	0.55	0.89
2022-02-06 02:55:03	700	0.15	0.02	0.06	0.07	0.12	0.09	17.4	16.8	0.93	0.39	0.55	0.89
2022-02-06 02:55:33	701	0.15	0.02	0.06	0.07	0.12	0.09	17.4	16.8	0.93	0.52	0.55	0.89
2022-02-06 02:55:33	702	0.15	0.02	0.06	0.07	0.12	0.09	17.4	16.8	0.93	0.52	0.55	0.89
2022-02-06 02:55:43	703	0.15	0.02	0.06	0.07	0.12	0.09	17.4	16.8	0.93	0.53	0.55	0.89
2022-02-06 02:56:04	704	0.15	0.02	0.06	0.08	0.12	0.09	17.4	16.8	0.93	0.57	0.55	0.89
2022-02-06 02:56:34	705	0.15	0.02	0.06	0.08	0.12	0.09	17.4	16.8	0.88	0.59	0.55	0.89
2022-02-06 02:56:34	706	0.15	0.02	0.06	0.08	0.12	0.09	17.4	16.8	0.88	0.59	0.55	0.89
2022-02-06 02:56:44	707	0.15	0.02	0.06	0.07	0.12	0.09	17.4	16.8	0.88	0.55	0.55	0.89
2022-02-06 02:57:04	708	0.15	0.02	0.06	0.07	0.12	0.09	17.4	16.8	0.88	0.41	0.55	0.89
2022-02-06 02:57:35	709	0.15	0.02	0.06	0.07	0.12	0.09	17.4	16.8	0.93	0.34	0.55	0.89
2022-02-06 02:57:35	710	0.15	0.02	0.06	0.07	0.12	0.09	17.4	16.8	0.93	0.34	0.55	0.89
2022-02-06 02:57:45	711	0.15	0.02	0.06	0.08	0.12	0.09	17.4	16.8	0.93	0.5	0.55	0.89
2022-02-06 02:58:05	712	0.15	0.02	0.06	0.08	0.12	0.09	17.4	16.8	0.93	0.69	0.55	0.89
2022-02-06 02:58:05	713	0.15	0.02	0.06	0.08	0.12	0.09	17.4	16.8	0.93	0.69	0.55	0.89
2022-02-06 02:58:05	714	0.15	0.02	0.06	0.08	0.12	0.09	17.4	16.8	0.93	0.69	0.55	0.89
2022-02-06 02:58:45	715	0.15	0.02	0.06	0.08	0.11	0.09	17.4	16.8	0.93	0.65	0.55	0.89
2022-02-06 02:59:06	716	0.15	0.02	0.06	0.07	0.12	0.09	17.4	16.8	0.93	0.65	0.55	0.89
2022-02-06 02:59:16	717	0.15	0.02	0.06	0.07	0.11	0.09	17.4	16.8	0.93	0.71	0.55	0.89
2022-02-06 02:59:16	718	0.15	0.02	0.06	0.07	0.11	0.09	17.4	16.8	0.93	0.71	0.55	0.89
2022-02-06 02:59:46	719	0.15	0.02	0.06	0.06	0.11	0.09	17.4	16.8	0.93	0.82	0.55	0.89
2022-02-06 02:59:56	720	0.15	0.02	0.06	0.06	0.11	0.09	17.4	16.8	0.93	0.82	0.55	0.89
2022-02-06 03:00:16	721	0.15	0.02	0.07	0.06	0.11	0.09	17.4	16.8	0.93	0.74	0.55	0.89
2022-02-06 03:00:16	722	0.15	0.02	0.07	0.06	0.11	0.09	17.4	16.8	0.93	0.74	0.55	0.89
2022-02-06 03:00:47	723	0.15	0.02	0.06	0.06	0.12	0.09	17.4	16.8	0.88	0.78	0.55	0.89
2022-02-06 03:00:57	724	0.15	0.02	0.07	0.06	0.12	0.09	17.4	16.8	0.88	0.66	0.55	0.89
2022-02-06 03:01:17	725	0.15	0.02	0.06	0.06	0.12	0.09	17.4	16.8	0.94	0.75	0.55	0.89
2022-02-06 03:01:17	726	0.15	0.02	0.06	0.06	0.12	0.09	17.4	16.8	0.94	0.75	0.55	0.89
2022-02-06 03:01:47	727	0.15	0.02	0.07	0.06	0.12	0.09	17.4	16.8	0.94	0.65	0.55	0.89
2022-02-06 03:01:57	728	0.15	0.02	0.06	0.06	0.11	0.09	17.4	16.8	0.89	0.73	0.55	0.89
2022-02-06 03:02:18	729	0.15	0.02	0.07	0.07	0.12	0.09	17.4	16.8	0.89	0.75	0.55	0.89
2022-02-06 03:02:18	730	0.15	0.02	0.07	0.07	0.12	0.09	17.4	16.8	0.89	0.75	0.55	0.89
2022-02-06 03:02:48	731	0.15	0.02	0.07	0.06	0.12	0.09	17.4	16.8	0.89	0.78	0.55	0.89
2022-02-06 03:02:58	732	0.15	0.02	0.07	0.06	0.12	0.09	17.4	16.8	0.94	0.73	0.55	0.89
2022-02-06 03:03:18	733	0.15	0.02	0.06	0.06	0.12	0.09	17.4	16.8	0.94	0.74	0.55	0.89
2022-02-06 03:03:18	734	0.15	0.02	0.06	0.06	0.12	0.09	17.4	16.8	0.94	0.74	0.55	0.89
2022-02-06 03:03:49	735	0.15	0.02	0.07	0.06	0.11	0.09	17.4	16.8	0.94	0.71	0.55	0.89
2022-02-06 03:03:59	736	0.15	0.02	0.07	0.06	0.11	0.09	17.4	16.8	0.94	0.65	0.55	0.89
2022-02-06 03:04:19	737	0.15	0.02	0.06	0.06	0.11	0.08	17.4	16.8	0.94	0.73	0.55	0.89
2022-02-06 03:04:19	738	0.15	0.02	0.06	0.06	0.11	0.08	17.4	16.8	0.94	0.73	0.55	0.89
2022-02-06 03:04:49	739	0.16	0.02	0.06	0.06	0.11	0.08	17.4	16.8	0.94	0.82	0.55	0.89
2022-02-06 03:04:59	740	0.16	0.02	0.06	0.06	0.11	0.09	17.4	16.8	0.89	0.69	0.55	0.89
2022-02-06 03:05:20	741	0.16	0.02	0.06	0.06	0.11	0.08	17.4	16.8	0.89	0.75	0.55	0.89
2022-02-06 03:05:20	742	0.16	0.02	0.06	0.06	0.11	0.08	17.4	16.8	0.89	0.75	0.55	0.89
2022-02-06 03:05:50	743	0.15	0.02	0.07	0.06	0.12	0.08	17.4	16.8	0.94	0.74	0.55	0.89
2022-02-06 03:06:00	744	0.15	0.02	0.07	0.06	0.12	0.08	17.4	16.8	0.94	0.67	0.55	0.89
2022-02-06 03:06:20	745	0.15	0.02	0.07	0.07	0.12	0.08	17.4	16.8	0.94	0.8	0.55	0.89
2022-02-06 03:06:20	746	0.15	0.02	0.07	0.07	0.12	0.08	17.4	16.8	0.94	0.8	0.55	0.89
2022-02-06 03:06:51	747	0.15	0.02	0.07	0.07	0.11	0.08	17.4	16.8	0.94	0.72	0.55	0.89
2022-02-06 03:07:01	748	0.15	0.02	0.06	0.07	0.11	0.08	17.4	16.8	0.89	0.76	0.55	0.89
2022-02-06 03:07:21	749	0.15	0.02	0.06	0.07	0.11	0.08	17.4	16.8	0.89	0.71	0.55	0.89
2022-02-06 03:07:21	750	0.15	0.02	0.06	0.07	0.11	0.08	17.4	16.8	0.89	0.71	0.55	0.89
2022-02-06 03:07:51	751	0.16	0.02	0.06	0.07	0.12	0.09	17.4	16.8	0.89	0.62	0.55	0.89
2022-02-06 03:08:01	752	0.15	0.02	0.06	0.07	0.11	0.09	17.4	16.8	0.89	0.67	0.55	0.89
2022-02-06 03:08:22	753	0.15	0.02	0.06	0.07	0.11	0.09	17.4	16.8	0.94	0.68	0.55	0.89
2022-02-06 03:08:22	754	0.15	0.02	0.06	0.07	0.11	0.09	17.4	16.8	0.94	0.68	0.55	0.89
2022-02-06 03:08:52	755	0.15	0.02	0.07	0.07	0.12	0.08	17.4	16.8	0.94	0.8	0.55	0.89
2022-02-06 03:09:02	756	0.15	0.02	0.06	0.07	0.12	0.08	17.4	16.8	0.94	0.8	0.55	0.89
2022-02-06 03:09:22	757	0.15	0.02	0.07	0.07	0.11	0.08	17.4	16.8	0.94	0.8	0.55	0.89
2022-02-06 03:09:22	758	0.15	0.02	0.07	0.07	0.11	0.08	17.4	16.8	0.94	0.8	0.55	0.89
2022-02-06 03:09:52	759	0.15	0.02	0.06	0.07	0.11	0.08	17.4	16.8	0.89	0.69	0.55	0.89
2022-02-06 03:10:03	760	0.15	0.02	0.06	0.07	0.11	0.08	17.4	16.8	0.89	0.74	0.55	0.89
2022-02-06 03:10:23	761	0.15	0.02	0.06	0.07	0.11	0.08	17.4	16.8	0.89	0.74	0.55	0.89
2022-02-06 03:10:23	762	0.15	0.02	0.06	0.07	0.11	0.08	17.4	16.8	0.89	0.74	0.55	0.89
2022-02-06 03:10:53	763	0.15	0.02	0.06	0.08	0.12	0.09	17.4	16.8	0.94	0.75	0.55	0.89
2022-02-06 03:11:03	764	0.16	0.02	0.07	0.08	0.11	0.09	17.4	16.8	0.94	0.7	0.55	0.89
2022-02-06 03:11:23	765	0.16	0.02	0.07	0.07	0.11	0.08	17.4	16.8	0.94	0.74	0.55	0.89
2022-02-06 03:11:23	766	0.16	0.02	0.07	0.07	0.11	0.08	17.4	16.8	0.94	0.74	0.55	0.89
2022-02-06 03:11:54	767	0.15	0.02	0.06	0.07	0.11	0.09	17.4	16.8	0.94	0.6	0.55	0.89
2022-02-06 03:12:04	768	0.15	0.02	0.06	0.07	0.11	0.09	17.4	16.8	0.94	0.72	0.55	0.89
2022-02-06 03:12:24	769	0.15	0.02	0.06	0.07	0.11	0.09	17.4	16.8	0.94	0.72	0.55	0.89
2022-02-06 03:12:24	770	0.15	0.02	0.06	0.07	0.11	0.09	17.4	16.8	0.94	0.72	0.55	0.89
2022-02-06 03:12:54	771	0.15	0.02	0.06	0.07	0.11	0.08	17.4	16.8	0.89	0.66	0.55	0.89
2022-02-06 03:13:05	772	0.15	0.02	0.06	0.06	0.11	0.08	17.4	16.8	0.89	0.66	0.55	0.89
2022-02-06 03:13:25	773	0.15	0.02	0.06	0.06	0.12	0.08	17.4	16.8	0.89	0.75	0.55	0.89
2022-02-06 03:13:25	774	0.15	0.02	0.06	0.06	0.12	0.08	17.4	16.8	0.89	0.75	0.55	0.89
2022-02-06 03:13:55	775	0.15	0.02	0.07	0.06	0.12	0.08	17.4	16.8	0.89	0.73	0.55	0.89
2022-02-06 03:14:05	776	0.16	0.02	0.06	0.06	0.11	0.08	17.4	16.8	0.89	0.79	0.55	0.89
2022-02-06 03:14:25	777	0.15	0.02	0.06	0.06	0.12	0.08	17.4	16.8	0.89	0.8	0.55	0.89
2022-02-06 03:14:25	778	0.15	0.02	0.06	0.06	0.12	0.08	17.4	16.8	0.89	0.8	0.55	0.89
2022-02-06 03:14:56	779	0.15	0.02	0.06	0.06	0.11	0.08	17.4	16.8	0.89	0.54	0.55	0.89
2022-02-06 03:15:06	780	0.15	0.02	0.06	0.06	0.11	0.08	17.4	16.8	0.89	0.61	0.55	0.89
2022-02-06 03:15:26	781	0.16	0.02	0.06	0.06	0.11	0.08	17.4	16.8	0.94	0.76	0.55	0.89
2022-02-06 03:15:26	782	0.16	0.02	0.06	0.06	0.11	0.08	17.4	16.8	0.94	0.76	0.55	0.89
2022-02-06 03:15:56	783	0.15	0.02	0.06	0.06	0.11	0.08	17.4	16.8	0.94	0.61	0.55	0.89
2022-02-06 03:16:07	784	0.15	0.02	0.07	0.06	0.11	0.08	17.4	16.8	0.94	0.61	0.55	0.89
2022-02-06 03:16:27	785	0.15	0.02	0.06	0.06	0.12	0.08	17.4	16.8	0.94	0.56	0.55	0.89
2022-02-06 03:16:27	786	0.15	0.02	0.06	0.06	0.12	0.08	17.4	16.8	0.94	0.56	0.55	0.89
2022-02-06 03:16:57	787	0.15	0.02	0.06	0.06	0.11	0.08	17.4	16.8	0.89	0.61	0.55	0.89
2022-02-06 03:17:07	788	0.15	0.02	0.06	0.06	0.11	0.08	17.4	16.8	0.89	0.73	0.55	0.89
2022-02-06 03:17:27	789	0.15	0.02	0.06	0.06	0.11	0.08	17.4	16.8	0.94	0.55	0.55	0.89
2022-02-06 03:17:27	790	0.15	0.02	0.06	0.06	0.11	0.08	17.4	16.8	0.94	0.55	0.55	0.89
2022-02-06 03:17:58	791	0.16	0.02	0.06	0.06	0.11	0.08	17.4	16.8	0.89	0.54	0.55	0.89
2022-02-06 03:18:08	792	0.16	0.02	0.06	0.07	0.11	0.08	17.4	16.8	0.89	0.79	0.55	0.89
2022-02-06 03:18:28	793	0.15	0.02	0.06	0.06	0.11	0.08	17.4	16.8	0.89	0.74	0.55	0.89
2022-02-06 03:18:28	794	0.15	0.02	0.06	0.06	0.11	0.08	17.4	16.8	0.89	0.74	0.55	0.89
2022-02-06 03:18:58	795	0.15	0.02	0.06	0.06	0.11	0.08	17.4	16.8	0.89	0.4	0.55	0.89
2022-02-06 03:19:08	796	0.15	0.02	0.06	0.06	0.11	0.09	17.4	16.8	0.89	0.4	0.55	0.89
2022-02-06 03:19:19	797	0.15	0.02	0.05	0.06	0.11	0.09	17.4	16.8	0.89	0.4	0.55	0.89
2022-02-06 03:19:19	798	0.15	0.02	0.05	0.06	0.11	0.09	17.4	16.8	0.89	0.4	0.55	0.89
2022-02-06 03:19:49	799	0.15	0.02	0.05	0.06	0.11	0.08	17.4	16.8	0.89	0.35	0.55	0.89
2022-02-06 03:20:09	800	0.15	0.02	0.05	0.06	0.12	0.08	17.4	16.8	0.89	0.35	0.55	0.89
2022-02-06 03:20:19	801	0.15	0.02	0.05	0.06	0.12	0.08	17.4	16.8	0.89	0.35	0.55	0.89
2022-02-06 03:20:19	802	0.15	0.02	0.05	0.06	0.12	0.08	17.4	16.8	0.89	0.35	0.55	0.89
2022-02-06 03:20:50	803	0.15	0.02	0.05	0.06	0.11	0.08	17.4	16.8	0.94	0.35	0.55	0.89
2022-02-06 03:21:10	804	0.16	0.02	0.05	0.06	0.11	0.08	17.4	16.8	0.94	0.52	0.55	0.89
2022-02-06 03:21:20	805	0.16	0.02	0.05	0.06	0.11	0.08	17.4	16.8	0.94	0.46	0.55	0.89
2022-02-06 03:21:20	806	0.16	0.02	0.05	0.06	0.11	0.08	17.4	16.8	0.94	0.46	0.55	0.89
2022-02-06 03:21:50	807	0.16	0.02	0.05	0.06	0.11	0.09	17.4	16.8	0.94	0.4	0.55	0.89
2022-02-06 03:22:10	808	0.16	0.02	0.06	0.06	0.11	0.09	17.4	16.8	0.94	0.46	0.55	0.89
2022-02-06 03:22:21	809	0.15	0.02	0.07	0.06	0.11	0.09	17.4	16.8	0.94	0.41	0.55	0.89
2022-02-06 03:22:21	810	0.15	0.02	0.07	0.06	0.11	0.09	17.4	16.8	0.94	0.41	0.55	0.89
2022-02-06 03:22:41	811	0.15	0.02	0.07	0.06	0.11	0.08	17.4	16.8	0.89	0.53	0.55	0.89
2022-02-06 03:23:11	812	0.15	0.02	0.08	0.06	0.11	0.09	17.4	16.8	0.94	0.47	0.55	0.89
2022-02-06 03:23:21	813	0.16	0.02	0.09	0.06	0.11	0.09	17.4	16.8	0.94	0.47	0.55	0.89
2022-02-06 03:23:21	814	0.16	0.02	0.09	0.06	0.11	0.09	17.4	16.8	0.94	0.47	0.55	0.89
2022-02-06 03:23:41	815	0.16	0.02	0.09	0.06	0.11	0.09	17.4	16.8	0.94	0.53	0.55	0.89
2022-02-06 03:24:12	816	0.15	0.02	0.09	0.06	0.11	0.08	17.4	16.8	0.94	0.53	0.55	0.89
2022-02-06 03:24:22	817	0.15	0.02	0.09	0.06	0.11	0.09	17.4	16.8	0.94	0.53	0.55	0.89
2022-02-06 03:24:22	818	0.15	0.02	0.09	0.06	0.11	0.09	17.4	16.8	0.94	0.53	0.55	0.89
2022-02-06 03:24:42	819	0.15	0.02	0.08	0.06	0.11	0.09	17.4	16.8	0.89	0.31	0.55	0.89
2022-02-06 03:25:12	820	0.16	0.02	0.06	0.06	0.11	0.08	17.4	16.8	0.89	0.49	0.55	0.89
2022-02-06 03:25:22	821	0.16	0.02	0.06	0.06	0.11	0.08	17.4	16.8	0.89	0.42	0.55	0.89
2022-02-06 03:25:22	822	0.16	0.02	0.06	0.06	0.11	0.08	17.4	16.8	0.89	0.42	0.55	0.89
2022-02-06 03:25:43	823	0.15	0.02	0.06	0.06	0.11	0.08	17.4	16.8	0.94	0.54	0.55	0.89
2022-02-06 03:26:13	824	0.15	0.02	0.05	0.06	0.12	0.08	17.4	16.8	0.94	0.43	0.55	0.89
2022-02-06 03:26:23	825	0.15	0.02	0.05	0.06	0.12	0.09	17.4	16.8	0.94	0.48	0.55	0.89
2022-02-06 03:26:23	826	0.15	0.02	0.05	0.06	0.12	0.09	17.4	16.8	0.94	0.48	0.55	0.89
2022-02-06 03:26:43	827	0.16	0.02	0.05	0.06	0.11	0.08	17.4	16.8	0.94	0.48	0.55	0.89
2022-02-06 03:27:14	828	0.16	0.02	0.05	0.06	0.11	0.08	17.4	16.8	0.89	0.48	0.55	0.89
2022-02-06 03:27:24	829	0.16	0.02	0.05	0.06	0.11	0.09	17.4	16.8	0.89	0.43	0.55	0.89
2022-02-06 03:27:24	830	0.16	0.02	0.05	0.06	0.11	0.09	17.4	16.8	0.89	0.43	0.55	0.89
2022-02-06 03:27:44	831	0.16	0.02	0.05	0.07	0.11	0.09	17.4	16.8	0.89	0.43	0.55	0.89
2022-02-06 03:28:14	832	0.15	0.02	0.05	0.06	0.12	0.09	17.4	16.8	0.89	0.48	0.55	0.89
2022-02-06 03:28:24	833	0.15	0.02	0.05	0.06	0.12	0.09	17.4	16.8	0.89	0.31	0.55	0.89
2022-02-06 03:28:24	834	0.15	0.02	0.05	0.06	0.12	0.09	17.4	16.8	0.89	0.31	0.55	0.89
2022-02-06 03:28:45	835	0.16	0.02	0.05	0.06	0.11	0.09	17.4	16.8	0.89	0.6	0.55	0.89
2022-02-06 03:29:15	836	0.15	0.02	0.05	0.06	0.12	0.09	17.4	16.8	0.89	1.3	0.55	0.89
2022-02-06 03:29:25	837	0.15	0.02	0.05	0.06	0.12	0.09	17.4	16.8	0.94	1.25	0.55	0.89
2022-02-06 03:29:25	838	0.15	0.02	0.05	0.06	0.12	0.09	17.4	16.8	0.94	1.25	0.55	0.89
2022-02-06 03:29:45	839	0.15	0.02	0.05	0.05	0.12	0.08	17.4	16.8	0.94	2.14	0.55	0.89
2022-02-06 03:30:16	840	0.15	0.02	0.06	0.05	0.11	0.08	17.4	16.8	0.89	0.37	0.55	0.89
2022-02-06 03:30:26	841	0.15	0.02	0.05	0.06	0.11	0.08	17.4	16.8	0.89	0.37	0.55	0.89
2022-02-06 03:30:26	842	0.15	0.02	0.05	0.06	0.11	0.08	17.4	16.8	0.89	0.37	0.55	0.89
2022-02-06 03:30:46	843	0.15	0.02	0.07	0.05	0.11	0.08	17.4	16.8	0.89	0.44	0.55	0.89
2022-02-06 03:31:16	844	0.14	0.02	0.07	0.06	0.11	0.08	17.4	16.8	0.89	0.44	0.55	0.89
2022-02-06 03:31:26	845	0.14	0.02	0.08	0.06	0.11	0.08	17.4	16.8	0.89	0.49	0.55	0.89
2022-02-06 03:31:26	846	0.14	0.02	0.08	0.06	0.11	0.08	17.4	16.8	0.89	0.49	0.55	0.89
2022-02-06 03:31:47	847	0.14	0.02	0.08	0.06	0.12	0.08	17.4	16.8	0.89	0.44	0.55	0.89
2022-02-06 03:32:17	848	0.15	0.02	0.08	0.06	0.12	0.08	17.4	16.8	0.89	0.51	0.55	0.89
2022-02-06 03:32:27	849	0.15	0.02	0.08	0.06	0.12	0.08	17.4	16.8	0.89	0.46	0.55	0.89
2022-02-06 03:32:27	850	0.15	0.02	0.08	0.06	0.12	0.08	17.4	16.8	0.89	0.46	0.55	0.89
2022-02-06 03:32:47	851	0.15	0.02	0.08	0.06	0.12	0.08	17.4	16.8	0.89	0.52	0.55	0.89
2022-02-06 03:33:18	852	0.16	0.02	0.08	0.05	0.11	0.08	17.4	16.8	0.89	0.45	0.55	0.89
2022-02-06 03:33:28	853	0.16	0.02	0.08	0.06	0.11	0.08	17.4	16.8	0.89	0.45	0.55	0.89
2022-02-06 03:33:28	854	0.16	0.02	0.08	0.06	0.11	0.08	17.4	16.8	0.89	0.45	0.55	0.89
2022-02-06 03:33:48	855	0.15	0.02	0.08	0.06	0.11	0.08	17.4	16.8	0.89	0.45	0.55	0.89
2022-02-06 03:34:18	856	0.16	0.02	0.08	0.07	0.12	0.09	17.4	16.8	0.89	0.46	0.55	0.89
2022-02-06 03:34:28	857	0.15	0.02	0.08	0.07	0.12	0.08	17.4	16.8	0.89	0.46	0.55	0.89
2022-02-06 03:34:28	858	0.15	0.02	0.08	0.07	0.12	0.08	17.4	16.8	0.89	0.46	0.55	0.89
2022-02-06 03:34:48	859	0.15	0.02	0.08	0.07	0.12	0.09	17.4	16.8	0.89	0.53	0.55	0.89
2022-02-06 03:35:19	860	0.15	0.02	0.08	0.06	0.12	0.08	17.4	16.8	0.89	0.58	0.55	0.89
2022-02-06 03:35:29	861	0.15	0.02	0.08	0.07	0.11	0.09	17.4	16.8	0.89	0.58	0.55	0.89
2022-02-06 03:35:29	862	0.15	0.02	0.08	0.07	0.11	0.09	17.4	16.8	0.89	0.58	0.55	0.89
2022-02-06 03:35:49	863	0.16	0.02	0.08	0.07	0.12	0.09	17.4	16.8	0.89	0.45	0.55	0.89
2022-02-06 03:36:19	864	0.15	0.02	0.08	0.07	0.12	0.09	17.4	16.8	0.89	0.55	0.55	0.89
2022-02-06 03:36:30	865	0.16	0.02	0.08	0.07	0.12	0.09	17.4	16.8	0.89	0.55	0.55	0.89
2022-02-06 03:36:30	866	0.16	0.02	0.08	0.07	0.12	0.09	17.4	16.8	0.89	0.55	0.55	0.89
2022-02-06 03:36:50	867	0.16	0.02	0.08	0.07	0.12	0.09	17.4	16.8	0.89	0.52	0.55	0.89
2022-02-06 03:37:20	868	0.16	0.02	0.08	0.07	0.12	0.09	17.4	16.8	0.94	0.46	0.55	0.89
2022-02-06 03:37:30	869	0.16	0.02	0.08	0.07	0.12	0.09	17.4	16.8	0.94	0.46	0.55	0.89
2022-02-06 03:37:30	870	0.16	0.02	0.08	0.07	0.12	0.09	17.4	16.8	0.94	0.46	0.55	0.89
2022-02-06 03:37:50	871	0.16	0.02	0.08	0.08	0.12	0.09	17.4	16.8	0.94	0.46	0.55	0.89
2022-02-06 03:38:11	872	0.16	0.02	0.08	0.07	0.11	0.09	17.4	16.8	0.89	0.46	0.55	0.89
2022-02-06 03:38:31	873	0.16	0.02	0.08	0.07	0.12	0.08	17.4	16.8	0.89	0.52	0.55	0.89
2022-02-06 03:38:31	874	0.16	0.02	0.08	0.07	0.12	0.08	17.4	16.8	0.89	0.52	0.55	0.89
2022-02-06 03:38:41	875	0.16	0.02	0.08	0.07	0.12	0.09	17.4	16.8	0.89	0.45	0.55	0.89
2022-02-06 03:39:11	876	0.16	0.02	0.08	0.06	0.11	0.09	17.4	16.8	0.94	0.39	0.55	0.89
2022-02-06 03:39:31	877	0.16	0.02	0.08	0.06	0.11	0.08	17.4	16.8	0.94	0.39	0.55	0.89
2022-02-06 03:39:31	878	0.16	0.02	0.08	0.06	0.11	0.08	17.4	16.8	0.94	0.39	0.55	0.89
2022-02-06 03:39:42	879	0.16	0.02	0.08	0.07	0.11	0.08	17.4	16.8	0.89	0.44	0.55	0.89
2022-02-06 03:40:12	880	0.16	0.02	0.08	0.07	0.12	0.08	17.4	16.8	0.89	0.44	0.55	0.89
2022-02-06 03:40:32	881	0.15	0.02	0.08	0.07	0.12	0.08	17.4	16.8	0.89	0.55	0.55	0.89
2022-02-06 03:40:32	882	0.15	0.02	0.08	0.07	0.12	0.08	17.4	16.8	0.89	0.55	0.55	0.89
2022-02-06 03:40:42	883	0.16	0.02	0.08	0.07	0.12	0.08	17.4	16.8	0.89	0.55	0.55	0.89
2022-02-06 03:41:13	884	0.16	0.02	0.08	0.07	0.12	0.08	17.4	16.8	0.89	0.54	0.55	0.89
2022-02-06 03:41:13	885	0.16	0.02	0.08	0.07	0.12	0.08	17.4	16.8	0.89	0.54	0.55	0.89
2022-02-06 03:41:33	886	0.15	0.02	0.08	0.06	0.12	0.08	17.4	16.8	0.89	0.49	0.55	0.89
2022-02-06 03:41:43	887	0.15	0.02	0.08	0.07	0.12	0.08	17.4	16.8	0.89	0.56	0.55	0.89
2022-02-06 03:42:13	888	0.15	0.02	0.08	0.07	0.12	0.08	17.4	16.8	0.89	0.51	0.55	0.89
2022-02-06 03:42:13	889	0.15	0.02	0.08	0.07	0.12	0.08	17.4	16.8	0.89	0.51	0.55	0.89
2022-02-06 03:42:34	890	0.15	0.02	0.08	0.06	0.12	0.08	17.4	16.8	0.89	0.43	0.55	0.89
2022-02-06 03:42:44	891	0.15	0.02	0.08	0.06	0.12	0.08	17.4	16.8	0.89	0.48	0.55	0.89
2022-02-06 03:43:14	892	0.15	0.02	0.08	0.06	0.12	0.08	17.4	16.8	0.94	0.48	0.55	0.89
2022-02-06 03:43:14	893	0.15	0.02	0.08	0.06	0.12	0.08	17.4	16.8	0.94	0.48	0.55	0.89
2022-02-06 03:43:34	894	0.15	0.02	0.08	0.07	0.11	0.08	17.4	16.8	0.89	0.48	0.55	0.89
2022-02-06 03:43:44	895	0.15	0.02	0.09	0.07	0.11	0.08	17.4	16.8	0.89	0.48	0.55	0.89
2022-02-06 03:44:15	896	0.15	0.02	0.08	0.07	0.11	0.08	17.4	16.8	0.89	0.43	0.55	0.89
2022-02-06 03:44:15	897	0.15	0.02	0.08	0.07	0.11	0.08	17.4	16.8	0.89	0.43	0.55	0.89
2022-02-06 03:44:35	898	0.15	0.02	0.09	0.07	0.11	0.08	17.4	16.8	0.89	0.43	0.55	0.89
2022-02-06 03:44:45	899	0.15	0.02	0.08	0.07	0.12	0.08	17.4	16.8	0.89	0.48	0.55	0.89
2022-02-06 03:45:15	900	0.15	0.02	0.09	0.07	0.12	0.08	17.4	16.8	0.89	0.48	0.55	0.89
2022-02-06 03:45:15	901	0.15	0.02	0.09	0.07	0.12	0.08	17.4	16.8	0.89	0.48	0.55	0.89
2022-02-06 03:45:36	902	0.15	0.02	0.08	0.07	0.12	0.08	17.4	16.8	0.94	0.54	0.55	0.89
2022-02-06 03:45:46	903	0.15	0.02	0.08	0.08	0.12	0.08	17.4	16.8	0.94	0.44	0.55	0.89
2022-02-06 03:46:16	904	0.15	0.02	0.08	0.07	0.12	0.09	17.4	16.8	0.94	0.44	0.55	0.89
2022-02-06 03:46:16	905	0.15	0.02	0.08	0.07	0.12	0.09	17.4	16.8	0.94	0.44	0.55	0.89
2022-02-06 03:46:36	906	0.15	0.02	0.08	0.07	0.12	0.09	17.4	16.8	0.94	0.49	0.55	0.89
2022-02-06 03:46:46	907	0.15	0.02	0.08	0.06	0.12	0.09	17.4	16.8	0.94	0.49	0.55	0.89
2022-02-06 03:47:07	908	0.15	0.02	0.08	0.06	0.12	0.09	17.4	16.8	0.89	0.49	0.55	0.89
2022-02-06 03:47:07	909	0.15	0.02	0.08	0.06	0.12	0.09	17.4	16.8	0.89	0.49	0.55	0.89
2022-02-06 03:47:37	910	0.15	0.02	0.08	0.06	0.12	0.09	17.4	16.8	0.89	0.49	0.55	0.89
2022-02-06 03:47:47	911	0.15	0.02	0.08	0.07	0.12	0.09	17.4	16.8	0.89	0.49	0.55	0.89
2022-02-06 03:48:07	912	0.15	0.02	0.09	0.07	0.12	0.09	17.4	16.8	0.89	0.44	0.55	0.89
2022-02-06 03:48:07	913	0.15	0.02	0.09	0.07	0.12	0.09	17.4	16.8	0.89	0.44	0.55	0.89
2022-02-06 03:48:37	914	0.15	0.02	0.08	0.06	0.12	0.09	17.4	16.8	0.89	0.53	0.55	0.89
2022-02-06 03:48:48	915	0.15	0.02	0.08	0.06	0.12	0.09	17.4	16.8	0.89	0.48	0.55	0.89
2022-02-06 03:49:08	916	0.15	0.02	0.08	0.06	0.12	0.08	17.4	16.8	0.89	0.54	0.55	0.89
2022-02-06 03:49:08	917	0.15	0.02	0.08	0.06	0.12	0.08	17.4	16.8	0.89	0.54	0.55	0.89
2022-02-06 03:49:38	918	0.15	0.02	0.08	0.07	0.12	0.09	17.4	16.8	0.89	0.42	0.55	0.89
2022-02-06 03:49:48	919	0.15	0.02	0.08	0.07	0.12	0.08	17.4	16.8	0.89	0.47	0.55	0.89
2022-02-06 03:50:08	920	0.15	0.02	0.08	0.07	0.12	0.08	17.4	16.8	0.89	0.52	0.55	0.89
2022-02-06 03:50:08	921	0.15	0.02	0.08	0.07	0.12	0.08	17.4	16.8	0.89	0.52	0.55	0.89
2022-02-06 03:50:39	922	0.15	0.02	0.08	0.07	0.12	0.08	17.4	16.8	0.95	0.55	0.55	0.89
2022-02-06 03:50:49	923	0.15	0.02	0.08	0.07	0.12	0.08	17.4	16.8	0.95	0.55	0.55	0.89
2022-02-06 03:51:09	924	0.15	0.02	0.09	0.07	0.12	0.08	17.4	16.8	0.9	0.5	0.55	0.89
2022-02-06 03:51:09	925	0.15	0.02	0.09	0.07	0.12	0.08	17.4	16.8	0.9	0.5	0.55	0.89
2022-02-06 03:51:39	926	0.15	0.02	0.08	0.06	0.11	0.08	17.4	16.8	0.9	0.5	0.55	0.89
2022-02-06 03:51:50	927	0.15	0.02	0.08	0.06	0.12	0.08	17.4	16.8	0.9	0.5	0.55	0.89
2022-02-06 03:52:10	928	0.15	0.02	0.08	0.06	0.12	0.08	17.4	16.8	0.9	0.53	0.55	0.89
2022-02-06 03:52:10	929	0.15	0.02	0.08	0.06	0.12	0.08	17.4	16.8	0.9	0.53	0.55	0.89
2022-02-06 03:52:40	930	0.15	0.02	0.08	0.06	0.12	0.09	17.4	16.8	0.9	0.46	0.55	0.89
2022-02-06 03:52:50	931	0.15	0.02	0.08	0.06	0.12	0.09	17.4	16.8	0.9	0.46	0.55	0.89
2022-02-06 03:53:10	932	0.15	0.02	0.08	0.06	0.12	0.08	17.4	16.8	0.9	0.38	0.55	0.89
2022-02-06 03:53:10	933	0.15	0.02	0.08	0.06	0.12	0.08	17.4	16.8	0.9	0.38	0.55	0.89
2022-02-06 03:53:41	934	0.15	0.02	0.08	0.06	0.12	0.08	17.4	16.8	0.9	0.49	0.55	0.89
2022-02-06 03:53:51	935	0.15	0.02	0.08	0.06	0.12	0.09	17.4	16.8	0.95	0.54	0.55	0.89
2022-02-06 03:54:11	936	0.16	0.02	0.07	0.06	0.11	0.09	17.4	16.8	0.95	0.42	0.55	0.89
2022-02-06 03:54:11	937	0.16	0.02	0.07	0.06	0.11	0.09	17.4	16.8	0.95	0.42	0.55	0.89
2022-02-06 03:54:41	938	0.16	0.02	0.08	0.07	0.12	0.09	17.4	16.8	0.9	0.5	0.55	0.89
2022-02-06 03:54:52	939	0.15	0.02	0.08	0.08	0.12	0.08	17.4	16.8	0.9	0.5	0.55	0.89
2022-02-06 03:55:12	940	0.15	0.02	0.08	0.07	0.12	0.09	17.4	16.8	0.9	0.44	0.55	0.89
2022-02-06 03:55:12	941	0.15	0.02	0.08	0.07	0.12	0.09	17.4	16.8	0.9	0.44	0.55	0.89
2022-02-06 03:55:42	942	0.16	0.02	0.08	0.07	0.12	0.08	17.4	16.8	0.9	0.44	0.55	0.89
2022-02-06 03:55:52	943	0.16	0.02	0.08	0.06	0.12	0.08	17.4	16.8	0.9	0.44	0.55	0.89
2022-02-06 03:56:12	944	0.15	0.02	0.08	0.06	0.12	0.08	17.4	16.8	0.9	0.5	0.55	0.89
2022-02-06 03:56:12	945	0.15	0.02	0.08	0.06	0.12	0.08	17.4	16.8	0.9	0.5	0.55	0.89
2022-02-06 03:56:33	946	0.16	0.02	0.08	0.06	0.12	0.08	17.4	16.8	0.9	0.5	0.55	0.89
2022-02-06 03:56:53	947	0.16	0.02	0.08	0.06	0.12	0.08	17.4	16.8	0.9	0.44	0.55	0.89
2022-02-06 03:57:03	948	0.15	0.02	0.08	0.06	0.12	0.08	17.4	16.8	0.9	0.44	0.55	0.89
2022-02-06 03:57:03	949	0.15	0.02	0.08	0.06	0.12	0.08	17.4	16.8	0.9	0.44	0.55	0.89
2022-02-06 03:57:33	950	0.16	0.02	0.08	0.07	0.12	0.08	17.4	16.8	0.95	0.4	0.55	0.89
2022-02-06 03:57:54	951	0.16	0.02	0.08	0.06	0.12	0.08	17.4	16.8	0.95	0.52	0.55	0.89
2022-02-06 03:58:04	952	0.16	0.02	0.08	0.06	0.12	0.08	17.4	16.8	0.95	0.52	0.55	0.89
2022-02-06 03:58:04	953	0.16	0.02	0.08	0.06	0.12	0.08	17.4	16.8	0.95	0.52	0.55	0.89
2022-02-06 03:58:34	954	0.16	0.02	0.08	0.06	0.12	0.08	17.4	16.8	0.9	0.52	0.55	0.89
2022-02-06 03:58:54	955	0.16	0.02	0.08	0.06	0.12	0.08	17.4	16.8	0.9	0.52	0.55	0.89
2022-02-06 03:59:04	956	0.16	0.02	0.08	0.06	0.12	0.08	17.4	16.8	0.9	0.52	0.55	0.89
2022-02-06 03:59:04	957	0.16	0.02	0.08	0.06	0.12	0.08	17.4	16.8	0.9	0.52	0.55	0.89
2022-02-06 03:59:35	958	0.15	0.02	0.08	0.06	0.12	0.08	17.4	16.8	0.95	0.46	0.55	0.89
2022-02-06 03:59:55	959	0.16	0.02	0.08	0.06	0.12	0.08	17.4	16.8	0.9	0.51	0.55	0.89
2022-02-06 04:00:05	960	0.16	0.02	0.08	0.06	0.12	0.08	17.4	16.8	0.9	0.51	0.55	0.89
2022-02-06 04:00:05	961	0.16	0.02	0.08	0.06	0.12	0.08	17.4	16.8	0.9	0.51	0.55	0.89
2022-02-06 04:00:35	962	0.15	0.02	0.08	0.06	0.12	0.08	17.4	16.8	0.9	0.46	0.55	0.89
2022-02-06 04:00:55	963	0.15	0.02	0.07	0.06	0.12	0.08	17.4	16.8	0.9	0.36	0.55	0.89
2022-02-06 04:01:06	964	0.16	0.02	0.07	0.06	0.12	0.08	17.4	16.8	0.9	0.54	0.55	0.89
2022-02-06 04:01:06	965	0.16	0.02	0.07	0.06	0.12	0.08	17.4	16.8	0.9	0.54	0.55	0.89
2022-02-06 04:01:36	966	0.16	0.02	0.08	0.06	0.11	0.09	17.4	16.8	0.9	0.49	0.55	0.89
2022-02-06 04:01:56	967	0.16	0.02	0.08	0.06	0.11	0.09	17.4	16.8	0.9	0.49	0.55	0.89
2022-02-06 04:02:06	968	0.16	0.02	0.08	0.06	0.11	0.09	17.4	16.8	0.9	0.54	0.55	0.89
2022-02-06 04:02:06	969	0.16	0.02	0.08	0.06	0.11	0.09	17.4	16.8	0.9	0.54	0.55	0.89
2022-02-06 04:02:37	970	0.16	0.02	0.08	0.06	0.12	0.09	17.4	16.8	0.95	0.48	0.55	0.89
2022-02-06 04:02:57	971	0.16	0.02	0.08	0.06	0.11	0.09	17.4	16.8	0.9	0.48	0.55	0.89
2022-02-06 04:03:07	972	0.16	0.02	0.07	0.06	0.12	0.09	17.4	16.8	0.9	0.48	0.55	0.89
2022-02-06 04:03:07	973	0.16	0.02	0.07	0.06	0.12	0.09	17.4	16.8	0.9	0.48	0.55	0.89
2022-02-06 04:03:37	974	0.16	0.02	0.08	0.07	0.11	0.09	17.4	16.8	0.9	0.48	0.55	0.89
2022-02-06 04:03:57	975	0.15	0.02	0.08	0.07	0.12	0.09	17.4	16.8	0.9	0.48	0.55	0.89
2022-02-06 04:04:08	976	0.15	0.02	0.08	0.07	0.12	0.09	17.4	16.8	0.9	0.53	0.55	0.89
2022-02-06 04:04:08	977	0.15	0.02	0.08	0.07	0.12	0.09	17.4	16.8	0.9	0.53	0.55	0.89
2022-02-06 04:04:38	978	0.15	0.02	0.08	0.07	0.11	0.09	17.4	16.8	0.9	0.43	0.55	0.89
2022-02-06 04:04:58	979	0.15	0.02	0.08	0.07	0.12	0.09	17.4	16.8	0.9	0.52	0.55	0.89
2022-02-06 04:05:08	980	0.15	0.02	0.08	0.07	0.11	0.09	17.4	16.8	0.9	0.44	0.55	0.89
2022-02-06 04:05:08	981	0.15	0.02	0.08	0.07	0.11	0.09	17.4	16.8	0.9	0.44	0.55	0.89
2022-02-06 04:05:39	982	0.15	0.02	0.08	0.07	0.12	0.09	17.4	16.8	0.95	0.5	0.55	0.89
2022-02-06 04:05:59	983	0.15	0.02	0.08	0.07	0.12	0.09	17.4	16.8	0.95	0.55	0.55	0.89
2022-02-06 04:06:09	984	0.15	0.02	0.08	0.07	0.12	0.09	17.4	16.8	0.9	0.5	0.55	0.89
2022-02-06 04:06:09	985	0.15	0.02	0.08	0.07	0.12	0.09	17.4	16.8	0.9	0.5	0.55	0.89
2022-02-06 04:06:39	986	0.16	0.02	0.07	0.07	0.12	0.09	17.4	16.8	0.9	0.5	0.55	0.89
2022-02-06 04:07:00	987	0.16	0.02	0.07	0.06	0.12	0.09	17.4	16.8	0.9	0.5	0.55	0.89
2022-02-06 04:07:10	988	0.16	0.02	0.08	0.06	0.12	0.09	17.4	16.8	0.9	0.43	0.55	0.89
2022-02-06 04:07:10	989	0.16	0.02	0.08	0.06	0.12	0.09	17.4	16.8	0.9	0.43	0.55	0.89
2022-02-06 04:07:40	990	0.15	0.02	0.08	0.06	0.12	0.09	17.4	16.8	0.9	0.54	0.55	0.89
2022-02-06 04:08:00	991	0.16	0.02	0.08	0.07	0.12	0.09	17.4	16.8	0.9	0.46	0.55	0.89
2022-02-06 04:08:10	992	0.16	0.02	0.08	0.07	0.12	0.09	17.4	16.8	0.9	0.46	0.55	0.89
2022-02-06 04:08:10	993	0.16	0.02	0.08	0.07	0.12	0.09	17.4	16.8	0.9	0.46	0.55	0.89
2022-02-06 04:08:41	994	0.16	0.02	0.08	0.07	0.12	0.09	17.4	16.8	0.9	0.46	0.55	0.89
2022-02-06 04:09:01	995	0.16	0.02	0.08	0.07	0.12	0.09	17.4	16.8	0.9	0.46	0.55	0.89
2022-02-06 04:09:11	996	0.16	0.02	0.08	0.06	0.12	0.09	17.4	16.8	0.9	0.46	0.55	0.89
2022-02-06 04:09:11	997	0.16	0.02	0.08	0.06	0.12	0.09	17.4	16.8	0.9	0.46	0.55	0.89
2022-02-06 04:09:41	998	0.16	0.02	0.08	0.1	0.12	0.09	17.4	16.8	0.9	0.51	0.55	0.89
2022-02-06 04:10:02	999	0.15	0.02	0.08	0.1	0.12	0.08	17.4	16.8	0.9	0.46	0.55	0.89
2022-02-06 04:10:12	1000	0.15	0.02	0.08	0.09	0.12	0.08	17.4	16.8	0.9	0.46	0.55	0.89
2022-02-06 04:10:12	1001	0.15	0.02	0.08	0.09	0.12	0.08	17.4	16.8	0.9	0.46	0.55	0.89
2022-02-06 04:10:42	1002	0.16	0.02	0.08	0.08	0.12	0.08	17.4	16.8	0.9	0.48	0.55	0.89
2022-02-06 04:11:02	1003	0.16	0.02	0.08	0.07	0.12	0.08	17.4	16.8	0.9	0.46	0.55	0.89
2022-02-06 04:11:12	1004	0.16	0.02	0.08	0.07	0.12	0.08	17.4	16.8	0.9	0.46	0.55	0.89
2022-02-06 04:11:12	1005	0.16	0.02	0.08	0.07	0.12	0.08	17.4	16.8	0.9	0.46	0.55	0.89
2022-02-06 04:11:32	1006	0.16	0.02	0.08	0.07	0.12	0.08	17.4	16.8	0.9	0.46	0.55	0.89
2022-02-06 04:12:03	1007	0.16	0.02	0.08	0.07	0.12	0.08	17.4	16.8	0.9	0.49	0.55	0.89
2022-02-06 04:12:13	1008	0.16	0.02	0.08	0.07	0.12	0.08	17.4	16.8	0.9	0.55	0.55	0.89
2022-02-06 04:12:13	1009	0.16	0.02	0.08	0.07	0.12	0.08	17.4	16.8	0.9	0.55	0.55	0.89
2022-02-06 04:12:33	1010	0.16	0.02	0.08	0.07	0.11	0.09	17.4	16.8	0.9	0.46	0.55	0.89
2022-02-06 04:13:03	1011	0.16	0.02	0.08	0.06	0.11	0.09	17.4	16.8	0.9	0.51	0.55	0.89
2022-02-06 04:13:14	1012	0.15	0.02	0.08	0.07	0.12	0.09	17.4	16.8	0.9	0.56	0.55	0.89
2022-02-06 04:13:14	1013	0.15	0.02	0.08	0.07	0.12	0.09	17.4	16.8	0.9	0.56	0.55	0.89
2022-02-06 04:13:24	1014	0.15	0.02	0.08	0.06	0.12	0.09	17.4	16.8	0.9	0.56	0.55	0.89
2022-02-06 04:13:54	1015	0.15	0.02	0.08	0.06	0.11	0.09	17.4	16.8	0.9	0.45	0.55	0.89
2022-02-06 04:14:14	1016	0.16	0.02	0.08	0.06	0.12	0.09	17.4	16.8	0.9	0.5	0.55	0.89
2022-02-06 04:14:14	1017	0.16	0.02	0.08	0.06	0.12	0.09	17.4	16.8	0.9	0.5	0.55	0.89
2022-02-06 04:14:24	1018	0.15	0.02	0.08	0.06	0.12	0.08	17.4	16.8	0.9	0.5	0.55	0.89
2022-02-06 04:14:55	1019	0.16	0.02	0.08	0.06	0.12	0.09	17.4	16.8	0.9	0.52	0.55	0.89
2022-02-06 04:15:15	1020	0.15	0.02	0.08	0.06	0.12	0.08	17.4	16.8	0.9	0.53	0.55	0.89
2022-02-06 04:15:15	1021	0.15	0.02	0.08	0.06	0.12	0.08	17.4	16.8	0.9	0.53	0.55	0.89
2022-02-06 04:15:25	1022	0.15	0.02	0.08	0.08	0.12	0.08	17.4	16.8	0.9	0.48	0.55	0.89
2022-02-06 04:15:55	1023	0.16	0.02	0.08	0.07	0.11	0.08	17.4	16.8	0.9	0.48	0.55	0.89
2022-02-06 04:16:16	1024	0.15	0.02	0.08	0.08	0.11	0.08	17.4	16.8	0.9	0.56	0.55	0.89
2022-02-06 04:16:16	1025	0.15	0.02	0.08	0.08	0.11	0.08	17.4	16.8	0.9	0.56	0.55	0.89
2022-02-06 04:16:26	1026	0.15	0.02	0.08	0.07	0.12	0.08	17.4	16.8	0.9	0.51	0.55	0.89
2022-02-06 04:16:56	1027	0.16	0.02	0.08	0.06	0.11	0.08	17.4	16.8	0.9	0.51	0.55	0.89
2022-02-06 04:17:16	1028	0.16	0.02	0.08	0.07	0.12	0.08	17.4	16.8	0.9	0.46	0.55	0.89
2022-02-06 04:17:16	1029	0.16	0.02	0.08	0.07	0.12	0.08	17.4	16.8	0.9	0.46	0.55	0.89
2022-02-06 04:17:26	1030	0.16	0.02	0.08	0.07	0.12	0.08	17.4	16.8	0.9	0.46	0.55	0.89
2022-02-06 04:17:57	1031	0.16	0.02	0.07	0.08	0.12	0.08	17.4	16.8	0.9	0.46	0.55	0.89
2022-02-06 04:18:17	1032	0.16	0.02	0.08	0.08	0.12	0.08	17.4	16.8	0.9	0.51	0.55	0.89
2022-02-06 04:18:17	1033	0.16	0.02	0.08	0.08	0.12	0.08	17.4	16.8	0.9	0.51	0.55	0.89
2022-02-06 04:18:27	1034	0.16	0.02	0.08	0.07	0.12	0.08	17.4	16.8	0.9	0.51	0.55	0.89
2022-02-06 04:18:57	1035	0.16	0.02	0.08	0.06	0.11	0.08	17.4	16.8	0.9	0.59	0.55	0.89
2022-02-06 04:19:17	1036	0.16	0.02	0.08	0.07	0.11	0.08	17.4	16.8	0.9	0.51	0.55	0.89
2022-02-06 04:19:17	1037	0.16	0.02	0.08	0.07	0.11	0.08	17.4	16.8	0.9	0.51	0.55	0.89
2022-02-06 04:19:28	1038	0.16	0.02	0.08	0.07	0.11	0.08	17.4	16.8	0.95	0.51	0.55	0.89
2022-02-06 04:19:58	1039	0.16	0.02	0.08	0.07	0.11	0.08	17.4	16.8	0.95	0.56	0.55	0.89
2022-02-06 04:20:18	1040	0.16	0.02	0.08	0.08	0.11	0.08	17.4	16.8	0.9	0.5	0.55	0.89
2022-02-06 04:20:18	1041	0.16	0.02	0.08	0.08	0.11	0.08	17.4	16.8	0.9	0.5	0.55	0.89
2022-02-06 04:20:28	1042	0.16	0.02	0.08	0.08	0.11	0.08	17.4	16.8	0.9	0.5	0.55	0.89
2022-02-06 04:20:59	1043	0.16	0.02	0.08	0.07	0.12	0.08	17.4	16.8	0.9	0.5	0.55	0.89
2022-02-06 04:21:19	1044	0.16	0.02	0.08	0.07	0.12	0.08	17.4	16.8	0.9	0.44	0.55	0.89
2022-02-06 04:21:19	1045	0.16	0.02	0.08	0.07	0.12	0.08	17.4	16.8	0.9	0.44	0.55	0.89
2022-02-06 04:21:29	1046	0.16	0.02	0.08	0.07	0.11	0.08	17.4	16.8	0.9	0.44	0.55	0.89
2022-02-06 04:21:59	1047	0.16	0.02	0.08	0.06	0.11	0.08	17.4	16.8	0.9	0.44	0.55	0.89
2022-02-06 04:22:19	1048	0.17	0.02	0.08	0.06	0.11	0.08	17.4	16.8	0.9	0.49	0.55	0.89
2022-02-06 04:22:19	1049	0.17	0.02	0.08	0.06	0.11	0.08	17.4	16.8	0.9	0.49	0.55	0.89
2022-02-06 04:22:30	1050	0.17	0.02	0.08	0.06	0.12	0.08	17.4	16.8	0.9	0.54	0.55	0.89
2022-02-06 04:23:00	1051	0.17	0.02	0.08	0.06	0.12	0.08	17.4	16.8	0.9	0.56	0.55	0.89
2022-02-06 04:23:20	1052	0.17	0.02	0.08	0.06	0.11	0.08	17.4	16.8	0.9	0.5	0.55	0.89
2022-02-06 04:23:20	1053	0.17	0.02	0.08	0.06	0.11	0.08	17.4	16.8	0.9	0.5	0.55	0.89
2022-02-06 04:23:30	1054	0.17	0.02	0.08	0.06	0.11	0.08	17.4	16.8	0.9	0.6	0.55	0.89
2022-02-06 04:24:01	1055	0.17	0.02	0.08	0.06	0.11	0.08	17.4	16.8	0.9	0.49	0.55	0.89
2022-02-06 04:24:21	1056	0.17	0.02	0.08	0.07	0.11	0.08	17.4	16.8	0.9	0.55	0.55	0.89
2022-02-06 04:24:21	1057	0.17	0.02	0.08	0.07	0.11	0.08	17.4	16.8	0.9	0.55	0.55	0.89
2022-02-06 04:24:31	1058	0.17	0.02	0.08	0.06	0.11	0.08	17.4	16.8	0.9	0.55	0.55	0.89
2022-02-06 04:25:01	1059	0.17	0.02	0.08	0.06	0.12	0.08	17.4	16.8	0.9	0.56	0.55	0.89
2022-02-06 04:25:21	1060	0.17	0.02	0.08	0.06	0.12	0.08	17.4	16.8	0.95	0.39	0.55	0.89
2022-02-06 04:25:21	1061	0.17	0.02	0.08	0.06	0.12	0.08	17.4	16.8	0.95	0.39	0.55	0.89
2022-02-06 04:25:31	1062	0.17	0.02	0.07	0.06	0.12	0.08	17.4	16.8	0.95	0.33	0.55	0.89
2022-02-06 04:26:02	1063	0.17	0.02	0.07	0.06	0.12	0.08	17.4	16.8	0.95	0.41	0.55	0.89
2022-02-06 04:26:22	1064	0.17	0.02	0.07	0.06	0.11	0.08	17.4	16.8	0.95	0.41	0.55	0.89
2022-02-06 04:26:22	1065	0.17	0.02	0.07	0.06	0.11	0.08	17.4	16.8	0.95	0.41	0.55	0.89
2022-02-06 04:26:32	1066	0.17	0.02	0.08	0.06	0.11	0.08	17.4	16.8	0.95	0.41	0.55	0.89
2022-02-06 04:27:02	1067	0.17	0.02	0.08	0.06	0.12	0.09	17.4	16.8	0.95	0.47	0.55	0.89
2022-02-06 04:27:23	1068	0.16	0.02	0.08	0.06	0.11	0.08	17.4	16.8	0.95	0.47	0.55	0.89
2022-02-06 04:27:23	1069	0.16	0.02	0.08	0.06	0.11	0.08	17.4	16.8	0.95	0.47	0.55	0.89
2022-02-06 04:27:33	1070	0.16	0.02	0.08	0.06	0.11	0.08	17.4	16.8	0.9	0.42	0.55	0.89
2022-02-06 04:28:03	1071	0.16	0.02	0.09	0.07	0.11	0.08	17.4	16.8	0.9	0.42	0.55	0.89
2022-02-06 04:28:23	1072	0.16	0.02	0.08	0.07	0.11	0.08	17.4	16.8	0.9	0.42	0.55	0.89
2022-02-06 04:28:23	1073	0.16	0.02	0.08	0.07	0.11	0.08	17.4	16.8	0.9	0.42	0.55	0.89
2022-02-06 04:28:33	1074	0.16	0.02	0.09	0.07	0.11	0.08	17.4	16.8	0.9	0.49	0.55	0.89
2022-02-06 04:29:04	1075	0.17	0.02	0.09	0.08	0.12	0.08	17.4	16.8	0.9	0.42	0.55	0.89
2022-02-06 04:29:24	1076	0.17	0.02	0.09	0.07	0.12	0.08	17.4	16.8	0.9	0.42	0.55	0.89
2022-02-06 04:29:24	1077	0.17	0.02	0.09	0.07	0.12	0.08	17.4	16.8	0.9	0.42	0.55	0.89
2022-02-06 04:29:34	1078	0.17	0.02	0.09	0.06	0.12	0.08	17.4	16.8	0.9	0.42	0.55	0.89
2022-02-06 04:30:04	1079	0.17	0.02	0.09	0.07	0.12	0.08	17.4	16.8	0.9	0.42	0.55	0.89
2022-02-06 04:30:04	1080	0.17	0.02	0.09	0.07	0.12	0.08	17.4	16.8	0.9	0.42	0.55	0.89
2022-02-06 04:30:25	1081	0.17	0.02	0.09	0.07	0.11	0.08	17.4	16.8	0.9	0.42	0.55	0.89
2022-02-06 04:30:35	1082	0.17	0.02	0.09	0.08	0.11	0.08	17.4	16.8	0.9	0.42	0.55	0.89
2022-02-06 04:31:05	1083	0.17	0.02	0.09	0.07	0.11	0.08	17.4	16.8	0.9	0.42	0.55	0.89
2022-02-06 04:31:05	1084	0.17	0.02	0.09	0.07	0.11	0.08	17.4	16.8	0.9	0.42	0.55	0.89
2022-02-06 04:31:15	1085	0.17	0.02	0.09	0.07	0.11	0.08	17.4	16.8	0.9	0.42	0.55	0.89
2022-02-06 04:31:35	1086	0.17	0.02	0.09	0.07	0.11	0.08	17.4	16.8	0.9	0.42	0.55	0.89
2022-02-06 04:32:06	1087	0.17	0.02	0.08	0.06	0.12	0.09	17.4	16.8	0.9	0.42	0.55	0.89
2022-02-06 04:32:06	1088	0.17	0.02	0.08	0.06	0.12	0.09	17.4	16.8	0.9	0.42	0.55	0.89
2022-02-06 04:32:16	1089	0.17	0.02	0.08	0.06	0.12	0.09	17.4	16.8	0.9	0.42	0.55	0.89
2022-02-06 04:32:36	1090	0.17	0.02	0.09	0.06	0.11	0.09	17.4	16.8	0.9	0.42	0.55	0.89
2022-02-06 04:33:06	1091	0.17	0.02	0.09	0.07	0.12	0.09	17.4	16.8	0.9	0.42	0.55	0.89
2022-02-06 04:33:06	1092	0.17	0.02	0.09	0.07	0.12	0.09	17.4	16.8	0.9	0.42	0.55	0.89
2022-02-06 04:33:16	1093	0.17	0.02	0.09	0.07	0.11	0.09	17.4	16.8	0.9	0.42	0.55	0.89
2022-02-06 04:33:37	1094	0.17	0.02	0.09	0.07	0.12	0.09	17.4	16.8	0.9	0.42	0.55	0.89
2022-02-06 04:34:07	1095	0.17	0.02	0.08	0.07	0.12	0.08	17.4	16.8	0.9	0.42	0.55	0.89
2022-02-06 04:34:07	1096	0.17	0.02	0.08	0.07	0.12	0.08	17.4	16.8	0.9	0.42	0.55	0.89
2022-02-06 04:34:17	1097	0.17	0.02	0.09	0.07	0.11	0.08	17.4	16.8	0.9	0.42	0.55	0.89
2022-02-06 04:34:37	1098	0.17	0.02	0.09	0.08	0.11	0.08	17.4	16.8	0.95	0.42	0.55	0.89
2022-02-06 04:35:08	1099	0.17	0.02	0.09	0.07	0.11	0.08	17.4	16.8	0.9	0.42	0.55	0.89
2022-02-06 04:35:08	1100	0.17	0.02	0.09	0.07	0.11	0.08	17.4	16.8	0.9	0.42	0.55	0.89
2022-02-06 04:35:18	1101	0.17	0.02	0.09	0.06	0.11	0.08	17.4	16.8	0.9	0.42	0.55	0.89
2022-02-06 04:35:38	1102	0.17	0.02	0.1	0.07	0.12	0.08	17.4	16.8	0.9	0.42	0.55	0.89
2022-02-06 04:36:08	1103	0.17	0.02	0.08	0.07	0.12	0.08	17.4	16.8	0.9	0.42	0.55	0.89
2022-02-06 04:36:08	1104	0.17	0.02	0.08	0.07	0.12	0.08	17.4	16.8	0.9	0.42	0.55	0.89
2022-02-06 04:36:18	1105	0.17	0.02	0.08	0.07	0.12	0.08	17.4	16.8	0.9	0.42	0.55	0.89
2022-02-06 04:36:39	1106	0.17	0.02	0.1	0.07	0.11	0.08	17.4	16.8	0.9	0.42	0.55	0.89
2022-02-06 04:37:09	1107	0.17	0.02	0.09	0.07	0.11	0.08	17.4	16.8	0.9	0.42	0.55	0.89
2022-02-06 04:37:09	1108	0.17	0.02	0.09	0.07	0.11	0.08	17.4	16.8	0.9	0.42	0.55	0.89
2022-02-06 04:37:19	1109	0.17	0.02	0.09	0.06	0.12	0.08	17.4	16.8	0.9	0.42	0.55	0.89
2022-02-06 04:37:39	1110	0.17	0.02	0.09	0.06	0.12	0.08	17.4	16.8	0.9	0.42	0.55	0.89
2022-02-06 04:37:49	1111	0.17	0.02	0.09	0.06	0.12	0.08	17.4	16.8	0.9	0.42	0.55	0.89
2022-02-06 04:37:49	1112	0.17	0.02	0.09	0.06	0.12	0.08	17.4	16.8	0.9	0.42	0.55	0.89
2022-02-06 04:38:20	1113	0.17	0.02	0.09	0.06	0.12	0.09	17.4	16.8	0.9	0.42	0.55	0.89
2022-02-06 04:38:40	1114	0.17	0.02	0.09	0.06	0.11	0.09	17.4	16.8	0.95	0.42	0.55	0.89
2022-02-06 04:38:50	1115	0.17	0.02	0.09	0.06	0.11	0.09	17.4	16.8	0.95	0.42	0.55	0.89
2022-02-06 04:38:50	1116	0.17	0.02	0.09	0.06	0.11	0.09	17.4	16.8	0.95	0.42	0.55	0.89
2022-02-06 04:39:20	1117	0.17	0.02	0.08	0.06	0.11	0.09	17.4	16.8	0.9	0.37	0.55	0.89
2022-02-06 04:39:41	1118	0.17	0.02	0.08	0.07	0.11	0.09	17.4	16.8	0.9	0.42	0.55	0.89
2022-02-06 04:39:51	1119	0.16	0.02	0.09	0.07	0.11	0.09	17.4	16.8	0.9	0.42	0.55	0.89
2022-02-06 04:39:51	1120	0.16	0.02	0.09	0.07	0.11	0.09	17.4	16.8	0.9	0.42	0.55	0.89
2022-02-06 04:40:21	1121	0.16	0.02	0.08	0.07	0.11	0.09	17.4	16.8	0.9	0.42	0.55	0.89
2022-02-06 04:40:41	1122	0.16	0.02	0.09	0.07	0.11	0.09	17.4	16.8	0.9	0.42	0.55	0.89
2022-02-06 04:40:51	1123	0.17	0.02	0.09	0.07	0.12	0.09	17.4	16.8	0.9	0.37	0.55	0.89
2022-02-06 04:40:51	1124	0.17	0.02	0.09	0.07	0.12	0.09	17.4	16.8	0.9	0.37	0.55	0.89
2022-02-06 04:41:22	1125	0.17	0.02	0.1	0.07	0.12	0.09	17.4	16.8	0.9	0.42	0.55	0.89
2022-02-06 04:41:42	1126	0.17	0.02	0.09	0.07	0.12	0.08	17.4	16.8	0.9	0.42	0.55	0.89
2022-02-06 04:41:52	1127	0.17	0.02	0.08	0.07	0.12	0.08	17.4	16.8	0.9	0.42	0.55	0.89
2022-02-06 04:41:52	1128	0.17	0.02	0.08	0.07	0.12	0.08	17.4	16.8	0.9	0.42	0.55	0.89
2022-02-06 04:42:22	1129	0.17	0.02	0.09	0.07	0.12	0.08	17.4	16.8	0.95	0.42	0.55	0.89
2022-02-06 04:42:43	1130	0.17	0.02	0.09	0.07	0.12	0.08	17.4	16.8	0.9	0.41	0.55	0.89
2022-02-06 04:42:53	1131	0.17	0.02	0.09	0.07	0.12	0.08	17.4	16.8	0.9	0.41	0.55	0.89
2022-02-06 04:42:53	1132	0.17	0.02	0.09	0.07	0.12	0.08	17.4	16.8	0.9	0.41	0.55	0.89
2022-02-06 04:43:23	1133	0.17	0.02	0.08	0.07	0.12	0.08	17.4	16.8	0.9	0.41	0.55	0.89
2022-02-06 04:43:43	1134	0.17	0.02	0.08	0.07	0.12	0.08	17.4	16.8	0.9	0.41	0.55	0.89
2022-02-06 04:43:53	1135	0.17	0.02	0.09	0.06	0.12	0.08	17.4	16.8	0.9	0.41	0.55	0.89
2022-02-06 04:43:53	1136	0.17	0.02	0.09	0.06	0.12	0.08	17.4	16.8	0.9	0.41	0.55	0.89
2022-02-06 04:44:24	1137	0.17	0.02	0.08	0.06	0.11	0.08	17.4	16.8	0.9	0.41	0.55	0.89
2022-02-06 04:44:44	1138	0.17	0.02	0.09	0.06	0.11	0.08	17.4	16.8	0.9	0.41	0.55	0.89
2022-02-06 04:44:54	1139	0.17	0.02	0.09	0.06	0.11	0.08	17.4	16.8	0.9	0.41	0.55	0.89
2022-02-06 04:44:54	1140	0.17	0.02	0.09	0.06	0.11	0.08	17.4	16.8	0.9	0.41	0.55	0.89
2022-02-06 04:45:24	1141	0.17	0.02	0.09	0.06	0.11	0.08	17.4	16.8	0.9	0.41	0.55	0.89
2022-02-06 04:45:44	1142	0.17	0.02	0.09	0.06	0.12	0.08	17.4	16.8	0.9	0.41	0.55	0.89
2022-02-06 04:45:55	1143	0.17	0.02	0.08	0.05	0.12	0.08	17.4	16.8	0.9	0.5	0.55	0.89
2022-02-06 04:45:55	1144	0.17	0.02	0.08	0.05	0.12	0.08	17.4	16.8	0.9	0.5	0.55	0.89
2022-02-06 04:46:25	1145	0.17	0.02	0.07	0.06	0.12	0.08	17.4	16.8	0.9	0.35	0.55	0.89
2022-02-06 04:46:45	1146	0.17	0.02	0.06	0.06	0.12	0.08	17.4	16.8	0.9	0.4	0.55	0.89
2022-02-06 04:46:55	1147	0.17	0.02	0.06	0.06	0.11	0.08	17.4	16.8	0.9	0.4	0.55	0.89
2022-02-06 04:46:55	1148	0.17	0.02	0.06	0.06	0.11	0.08	17.4	16.8	0.9	0.4	0.55	0.89
2022-02-06 04:47:26	1149	0.17	0.02	0.06	0.07	0.11	0.09	17.4	16.8	0.9	0.47	0.55	0.89
2022-02-06 04:47:46	1150	0.17	0.02	0.06	0.06	0.12	0.08	17.4	16.8	0.9	0.47	0.55	0.89
2022-02-06 04:47:56	1151	0.17	0.02	0.06	0.07	0.11	0.09	17.4	16.8	0.9	0.47	0.55	0.89
2022-02-06 04:47:56	1152	0.17	0.02	0.06	0.07	0.11	0.09	17.4	16.8	0.9	0.47	0.55	0.89
2022-02-06 04:48:26	1153	0.17	0.02	0.07	0.06	0.12	0.08	17.4	16.8	0.9	0.47	0.55	0.89
2022-02-06 04:48:36	1154	0.17	0.02	0.07	0.07	0.11	0.08	17.4	16.8	0.9	0.47	0.55	0.89
2022-02-06 04:48:57	1155	0.17	0.02	0.07	0.07	0.11	0.08	17.4	16.8	0.9	0.58	0.55	0.89
2022-02-06 04:48:57	1156	0.17	0.02	0.07	0.07	0.11	0.08	17.4	16.8	0.9	0.58	0.55	0.89
2022-02-06 04:49:27	1157	0.16	0.02	0.07	0.07	0.11	0.08	17.4	16.8	0.9	0.68	0.55	0.89
2022-02-06 04:49:37	1158	0.16	0.02	0.07	0.07	0.11	0.08	17.4	16.8	0.9	0.68	0.55	0.89
2022-02-06 04:49:57	1159	0.17	0.02	0.07	0.07	0.11	0.08	17.4	16.8	0.9	0.49	0.55	0.89
2022-02-06 04:49:57	1160	0.17	0.02	0.07	0.07	0.11	0.08	17.4	16.8	0.9	0.49	0.55	0.89
2022-02-06 04:50:28	1161	0.17	0.02	0.06	0.07	0.12	0.08	17.4	16.8	0.95	0.45	0.55	0.89
2022-02-06 04:50:38	1162	0.17	0.02	0.07	0.07	0.12	0.08	17.4	16.8	0.95	0.5	0.55	0.89
2022-02-06 04:50:58	1163	0.17	0.02	0.08	0.07	0.11	0.08	17.4	16.8	0.95	0.48	0.55	0.89
2022-02-06 04:50:58	1164	0.17	0.02	0.08	0.07	0.11	0.08	17.4	16.8	0.95	0.48	0.55	0.89
2022-02-06 04:51:28	1165	0.17	0.02	0.08	0.07	0.11	0.08	17.4	16.8	0.9	0.48	0.55	0.89
2022-02-06 04:51:38	1166	0.17	0.02	0.08	0.07	0.12	0.08	17.4	16.8	0.9	0.48	0.55	0.89
2022-02-06 04:51:58	1167	0.17	0.02	0.09	0.06	0.11	0.08	17.4	16.8	0.9	0.43	0.55	0.89
2022-02-06 04:51:58	1168	0.17	0.02	0.09	0.06	0.11	0.08	17.4	16.8	0.9	0.43	0.55	0.89
2022-02-06 04:52:29	1169	0.17	0.02	0.09	0.06	0.11	0.08	17.4	16.8	0.9	0.46	0.55	0.89
2022-02-06 04:52:39	1170	0.17	0.02	0.09	0.06	0.11	0.08	17.4	16.8	0.9	0.51	0.55	0.89
2022-02-06 04:52:59	1171	0.17	0.02	0.09	0.06	0.11	0.08	17.4	16.8	0.9	0.46	0.55	0.89
2022-02-06 04:52:59	1172	0.17	0.02	0.09	0.06	0.11	0.08	17.4	16.8	0.9	0.46	0.55	0.89
2022-02-06 04:53:29	1173	0.17	0.02	0.09	0.06	0.12	0.08	17.4	16.8	0.9	0.51	0.55	0.89
2022-02-06 04:53:40	1174	0.17	0.02	0.09	0.06	0.11	0.08	17.4	16.8	0.9	0.46	0.55	0.89
2022-02-06 04:54:00	1175	0.17	0.02	0.09	0.06	0.12	0.08	17.4	16.8	0.9	0.46	0.55	0.89
2022-02-06 04:54:00	1176	0.17	0.02	0.09	0.06	0.12	0.08	17.4	16.8	0.9	0.46	0.55	0.89
2022-02-06 04:54:30	1177	0.17	0.02	0.09	0.06	0.12	0.08	17.4	16.8	0.9	0.46	0.55	0.89
2022-02-06 04:54:40	1178	0.17	0.02	0.09	0.06	0.12	0.08	17.4	16.8	0.9	0.46	0.55	0.89
2022-02-06 04:55:00	1179	0.17	0.02	0.1	0.07	0.12	0.08	17.4	16.8	0.9	0.46	0.55	0.89
2022-02-06 04:55:00	1180	0.17	0.02	0.1	0.07	0.12	0.08	17.4	16.8	0.9	0.46	0.55	0.89
2022-02-06 04:55:31	1181	0.17	0.02	0.09	0.06	0.12	0.08	17.4	16.8	1	0.46	0.55	0.89
2022-02-06 04:55:41	1182	0.17	0.02	0.09	0.06	0.11	0.08	17.4	16.8	0.95	0.46	0.55	0.89
2022-02-06 04:56:01	1183	0.16	0.02	0.09	0.07	0.11	0.08	17.4	16.8	0.9	0.46	0.55	0.89
2022-02-06 04:56:01	1184	0.16	0.02	0.09	0.07	0.11	0.08	17.4	16.8	0.9	0.46	0.55	0.89
2022-02-06 04:56:31	1185	0.17	0.02	0.1	0.07	0.11	0.08	17.4	16.8	0.9	0.46	0.55	0.89
2022-02-06 04:56:41	1186	0.17	0.02	0.1	0.06	0.11	0.08	17.4	16.8	0.9	0.46	0.55	0.89
2022-02-06 04:57:02	1187	0.17	0.02	0.09	0.07	0.11	0.08	17.4	16.8	0.9	0.46	0.55	0.89
2022-02-06 04:57:02	1188	0.17	0.02	0.09	0.07	0.11	0.08	17.4	16.8	0.9	0.46	0.55	0.89
2022-02-06 04:57:32	1189	0.17	0.02	0.09	0.06	0.11	0.08	17.4	16.8	0.95	0.52	0.55	0.89
2022-02-06 04:57:42	1190	0.17	0.02	0.09	0.06	0.11	0.08	17.4	16.8	0.95	0.46	0.55	0.89
2022-02-06 04:58:02	1191	0.16	0.02	0.09	0.07	0.11	0.08	17.4	16.8	0.9	0.43	0.55	0.89
2022-02-06 04:58:02	1192	0.16	0.02	0.09	0.07	0.11	0.08	17.4	16.8	0.9	0.43	0.55	0.89
2022-02-06 04:58:33	1193	0.17	0.02	0.09	0.08	0.11	0.08	17.4	16.8	0.95	0.54	0.55	0.89
2022-02-06 04:58:43	1194	0.16	0.02	0.09	0.07	0.12	0.08	17.4	16.8	0.95	0.48	0.55	0.89
2022-02-06 04:59:03	1195	0.16	0.02	0.09	0.07	0.12	0.08	17.4	16.8	0.95	0.48	0.55	0.89
2022-02-06 04:59:03	1196	0.16	0.02	0.09	0.07	0.12	0.08	17.4	16.8	0.95	0.48	0.55	0.89
2022-02-06 04:59:33	1197	0.17	0.02	0.09	0.06	0.12	0.08	17.4	16.8	0.9	0.48	0.55	0.89
2022-02-06 04:59:43	1198	0.17	0.02	0.09	0.06	0.11	0.08	17.4	16.8	0.9	0.53	0.55	0.89
2022-02-06 05:00:04	1199	0.16	0.02	0.09	0.06	0.11	0.08	17.4	16.8	0.9	0.46	0.55	0.89
2022-02-06 05:00:04	1200	0.16	0.02	0.09	0.06	0.11	0.08	17.4	16.8	0.9	0.46	0.55	0.89
2022-02-06 05:00:34	1201	0.17	0.02	0.09	0.06	0.11	0.08	17.4	16.8	0.9	0.51	0.55	0.89
2022-02-06 05:00:44	1202	0.17	0.02	0.09	0.06	0.12	0.08	17.4	16.8	0.9	0.46	0.55	0.89
2022-02-06 05:01:04	1203	0.17	0.02	0.09	0.06	0.11	0.08	17.4	16.8	0.9	0.46	0.55	0.89
2022-02-06 05:01:04	1204	0.17	0.02	0.09	0.06	0.11	0.08	17.4	16.8	0.9	0.46	0.55	0.89
2022-02-06 05:01:14	1205	0.17	0.02	0.09	0.06	0.12	0.08	17.4	16.8	0.9	0.46	0.55	0.89
2022-02-06 05:01:45	1206	0.17	0.02	0.09	0.06	0.12	0.08	17.4	16.8	0.9	0.46	0.55	0.89
2022-02-06 05:02:05	1207	0.17	0.02	0.1	0.06	0.11	0.08	17.4	16.8	0.9	0.46	0.55	0.89
2022-02-06 05:02:05	1208	0.17	0.02	0.1	0.06	0.11	0.08	17.4	16.8	0.9	0.46	0.55	0.89
2022-02-06 05:02:15	1209	0.17	0.02	0.1	0.06	0.12	0.08	17.4	16.8	0.9	0.51	0.55	0.89
2022-02-06 05:02:45	1210	0.17	0.02	0.1	0.06	0.11	0.08	17.4	16.8	0.9	0.47	0.55	0.89
2022-02-06 05:03:06	1211	0.17	0.02	0.09	0.06	0.11	0.08	17.4	16.8	0.9	0.47	0.55	0.89
2022-02-06 05:03:06	1212	0.17	0.02	0.09	0.06	0.11	0.08	17.4	16.8	0.9	0.47	0.55	0.89
2022-02-06 05:03:16	1213	0.17	0.02	0.09	0.06	0.12	0.08	17.4	16.8	0.9	0.47	0.55	0.89
2022-02-06 05:03:46	1214	0.16	0.02	0.1	0.06	0.11	0.08	17.4	16.8	0.9	0.46	0.55	0.89
2022-02-06 05:04:06	1215	0.16	0.02	0.09	0.06	0.11	0.08	17.4	16.8	0.95	0.52	0.55	0.89
2022-02-06 05:04:06	1216	0.16	0.02	0.09	0.06	0.11	0.08	17.4	16.8	0.95	0.52	0.55	0.89
2022-02-06 05:04:16	1217	0.17	0.02	0.09	0.06	0.12	0.08	17.4	16.8	0.95	0.52	0.55	0.89
2022-02-06 05:04:47	1218	0.17	0.02	0.09	0.06	0.11	0.08	17.4	16.8	0.9	0.46	0.55	0.89
2022-02-06 05:05:07	1219	0.16	0.02	0.09	0.06	0.11	0.08	17.4	16.8	0.9	0.46	0.55	0.89
2022-02-06 05:05:07	1220	0.16	0.02	0.09	0.06	0.11	0.08	17.4	16.8	0.9	0.46	0.55	0.89
2022-02-06 05:05:17	1221	0.16	0.02	0.09	0.06	0.11	0.08	17.4	16.8	0.9	0.46	0.55	0.89
2022-02-06 05:05:47	1222	0.16	0.02	0.09	0.06	0.12	0.08	17.4	16.8	0.9	0.46	0.55	0.89
2022-02-06 05:06:08	1223	0.16	0.02	0.09	0.06	0.12	0.08	17.4	16.8	0.9	0.46	0.55	0.89
2022-02-06 05:06:08	1224	0.16	0.02	0.09	0.06	0.12	0.08	17.4	16.8	0.9	0.46	0.55	0.89
2022-02-06 05:06:18	1225	0.17	0.02	0.09	0.06	0.12	0.08	17.4	16.8	0.9	0.47	0.55	0.89
2022-02-06 05:06:48	1226	0.17	0.02	0.09	0.06	0.12	0.08	17.4	16.8	0.9	0.47	0.55	0.89
2022-02-06 05:06:58	1227	0.17	0.02	0.09	0.06	0.12	0.08	17.4	16.8	0.9	0.47	0.55	0.89
2022-02-06 05:06:58	1228	0.17	0.02	0.09	0.06	0.12	0.08	17.4	16.8	0.9	0.47	0.55	0.89
2022-02-06 05:07:18	1229	0.16	0.02	0.09	0.06	0.11	0.08	17.4	16.8	0.9	0.47	0.55	0.89
2022-02-06 05:07:49	1230	0.17	0.02	0.09	0.06	0.11	0.08	17.4	16.8	0.9	0.47	0.55	0.89
2022-02-06 05:07:59	1231	0.17	0.02	0.09	0.06	0.12	0.08	17.4	16.8	0.9	0.47	0.55	0.89
2022-02-06 05:07:59	1232	0.17	0.02	0.09	0.06	0.12	0.08	17.4	16.8	0.9	0.47	0.55	0.89
2022-02-06 05:08:19	1233	0.16	0.02	0.09	0.06	0.12	0.08	17.4	16.8	0.95	0.47	0.55	0.89
2022-02-06 05:08:49	1234	0.17	0.02	0.09	0.06	0.12	0.08	17.4	16.8	0.9	0.41	0.55	0.89
2022-02-06 05:08:59	1235	0.17	0.02	0.09	0.06	0.11	0.09	17.4	16.8	0.95	0.46	0.55	0.89
2022-02-06 05:08:59	1236	0.17	0.02	0.09	0.06	0.11	0.09	17.4	16.8	0.95	0.46	0.55	0.89
2022-02-06 05:09:20	1237	0.16	0.02	0.09	0.06	0.11	0.08	17.4	16.8	0.95	0.51	0.55	0.89
2022-02-06 05:09:50	1238	0.17	0.02	0.09	0.06	0.11	0.08	17.4	16.8	0.9	0.46	0.55	0.89
2022-02-06 05:10:00	1239	0.17	0.02	0.09	0.06	0.11	0.08	17.4	16.8	0.9	0.46	0.55	0.89
2022-02-06 05:10:00	1240	0.17	0.02	0.09	0.06	0.11	0.08	17.4	16.8	0.9	0.46	0.55	0.89
2022-02-06 05:10:20	1241	0.17	0.02	0.09	0.06	0.11	0.08	17.4	16.8	0.9	0.46	0.55	0.89
2022-02-06 05:10:50	1242	0.17	0.02	0.09	0.06	0.11	0.08	17.4	16.8	0.9	0.46	0.55	0.89
2022-02-06 05:11:01	1243	0.17	0.02	0.09	0.06	0.11	0.08	17.4	16.8	0.9	0.46	0.55	0.89
2022-02-06 05:11:01	1244	0.17	0.02	0.09	0.06	0.11	0.08	17.4	16.8	0.9	0.46	0.55	0.89
2022-02-06 05:11:21	1245	0.17	0.02	0.09	0.06	0.11	0.08	17.4	16.8	0.9	0.52	0.55	0.89
2022-02-06 05:11:51	1246	0.17	0.02	0.09	0.06	0.11	0.08	17.4	16.8	0.9	0.5	0.55	0.89
2022-02-06 05:12:01	1247	0.17	0.02	0.1	0.06	0.11	0.08	17.4	16.8	0.9	0.5	0.55	0.89
2022-02-06 05:12:01	1248	0.17	0.02	0.1	0.06	0.11	0.08	17.4	16.8	0.9	0.5	0.55	0.89
2022-02-06 05:12:21	1249	0.17	0.02	0.1	0.06	0.11	0.08	17.4	16.8	0.9	0.45	0.55	0.89
2022-02-06 05:12:52	1250	0.17	0.02	0.09	0.06	0.11	0.08	17.4	16.8	0.9	0.51	0.55	0.89
2022-02-06 05:13:02	1251	0.17	0.02	0.09	0.06	0.11	0.08	17.4	16.8	0.9	0.44	0.55	0.89
2022-02-06 05:13:02	1252	0.17	0.02	0.09	0.06	0.11	0.08	17.4	16.8	0.9	0.44	0.55	0.89
2022-02-06 05:13:22	1253	0.17	0.02	0.09	0.06	0.11	0.08	17.4	16.8	0.9	0.44	0.55	0.89
2022-02-06 05:13:52	1254	0.17	0.02	0.09	0.06	0.11	0.09	17.4	16.8	0.9	0.49	0.55	0.89
2022-02-06 05:14:03	1255	0.17	0.02	0.09	0.06	0.11	0.08	17.4	16.8	0.9	0.44	0.55	0.89
2022-02-06 05:14:03	1256	0.17	0.02	0.09	0.06	0.11	0.08	17.4	16.8	0.9	0.44	0.55	0.89
2022-02-06 05:14:23	1257	0.17	0.02	0.09	0.06	0.11	0.09	17.4	16.8	0.9	0.5	0.55	0.89
2022-02-06 05:14:53	1258	0.17	0.02	0.09	0.06	0.11	0.08	17.4	16.8	0.9	0.45	0.55	0.89
2022-02-06 05:15:03	1259	0.17	0.02	0.09	0.06	0.11	0.08	17.4	16.8	0.9	0.45	0.55	0.89
2022-02-06 05:15:03	1260	0.17	0.02	0.09	0.06	0.11	0.08	17.4	16.8	0.9	0.45	0.55	0.89
2022-02-06 05:15:23	1261	0.17	0.02	0.09	0.06	0.11	0.08	17.4	16.8	0.9	0.5	0.55	0.89
2022-02-06 05:15:54	1262	0.17	0.02	0.09	0.06	0.12	0.08	17.4	16.8	0.9	0.52	0.55	0.89
2022-02-06 05:16:04	1263	0.17	0.02	0.09	0.06	0.11	0.08	17.4	16.8	0.9	0.47	0.55	0.89
2022-02-06 05:16:04	1264	0.17	0.02	0.09	0.06	0.11	0.08	17.4	16.8	0.9	0.47	0.55	0.89
2022-02-06 05:16:24	1265	0.17	0.02	0.09	0.06	0.11	0.08	17.4	16.8	0.9	0.47	0.55	0.89
2022-02-06 05:16:54	1266	0.17	0.02	0.09	0.06	0.11	0.08	17.4	16.8	0.9	0.42	0.55	0.89
2022-02-06 05:17:04	1267	0.17	0.02	0.09	0.06	0.11	0.08	17.4	16.8	0.9	0.42	0.55	0.89
2022-02-06 05:17:04	1268	0.17	0.02	0.09	0.06	0.11	0.08	17.4	16.8	0.9	0.42	0.55	0.89
2022-02-06 05:17:25	1269	0.17	0.02	0.09	0.06	0.12	0.08	17.4	16.8	0.9	0.42	0.55	0.89
2022-02-06 05:17:55	1270	0.17	0.02	0.09	0.06	0.12	0.08	17.4	16.8	0.9	0.42	0.55	0.89
2022-02-06 05:18:05	1271	0.17	0.02	0.09	0.06	0.11	0.08	17.4	16.8	0.9	0.49	0.55	0.89
2022-02-06 05:18:05	1272	0.17	0.02	0.09	0.06	0.11	0.08	17.4	16.8	0.9	0.49	0.55	0.89
2022-02-06 05:18:25	1273	0.17	0.02	0.09	0.06	0.12	0.08	17.4	16.8	0.9	0.44	0.55	0.89
2022-02-06 05:18:56	1274	0.17	0.02	0.09	0.06	0.11	0.08	17.4	16.8	0.9	0.5	0.55	0.89
2022-02-06 05:19:06	1275	0.17	0.02	0.09	0.06	0.11	0.08	17.4	16.8	0.9	0.5	0.55	0.89
2022-02-06 05:19:06	1276	0.17	0.02	0.09	0.06	0.11	0.08	17.4	16.8	0.9	0.5	0.55	0.89
2022-02-06 05:19:26	1277	0.17	0.02	0.09	0.06	0.11	0.08	17.4	16.8	0.9	0.45	0.55	0.89
2022-02-06 05:19:56	1278	0.17	0.02	0.09	0.06	0.12	0.08	17.4	16.8	0.9	0.45	0.55	0.89
2022-02-06 05:19:56	1279	0.17	0.02	0.09	0.06	0.12	0.08	17.4	16.8	0.9	0.45	0.55	0.89
2022-02-06 05:20:06	1280	0.17	0.02	0.09	0.06	0.12	0.08	17.4	16.8	0.9	0.45	0.55	0.89
2022-02-06 05:20:27	1281	0.17	0.02	0.09	0.06	0.12	0.08	17.4	16.8	0.9	0.45	0.55	0.89
2022-02-06 05:20:57	1282	0.17	0.02	0.09	0.06	0.12	0.08	17.4	16.8	0.9	0.45	0.55	0.89
2022-02-06 05:20:57	1283	0.17	0.02	0.09	0.06	0.12	0.08	17.4	16.8	0.9	0.45	0.55	0.89
2022-02-06 05:21:07	1284	0.17	0.02	0.09	0.06	0.12	0.08	17.4	16.8	0.9	0.5	0.55	0.89
2022-02-06 05:21:27	1285	0.17	0.02	0.09	0.06	0.11	0.08	17.4	16.8	0.9	0.5	0.55	0.89
2022-02-06 05:21:58	1286	0.17	0.02	0.09	0.06	0.11	0.08	17.4	16.8	0.95	0.45	0.55	0.89
2022-02-06 05:21:58	1287	0.17	0.02	0.09	0.06	0.11	0.08	17.4	16.8	0.95	0.45	0.55	0.89
2022-02-06 05:22:08	1288	0.17	0.02	0.09	0.06	0.11	0.08	17.4	16.8	0.95	0.51	0.55	0.89
2022-02-06 05:22:28	1289	0.17	0.02	0.09	0.06	0.11	0.08	17.4	16.8	0.9	0.51	0.55	0.89
2022-02-06 05:22:58	1290	0.17	0.02	0.09	0.06	0.12	0.08	17.4	16.8	0.9	0.45	0.55	0.89
2022-02-06 05:22:58	1291	0.17	0.02	0.09	0.06	0.12	0.08	17.4	16.8	0.9	0.45	0.55	0.89
2022-02-06 05:23:08	1292	0.17	0.02	0.09	0.06	0.12	0.08	17.4	16.8	0.9	0.45	0.55	0.89
2022-02-06 05:23:29	1293	0.17	0.02	0.09	0.06	0.11	0.08	17.4	16.8	0.95	0.45	0.55	0.89
2022-02-06 05:23:59	1294	0.17	0.02	0.09	0.06	0.11	0.08	17.4	16.8	0.9	0.47	0.55	0.89
2022-02-06 05:23:59	1295	0.17	0.02	0.09	0.06	0.11	0.08	17.4	16.8	0.9	0.47	0.55	0.89
2022-02-06 05:24:09	1296	0.17	0.02	0.09	0.06	0.12	0.08	17.4	16.8	0.9	0.47	0.55	0.89
2022-02-06 05:24:29	1297	0.17	0.02	0.09	0.06	0.12	0.08	17.4	16.8	0.9	0.47	0.55	0.89
2022-02-06 05:24:59	1298	0.17	0.02	0.1	0.06	0.11	0.08	17.4	16.8	0.9	0.47	0.55	0.89
2022-02-06 05:24:59	1299	0.17	0.02	0.1	0.06	0.11	0.08	17.4	16.8	0.9	0.47	0.55	0.89
2022-02-06 05:25:10	1300	0.17	0.02	0.09	0.06	0.11	0.08	17.4	16.8	0.9	0.47	0.55	0.89
2022-02-06 05:25:20	1301	0.17	0.02	0.09	0.06	0.12	0.08	17.4	16.8	0.9	0.47	0.55	0.89
2022-02-06 05:25:50	1302	0.17	0.02	0.09	0.06	0.11	0.08	17.4	16.8	0.9	0.47	0.55	0.89
2022-02-06 05:25:50	1303	0.17	0.02	0.09	0.06	0.11	0.08	17.4	16.8	0.9	0.47	0.55	0.89
2022-02-06 05:26:10	1304	0.17	0.02	0.09	0.06	0.11	0.08	17.4	16.8	0.9	0.47	0.55	0.89
2022-02-06 05:26:20	1305	0.17	0.02	0.09	0.06	0.11	0.08	17.4	16.8	0.9	0.47	0.55	0.89
2022-02-06 05:26:51	1306	0.17	0.02	0.09	0.06	0.11	0.08	17.4	16.8	0.9	0.47	0.55	0.89
2022-02-06 05:26:51	1307	0.17	0.02	0.09	0.06	0.11	0.08	17.4	16.8	0.9	0.47	0.55	0.89
2022-02-06 05:27:11	1308	0.17	0.02	0.09	0.06	0.11	0.08	17.4	16.8	0.9	0.47	0.55	0.89
2022-02-06 05:27:21	1309	0.17	0.02	0.09	0.06	0.11	0.08	17.4	16.8	0.9	0.47	0.55	0.89
2022-02-06 05:27:41	1310	0.17	0.02	0.09	0.06	0.11	0.08	17.4	16.8	0.9	0.47	0.55	0.89
2022-02-06 05:27:41	1311	0.17	0.02	0.09	0.06	0.11	0.08	17.4	16.8	0.9	0.47	0.55	0.89
2022-02-06 05:28:12	1312	0.17	0.02	0.1	0.06	0.11	0.08	17.4	16.8	0.9	0.42	0.55	0.89
2022-02-06 05:28:22	1313	0.17	0.02	0.1	0.06	0.11	0.08	17.4	16.8	0.9	0.42	0.55	0.89
2022-02-06 05:28:42	1314	0.17	0.02	0.09	0.06	0.12	0.08	17.4	16.8	0.9	0.49	0.55	0.89
2022-02-06 05:28:42	1315	0.17	0.02	0.09	0.06	0.12	0.08	17.4	16.8	0.9	0.49	0.55	0.89
2022-02-06 05:29:12	1316	0.17	0.02	0.09	0.06	0.11	0.08	17.4	16.8	0.9	0.49	0.55	0.89
2022-02-06 05:29:22	1317	0.17	0.02	0.09	0.06	0.11	0.08	17.4	16.8	0.9	0.44	0.55	0.89
2022-02-06 05:29:42	1318	0.17	0.02	0.08	0.06	0.11	0.08	17.4	16.8	0.9	0.49	0.55	0.89
2022-02-06 05:29:42	1319	0.17	0.02	0.08	0.06	0.11	0.08	17.4	16.8	0.9	0.49	0.55	0.89
2022-02-06 05:30:13	1320	0.17	0.02	0.09	0.06	0.11	0.08	17.4	16.8	0.9	0.44	0.55	0.89
2022-02-06 05:30:23	1321	0.17	0.02	0.09	0.06	0.11	0.08	17.4	16.8	0.95	0.44	0.55	0.89
2022-02-06 05:30:43	1322	0.17	0.02	0.09	0.06	0.11	0.08	17.4	16.8	0.95	0.49	0.55	0.89
2022-02-06 05:30:43	1323	0.17	0.02	0.09	0.06	0.11	0.08	17.4	16.8	0.95	0.49	0.55	0.89
2022-02-06 05:31:13	1324	0.17	0.02	0.09	0.06	0.11	0.09	17.4	16.8	0.9	0.54	0.55	0.89
2022-02-06 05:31:24	1325	0.17	0.02	0.09	0.06	0.11	0.08	17.4	16.8	0.9	0.45	0.55	0.89
2022-02-06 05:31:44	1326	0.17	0.02	0.09	0.06	0.11	0.08	17.4	16.8	0.9	0.45	0.55	0.89
2022-02-06 05:31:44	1327	0.17	0.02	0.09	0.06	0.11	0.08	17.4	16.8	0.9	0.45	0.55	0.89
2022-02-06 05:32:14	1328	0.17	0.02	0.09	0.06	0.12	0.08	17.4	16.8	0.9	0.45	0.55	0.89
2022-02-06 05:32:24	1329	0.17	0.02	0.09	0.06	0.11	0.08	17.4	16.8	0.9	0.4	0.55	0.89
2022-02-06 05:32:44	1330	0.17	0.02	0.09	0.06	0.11	0.08	17.4	16.8	0.9	0.45	0.55	0.89
2022-02-06 05:32:44	1331	0.17	0.02	0.09	0.06	0.11	0.08	17.4	16.8	0.9	0.45	0.55	0.89
2022-02-06 05:33:15	1332	0.17	0.02	0.09	0.06	0.12	0.08	17.4	16.8	0.9	0.45	0.55	0.89
2022-02-06 05:33:25	1333	0.17	0.02	0.09	0.06	0.11	0.08	17.4	16.8	0.9	0.45	0.55	0.89
2022-02-06 05:33:45	1334	0.17	0.02	0.09	0.06	0.11	0.08	17.4	16.8	0.9	0.5	0.55	0.89
2022-02-06 05:33:45	1335	0.17	0.02	0.09	0.06	0.11	0.08	17.4	16.8	0.9	0.5	0.55	0.89
2022-02-06 05:34:15	1336	0.17	0.02	0.09	0.06	0.11	0.08	17.4	16.8	0.9	0.5	0.55	0.89
2022-02-06 05:34:26	1337	0.17	0.02	0.09	0.06	0.11	0.08	17.4	16.8	0.9	0.55	0.55	0.89
2022-02-06 05:34:46	1338	0.17	0.02	0.09	0.06	0.11	0.08	17.4	16.8	0.9	0.5	0.55	0.89
2022-02-06 05:34:46	1339	0.17	0.02	0.09	0.06	0.11	0.08	17.4	16.8	0.9	0.5	0.55	0.89
2022-02-06 05:35:16	1340	0.17	0.02	0.09	0.06	0.11	0.08	17.4	16.8	0.9	0.5	0.55	0.89
2022-02-06 05:35:26	1341	0.17	0.02	0.09	0.06	0.11	0.08	17.4	16.8	0.9	0.45	0.55	0.89
2022-02-06 05:35:46	1342	0.17	0.02	0.09	0.06	0.11	0.08	17.4	16.8	0.9	0.51	0.55	0.89
2022-02-06 05:35:46	1343	0.17	0.02	0.09	0.06	0.11	0.08	17.4	16.8	0.9	0.51	0.55	0.89
2022-02-06 05:36:17	1344	0.17	0.02	0.09	0.06	0.11	0.08	17.4	16.8	0.9	0.45	0.55	0.89
2022-02-06 05:36:27	1345	0.17	0.02	0.09	0.06	0.11	0.08	17.4	16.8	0.9	0.45	0.55	0.89
2022-02-06 05:36:47	1346	0.17	0.02	0.1	0.06	0.12	0.08	17.4	16.8	0.9	0.45	0.55	0.89
2022-02-06 05:36:47	1347	0.17	0.02	0.1	0.06	0.12	0.08	17.4	16.8	0.9	0.45	0.55	0.89
2022-02-06 05:37:17	1348	0.17	0.02	0.09	0.06	0.12	0.08	17.4	16.8	0.9	0.5	0.55	0.89
2022-02-06 05:37:27	1349	0.17	0.02	0.09	0.06	0.11	0.08	17.4	16.8	0.9	0.5	0.55	0.89
2022-02-06 05:37:48	1350	0.17	0.02	0.09	0.06	0.11	0.08	17.4	16.8	0.9	0.5	0.55	0.89
2022-02-06 05:37:48	1351	0.17	0.02	0.09	0.06	0.11	0.08	17.4	16.8	0.9	0.5	0.55	0.89
2022-02-06 05:38:18	1352	0.17	0.02	0.08	0.06	0.11	0.08	17.4	16.8	0.9	0.44	0.55	0.89
2022-02-06 05:38:28	1353	0.17	0.02	0.08	0.06	0.11	0.08	17.4	16.8	0.9	0.44	0.55	0.89
2022-02-06 05:38:48	1354	0.17	0.02	0.08	0.06	0.11	0.08	17.4	16.8	0.9	0.49	0.55	0.89
2022-02-06 05:38:48	1355	0.17	0.02	0.08	0.06	0.11	0.08	17.4	16.8	0.9	0.49	0.55	0.89
2022-02-06 05:39:19	1356	0.17	0.02	0.09	0.06	0.11	0.08	17.4	16.8	0.9	0.44	0.55	0.89
2022-02-06 05:39:29	1357	0.17	0.02	0.09	0.06	0.11	0.08	17.4	16.8	0.9	0.44	0.55	0.89
2022-02-06 05:39:49	1358	0.17	0.02	0.09	0.06	0.11	0.08	17.4	16.8	0.9	0.44	0.55	0.89
2022-02-06 05:39:49	1359	0.17	0.02	0.09	0.06	0.11	0.08	17.4	16.8	0.9	0.44	0.55	0.89
2022-02-06 05:40:19	1360	0.17	0.02	0.09	0.06	0.12	0.08	17.4	16.8	0.95	0.51	0.55	0.89
2022-02-06 05:40:29	1361	0.17	0.02	0.09	0.06	0.11	0.08	17.4	16.8	0.9	0.51	0.55	0.89
2022-02-06 05:40:50	1362	0.17	0.02	0.09	0.06	0.11	0.08	17.4	16.8	0.9	0.51	0.55	0.89
2022-02-06 05:40:50	1363	0.17	0.02	0.09	0.06	0.11	0.08	17.4	16.8	0.9	0.51	0.55	0.89
2022-02-06 05:41:20	1364	0.17	0.02	0.09	0.06	0.11	0.08	17.4	16.8	0.9	0.46	0.55	0.89
2022-02-06 05:41:30	1365	0.17	0.02	0.09	0.06	0.11	0.08	17.4	16.8	0.9	0.46	0.55	0.89
2022-02-06 05:41:50	1366	0.17	0.02	0.09	0.06	0.11	0.08	17.4	16.8	0.9	0.52	0.55	0.89
2022-02-06 05:41:50	1367	0.17	0.02	0.09	0.06	0.11	0.08	17.4	16.8	0.9	0.52	0.55	0.89
2022-02-06 05:42:20	1368	0.17	0.02	0.09	0.06	0.11	0.08	17.4	16.8	0.9	0.47	0.55	0.89
2022-02-06 05:42:31	1369	0.17	0.02	0.09	0.06	0.11	0.08	17.4	16.8	0.9	0.47	0.55	0.89
2022-02-06 05:42:51	1370	0.16	0.02	0.09	0.06	0.11	0.08	17.4	16.8	0.9	0.47	0.55	0.89
2022-02-06 05:42:51	1371	0.16	0.02	0.09	0.06	0.11	0.08	17.4	16.8	0.9	0.47	0.55	0.89
2022-02-06 05:43:21	1372	0.17	0.02	0.09	0.06	0.12	0.08	17.4	16.8	0.9	0.42	0.55	0.89
2022-02-06 05:43:31	1373	0.17	0.02	0.09	0.06	0.12	0.08	17.4	16.8	0.9	0.42	0.55	0.89
2022-02-06 05:43:51	1374	0.17	0.02	0.09	0.06	0.12	0.08	17.4	16.8	0.9	0.42	0.55	0.89
2022-02-06 05:43:51	1375	0.17	0.02	0.09	0.06	0.12	0.08	17.4	16.8	0.9	0.42	0.55	0.89
2022-02-06 05:44:12	1376	0.17	0.02	0.09	0.06	0.11	0.08	17.4	16.8	0.9	0.48	0.55	0.89
2022-02-06 05:44:32	1377	0.17	0.02	0.09	0.06	0.11	0.08	17.4	16.8	0.9	0.56	0.55	0.89
2022-02-06 05:44:42	1378	0.17	0.02	0.09	0.06	0.11	0.08	17.4	16.8	0.9	0.46	0.55	0.89
2022-02-06 05:44:42	1379	0.17	0.02	0.09	0.06	0.11	0.08	17.4	16.8	0.9	0.46	0.55	0.89
2022-02-06 05:45:12	1380	0.17	0.02	0.09	0.06	0.11	0.08	17.4	16.8	0.9	0.45	0.55	0.89
2022-02-06 05:45:32	1381	0.16	0.02	0.09	0.06	0.11	0.08	17.4	16.8	0.9	0.45	0.55	0.89
2022-02-06 05:45:43	1382	0.16	0.02	0.09	0.06	0.11	0.08	17.4	16.8	0.9	0.45	0.55	0.89
2022-02-06 05:45:43	1383	0.16	0.02	0.09	0.06	0.11	0.08	17.4	16.8	0.9	0.45	0.55	0.89
2022-02-06 05:46:13	1384	0.17	0.02	0.08	0.06	0.11	0.08	17.4	16.8	0.9	0.28	0.55	0.89
2022-02-06 05:46:33	1385	0.17	0.02	0.07	0.06	0.11	0.08	17.4	16.8	0.9	0.34	0.55	0.89
2022-02-06 05:46:43	1386	0.17	0.02	0.06	0.06	0.11	0.08	17.4	16.8	0.9	0.34	0.55	0.89
2022-02-06 05:46:43	1387	0.17	0.02	0.06	0.06	0.11	0.08	17.4	16.8	0.9	0.34	0.55	0.89
2022-02-06 05:47:14	1388	0.17	0.02	0.06	0.06	0.11	0.08	17.4	16.8	0.9	0.34	0.55	0.89
2022-02-06 05:47:34	1389	0.17	0.02	0.05	0.06	0.12	0.08	17.4	16.8	0.9	0.34	0.55	0.89
2022-02-06 05:47:44	1390	0.17	0.02	0.05	0.06	0.12	0.08	17.4	16.8	0.9	0.34	0.55	0.89
2022-02-06 05:47:44	1391	0.17	0.02	0.05	0.06	0.12	0.08	17.4	16.8	0.9	0.34	0.55	0.89
2022-02-06 05:48:14	1392	0.17	0.02	0.06	0.06	0.11	0.08	17.4	16.8	0.9	0.54	0.55	0.89
2022-02-06 05:48:34	1393	0.17	0.02	0.07	0.06	0.11	0.08	17.4	16.8	0.9	0.61	0.55	0.89
2022-02-06 05:48:45	1394	0.17	0.02	0.07	0.06	0.11	0.08	17.4	16.8	0.9	0.44	0.55	0.89
2022-02-06 05:48:45	1395	0.17	0.02	0.07	0.06	0.11	0.08	17.4	16.8	0.9	0.44	0.55	0.89
2022-02-06 05:49:15	1396	0.17	0.02	0.07	0.06	0.11	0.08	17.4	16.8	0.95	0.49	0.55	0.89
2022-02-06 05:49:35	1397	0.17	0.02	0.07	0.06	0.11	0.08	17.4	16.8	0.95	0.39	0.55	0.89
2022-02-06 05:49:45	1398	0.17	0.02	0.07	0.06	0.12	0.08	17.4	16.8	0.95	0.39	0.55	0.89
2022-02-06 05:49:45	1399	0.17	0.02	0.07	0.06	0.12	0.08	17.4	16.8	0.95	0.39	0.55	0.89
2022-02-06 05:50:15	1400	0.17	0.02	0.07	0.06	0.11	0.08	17.4	16.8	0.9	0.45	0.55	0.89
2022-02-06 05:50:36	1401	0.17	0.02	0.07	0.06	0.11	0.08	17.4	16.8	0.9	0.45	0.55	0.89
2022-02-06 05:50:46	1402	0.17	0.02	0.07	0.06	0.11	0.08	17.4	16.8	0.9	0.4	0.55	0.89
2022-02-06 05:50:46	1403	0.17	0.02	0.07	0.06	0.11	0.08	17.4	16.8	0.9	0.4	0.55	0.89
2022-02-06 05:51:16	1404	0.17	0.02	0.07	0.06	0.11	0.08	17.4	16.8	0.9	0.51	0.55	0.89
2022-02-06 05:51:36	1405	0.17	0.02	0.07	0.06	0.11	0.08	17.4	16.8	0.9	0.41	0.55	0.89
2022-02-06 05:51:46	1406	0.17	0.02	0.07	0.06	0.11	0.08	17.4	16.8	0.9	0.46	0.55	0.89
2022-02-06 05:51:46	1407	0.17	0.02	0.07	0.06	0.11	0.08	17.4	16.8	0.9	0.46	0.55	0.89
2022-02-06 05:52:17	1408	0.17	0.02	0.07	0.06	0.11	0.08	17.4	16.8	0.9	0.41	0.55	0.89
2022-02-06 05:52:37	1409	0.17	0.02	0.08	0.06	0.11	0.08	17.4	16.8	0.9	0.46	0.55	0.89
2022-02-06 05:52:47	1410	0.17	0.02	0.07	0.06	0.11	0.08	17.4	16.8	0.9	0.46	0.55	0.89
2022-02-06 05:52:47	1411	0.17	0.02	0.07	0.06	0.11	0.08	17.4	16.8	0.9	0.46	0.55	0.89
2022-02-06 05:53:17	1412	0.17	0.02	0.07	0.06	0.11	0.08	17.4	16.8	0.9	0.47	0.55	0.89
2022-02-06 05:53:38	1413	0.17	0.02	0.07	0.06	0.11	0.08	17.4	16.8	0.9	0.47	0.55	0.89
2022-02-06 05:53:48	1414	0.17	0.02	0.07	0.06	0.11	0.08	17.4	16.8	0.9	0.42	0.55	0.89
2022-02-06 05:53:48	1415	0.17	0.02	0.07	0.06	0.11	0.08	17.4	16.8	0.9	0.42	0.55	0.89
2022-02-06 05:54:08	1416	0.17	0.02	0.07	0.06	0.11	0.08	17.4	16.8	0.9	0.44	0.55	0.89
2022-02-06 05:54:38	1417	0.17	0.02	0.07	0.06	0.11	0.08	17.4	16.8	0.9	0.44	0.55	0.89
2022-02-06 05:54:48	1418	0.17	0.02	0.07	0.06	0.11	0.08	17.4	16.8	0.9	0.44	0.55	0.89
2022-02-06 05:54:48	1419	0.17	0.02	0.07	0.06	0.11	0.08	17.4	16.8	0.9	0.44	0.55	0.89
2022-02-06 05:55:09	1420	0.17	0.02	0.07	0.06	0.12	0.08	17.4	16.8	0.9	0.39	0.55	0.89
2022-02-06 05:55:39	1421	0.17	0.02	0.07	0.06	0.12	0.08	17.4	16.8	0.9	0.4	0.55	0.89
2022-02-06 05:55:49	1422	0.17	0.02	0.07	0.06	0.12	0.08	17.4	16.8	0.9	0.4	0.55	0.89
2022-02-06 05:55:49	1423	0.17	0.02	0.07	0.06	0.12	0.08	17.4	16.8	0.9	0.4	0.55	0.89
2022-02-06 05:56:09	1424	0.17	0.02	0.07	0.06	0.11	0.08	17.4	16.8	0.9	0.45	0.55	0.89
2022-02-06 05:56:40	1425	0.17	0.02	0.07	0.06	0.11	0.08	17.4	16.8	0.9	0.5	0.55	0.89
2022-02-06 05:56:50	1426	0.17	0.02	0.07	0.06	0.11	0.08	17.4	16.8	0.9	0.43	0.55	0.89
2022-02-06 05:56:50	1427	0.17	0.02	0.07	0.06	0.11	0.08	17.4	16.8	0.9	0.43	0.55	0.89
2022-02-06 05:57:10	1428	0.17	0.02	0.07	0.06	0.11	0.08	17.4	16.8	0.9	0.43	0.55	0.89
2022-02-06 05:57:40	1429	0.17	0.02	0.08	0.06	0.11	0.08	17.4	16.8	0.9	0.48	0.55	0.89
2022-02-06 05:57:50	1430	0.17	0.02	0.08	0.06	0.11	0.08	17.4	16.8	0.9	0.48	0.55	0.89
2022-02-06 05:57:50	1431	0.17	0.02	0.08	0.06	0.11	0.08	17.4	16.8	0.9	0.48	0.55	0.89
2022-02-06 05:58:11	1432	0.17	0.02	0.08	0.06	0.12	0.08	17.4	16.8	0.9	0.43	0.55	0.89
2022-02-06 05:58:41	1433	0.17	0.02	0.08	0.06	0.11	0.08	17.4	16.8	0.9	0.5	0.55	0.89
2022-02-06 05:58:51	1434	0.17	0.02	0.08	0.06	0.11	0.08	17.4	16.8	0.9	0.44	0.55	0.89
2022-02-06 05:58:51	1435	0.17	0.02	0.08	0.06	0.11	0.08	17.4	16.8	0.9	0.44	0.55	0.89
2022-02-06 05:59:11	1436	0.17	0.02	0.08	0.06	0.11	0.08	17.4	16.8	0.9	0.44	0.55	0.89
2022-02-06 05:59:42	1437	0.17	0.02	0.07	0.06	0.11	0.08	17.4	16.8	0.9	0.52	0.55	0.89
2022-02-06 05:59:52	1438	0.17	0.02	0.07	0.06	0.11	0.08	17.4	16.8	0.9	0.52	0.55	0.89
2022-02-06 05:59:52	1439	0.17	0.02	0.07	0.06	0.11	0.08	17.4	16.8	0.9	0.52	0.55	0.89
2022-02-06 06:00:12	1440	0.17	0.02	0.07	0.06	0.11	0.08	17.4	16.8	0.9	0.41	0.55	0.89
2022-02-06 06:00:42	1441	0.17	0.02	0.07	0.06	0.11	0.08	17.4	16.8	0.95	0.48	0.55	0.89
2022-02-06 06:00:52	1442	0.17	0.02	0.07	0.06	0.11	0.08	17.4	16.8	0.95	0.48	0.55	0.89
2022-02-06 06:00:52	1443	0.17	0.02	0.07	0.06	0.11	0.08	17.4	16.8	0.95	0.48	0.55	0.89
2022-02-06 06:01:13	1444	0.17	0.02	0.08	0.06	0.11	0.08	17.4	16.8	0.9	0.42	0.55	0.89
2022-02-06 06:01:43	1445	0.17	0.02	0.08	0.06	0.11	0.08	17.4	16.8	0.9	0.47	0.55	0.89
2022-02-06 06:01:53	1446	0.17	0.02	0.07	0.06	0.11	0.08	17.4	16.8	0.9	0.47	0.55	0.89
2022-02-06 06:01:53	1447	0.17	0.02	0.07	0.06	0.11	0.08	17.4	16.8	0.9	0.47	0.55	0.89
2022-02-06 06:02:13	1448	0.17	0.02	0.08	0.06	0.11	0.08	17.4	16.8	0.9	0.47	0.55	0.89
2022-02-06 06:02:33	1449	0.17	0.02	0.08	0.06	0.11	0.08	17.4	16.8	0.9	0.42	0.55	0.89
2022-02-06 06:02:54	1450	0.17	0.02	0.07	0.06	0.11	0.08	17.4	16.8	0.9	0.46	0.55	0.89
2022-02-06 06:02:54	1451	0.17	0.02	0.07	0.06	0.11	0.08	17.4	16.8	0.9	0.46	0.55	0.89
2022-02-06 06:03:04	1452	0.17	0.02	0.07	0.06	0.11	0.08	17.4	16.8	0.9	0.46	0.55	0.89
2022-02-06 06:03:34	1453	0.17	0.02	0.07	0.06	0.11	0.08	17.4	16.8	0.9	0.46	0.55	0.89
2022-02-06 06:03:54	1454	0.17	0.02	0.07	0.06	0.12	0.08	17.4	16.8	0.9	0.47	0.55	0.89
2022-02-06 06:03:54	1455	0.17	0.02	0.07	0.06	0.12	0.08	17.4	16.8	0.9	0.47	0.55	0.89
2022-02-06 06:04:04	1456	0.17	0.02	0.07	0.06	0.11	0.08	17.4	16.8	0.9	0.41	0.55	0.89
2022-02-06 06:04:35	1457	0.17	0.02	0.07	0.06	0.12	0.08	17.4	16.8	0.9	0.52	0.55	0.89
2022-02-06 06:04:55	1458	0.17	0.02	0.07	0.06	0.11	0.08	17.4	16.8	0.9	0.41	0.55	0.89
2022-02-06 06:04:55	1459	0.17	0.02	0.07	0.06	0.11	0.08	17.4	16.8	0.9	0.41	0.55	0.89
2022-02-06 06:05:05	1460	0.17	0.02	0.07	0.06	0.11	0.08	17.4	16.8	0.9	0.41	0.55	0.89
2022-02-06 06:05:35	1461	0.17	0.02	0.07	0.06	0.12	0.08	17.4	16.8	0.9	0.46	0.55	0.89
2022-02-06 06:05:55	1462	0.17	0.02	0.08	0.06	0.11	0.08	17.4	16.8	0.9	0.46	0.55	0.89
2022-02-06 06:05:55	1463	0.17	0.02	0.08	0.06	0.11	0.08	17.4	16.8	0.9	0.46	0.55	0.89
2022-02-06 06:06:06	1464	0.17	0.02	0.08	0.06	0.11	0.08	17.4	16.8	0.95	0.46	0.55	0.89
2022-02-06 06:06:36	1465	0.18	0.02	0.07	0.06	0.11	0.08	17.4	16.8	0.95	0.41	0.55	0.89
2022-02-06 06:06:56	1466	0.17	0.02	0.07	0.06	0.11	0.08	17.4	16.8	0.9	0.48	0.55	0.89
2022-02-06 06:06:56	1467	0.17	0.02	0.07	0.06	0.11	0.08	17.4	16.8	0.9	0.48	0.55	0.89
2022-02-06 06:07:06	1468	0.18	0.02	0.08	0.06	0.11	0.08	17.4	16.8	0.9	0.48	0.55	0.89
2022-02-06 06:07:37	1469	0.17	0.02	0.07	0.06	0.11	0.08	17.4	16.8	0.9	0.43	0.55	0.89
2022-02-06 06:07:57	1470	0.18	0.02	0.07	0.06	0.11	0.08	17.4	16.8	0.9	0.51	0.55	0.89
2022-02-06 06:07:57	1471	0.18	0.02	0.07	0.06	0.11	0.08	17.4	16.8	0.9	0.51	0.55	0.89
2022-02-06 06:08:07	1472	0.18	0.02	0.07	0.06	0.11	0.08	17.4	16.8	0.9	0.46	0.55	0.89
2022-02-06 06:08:37	1473	0.17	0.02	0.08	0.06	0.11	0.08	17.4	16.8	0.9	0.46	0.55	0.89
2022-02-06 06:08:37	1474	0.17	0.02	0.08	0.06	0.11	0.08	17.4	16.8	0.9	0.46	0.55	0.89
2022-02-06 06:08:57	1475	0.17	0.02	0.07	0.06	0.12	0.08	17.4	16.8	0.9	0.46	0.55	0.89
2022-02-06 06:09:08	1476	0.17	0.02	0.08	0.06	0.12	0.08	17.4	16.8	0.9	0.46	0.55	0.89
2022-02-06 06:09:38	1477	0.17	0.02	0.07	0.06	0.11	0.08	17.4	16.8	0.9	0.46	0.55	0.89
2022-02-06 06:09:38	1478	0.17	0.02	0.07	0.06	0.11	0.08	17.4	16.8	0.9	0.46	0.55	0.89
2022-02-06 06:09:58	1479	0.17	0.02	0.08	0.06	0.11	0.08	17.4	16.8	0.9	0.46	0.55	0.89
2022-02-06 06:10:08	1480	0.17	0.02	0.08	0.06	0.11	0.08	17.4	16.8	0.9	0.52	0.55	0.89
2022-02-06 06:10:39	1481	0.17	0.02	0.08	0.06	0.11	0.08	17.4	16.8	0.9	0.5	0.55	0.89
2022-02-06 06:10:39	1482	0.17	0.02	0.08	0.06	0.11	0.08	17.4	16.8	0.9	0.5	0.55	0.89
2022-02-06 06:10:59	1483	0.17	0.02	0.08	0.06	0.11	0.08	17.4	16.8	0.9	0.45	0.55	0.89
2022-02-06 06:11:09	1484	0.17	0.02	0.07	0.06	0.11	0.08	17.4	16.8	0.9	0.45	0.55	0.89
2022-02-06 06:11:39	1485	0.17	0.02	0.07	0.06	0.12	0.08	17.4	16.8	0.9	0.45	0.55	0.89
2022-02-06 06:11:39	1486	0.17	0.02	0.07	0.06	0.12	0.08	17.4	16.8	0.9	0.45	0.55	0.89
2022-02-06 06:11:59	1487	0.17	0.02	0.07	0.06	0.12	0.08	17.4	16.8	0.9	0.45	0.55	0.89
2022-02-06 06:12:09	1488	0.18	0.02	0.07	0.06	0.12	0.08	17.4	16.8	0.9	0.45	0.55	0.89
2022-02-06 06:12:40	1489	0.17	0.02	0.07	0.06	0.11	0.08	17.4	16.8	0.9	0.43	0.55	0.89
2022-02-06 06:12:40	1490	0.17	0.02	0.07	0.06	0.11	0.08	17.4	16.8	0.9	0.43	0.55	0.89
2022-02-06 06:13:00	1491	0.17	0.02	0.07	0.06	0.11	0.08	17.4	16.8	0.9	0.43	0.55	0.89
2022-02-06 06:13:10	1492	0.17	0.02	0.07	0.06	0.12	0.08	17.4	16.8	0.9	0.48	0.55	0.89
2022-02-06 06:13:41	1493	0.17	0.02	0.07	0.06	0.11	0.08	17.4	16.8	0.95	0.43	0.55	0.89
2022-02-06 06:13:41	1494	0.17	0.02	0.07	0.06	0.11	0.08	17.4	16.8	0.95	0.43	0.55	0.89
2022-02-06 06:14:01	1495	0.17	0.02	0.07	0.06	0.11	0.08	17.4	16.8	0.9	0.49	0.55	0.89
2022-02-06 06:14:11	1496	0.17	0.02	0.07	0.06	0.11	0.08	17.4	16.8	0.9	0.44	0.55	0.89
2022-02-06 06:14:41	1497	0.17	0.02	0.07	0.06	0.11	0.08	17.4	16.8	0.9	0.44	0.55	0.89
2022-02-06 06:14:41	1498	0.17	0.02	0.07	0.06	0.11	0.08	17.4	16.8	0.9	0.44	0.55	0.89
2022-02-06 06:15:01	1499	0.17	0.02	0.07	0.06	0.11	0.08	17.4	16.8	0.9	0.44	0.55	0.89
2022-02-06 06:15:12	1500	0.17	0.02	0.08	0.06	0.11	0.09	17.4	16.8	0.9	0.44	0.55	0.89
2022-02-06 06:15:42	1501	0.17	0.02	0.07	0.06	0.12	0.08	17.4	16.8	0.9	0.43	0.55	0.89
2022-02-06 06:15:42	1502	0.17	0.02	0.07	0.06	0.12	0.08	17.4	16.8	0.9	0.43	0.55	0.89
2022-02-06 06:16:02	1503	0.18	0.02	0.07	0.06	0.12	0.08	17.4	16.8	0.9	0.43	0.55	0.89
2022-02-06 06:16:12	1504	0.18	0.02	0.08	0.06	0.12	0.08	17.4	16.8	0.9	0.43	0.55	0.89
2022-02-06 06:16:42	1505	0.18	0.02	0.07	0.06	0.12	0.08	17.4	16.8	0.9	0.43	0.55	0.89
2022-02-06 06:16:42	1506	0.18	0.02	0.07	0.06	0.12	0.08	17.4	16.8	0.9	0.43	0.55	0.89
2022-02-06 06:17:03	1507	0.18	0.02	0.07	0.06	0.11	0.08	17.4	16.8	0.9	0.43	0.55	0.89
2022-02-06 06:17:13	1508	0.18	0.02	0.08	0.06	0.11	0.08	17.4	16.8	0.9	0.43	0.55	0.89
2022-02-06 06:17:43	1509	0.17	0.02	0.07	0.06	0.11	0.08	17.4	16.8	0.95	0.43	0.55	0.89
2022-02-06 06:17:43	1510	0.17	0.02	0.07	0.06	0.11	0.08	17.4	16.8	0.95	0.43	0.55	0.89
2022-02-06 06:18:03	1511	0.17	0.02	0.07	0.06	0.11	0.08	17.4	16.8	0.9	0.43	0.55	0.89
2022-02-06 06:18:13	1512	0.17	0.02	0.07	0.06	0.11	0.08	17.4	16.8	0.95	0.43	0.55	0.89
2022-02-06 06:18:44	1513	0.17	0.02	0.07	0.06	0.11	0.08	17.4	16.8	0.95	0.44	0.55	0.89
2022-02-06 06:18:44	1514	0.17	0.02	0.07	0.06	0.11	0.08	17.4	16.8	0.95	0.44	0.55	0.89
2022-02-06 06:19:04	1515	0.18	0.02	0.07	0.06	0.11	0.08	17.4	16.8	0.9	0.49	0.55	0.89
2022-02-06 06:19:14	1516	0.18	0.02	0.07	0.06	0.12	0.08	17.4	16.8	0.9	0.49	0.55	0.89
2022-02-06 06:19:34	1517	0.18	0.02	0.07	0.06	0.11	0.08	17.4	16.8	0.9	0.49	0.55	0.89
2022-02-06 06:19:34	1518	0.18	0.02	0.07	0.06	0.11	0.08	17.4	16.8	0.9	0.49	0.55	0.89
2022-02-06 06:19:54	1519	0.17	0.02	0.07	0.06	0.11	0.08	17.4	16.8	0.9	0.49	0.55	0.89
2022-02-06 06:20:15	1520	0.18	0.02	0.07	0.06	0.11	0.08	17.4	16.8	0.9	0.49	0.55	0.89
2022-02-06 06:20:25	1521	0.18	0.02	0.07	0.06	0.11	0.08	17.4	16.8	0.9	0.49	0.55	0.89
2022-02-06 06:20:25	1522	0.18	0.02	0.07	0.06	0.11	0.08	17.4	16.8	0.9	0.49	0.55	0.89
2022-02-06 06:20:55	1523	0.17	0.02	0.07	0.06	0.11	0.08	17.4	16.8	0.9	0.44	0.55	0.89
2022-02-06 06:21:15	1524	0.17	0.02	0.07	0.06	0.11	0.08	17.4	16.8	0.9	0.49	0.55	0.89
2022-02-06 06:21:25	1525	0.18	0.02	0.07	0.06	0.12	0.08	17.4	16.8	0.9	0.49	0.55	0.89
2022-02-06 06:21:25	1526	0.18	0.02	0.07	0.06	0.12	0.08	17.4	16.8	0.9	0.49	0.55	0.89
2022-02-06 06:21:56	1527	0.18	0.02	0.08	0.06	0.11	0.08	17.4	16.8	0.9	0.49	0.55	0.89
2022-02-06 06:22:16	1528	0.17	0.02	0.07	0.06	0.12	0.08	17.4	16.8	0.9	0.49	0.55	0.89
2022-02-06 06:22:26	1529	0.17	0.02	0.08	0.06	0.11	0.08	17.4	16.8	0.9	0.49	0.55	0.89
2022-02-06 06:22:26	1530	0.17	0.02	0.08	0.06	0.11	0.08	17.4	16.8	0.9	0.49	0.55	0.89
2022-02-06 06:22:56	1531	0.17	0.02	0.07	0.06	0.11	0.08	17.4	16.8	0.9	0.57	0.55	0.89
2022-02-06 06:23:17	1532	0.17	0.02	0.07	0.06	0.12	0.08	17.4	16.8	0.9	0.46	0.55	0.89
2022-02-06 06:23:27	1533	0.17	0.02	0.07	0.06	0.11	0.08	17.4	16.8	0.9	0.51	0.55	0.89
2022-02-06 06:23:27	1534	0.17	0.02	0.07	0.06	0.11	0.08	17.4	16.8	0.9	0.51	0.55	0.89
2022-02-06 06:24:00	1535	0.17	0.02	0.07	0.05	0.11	0.08	17.4	16.8	0.9	0.45	0.55	0.89
2022-02-06 06:24:20	1536	0.17	0.02	0.07	0.05	0.11	0.08	17.4	16.8	0.9	0.53	0.55	0.89
2022-02-06 06:24:30	1537	0.17	0.02	0.07	0.06	0.12	0.08	17.4	16.8	0.9	0.53	0.55	0.89
2022-02-06 06:24:30	1538	0.17	0.02	0.07	0.06	0.12	0.08	17.4	16.8	0.9	0.53	0.55	0.89
2022-02-06 06:25:00	1539	0.17	0.02	0.06	0.06	0.12	0.08	17.4	16.8	0.9	0.4	0.55	0.89
2022-02-06 06:25:20	1540	0.17	0.02	0.05	0.06	0.12	0.08	17.4	16.8	0.9	0.4	0.55	0.89
2022-02-06 06:25:30	1541	0.17	0.02	0.05	0.06	0.12	0.08	17.4	16.8	0.9	0.46	0.55	0.89
2022-02-06 06:25:30	1542	0.17	0.02	0.05	0.06	0.12	0.08	17.4	16.8	0.9	0.46	0.55	0.89
2022-02-06 06:26:01	1543	0.17	0.02	0.07	0.05	0.12	0.08	17.4	16.8	0.95	0.53	0.55	0.89
2022-02-06 06:26:21	1544	0.18	0.02	0.06	0.05	0.12	0.08	17.4	16.8	0.95	0.53	0.55	0.89
2022-02-06 06:26:31	1545	0.18	0.02	0.07	0.06	0.12	0.08	17.4	16.8	0.9	0.46	0.55	0.89
2022-02-06 06:26:31	1546	0.18	0.02	0.07	0.06	0.12	0.08	17.4	16.8	0.9	0.46	0.55	0.89
2022-02-06 06:27:01	1547	0.17	0.02	0.07	0.06	0.12	0.08	17.4	16.8	0.9	0.53	0.55	0.89
2022-02-06 06:27:22	1548	0.17	0.02	0.07	0.06	0.12	0.08	17.4	16.8	0.9	0.43	0.55	0.89
2022-02-06 06:27:32	1549	0.18	0.02	0.07	0.06	0.12	0.08	17.4	16.8	0.9	0.51	0.55	0.89
2022-02-06 06:27:32	1550	0.18	0.02	0.07	0.06	0.12	0.08	17.4	16.8	0.9	0.51	0.55	0.89
2022-02-06 06:28:02	1551	0.17	0.02	0.07	0.06	0.12	0.08	17.4	16.8	0.9	0.81	0.55	0.89
2022-02-06 06:28:22	1552	0.17	0.02	0.06	0.06	0.11	0.08	17.4	16.8	0.9	0.4	0.55	0.89
2022-02-06 06:28:32	1553	0.17	0.02	0.07	0.06	0.11	0.08	17.4	16.8	0.9	0.51	0.55	0.89
2022-02-06 06:28:32	1554	0.17	0.02	0.07	0.06	0.11	0.08	17.4	16.8	0.9	0.51	0.55	0.89
2022-02-06 06:29:03	1555	0.17	0.02	0.07	0.05	0.11	0.08	17.4	16.8	0.9	0.46	0.55	0.89
2022-02-06 06:29:23	1556	0.17	0.02	0.07	0.05	0.11	0.08	17.4	16.8	0.9	0.4	0.55	0.89
2022-02-06 06:29:33	1557	0.17	0.02	0.06	0.06	0.11	0.08	17.4	16.8	0.9	0.75	0.55	0.89
2022-02-06 06:29:33	1558	0.17	0.02	0.06	0.06	0.11	0.08	17.4	16.8	0.9	0.75	0.55	0.89
2022-02-06 06:30:03	1559	0.17	0.02	0.06	0.06	0.12	0.09	17.4	16.8	0.9	0.68	0.55	0.89
2022-02-06 06:30:13	1560	0.17	0.02	0.07	0.06	0.12	0.08	17.4	16.8	0.9	0.63	0.55	0.89
2022-02-06 06:30:34	1561	0.17	0.02	0.06	0.06	0.11	0.08	17.4	16.8	0.9	0.37	0.55	0.89
2022-02-06 06:30:34	1562	0.17	0.02	0.06	0.06	0.11	0.08	17.4	16.8	0.9	0.37	0.55	0.89
2022-02-06 06:31:04	1563	0.17	0.02	0.05	0.06	0.11	0.08	17.4	16.8	0.9	1.09	0.55	0.89
2022-02-06 06:31:14	1564	0.17	0.02	0.05	0.06	0.11	0.08	17.4	16.8	0.9	0.98	0.55	0.89
2022-02-06 06:31:34	1565	0.17	0.02	0.05	0.06	0.11	0.08	17.4	16.8	0.9	1.04	0.55	0.89
2022-02-06 06:31:34	1566	0.17	0.02	0.05	0.06	0.11	0.08	17.4	16.8	0.9	1.04	0.55	0.89
2022-02-06 06:32:05	1567	0.17	0.02	0.05	0.06	0.12	0.08	17.4	16.8	0.9	0.99	0.55	0.89
2022-02-06 06:32:15	1568	0.17	0.02	0.05	0.05	0.11	0.08	17.4	16.8	0.9	1.06	0.55	0.89
2022-02-06 06:32:35	1569	0.17	0.02	0.05	0.06	0.11	0.08	17.4	16.8	0.9	0.93	0.55	0.89
2022-02-06 06:32:35	1570	0.17	0.02	0.05	0.06	0.11	0.08	17.4	16.8	0.9	0.93	0.55	0.89
2022-02-06 06:33:05	1571	0.17	0.02	0.06	0.06	0.11	0.08	17.4	16.8	0.9	1.16	0.55	0.89
2022-02-06 06:33:15	1572	0.17	0.02	0.06	0.06	0.11	0.08	6.8	16.8	0.9	1.03	0.55	0.89
2022-02-06 06:33:36	1573	0.17	0.02	0.06	0.05	0.12	0.08	17	16.8	0.9	1.03	0.55	0.89
2022-02-06 06:33:36	1574	0.17	0.02	0.06	0.05	0.12	0.08	17	16.8	0.9	1.03	0.55	0.89
2022-02-06 06:34:06	1575	0.17	0.02	0.06	0.06	0.12	0.08	17	16.8	0.9	1.02	0.55	0.89
2022-02-06 06:34:16	1576	0.17	0.02	0.06	0.06	0.12	0.08	17	16.8	0.9	1.18	0.55	0.89
2022-02-06 06:34:36	1577	0.17	0.02	0.06	0.06	0.11	0.08	17	16.8	0.9	1.02	0.55	0.89
2022-02-06 06:34:36	1578	0.17	0.02	0.06	0.06	0.11	0.08	17	16.8	0.9	1.02	0.55	0.89
2022-02-06 06:35:07	1579	0.17	0.02	0.06	0.06	0.12	0.08	17	16.8	0.9	0.98	0.55	0.89
2022-02-06 06:35:17	1580	0.17	0.02	0.06	0.06	0.11	0.08	17	16.8	0.9	0.91	0.55	0.89
2022-02-06 06:35:37	1581	0.17	0.02	0.06	0.06	0.11	0.08	17	16.8	0.9	1	0.55	0.89
2022-02-06 06:35:37	1582	0.17	0.02	0.06	0.06	0.11	0.08	17	16.8	0.9	1	0.55	0.89
2022-02-06 06:36:07	1583	0.17	0.02	0.06	0.05	0.11	0.08	17	16.8	0.9	0.95	0.55	0.89
2022-02-06 06:36:17	1584	0.17	0.02	0.06	0.06	0.12	0.08	17	16.8	0.9	0.85	0.55	0.89
2022-02-06 06:36:37	1585	0.17	0.02	0.06	0.06	0.11	0.08	17	16.8	0.9	1.01	0.55	0.89
2022-02-06 06:36:37	1586	0.17	0.02	0.06	0.06	0.11	0.08	17	16.8	0.9	1.01	0.55	0.89
2022-02-06 06:37:08	1587	0.17	0.02	0.06	0.05	0.11	0.09	17	16.8	0.9	1.1	0.55	0.89
2022-02-06 06:37:18	1588	0.17	0.02	0.06	0.06	0.11	0.08	17	16.8	0.9	1.11	0.55	0.89
2022-02-06 06:37:38	1589	0.17	0.02	0.06	0.05	0.11	0.08	17	16.8	0.95	0.99	0.55	0.89
2022-02-06 06:37:38	1590	0.17	0.02	0.06	0.05	0.11	0.08	17	16.8	0.95	0.99	0.55	0.89
2022-02-06 06:38:08	1591	0.17	0.02	0.06	0.05	0.11	0.08	17	16.8	0.95	1.03	0.55	0.89
2022-02-06 06:38:19	1592	0.17	0.02	0.06	0.05	0.11	0.08	17	16.8	0.9	1.03	0.55	0.89
2022-02-06 06:38:39	1593	0.17	0.02	0.06	0.05	0.11	0.08	17	16.8	0.9	0.94	0.55	0.89
2022-02-06 06:38:39	1594	0.17	0.02	0.06	0.05	0.11	0.08	17	16.8	0.9	0.94	0.55	0.89
2022-02-06 06:39:09	1595	0.17	0.02	0.06	0.05	0.11	0.08	17	16.8	0.9	0.95	0.55	0.89
2022-02-06 06:39:19	1596	0.17	0.02	0.06	0.06	0.11	0.08	17	16.8	0.95	0.95	0.55	0.89
2022-02-06 06:39:39	1597	0.17	0.02	0.06	0.06	0.12	0.08	17	16.8	0.95	0.95	0.55	0.89
2022-02-06 06:39:39	1598	0.17	0.02	0.06	0.06	0.12	0.08	17	16.8	0.95	0.95	0.55	0.89
2022-02-06 06:40:10	1599	0.17	0.02	0.06	0.06	0.12	0.08	17	16.8	0.9	1.07	0.55	0.89
2022-02-06 06:40:20	1600	0.17	0.02	0.06	0.06	0.12	0.08	17	16.8	0.9	1.07	0.55	0.89
2022-02-06 06:40:40	1601	0.17	0.02	0.06	0.06	0.12	0.08	17	16.8	0.9	1.01	0.55	0.89
2022-02-06 06:40:40	1602	0.17	0.02	0.06	0.06	0.12	0.08	17	16.8	0.9	1.01	0.55	0.89
2022-02-06 06:41:10	1603	0.17	0.02	0.06	0.06	0.12	0.08	17	16.8	0.9	1.05	0.55	0.89
2022-02-06 06:41:20	1604	0.17	0.02	0.06	0.06	0.11	0.08	17	16.8	0.9	1.05	0.55	0.89
2022-02-06 06:41:41	1605	0.17	0.02	0.06	0.06	0.11	0.08	17	16.8	0.9	1.11	0.55	0.89
2022-02-06 06:41:41	1606	0.17	0.02	0.06	0.06	0.11	0.08	17	16.8	0.9	1.11	0.55	0.89
2022-02-06 06:42:11	1607	0.17	0.02	0.06	0.06	0.11	0.08	17	16.8	0.9	0.95	0.55	0.89
2022-02-06 06:42:21	1608	0.17	0.02	0.06	0.06	0.11	0.08	17	16.8	0.9	1.04	0.55	0.89
2022-02-06 06:42:41	1609	0.17	0.02	0.06	0.06	0.11	0.08	17	16.8	0.9	1	0.55	0.89
2022-02-06 06:42:41	1610	0.17	0.02	0.06	0.06	0.11	0.08	17	16.8	0.9	1	0.55	0.89
2022-02-06 06:43:12	1611	0.17	0.02	0.06	0.06	0.11	0.08	17	16.8	0.9	0.93	0.55	0.89
2022-02-06 06:43:22	1612	0.17	0.02	0.06	0.06	0.11	0.08	17	16.8	0.95	1.1	0.55	0.89
2022-02-06 06:43:42	1613	0.17	0.02	0.06	0.06	0.11	0.08	17	16.8	0.95	0.9	0.55	0.89
2022-02-06 06:43:42	1614	0.17	0.02	0.06	0.06	0.11	0.08	17	16.8	0.95	0.9	0.55	0.89
2022-02-06 06:44:12	1615	0.17	0.02	0.06	0.06	0.12	0.08	17	16.8	0.9	1.04	0.55	0.89
2022-02-06 06:44:22	1616	0.17	0.02	0.06	0.05	0.12	0.08	17	16.8	0.9	1.1	0.55	0.89
2022-02-06 06:44:43	1617	0.17	0.02	0.06	0.05	0.11	0.08	17	16.8	0.9	0.95	0.55	0.89
2022-02-06 06:44:43	1618	0.17	0.02	0.06	0.05	0.11	0.08	17	16.8	0.9	0.95	0.55	0.89
2022-02-06 06:45:13	1619	0.17	0.02	0.06	0.05	0.11	0.08	17	16.8	0.9	1.12	0.55	0.89
2022-02-06 06:45:23	1620	0.17	0.02	0.06	0.06	0.11	0.08	17	16.8	0.9	0.95	0.55	0.89
2022-02-06 06:45:43	1621	0.17	0.02	0.06	0.05	0.11	0.08	17	16.8	0.9	0.95	0.55	0.89
2022-02-06 06:45:43	1622	0.17	0.02	0.06	0.05	0.11	0.08	17	16.8	0.9	0.95	0.55	0.89
2022-02-06 06:45:53	1623	0.17	0.02	0.06	0.06	0.11	0.08	17	16.8	0.9	1	0.55	0.89
2022-02-06 06:46:24	1624	0.17	0.02	0.06	0.06	0.11	0.08	17	16.8	0.9	1.11	0.55	0.89
2022-02-06 06:46:44	1625	0.17	0.02	0.06	0.05	0.11	0.08	17	16.8	0.9	0.98	0.55	0.89
2022-02-06 06:46:44	1626	0.17	0.02	0.06	0.05	0.11	0.08	17	16.8	0.9	0.98	0.55	0.89
2022-02-06 06:46:54	1627	0.17	0.02	0.06	0.05	0.11	0.08	17	16.8	0.9	1.03	0.55	0.89
2022-02-06 06:47:24	1628	0.17	0.02	0.06	0.05	0.11	0.08	17	16.8	0.9	1.1	0.55	0.89
2022-02-06 06:47:45	1629	0.17	0.02	0.06	0.05	0.11	0.08	17	16.8	0.9	0.96	0.55	0.89
2022-02-06 06:47:45	1630	0.17	0.02	0.06	0.05	0.11	0.08	17	16.8	0.9	0.96	0.55	0.89
2022-02-06 06:47:55	1631	0.17	0.02	0.06	0.05	0.12	0.08	17	16.8	0.9	1.02	0.55	0.89
2022-02-06 06:48:25	1632	0.17	0.02	0.06	0.05	0.11	0.08	17.3	16.8	0.9	1.13	0.55	0.89
2022-02-06 06:48:35	1633	0.17	0.02	0.06	0.05	0.11	0.08	17.3	16.8	0.9	0.99	0.55	0.89
2022-02-06 06:48:35	1634	0.17	0.02	0.06	0.05	0.11	0.08	17.3	16.8	0.9	0.99	0.55	0.89
2022-02-06 06:48:55	1635	0.17	0.02	0.06	0.05	0.11	0.08	17.3	16.8	0.9	1.07	0.55	0.89
2022-02-06 06:49:26	1636	0.16	0.02	0.06	0.05	0.11	0.08	17.3	16.8	0.9	1.03	0.55	0.89
2022-02-06 06:49:36	1637	0.16	0.02	0.06	0.05	0.11	0.08	17.3	16.8	0.9	1.03	0.55	0.89
2022-02-06 06:49:36	1638	0.16	0.02	0.06	0.05	0.11	0.08	17.3	16.8	0.9	1.03	0.55	0.89
2022-02-06 06:49:56	1639	0.17	0.02	0.06	0.05	0.11	0.08	17.3	16.8	0.9	1.11	0.55	0.89
2022-02-06 06:50:26	1640	0.16	0.02	0.06	0.06	0.12	0.08	17.3	16.8	0.9	1.07	0.55	0.89
2022-02-06 06:50:36	1641	0.16	0.02	0.06	0.06	0.12	0.08	17.3	16.8	0.9	0.99	0.55	0.89
2022-02-06 06:50:36	1642	0.16	0.02	0.06	0.06	0.12	0.08	17.3	16.8	0.9	0.99	0.55	0.89
2022-02-06 06:50:57	1643	0.16	0.02	0.06	0.06	0.11	0.08	17.3	16.8	0.9	0.99	0.55	0.89
2022-02-06 06:51:27	1644	0.17	0.02	0.06	0.06	0.12	0.08	17.3	16.8	0.9	1.05	0.55	0.89
2022-02-06 06:51:37	1645	0.17	0.02	0.06	0.06	0.11	0.08	17.3	16.8	0.9	1.12	0.55	0.89
2022-02-06 06:51:37	1646	0.17	0.02	0.06	0.06	0.11	0.08	17.3	16.8	0.9	1.12	0.55	0.89
2022-02-06 06:51:57	1647	0.17	0.02	0.06	0.06	0.11	0.08	17.3	16.8	0.9	1.05	0.55	0.89
2022-02-06 06:52:28	1648	0.16	0.02	0.06	0.06	0.12	0.08	17.3	16.8	0.9	0.95	0.55	0.89
2022-02-06 06:52:38	1649	0.17	0.02	0.06	0.06	0.12	0.08	17.3	16.8	0.9	0.95	0.55	0.89
2022-02-06 06:52:38	1650	0.17	0.02	0.06	0.06	0.12	0.08	17.3	16.8	0.9	0.95	0.55	0.89
2022-02-06 06:52:58	1651	0.16	0.02	0.06	0.06	0.12	0.08	17.3	16.8	0.9	1	0.55	0.89
2022-02-06 06:53:28	1652	0.17	0.02	0.06	0.05	0.12	0.08	17.3	16.8	0.9	1.13	0.55	0.89
2022-02-06 06:53:38	1653	0.16	0.02	0.06	0.06	0.12	0.08	17.3	16.8	0.9	1.13	0.55	0.89
2022-02-06 06:53:38	1654	0.16	0.02	0.06	0.06	0.12	0.08	17.3	16.8	0.9	1.13	0.55	0.89
2022-02-06 06:53:59	1655	0.17	0.02	0.06	0.06	0.11	0.08	17.3	16.8	0.9	1.09	0.55	0.89
2022-02-06 06:54:29	1656	0.16	0.02	0.06	0.06	0.11	0.08	17.3	16.8	0.95	1.04	0.55	0.89
2022-02-06 06:54:29	1657	0.16	0.02	0.06	0.06	0.11	0.08	17.3	16.8	0.95	1.04	0.55	0.89
2022-02-06 06:54:39	1658	0.17	0.02	0.06	0.06	0.11	0.08	17.3	16.8	0.95	1.04	0.55	0.89
2022-02-06 06:54:59	1659	0.17	0.02	0.06	0.06	0.11	0.08	17.3	16.8	0.95	1.01	0.55	0.89
2022-02-06 06:55:30	1660	0.17	0.02	0.06	0.06	0.11	0.08	17.3	16.8	0.9	0.96	0.55	0.89
2022-02-06 06:55:30	1661	0.17	0.02	0.06	0.06	0.11	0.08	17.3	16.8	0.9	0.96	0.55	0.89
2022-02-06 06:55:40	1662	0.17	0.02	0.06	0.06	0.11	0.08	17.3	16.8	0.9	1.02	0.55	0.89
2022-02-06 06:56:00	1663	0.17	0.02	0.06	0.06	0.11	0.08	17.3	16.8	0.9	0.88	0.55	0.89
2022-02-06 06:56:30	1664	0.17	0.02	0.06	0.06	0.12	0.08	17.3	16.8	0.9	1.05	0.55	0.89
2022-02-06 06:56:30	1665	0.17	0.02	0.06	0.06	0.12	0.08	17.3	16.8	0.9	1.05	0.55	0.89
2022-02-06 06:56:40	1666	0.17	0.02	0.06	0.06	0.12	0.08	17.3	16.8	0.9	1.05	0.55	0.89
2022-02-06 06:57:01	1667	0.17	0.02	0.06	0.06	0.11	0.08	17.3	16.8	0.9	1.01	0.55	0.89
2022-02-06 06:57:31	1668	0.16	0.02	0.06	0.06	0.11	0.08	17.3	16.8	0.9	1.14	0.55	0.89
2022-02-06 06:57:31	1669	0.16	0.02	0.06	0.06	0.11	0.08	17.3	16.8	0.9	1.14	0.55	0.89
2022-02-06 06:57:41	1670	0.17	0.02	0.06	0.06	0.11	0.08	17.3	16.8	0.9	1.06	0.55	0.89
2022-02-06 06:58:01	1671	0.17	0.02	0.06	0.06	0.11	0.08	17.3	16.8	0.9	1.05	0.55	0.89
2022-02-06 06:58:32	1672	0.16	0.02	0.06	0.06	0.11	0.08	17.3	16.8	0.9	1.02	0.55	0.89
2022-02-06 06:58:32	1673	0.16	0.02	0.06	0.06	0.11	0.08	17.3	16.8	0.9	1.02	0.55	0.89
2022-02-06 06:58:42	1674	0.16	0.02	0.06	0.06	0.11	0.08	17.3	16.8	0.9	1.02	0.55	0.89
2022-02-06 06:59:02	1675	0.16	0.02	0.06	0.06	0.11	0.08	17.3	16.8	0.9	1.04	0.55	0.89
2022-02-06 06:59:32	1676	0.17	0.02	0.06	0.06	0.11	0.08	17.3	16.8	0.95	0.97	0.55	0.89
2022-02-06 06:59:32	1677	0.17	0.02	0.06	0.06	0.11	0.08	17.3	16.8	0.95	0.97	0.55	0.89
2022-02-06 06:59:42	1678	0.17	0.02	0.06	0.06	0.11	0.08	17.3	16.8	0.95	1.04	0.55	0.89
2022-02-06 07:00:02	1679	0.17	0.02	0.06	0.05	0.11	0.08	17.3	16.8	0.95	1.05	0.55	0.89
2022-02-06 07:00:33	1680	0.17	0.02	0.06	0.06	0.12	0.08	17.3	16.8	0.95	1.09	0.55	0.89
2022-02-06 07:00:33	1681	0.17	0.02	0.06	0.06	0.12	0.08	17.3	16.8	0.95	1.09	0.55	0.89
2022-02-06 07:00:43	1682	0.17	0.02	0.06	0.06	0.12	0.08	17.3	16.8	0.9	1.04	0.55	0.89
2022-02-06 07:01:03	1683	0.17	0.02	0.06	0.06	0.11	0.08	17.3	16.8	0.9	1.15	0.55	0.89
2022-02-06 07:01:33	1684	0.16	0.02	0.06	0.06	0.11	0.08	17.3	16.8	0.9	1.03	0.55	0.89
2022-02-06 07:01:33	1685	0.16	0.02	0.06	0.06	0.11	0.08	17.3	16.8	0.9	1.03	0.55	0.89
2022-02-06 07:01:44	1686	0.16	0.02	0.06	0.06	0.11	0.08	17.3	16.8	0.9	0.98	0.55	0.89
2022-02-06 07:02:04	1687	0.17	0.02	0.06	0.06	0.11	0.08	17.3	16.8	0.9	1.03	0.55	0.89
2022-02-06 07:02:34	1688	0.17	0.02	0.06	0.05	0.11	0.08	17.3	16.8	0.95	0.98	0.55	0.89
2022-02-06 07:02:34	1689	0.17	0.02	0.06	0.05	0.11	0.08	17.3	16.8	0.95	0.98	0.55	0.89
2022-02-06 07:02:44	1690	0.17	0.02	0.06	0.05	0.12	0.08	17.3	16.8	0.95	1.04	0.55	0.89
2022-02-06 07:03:04	1691	0.17	0.02	0.06	0.05	0.12	0.08	17.3	16.8	0.95	1.08	0.55	0.89
2022-02-06 07:03:35	1692	0.17	0.02	0.06	0.06	0.11	0.08	17.3	16.8	0.95	0.99	0.55	0.89
2022-02-06 07:03:35	1693	0.17	0.02	0.06	0.06	0.11	0.08	17.3	16.8	0.95	0.99	0.55	0.89
2022-02-06 07:03:45	1694	0.17	0.02	0.06	0.06	0.12	0.08	17.3	16.8	0.95	1.07	0.55	0.89
2022-02-06 07:04:05	1695	0.17	0.02	0.06	0.06	0.12	0.08	17.3	16.8	0.95	1.18	0.55	0.89
2022-02-06 07:04:35	1696	0.16	0.02	0.06	0.05	0.12	0.08	17.3	16.8	0.9	1.02	0.55	0.89
2022-02-06 07:04:35	1697	0.16	0.02	0.06	0.05	0.12	0.08	17.3	16.8	0.9	1.02	0.55	0.89
2022-02-06 07:04:45	1698	0.17	0.02	0.06	0.05	0.11	0.08	17.3	16.8	0.9	0.99	0.55	0.89
2022-02-06 07:05:06	1699	0.17	0.02	0.06	0.05	0.12	0.08	17.3	16.8	0.9	1.06	0.55	0.89
2022-02-06 07:05:36	1700	0.16	0.02	0.06	0.05	0.12	0.08	17.3	16.8	0.95	1.05	0.55	0.89
2022-02-06 07:05:36	1701	0.16	0.02	0.06	0.05	0.12	0.08	17.3	16.8	0.95	1.05	0.55	0.89
2022-02-06 07:05:46	1702	0.17	0.02	0.06	0.06	0.12	0.08	17.3	16.8	0.95	1.1	0.55	0.89
2022-02-06 07:06:06	1703	0.17	0.02	0.06	0.06	0.11	0.08	17.3	16.8	0.95	1.16	0.55	0.89
2022-02-06 07:06:37	1704	0.17	0.02	0.06	0.05	0.12	0.08	17.3	16.8	0.95	1.01	0.55	0.89
2022-02-06 07:06:37	1705	0.17	0.02	0.06	0.05	0.12	0.08	17.3	16.8	0.95	1.01	0.55	0.89
2022-02-06 07:06:47	1706	0.17	0.02	0.06	0.05	0.12	0.08	17.3	16.8	0.9	1.08	0.55	0.89
2022-02-06 07:06:57	1707	0.17	0.02	0.06	0.05	0.11	0.08	17.3	16.8	0.9	1.01	0.55	0.89
2022-02-06 07:07:27	1708	0.16	0.02	0.06	0.05	0.12	0.08	17.3	16.8	0.9	1.08	0.55	0.89
2022-02-06 07:07:27	1709	0.16	0.02	0.06	0.05	0.12	0.08	17.3	16.8	0.9	1.08	0.55	0.89
2022-02-06 07:07:47	1710	0.17	0.02	0.06	0.05	0.11	0.08	17.3	16.8	0.9	1.04	0.55	0.89
2022-02-06 07:07:57	1711	0.17	0.02	0.06	0.05	0.11	0.08	17.3	16.8	0.9	1.15	0.55	0.89
2022-02-06 07:08:28	1712	0.16	0.02	0.06	0.05	0.11	0.08	17.3	16.8	0.9	1.08	0.55	0.89
2022-02-06 07:08:28	1713	0.16	0.02	0.06	0.05	0.11	0.08	17.3	16.8	0.9	1.08	0.55	0.89
2022-02-06 07:08:48	1714	0.16	0.02	0.06	0.05	0.11	0.08	17.3	16.8	0.9	1.11	0.55	0.89
2022-02-06 07:08:58	1715	0.16	0.02	0.06	0.05	0.11	0.08	17.3	16.8	0.9	1.03	0.55	0.89
2022-02-06 07:09:28	1716	0.17	0.02	0.06	0.06	0.11	0.08	17.3	16.8	0.9	1.03	0.55	0.89
2022-02-06 07:09:28	1717	0.17	0.02	0.06	0.06	0.11	0.08	17.3	16.8	0.9	1.03	0.55	0.89
2022-02-06 07:09:49	1718	0.17	0.02	0.06	0.05	0.11	0.08	17.3	16.8	0.9	1.05	0.55	0.89
2022-02-06 07:09:59	1719	0.17	0.02	0.06	0.05	0.11	0.08	17.3	16.8	0.9	1.02	0.55	0.89
2022-02-06 07:10:29	1720	0.16	0.02	0.06	0.05	0.11	0.08	17.3	16.8	0.9	1.01	0.55	0.89
2022-02-06 07:10:29	1721	0.16	0.02	0.06	0.05	0.11	0.08	17.3	16.8	0.9	1.01	0.55	0.89
2022-02-06 07:10:49	1722	0.17	0.02	0.06	0.05	0.11	0.08	17.3	16.8	0.9	1.01	0.55	0.89
2022-02-06 07:10:59	1723	0.17	0.02	0.06	0.06	0.11	0.08	17.3	16.8	0.9	1	0.55	0.89
2022-02-06 07:11:20	1724	0.17	0.02	0.06	0.05	0.11	0.08	17.3	16.8	0.9	1.05	0.55	0.89
2022-02-06 07:11:20	1725	0.17	0.02	0.06	0.05	0.11	0.08	17.3	16.8	0.9	1.05	0.55	0.89
2022-02-06 07:11:50	1726	0.16	0.02	0.06	0.06	0.11	0.08	17.3	16.8	0.9	1.23	0.55	0.89
2022-02-06 07:12:00	1727	0.17	0.02	0.06	0.06	0.11	0.09	17.3	16.8	0.9	1.08	0.55	0.89
2022-02-06 07:12:20	1728	0.16	0.02	0.06	0.05	0.11	0.08	17.3	16.8	0.9	1.04	0.55	0.89
2022-02-06 07:12:20	1729	0.16	0.02	0.06	0.05	0.11	0.08	17.3	16.8	0.9	1.04	0.55	0.89
2022-02-06 07:12:51	1730	0.17	0.02	0.06	0.06	0.11	0.08	17.3	16.8	0.9	1.01	0.55	0.89
2022-02-06 07:13:01	1731	0.17	0.02	0.06	0.06	0.12	0.08	17.3	16.8	0.9	1.14	0.55	0.89
2022-02-06 07:13:21	1732	0.17	0.02	0.06	0.06	0.11	0.08	17.3	16.8	0.9	1.03	0.55	0.89
2022-02-06 07:13:21	1733	0.17	0.02	0.06	0.06	0.11	0.08	17.3	16.8	0.9	1.03	0.55	0.89
2022-02-06 07:13:51	1734	0.17	0.02	0.06	0.06	0.11	0.08	17.3	16.8	0.9	1.08	0.55	0.89
2022-02-06 07:14:01	1735	0.17	0.02	0.06	0.06	0.11	0.08	17.3	16.8	0.9	1.1	0.55	0.89
2022-02-06 07:14:22	1736	0.17	0.02	0.06	0.06	0.11	0.08	17.3	16.8	0.9	0.98	0.55	0.89
2022-02-06 07:14:22	1737	0.17	0.02	0.06	0.06	0.11	0.08	17.3	16.8	0.9	0.98	0.55	0.89
2022-02-06 07:14:52	1738	0.17	0.02	0.06	0.06	0.11	0.08	17.3	16.8	0.9	1.04	0.55	0.89
2022-02-06 07:15:02	1739	0.17	0.02	0.06	0.05	0.12	0.08	17.3	16.8	0.9	1.04	0.55	0.89
2022-02-06 07:15:22	1740	0.17	0.02	0.06	0.06	0.11	0.08	17.3	16.8	0.9	0.96	0.55	0.89
2022-02-06 07:15:22	1741	0.17	0.02	0.06	0.06	0.11	0.08	17.3	16.8	0.9	0.96	0.55	0.89
2022-02-06 07:15:53	1742	0.17	0.02	0.06	0.06	0.11	0.08	17.3	16.8	0.9	1.02	0.55	0.89
2022-02-06 07:16:03	1743	0.17	0.02	0.06	0.06	0.11	0.08	17.3	16.8	0.9	1.08	0.55	0.89
2022-02-06 07:16:23	1744	0.17	0.02	0.06	0.06	0.11	0.08	17.3	16.8	0.9	1.1	0.55	0.89
2022-02-06 07:16:23	1745	0.17	0.02	0.06	0.06	0.11	0.08	17.3	16.8	0.9	1.1	0.55	0.89
2022-02-06 07:16:53	1746	0.16	0.02	0.06	0.06	0.11	0.08	17.3	16.8	0.9	0.87	0.55	0.89
2022-02-06 07:17:03	1747	0.17	0.02	0.06	0.06	0.11	0.08	17.3	16.8	0.9	1.02	0.55	0.89
2022-02-06 07:17:23	1748	0.17	0.02	0.06	0.06	0.11	0.08	17.3	16.8	0.9	0.99	0.55	0.89
2022-02-06 07:17:23	1749	0.17	0.02	0.06	0.06	0.11	0.08	17.3	16.8	0.9	0.99	0.55	0.89
2022-02-06 07:17:54	1750	0.17	0.02	0.06	0.06	0.11	0.08	17.3	16.8	0.9	1	0.55	0.89
2022-02-06 07:18:04	1751	0.17	0.02	0.06	0.06	0.11	0.08	17.3	16.8	0.9	1.04	0.55	0.89
2022-02-06 07:18:24	1752	0.16	0.02	0.06	0.06	0.11	0.08	17.3	16.8	0.9	1.01	0.55	0.89
2022-02-06 07:18:24	1753	0.16	0.02	0.06	0.06	0.11	0.08	17.3	16.8	0.9	1.01	0.55	0.89
2022-02-06 07:18:54	1754	0.16	0.02	0.06	0.06	0.11	0.08	17.3	16.8	0.9	1.09	0.55	0.89
2022-02-06 07:19:05	1755	0.16	0.02	0.06	0.06	0.11	0.08	17.3	16.8	0.9	1.02	0.55	0.89
2022-02-06 07:19:25	1756	0.16	0.02	0.06	0.06	0.12	0.08	17.3	16.8	0.9	1.03	0.55	0.89
2022-02-06 07:19:25	1757	0.16	0.02	0.06	0.06	0.12	0.08	17.3	16.8	0.9	1.03	0.55	0.89
2022-02-06 07:19:55	1758	0.16	0.02	0.06	0.05	0.11	0.08	17.3	16.8	0.9	1.03	0.55	0.89
2022-02-06 07:20:05	1759	0.17	0.02	0.06	0.05	0.11	0.08	17.3	16.8	0.9	0.93	0.55	0.89
2022-02-06 07:20:25	1760	0.17	0.02	0.06	0.04	0.11	0.08	17.3	16.8	0.9	1.22	0.55	0.89
2022-02-06 07:20:25	1761	0.17	0.02	0.06	0.04	0.11	0.08	17.3	16.8	0.9	1.22	0.55	0.89
2022-02-06 07:20:56	1762	0.17	0.02	0.06	0.04	0.11	0.08	17.3	16.8	0.9	1.08	0.55	0.89
2022-02-06 07:21:06	1763	0.17	0.02	0.06	0.04	0.11	0.08	17.3	16.8	0.9	1.21	0.55	0.89
2022-02-06 07:21:26	1764	0.17	0.02	0.06	0.04	0.11	0.08	17.3	16.8	0.9	1.06	0.55	0.89
2022-02-06 07:21:26	1765	0.17	0.02	0.06	0.04	0.11	0.08	17.3	16.8	0.9	1.06	0.55	0.89
2022-02-06 07:21:56	1766	0.17	0.02	0.06	0.04	0.11	0.08	17.3	16.8	0.9	1.03	0.55	0.89
2022-02-06 07:22:06	1767	0.17	0.02	0.06	0.04	0.11	0.08	17.3	16.8	0.9	1.03	0.55	0.89
2022-02-06 07:22:27	1768	0.17	0.02	0.06	0.04	0.11	0.08	17.3	16.8	0.9	1.02	0.55	0.89
2022-02-06 07:22:27	1769	0.17	0.02	0.06	0.04	0.11	0.08	17.3	16.8	0.9	1.02	0.55	0.89
2022-02-06 07:22:57	1770	0.17	0.02	0.06	0.04	0.11	0.08	17.3	16.8	0.95	1.03	0.55	0.89
2022-02-06 07:23:07	1771	0.17	0.02	0.06	0.04	0.11	0.08	17.3	16.8	0.9	1.07	0.55	0.89
2022-02-06 07:23:27	1772	0.17	0.02	0.06	0.04	0.12	0.08	17.3	16.8	0.9	1.04	0.55	0.89
2022-02-06 07:23:27	1773	0.17	0.02	0.06	0.04	0.12	0.08	17.3	16.8	0.9	1.04	0.55	0.89
2022-02-06 07:23:58	1774	0.16	0.02	0.06	0.04	0.12	0.08	17.3	16.8	0.9	0.92	0.55	0.89
2022-02-06 07:24:08	1775	0.17	0.02	0.06	0.04	0.11	0.08	17.3	16.8	0.9	1.06	0.55	0.89
2022-02-06 07:24:28	1776	0.16	0.02	0.06	0.04	0.11	0.08	17.3	16.8	0.9	1	0.55	0.89
2022-02-06 07:24:28	1777	0.16	0.02	0.06	0.04	0.11	0.08	17.3	16.8	0.9	1	0.55	0.89
2022-02-06 07:24:58	1778	0.16	0.02	0.06	0.04	0.11	0.08	17.3	16.8	0.9	1	0.55	0.89
2022-02-06 07:25:08	1779	0.16	0.02	0.06	0.04	0.11	0.08	17.3	16.8	0.9	1.08	0.55	0.89
2022-02-06 07:25:29	1780	0.16	0.02	0.06	0.05	0.11	0.08	17.3	16.8	0.95	1.05	0.55	0.89
2022-02-06 07:25:29	1781	0.16	0.02	0.06	0.05	0.11	0.08	17.3	16.8	0.95	1.05	0.55	0.89
2022-02-06 07:25:49	1782	0.16	0.02	0.06	0.04	0.11	0.08	17.3	16.8	0.9	0.99	0.55	0.89
2022-02-06 07:26:09	1783	0.17	0.02	0.06	0.04	0.11	0.08	17.3	16.8	0.9	0.91	0.55	0.89
2022-02-06 07:26:19	1784	0.17	0.02	0.06	0.04	0.11	0.08	17.3	16.8	0.9	1.11	0.55	0.89
2022-02-06 07:26:19	1785	0.17	0.02	0.06	0.04	0.11	0.08	17.3	16.8	0.9	1.11	0.55	0.89
2022-02-06 07:26:49	1786	0.16	0.02	0.06	0.05	0.12	0.08	17.3	16.8	0.9	1.03	0.55	0.89
2022-02-06 07:27:10	1787	0.16	0.02	0.06	0.05	0.11	0.08	17.3	16.8	0.9	1.03	0.55	0.89
2022-02-06 07:27:20	1788	0.16	0.02	0.06	0.05	0.11	0.08	17.3	16.8	0.9	1.12	0.55	0.89
2022-02-06 07:27:20	1789	0.16	0.02	0.06	0.05	0.11	0.08	17.3	16.8	0.9	1.12	0.55	0.89
2022-02-06 07:27:50	1790	0.16	0.02	0.06	0.05	0.12	0.08	17.3	16.8	0.9	1.09	0.55	0.89
2022-02-06 07:28:10	1791	0.16	0.02	0.06	0.05	0.12	0.08	17.3	16.8	0.95	1.1	0.55	0.89
2022-02-06 07:28:20	1792	0.16	0.02	0.06	0.05	0.11	0.08	17.3	16.8	0.95	1.05	0.55	0.89
2022-02-06 07:28:20	1793	0.16	0.02	0.06	0.05	0.11	0.08	17.3	16.8	0.95	1.05	0.55	0.89
2022-02-06 07:28:51	1794	0.16	0.02	0.06	0.04	0.11	0.08	17.3	16.8	0.95	1.03	0.55	0.89
2022-02-06 07:29:11	1795	0.17	0.02	0.06	0.05	0.11	0.08	17.3	16.8	0.95	0.93	0.55	0.89
2022-02-06 07:29:21	1796	0.17	0.02	0.06	0.05	0.11	0.08	17.3	16.8	0.95	1.01	0.55	0.89
2022-02-06 07:29:21	1797	0.17	0.02	0.06	0.05	0.11	0.08	17.3	16.8	0.95	1.01	0.55	0.89
2022-02-06 07:29:51	1798	0.17	0.02	0.06	0.05	0.11	0.08	17.3	16.8	0.9	1.22	0.55	0.89
2022-02-06 07:30:12	1799	0.17	0.02	0.06	0.05	0.11	0.08	17.3	16.8	0.9	1.04	0.55	0.89
2022-02-06 07:30:22	1800	0.16	0.02	0.06	0.05	0.11	0.08	17.3	16.8	0.9	0.99	0.55	0.89
2022-02-06 07:30:22	1801	0.16	0.02	0.06	0.05	0.11	0.08	17.3	16.8	0.9	0.99	0.55	0.89
2022-02-06 07:30:52	1802	0.16	0.02	0.06	0.05	0.12	0.08	17.3	16.8	0.9	1.17	0.55	0.89
2022-02-06 07:31:12	1803	0.16	0.02	0.06	0.04	0.11	0.08	17.3	16.8	0.9	0.9	0.55	0.89
2022-02-06 07:31:22	1804	0.16	0.02	0.06	0.05	0.11	0.08	17.3	16.8	0.9	0.84	0.55	0.89
2022-02-06 07:31:22	1805	0.16	0.02	0.06	0.05	0.11	0.08	17.3	16.8	0.9	0.84	0.55	0.89
2022-02-06 07:31:53	1806	0.16	0.02	0.06	0.04	0.11	0.08	17.3	16.8	0.9	1.03	0.55	0.89
2022-02-06 07:32:13	1807	0.17	0.02	0.06	0.05	0.11	0.08	17.3	16.8	0.9	1.03	0.55	0.89
2022-02-06 07:32:23	1808	0.16	0.02	0.06	0.05	0.11	0.08	17.3	16.8	0.9	1.1	0.55	0.89
2022-02-06 07:32:23	1809	0.16	0.02	0.06	0.05	0.11	0.08	17.3	16.8	0.9	1.1	0.55	0.89
2022-02-06 07:32:53	1810	0.16	0.02	0.06	0.04	0.11	0.08	17.3	16.8	0.9	0.93	0.55	0.89
2022-02-06 07:33:14	1811	0.17	0.02	0.06	0.05	0.11	0.08	17.3	16.8	0.9	1.04	0.55	0.89
2022-02-06 07:33:24	1812	0.17	0.02	0.06	0.04	0.11	0.08	17.3	16.8	0.9	1.04	0.55	0.89
2022-02-06 07:33:24	1813	0.17	0.02	0.06	0.04	0.11	0.08	17.3	16.8	0.9	1.04	0.55	0.89
2022-02-06 07:33:54	1814	0.17	0.02	0.06	0.04	0.11	0.08	17.3	16.8	0.9	1.03	0.55	0.89
2022-02-06 07:34:14	1815	0.16	0.02	0.06	0.04	0.11	0.08	17.3	16.8	0.9	1.01	0.55	0.89
2022-02-06 07:34:24	1816	0.16	0.02	0.06	0.05	0.12	0.08	17.3	16.8	0.9	1.01	0.55	0.89
2022-02-06 07:34:24	1817	0.16	0.02	0.06	0.05	0.12	0.08	17.3	16.8	0.9	1.01	0.55	0.89
2022-02-06 07:34:55	1818	0.16	0.02	0.06	0.04	0.12	0.08	17.3	16.8	0.9	1.27	0.55	0.89
2022-02-06 07:35:15	1819	0.17	0.02	0.06	0.04	0.11	0.08	17.3	16.8	0.9	0.83	0.55	0.89
2022-02-06 07:35:25	1820	0.16	0.02	0.06	0.04	0.11	0.08	17.3	16.8	0.9	1.01	0.55	0.89
2022-02-06 07:35:25	1821	0.16	0.02	0.06	0.04	0.11	0.08	17.3	16.8	0.9	1.01	0.55	0.89
2022-02-06 07:35:45	1822	0.16	0.02	0.06	0.05	0.11	0.08	17.3	16.8	0.9	1.04	0.55	0.89
2022-02-06 07:36:15	1823	0.17	0.02	0.06	0.05	0.11	0.08	17.3	16.8	0.9	1.1	0.55	0.89
2022-02-06 07:36:26	1824	0.17	0.02	0.06	0.04	0.11	0.08	17.3	16.8	0.9	1.1	0.55	0.89
2022-02-06 07:36:26	1825	0.17	0.02	0.06	0.04	0.11	0.08	17.3	16.8	0.9	1.1	0.55	0.89
2022-02-06 07:36:46	1826	0.17	0.02	0.06	0.05	0.11	0.08	17.3	16.8	0.9	1.11	0.55	0.89
2022-02-06 07:37:16	1827	0.17	0.02	0.06	0.04	0.11	0.08	17.3	16.8	0.95	1.1	0.55	0.89
2022-02-06 07:37:26	1828	0.17	0.02	0.06	0.05	0.11	0.08	17.3	16.8	0.95	0.92	0.55	0.89
2022-02-06 07:37:26	1829	0.17	0.02	0.06	0.05	0.11	0.08	17.3	16.8	0.95	0.92	0.55	0.89
2022-02-06 07:37:46	1830	0.17	0.02	0.06	0.05	0.11	0.08	17.3	16.8	0.95	1.09	0.55	0.89
2022-02-06 07:38:17	1831	0.17	0.02	0.06	0.04	0.11	0.08	17.3	16.8	0.9	1.09	0.55	0.89
2022-02-06 07:38:27	1832	0.17	0.02	0.06	0.04	0.11	0.08	17.3	16.8	0.9	1.09	0.55	0.89
2022-02-06 07:38:27	1833	0.17	0.02	0.06	0.04	0.11	0.08	17.3	16.8	0.9	1.09	0.55	0.89
2022-02-06 07:38:47	1834	0.17	0.02	0.06	0.05	0.11	0.08	17.3	16.8	0.9	1	0.55	0.89
2022-02-06 07:39:17	1835	0.17	0.02	0.06	0.05	0.11	0.08	17.3	16.8	0.9	1.18	0.55	0.89
2022-02-06 07:39:28	1836	0.17	0.02	0.07	0.04	0.11	0.08	17.3	16.8	0.9	0.9	0.55	0.89
2022-02-06 07:39:28	1837	0.17	0.02	0.07	0.04	0.11	0.08	17.3	16.8	0.9	0.9	0.55	0.89
2022-02-06 07:39:48	1838	0.17	0.02	0.06	0.04	0.11	0.08	17.3	16.8	0.9	0.37	0.55	0.89
2022-02-06 07:40:18	1839	0.17	0.02	0.06	0.04	0.11	0.08	17.3	16.8	0.9	0.46	0.55	0.89
2022-02-06 07:40:28	1840	0.17	0.02	0.06	0.04	0.11	0.08	17.3	16.8	0.9	0.46	0.55	0.89
2022-02-06 07:40:28	1841	0.17	0.02	0.06	0.04	0.11	0.08	17.3	16.8	0.9	0.46	0.55	0.89
2022-02-06 07:40:48	1842	0.17	0.02	0.07	0.04	0.11	0.08	17.3	16.8	0.9	0.46	0.55	0.89
2022-02-06 07:41:19	1843	0.16	0.02	0.08	0.04	0.11	0.08	17.3	16.8	0.9	0.46	0.55	0.89
2022-02-06 07:41:29	1844	0.16	0.02	0.08	0.05	0.11	0.08	17.3	16.8	0.9	0.46	0.55	0.89
2022-02-06 07:41:29	1845	0.16	0.02	0.08	0.05	0.11	0.08	17.3	16.8	0.9	0.46	0.55	0.89
2022-02-06 07:41:49	1846	0.16	0.02	0.08	0.05	0.11	0.08	17.3	16.8	0.9	0.46	0.55	0.89
2022-02-06 07:42:19	1847	0.17	0.02	0.09	0.05	0.11	0.08	17.3	16.8	0.9	0.46	0.55	0.89
2022-02-06 07:42:29	1848	0.17	0.02	0.08	0.05	0.11	0.08	17.3	16.8	0.9	0.46	0.55	0.89
2022-02-06 07:42:29	1849	0.17	0.02	0.08	0.05	0.11	0.08	17.3	16.8	0.9	0.46	0.55	0.89
2022-02-06 07:42:50	1850	0.17	0.02	0.08	0.04	0.11	0.08	17.3	16.8	0.9	0.46	0.55	0.89
2022-02-06 07:43:20	1851	0.17	0.02	0.08	0.04	0.11	0.08	17.3	16.8	0.9	0.46	0.55	0.89
2022-02-06 07:43:30	1852	0.17	0.02	0.08	0.04	0.11	0.08	17.3	16.8	0.9	0.46	0.55	0.89
2022-02-06 07:43:30	1853	0.17	0.02	0.08	0.04	0.11	0.08	17.3	16.8	0.9	0.46	0.55	0.89
2022-02-06 07:43:40	1854	0.17	0.02	0.08	0.04	0.11	0.08	17.3	16.8	0.9	0.46	0.55	0.89
2022-02-06 07:44:11	1855	0.16	0.02	0.08	0.05	0.11	0.08	17.3	16.8	0.9	0.41	0.55	0.89
2022-02-06 07:44:11	1856	0.16	0.02	0.08	0.05	0.11	0.08	17.3	16.8	0.9	0.41	0.55	0.89
2022-02-06 07:44:31	1857	0.17	0.02	0.08	0.04	0.11	0.08	17.3	16.8	0.9	0.46	0.55	0.89
2022-02-06 07:44:41	1858	0.17	0.02	0.08	0.04	0.12	0.08	17.3	16.8	0.9	0.46	0.55	0.89
2022-02-06 07:45:11	1859	0.17	0.02	0.08	0.04	0.11	0.08	17.3	16.8	0.9	0.46	0.55	0.89
2022-02-06 07:45:11	1860	0.17	0.02	0.08	0.04	0.11	0.08	17.3	16.8	0.9	0.46	0.55	0.89
2022-02-06 07:45:31	1861	0.17	0.02	0.08	0.04	0.11	0.08	17.3	16.8	0.9	0.4	0.55	0.89
2022-02-06 07:45:42	1862	0.17	0.02	0.08	0.04	0.11	0.08	17.3	16.8	0.9	0.4	0.55	0.89
2022-02-06 07:46:12	1863	0.16	0.02	0.08	0.04	0.11	0.08	17.3	16.8	0.9	0.41	0.55	0.89
2022-02-06 07:46:12	1864	0.16	0.02	0.08	0.04	0.11	0.08	17.3	16.8	0.9	0.41	0.55	0.89
2022-02-06 07:46:32	1865	0.16	0.02	0.08	0.05	0.11	0.08	17.3	16.8	0.9	0.41	0.55	0.89
2022-02-06 07:46:42	1866	0.16	0.02	0.08	0.05	0.12	0.08	17.3	16.8	0.9	0.41	0.55	0.89
2022-02-06 07:47:13	1867	0.17	0.02	0.08	0.04	0.11	0.08	17.3	16.8	0.9	0.41	0.55	0.89
2022-02-06 07:47:13	1868	0.17	0.02	0.08	0.04	0.11	0.08	17.3	16.8	0.9	0.41	0.55	0.89
2022-02-06 07:47:33	1869	0.17	0.02	0.09	0.04	0.11	0.08	17.3	16.8	0.9	0.41	0.55	0.89
2022-02-06 07:47:43	1870	0.17	0.02	0.08	0.04	0.11	0.08	17.3	16.8	0.9	0.41	0.55	0.89
2022-02-06 07:48:13	1871	0.17	0.02	0.08	0.05	0.11	0.08	17.3	16.8	0.9	0.46	0.55	0.89
2022-02-06 07:48:13	1872	0.17	0.02	0.08	0.05	0.11	0.08	17.3	16.8	0.9	0.46	0.55	0.89
2022-02-06 07:48:33	1873	0.17	0.02	0.08	0.04	0.11	0.08	17.3	16.8	0.9	0.46	0.55	0.89
2022-02-06 07:48:44	1874	0.17	0.02	0.08	0.04	0.11	0.08	17.3	16.8	0.9	0.4	0.55	0.89
2022-02-06 07:49:14	1875	0.17	0.02	0.08	0.04	0.11	0.08	17.3	16.8	0.9	0.4	0.55	0.89
2022-02-06 07:49:14	1876	0.17	0.02	0.08	0.04	0.11	0.08	17.3	16.8	0.9	0.4	0.55	0.89
2022-02-06 07:49:34	1877	0.16	0.02	0.08	0.04	0.11	0.08	17.3	16.8	0.9	0.45	0.55	0.89
2022-02-06 07:49:44	1878	0.16	0.02	0.08	0.04	0.11	0.08	17.3	16.8	0.9	0.39	0.55	0.89
2022-02-06 07:50:15	1879	0.16	0.02	0.08	0.04	0.11	0.08	17.3	16.8	0.9	0.44	0.55	0.89
2022-02-06 07:50:15	1880	0.16	0.02	0.08	0.04	0.11	0.08	17.3	16.8	0.9	0.44	0.55	0.89
2022-02-06 07:50:35	1881	0.16	0.02	0.08	0.04	0.12	0.08	17.3	16.8	0.9	0.49	0.55	0.89
2022-02-06 07:50:45	1882	0.16	0.02	0.08	0.04	0.11	0.08	17.3	16.8	0.9	0.39	0.55	0.89
2022-02-06 07:51:15	1883	0.16	0.02	0.08	0.05	0.11	0.08	17.3	16.8	0.9	0.44	0.55	0.89
2022-02-06 07:51:15	1884	0.16	0.02	0.08	0.05	0.11	0.08	17.3	16.8	0.9	0.44	0.55	0.89
2022-02-06 07:51:35	1885	0.16	0.02	0.08	0.04	0.11	0.08	17.3	16.8	0.9	0.44	0.55	0.89
2022-02-06 07:51:45	1886	0.16	0.02	0.08	0.05	0.11	0.08	17.3	16.8	0.9	0.44	0.55	0.89
2022-02-06 07:52:16	1887	0.16	0.02	0.08	0.04	0.11	0.08	17.3	16.8	0.9	0.44	0.55	0.89
2022-02-06 07:52:16	1888	0.16	0.02	0.08	0.04	0.11	0.08	17.3	16.8	0.9	0.44	0.55	0.89
2022-02-06 07:52:36	1889	0.16	0.02	0.08	0.05	0.11	0.08	17.3	16.8	0.9	0.49	0.55	0.89
2022-02-06 07:52:46	1890	0.16	0.02	0.08	0.05	0.11	0.08	17.3	16.8	0.9	0.44	0.55	0.89
2022-02-06 07:53:16	1891	0.16	0.02	0.08	0.05	0.11	0.08	17.3	16.8	0.9	0.49	0.55	0.89
2022-02-06 07:53:16	1892	0.16	0.02	0.08	0.05	0.11	0.08	17.3	16.8	0.9	0.49	0.55	0.89
2022-02-06 07:53:37	1893	0.16	0.02	0.08	0.04	0.11	0.08	17.3	16.8	0.9	0.44	0.55	0.89
2022-02-06 07:53:47	1894	0.16	0.02	0.08	0.04	0.11	0.08	17.3	16.8	0.9	0.44	0.55	0.89
2022-02-06 07:54:17	1895	0.16	0.02	0.09	0.04	0.11	0.08	17.3	16.8	0.95	0.44	0.55	0.89
2022-02-06 07:54:17	1896	0.16	0.02	0.09	0.04	0.11	0.08	17.3	16.8	0.95	0.44	0.55	0.89
2022-02-06 07:54:37	1897	0.16	0.02	0.08	0.04	0.11	0.08	17.3	16.8	0.95	0.44	0.55	0.89
2022-02-06 07:54:47	1898	0.16	0.02	0.08	0.04	0.11	0.08	17.3	16.8	0.95	0.5	0.55	0.89
2022-02-06 07:55:18	1899	0.16	0.02	0.08	0.04	0.11	0.08	17.3	16.8	0.9	0.45	0.55	0.89
2022-02-06 07:55:18	1900	0.16	0.02	0.08	0.04	0.11	0.08	17.3	16.8	0.9	0.45	0.55	0.89
2022-02-06 07:55:38	1901	0.16	0.02	0.09	0.04	0.11	0.08	17.3	16.8	0.95	0.45	0.55	0.89
2022-02-06 07:55:48	1902	0.17	0.02	0.09	0.04	0.11	0.08	17.3	16.8	0.95	0.45	0.55	0.89
2022-02-06 07:56:18	1903	0.17	0.02	0.08	0.04	0.11	0.08	17.3	16.8	0.9	0.45	0.55	0.89
2022-02-06 07:56:18	1904	0.17	0.02	0.08	0.04	0.11	0.08	17.3	16.8	0.9	0.45	0.55	0.89
2022-02-06 07:56:39	1905	0.17	0.02	0.08	0.05	0.11	0.08	17.3	16.8	0.9	0.45	0.55	0.89
2022-02-06 07:56:49	1906	0.16	0.02	0.09	0.04	0.11	0.08	17.3	16.8	0.9	0.39	0.55	0.89
2022-02-06 07:57:19	1907	0.16	0.02	0.08	0.04	0.11	0.08	17.3	16.8	0.9	0.5	0.55	0.89
2022-02-06 07:57:19	1908	0.16	0.02	0.08	0.04	0.11	0.08	17.3	16.8	0.9	0.5	0.55	0.89
2022-02-06 07:57:39	1909	0.16	0.02	0.08	0.05	0.11	0.08	17.3	16.8	0.9	0.43	0.55	0.89
2022-02-06 07:57:49	1910	0.16	0.02	0.08	0.04	0.11	0.08	17.3	16.8	0.9	0.43	0.55	0.89
2022-02-06 07:58:20	1911	0.16	0.02	0.08	0.04	0.11	0.08	17.3	16.8	0.9	0.43	0.55	0.89
2022-02-06 07:58:20	1912	0.16	0.02	0.08	0.04	0.11	0.08	17.3	16.8	0.9	0.43	0.55	0.89
2022-02-06 07:58:40	1913	0.17	0.02	0.08	0.04	0.11	0.08	17.3	16.8	0.9	0.43	0.55	0.89
2022-02-06 07:58:50	1914	0.17	0.02	0.08	0.05	0.11	0.08	17.3	16.8	0.9	0.43	0.55	0.89
2022-02-06 07:59:20	1915	0.17	0.02	0.08	0.04	0.11	0.08	17.3	16.8	0.9	0.43	0.55	0.89
2022-02-06 07:59:20	1916	0.17	0.02	0.08	0.04	0.11	0.08	17.3	16.8	0.9	0.43	0.55	0.89
2022-02-06 07:59:41	1917	0.17	0.02	0.09	0.04	0.11	0.08	17.3	16.8	0.9	0.43	0.55	0.89
2022-02-06 07:59:51	1918	0.17	0.02	0.09	0.04	0.11	0.08	17.3	16.8	0.9	0.43	0.55	0.89
2022-02-06 08:00:11	1919	0.17	0.02	0.08	0.04	0.11	0.08	17.3	16.8	0.9	0.43	0.55	0.89
2022-02-06 08:00:11	1920	0.17	0.02	0.08	0.04	0.11	0.08	17.3	16.8	0.9	0.43	0.55	0.89
2022-02-06 08:00:41	1921	0.16	0.02	0.08	0.04	0.11	0.08	17.3	16.8	0.9	0.43	0.55	0.89
2022-02-06 08:00:51	1922	0.16	0.02	0.08	0.04	0.11	0.08	17.3	16.8	0.9	0.43	0.55	0.89
2022-02-06 08:01:12	1923	0.16	0.02	0.08	0.04	0.11	0.08	17.3	16.8	0.9	0.43	0.55	0.89
2022-02-06 08:01:12	1924	0.16	0.02	0.08	0.04	0.11	0.08	17.3	16.8	0.9	0.43	0.55	0.89
2022-02-06 08:01:42	1925	0.16	0.02	0.08	0.04	0.11	0.08	17.3	16.8	0.9	0.49	0.55	0.89
2022-02-06 08:01:52	1926	0.17	0.02	0.08	0.04	0.11	0.08	17.3	16.8	0.9	0.49	0.55	0.89
2022-02-06 08:02:12	1927	0.17	0.02	0.08	0.04	0.11	0.08	17.3	16.8	0.9	0.44	0.55	0.89
2022-02-06 08:02:12	1928	0.17	0.02	0.08	0.04	0.11	0.08	17.3	16.8	0.9	0.44	0.55	0.89
2022-02-06 08:02:43	1929	0.17	0.02	0.08	0.04	0.11	0.08	17.3	16.8	0.9	0.44	0.55	0.89
2022-02-06 08:02:53	1930	0.17	0.02	0.08	0.04	0.11	0.08	17.3	16.8	0.9	0.39	0.55	0.89
2022-02-06 08:03:13	1931	0.16	0.02	0.08	0.04	0.11	0.08	17.3	16.8	0.9	0.39	0.55	0.89
2022-02-06 08:03:13	1932	0.16	0.02	0.08	0.04	0.11	0.08	17.3	16.8	0.9	0.39	0.55	0.89
2022-02-06 08:03:33	1933	0.17	0.02	0.08	0.05	0.11	0.08	17.3	16.8	0.9	0.44	0.55	0.89
2022-02-06 08:03:53	1934	0.17	0.02	0.08	0.05	0.11	0.08	17.3	16.8	0.9	0.44	0.55	0.89
2022-02-06 08:04:03	1935	0.17	0.02	0.08	0.04	0.11	0.08	17.3	16.8	0.9	0.38	0.55	0.89
2022-02-06 08:04:03	1936	0.17	0.02	0.08	0.04	0.11	0.08	17.3	16.8	0.9	0.38	0.55	0.89
2022-02-06 08:04:34	1937	0.17	0.02	0.08	0.05	0.11	0.08	17.3	16.8	0.95	0.43	0.55	0.89
2022-02-06 08:04:54	1938	0.17	0.02	0.08	0.04	0.11	0.08	17.3	16.8	0.95	0.43	0.55	0.89
2022-02-06 08:05:04	1939	0.17	0.02	0.08	0.05	0.11	0.08	17.3	16.8	0.95	0.43	0.55	0.89
2022-02-06 08:05:04	1940	0.17	0.02	0.08	0.05	0.11	0.08	17.3	16.8	0.95	0.43	0.55	0.89
2022-02-06 08:05:34	1941	0.17	0.02	0.08	0.04	0.11	0.08	17.3	16.8	0.95	0.43	0.55	0.89
2022-02-06 08:05:55	1942	0.16	0.02	0.08	0.04	0.11	0.08	17.3	16.8	0.95	0.43	0.55	0.89
2022-02-06 08:06:05	1943	0.17	0.02	0.08	0.04	0.11	0.08	17.3	16.8	0.95	0.43	0.55	0.89
2022-02-06 08:06:05	1944	0.17	0.02	0.08	0.04	0.11	0.08	17.3	16.8	0.95	0.43	0.55	0.89
2022-02-06 08:06:35	1945	0.16	0.02	0.08	0.05	0.11	0.08	17.3	16.8	0.95	0.43	0.55	0.89
2022-02-06 08:06:55	1946	0.17	0.02	0.08	0.05	0.11	0.08	17.3	16.8	0.9	0.43	0.55	0.89
2022-02-06 08:07:05	1947	0.17	0.02	0.08	0.04	0.11	0.08	17.3	16.8	0.9	0.43	0.55	0.89
2022-02-06 08:07:05	1948	0.17	0.02	0.08	0.04	0.11	0.08	17.3	16.8	0.9	0.43	0.55	0.89
2022-02-06 08:07:36	1949	0.16	0.02	0.08	0.04	0.11	0.08	17.3	16.8	0.9	0.43	0.55	0.89
2022-02-06 08:07:56	1950	0.17	0.02	0.08	0.04	0.11	0.08	17.3	16.8	0.9	0.43	0.6	0.89
2022-02-06 08:08:06	1951	0.16	0.02	0.08	0.04	0.11	0.08	17.3	16.8	0.9	0.49	0.65	0.89
2022-02-06 08:08:06	1952	0.16	0.02	0.08	0.04	0.11	0.08	17.3	16.8	0.9	0.49	0.65	0.89
2022-02-06 08:08:36	1953	0.16	0.02	0.08	0.04	0.11	0.08	17.3	16.8	0.9	0.43	0.65	0.89
2022-02-06 08:08:57	1954	0.16	0.02	0.08	0.04	0.11	0.08	17.3	16.8	0.9	0.43	0.6	0.89
2022-02-06 08:09:07	1955	0.17	0.02	0.08	0.04	0.11	0.08	17.3	16.8	0.9	0.43	0.54	0.89
2022-02-06 08:09:07	1956	0.17	0.02	0.08	0.04	0.11	0.08	17.3	16.8	0.9	0.43	0.54	0.89
2022-02-06 08:09:37	1957	0.17	0.02	0.08	0.04	0.11	0.07	17.3	16.8	0.9	0.43	0.54	0.89
2022-02-06 08:09:57	1958	0.16	0.02	0.08	0.04	0.11	0.07	17.3	16.8	0.9	0.43	0.54	0.89
2022-02-06 08:10:07	1959	0.16	0.02	0.08	0.05	0.11	0.08	17.3	16.8	0.9	0.43	0.54	0.89
2022-02-06 08:10:07	1960	0.16	0.02	0.08	0.05	0.11	0.08	17.3	16.8	0.9	0.43	0.54	0.89
2022-02-06 08:10:38	1961	0.17	0.02	0.08	0.04	0.11	0.07	17.3	16.8	0.9	0.44	0.54	0.89
2022-02-06 08:10:58	1962	0.17	0.02	0.08	0.04	0.11	0.08	17.3	16.8	0.9	0.44	0.54	0.89
2022-02-06 08:11:08	1963	0.17	0.02	0.08	0.04	0.11	0.08	17.3	16.8	0.9	0.44	0.54	0.89
2022-02-06 08:11:08	1964	0.17	0.02	0.08	0.04	0.11	0.08	17.3	16.8	0.9	0.44	0.54	0.89
2022-02-06 08:11:38	1965	0.16	0.02	0.08	0.04	0.11	0.08	17.3	16.8	0.9	0.43	0.54	0.89
2022-02-06 08:11:58	1966	0.17	0.02	0.09	0.04	0.11	0.08	17.3	16.8	0.9	0.43	0.54	0.89
2022-02-06 08:12:09	1967	0.16	0.02	0.09	0.05	0.11	0.08	17.3	16.8	0.9	0.43	0.54	0.89
2022-02-06 08:12:09	1968	0.16	0.02	0.09	0.05	0.11	0.08	17.3	16.8	0.9	0.43	0.54	0.89
2022-02-06 08:12:39	1969	0.16	0.02	0.08	0.05	0.11	0.07	17.3	16.8	0.9	0.43	0.54	0.89
2022-02-06 08:12:59	1970	0.16	0.02	0.08	0.04	0.11	0.08	17.3	16.8	0.9	0.43	0.54	0.89
2022-02-06 08:13:09	1971	0.16	0.02	0.08	0.05	0.11	0.08	17.3	16.8	0.9	0.5	0.54	0.89
2022-02-06 08:13:09	1972	0.16	0.02	0.08	0.05	0.11	0.08	17.3	16.8	0.9	0.5	0.54	0.89
2022-02-06 08:13:40	1973	0.16	0.02	0.08	0.04	0.11	0.08	17.3	16.8	0.9	0.44	0.54	0.89
2022-02-06 08:14:00	1974	0.16	0.02	0.08	0.04	0.11	0.08	17.3	16.8	0.9	0.44	0.54	0.89
2022-02-06 08:14:10	1975	0.16	0.02	0.09	0.04	0.11	0.08	17.3	16.8	0.95	0.44	0.54	0.89
2022-02-06 08:14:10	1976	0.16	0.02	0.09	0.04	0.11	0.08	17.3	16.8	0.95	0.44	0.54	0.89
2022-02-06 08:14:40	1977	0.17	0.02	0.09	0.05	0.11	0.08	17.3	16.8	0.9	0.39	0.54	0.89
2022-02-06 08:15:00	1978	0.17	0.02	0.08	0.04	0.11	0.08	17.3	16.8	0.9	0.44	0.54	0.89
2022-02-06 08:15:10	1979	0.17	0.02	0.08	0.04	0.11	0.08	17.3	16.8	0.9	0.44	0.54	0.89
2022-02-06 08:15:10	1980	0.17	0.02	0.08	0.04	0.11	0.08	17.3	16.8	0.9	0.44	0.54	0.89
2022-02-06 08:15:41	1981	0.17	0.02	0.08	0.04	0.11	0.08	17.3	16.8	0.9	0.43	0.54	0.89
2022-02-06 08:16:01	1982	0.17	0.02	0.08	0.04	0.1	0.08	17.3	16.8	0.9	0.43	0.54	0.89
2022-02-06 08:16:11	1983	0.17	0.02	0.08	0.04	0.1	0.08	17.3	16.8	0.9	0.43	0.54	0.89
2022-02-06 08:16:11	1984	0.17	0.02	0.08	0.04	0.1	0.08	17.3	16.8	0.9	0.43	0.54	0.89
2022-02-06 08:16:41	1985	0.17	0.02	0.08	0.04	0.1	0.08	17.3	16.8	0.9	0.43	0.54	0.89
2022-02-06 08:17:02	1986	0.17	0.02	0.08	0.04	0.11	0.08	17.3	16.8	0.9	0.43	0.54	0.89
2022-02-06 08:17:12	1987	0.17	0.02	0.08	0.04	0.11	0.08	17.3	16.8	0.9	0.43	0.54	0.89
2022-02-06 08:17:12	1988	0.17	0.02	0.08	0.04	0.11	0.08	17.3	16.8	0.9	0.43	0.54	0.89
2022-02-06 08:17:42	1989	0.16	0.02	0.08	0.04	0.11	0.08	17.3	16.8	0.9	0.48	0.54	0.89
2022-02-06 08:18:02	1990	0.16	0.02	0.09	0.04	0.11	0.08	17.3	16.8	0.9	0.43	0.54	0.89
2022-02-06 08:18:12	1991	0.16	0.02	0.08	0.04	0.11	0.08	17.3	16.8	0.9	0.48	0.54	0.89
2022-02-06 08:18:12	1992	0.16	0.02	0.08	0.04	0.11	0.08	17.3	16.8	0.9	0.48	0.54	0.89
2022-02-06 08:18:43	1993	0.16	0.02	0.08	0.04	0.12	0.08	17.3	16.8	0.9	0.43	0.54	0.89
2022-02-06 08:19:03	1994	0.17	0.02	0.08	0.04	0.11	0.08	17.3	16.8	0.9	0.43	0.54	0.89
2022-02-06 08:19:13	1995	0.17	0.02	0.09	0.04	0.11	0.09	17.3	16.8	0.9	0.43	0.54	0.89
2022-02-06 08:19:13	1996	0.17	0.02	0.09	0.04	0.11	0.09	17.3	16.8	0.9	0.43	0.54	0.89
2022-02-06 08:19:43	1997	0.17	0.02	0.08	0.04	0.11	0.08	17.3	16.8	0.9	0.43	0.54	0.89
2022-02-06 08:20:04	1998	0.17	0.02	0.09	0.04	0.11	0.08	17.3	16.8	0.9	0.43	0.54	0.89
2022-02-06 08:20:14	1999	0.17	0.02	0.09	0.04	0.11	0.08	17.3	16.8	0.9	0.43	0.54	0.89
[truncated: 3,753 more rows]
