# Supplementary material for: An FSV analysis approach to verify the robustness of the triple-correlation analysis theoretical framework
Source: Sci Rep. 2023 Jun 14;13:9621. doi: 10.1038/s41598-023-35900-3 (PMC10267157; doi:10.1038/s41598-023-35900-3)
Supplement: Supplementary file 7 — Supplementary Information 7. [file 41598_2023_35900_MOESM7_ESM.xlsx]

## Sheet: Sheet1
CreateTime	序号	T060101	T060102	T060103	T060104	T060105	T060106	T060107	T060108	T060201	T060202	T060203	T060204	T060205	T060206	T060207	WD060101	WD060201	WD060202	WD060203	FS060101	FS060102	FS060201	FS060202
2022-06-15 00:00:18	1	0.11	0.03	0.08	0.02	0.12	0.16	0.14	0.12	0.1	0.01	0.04	0.14	0.09	0.22	0.06	22.5	21.9	24.2	23.2	0.95	0.34	0.96	0.68
2022-06-15 00:00:18	2	0.11	0.03	0.08	0.02	0.12	0.16	0.14	0.12	0.1	0.01	0.04	0.14	0.09	0.22	0.06	22.5	21.9	24.2	23.2	0.95	0.34	0.96	0.68
2022-06-15 00:00:48	3	0.11	0.03	0.08	0.02	0.12	0.16	0.14	0.12	0.1	0.01	0.04	0.14	0.09	0.22	0.07	22.5	21.9	24.2	23.2	0.9	0.22	0.96	0.65
2022-06-15 00:00:58	4	0.11	0.03	0.08	0.02	0.12	0.16	0.13	0.12	0.1	0.01	0.04	0.15	0.09	0.22	0.06	22.5	21.9	24.2	23.2	0.9	0.34	0.96	0.65
2022-06-15 00:01:19	5	0.11	0.03	0.08	0.03	0.12	0.16	0.14	0.12	0.1	0.01	0.04	0.14	0.09	0.22	0.07	22.5	21.9	24.2	23.2	0.9	0.34	0.96	0.65
2022-06-15 00:01:19	6	0.11	0.03	0.08	0.03	0.12	0.16	0.14	0.12	0.1	0.01	0.04	0.14	0.09	0.22	0.07	22.5	21.9	24.2	23.2	0.9	0.34	0.96	0.65
2022-06-15 00:01:49	7	0.11	0.03	0.08	0.02	0.12	0.16	0.14	0.12	0.1	0.01	0.04	0.14	0.09	0.22	0.07	22.5	21.9	24.2	23.2	0.95	0.26	0.91	0.64
2022-06-15 00:01:59	8	0.11	0.03	0.08	0.02	0.12	0.16	0.14	0.12	0.1	0.01	0.04	0.14	0.09	0.22	0.06	22.5	21.9	24.2	23.2	0.95	0.26	0.91	0.64
2022-06-15 00:02:19	9	0.11	0.03	0.08	0.03	0.12	0.16	0.14	0.12	0.1	0.01	0.04	0.14	0.09	0.22	0.06	22.5	21.9	24.2	23.2	0.95	0.31	0.91	0.65
2022-06-15 00:02:19	10	0.11	0.03	0.08	0.03	0.12	0.16	0.14	0.12	0.1	0.01	0.04	0.14	0.09	0.22	0.06	22.5	21.9	24.2	23.2	0.95	0.31	0.91	0.65
2022-06-15 00:02:49	11	0.11	0.03	0.08	0.02	0.12	0.16	0.13	0.12	0.1	0.01	0.04	0.14	0.09	0.22	0.06	22.5	21.9	24.2	23.2	0.9	0.39	0.96	0.69
2022-06-15 00:03:00	12	0.11	0.03	0.08	0.02	0.12	0.16	0.14	0.12	0.1	0.01	0.04	0.14	0.09	0.22	0.06	22.5	21.9	24.2	23.2	0.9	0.33	0.96	0.69
2022-06-15 00:03:20	13	0.11	0.03	0.08	0.02	0.12	0.16	0.14	0.12	0.1	0.01	0.04	0.15	0.09	0.22	0.06	22.5	21.9	24.2	23.2	0.95	0.27	0.96	0.72
2022-06-15 00:03:20	14	0.11	0.03	0.08	0.02	0.12	0.16	0.14	0.12	0.1	0.01	0.04	0.15	0.09	0.22	0.06	22.5	21.9	24.2	23.2	0.95	0.27	0.96	0.72
2022-06-15 00:03:50	15	0.11	0.03	0.08	0.02	0.12	0.16	0.14	0.12	0.1	0.01	0.04	0.14	0.09	0.22	0.06	22.5	21.9	24.2	23.2	0.95	0.29	0.91	0.71
2022-06-15 00:04:00	16	0.11	0.03	0.08	0.02	0.12	0.16	0.14	0.12	0.1	0.01	0.04	0.14	0.09	0.22	0.06	22.5	21.9	24.2	23.2	0.95	0.23	0.91	0.71
2022-06-15 00:04:20	17	0.11	0.03	0.08	0.02	0.12	0.16	0.14	0.12	0.1	0.01	0.04	0.14	0.09	0.21	0.06	22.5	21.9	24.2	23.2	0.9	0.23	0.96	0.73
2022-06-15 00:04:20	18	0.11	0.03	0.08	0.02	0.12	0.16	0.14	0.12	0.1	0.01	0.04	0.14	0.09	0.21	0.06	22.5	21.9	24.2	23.2	0.9	0.23	0.96	0.73
2022-06-15 00:04:51	19	0.11	0.03	0.08	0.02	0.12	0.16	0.14	0.12	0.1	0.01	0.04	0.15	0.09	0.21	0.06	22.5	21.9	24.2	23.2	0.9	0.17	0.96	0.74
2022-06-15 00:05:01	20	0.11	0.03	0.08	0.02	0.12	0.16	0.14	0.12	0.1	0.01	0.04	0.15	0.09	0.21	0.06	22.5	21.9	24.2	23.2	0.9	0.17	0.96	0.75
2022-06-15 00:05:21	21	0.11	0.03	0.08	0.02	0.12	0.16	0.14	0.12	0.1	0.01	0.04	0.14	0.09	0.21	0.07	22.5	21.9	24.2	23.2	0.9	0.23	0.96	0.79
2022-06-15 00:05:21	22	0.11	0.03	0.08	0.02	0.12	0.16	0.14	0.12	0.1	0.01	0.04	0.14	0.09	0.21	0.07	22.5	21.9	24.2	23.2	0.9	0.23	0.96	0.79
2022-06-15 00:05:51	23	0.11	0.03	0.08	0.02	0.12	0.16	0.14	0.12	0.1	0.01	0.04	0.15	0.09	0.21	0.06	22.5	21.9	24.2	23.2	0.9	0.35	0.96	0.81
2022-06-15 00:06:01	24	0.11	0.03	0.08	0.03	0.12	0.16	0.14	0.12	0.1	0.01	0.04	0.15	0.09	0.21	0.06	22.5	21.9	24.2	23.2	0.9	0.35	0.96	0.83
2022-06-15 00:06:22	25	0.11	0.03	0.08	0.03	0.12	0.16	0.14	0.12	0.1	0.01	0.05	0.14	0.09	0.21	0.06	22.5	21.9	24.2	23.2	0.9	0.4	0.96	0.83
2022-06-15 00:06:22	26	0.11	0.03	0.08	0.03	0.12	0.16	0.14	0.12	0.1	0.01	0.05	0.14	0.09	0.21	0.06	22.5	21.9	24.2	23.2	0.9	0.4	0.96	0.83
2022-06-15 00:06:52	27	0.11	0.03	0.08	0.03	0.12	0.16	0.13	0.12	0.1	0.01	0.05	0.14	0.09	0.21	0.07	22.5	21.9	24.2	23.2	0.9	0.35	0.96	0.83
2022-06-15 00:07:02	28	0.11	0.03	0.08	0.03	0.12	0.16	0.14	0.12	0.1	0.01	0.04	0.14	0.09	0.21	0.06	22.5	21.9	24.2	23.2	0.9	0.35	0.96	0.83
2022-06-15 00:07:22	29	0.11	0.03	0.08	0.03	0.12	0.16	0.14	0.12	0.1	0.01	0.05	0.14	0.09	0.21	0.06	22.5	21.9	24.2	23.2	0.95	0.36	0.96	0.85
2022-06-15 00:07:22	30	0.11	0.03	0.08	0.03	0.12	0.16	0.14	0.12	0.1	0.01	0.05	0.14	0.09	0.21	0.06	22.5	21.9	24.2	23.2	0.95	0.36	0.96	0.85
2022-06-15 00:07:52	31	0.11	0.03	0.08	0.03	0.12	0.16	0.14	0.12	0.1	0.01	0.05	0.14	0.09	0.21	0.07	22.5	21.9	24.2	23.2	0.95	0.26	0.96	0.85
2022-06-15 00:08:02	32	0.11	0.03	0.08	0.03	0.12	0.16	0.14	0.12	0.1	0.01	0.05	0.14	0.09	0.21	0.06	22.5	21.9	24.2	23.2	0.95	0.26	0.96	0.85
2022-06-15 00:08:23	33	0.11	0.03	0.08	0.03	0.12	0.16	0.14	0.12	0.1	0.01	0.04	0.15	0.09	0.21	0.06	22.5	21.9	24.2	23.2	0.95	0.29	0.96	0.85
2022-06-15 00:08:23	34	0.11	0.03	0.08	0.03	0.12	0.16	0.14	0.12	0.1	0.01	0.04	0.15	0.09	0.21	0.06	22.5	21.9	24.2	23.2	0.95	0.29	0.96	0.85
2022-06-15 00:08:33	35	0.11	0.03	0.08	0.03	0.12	0.16	0.14	0.12	0.1	0.01	0.05	0.17	0.09	0.21	0.06	22.5	21.9	24.2	23.2	0.9	0.36	0.96	0.87
2022-06-15 00:09:03	36	0.11	0.03	0.08	0.03	0.12	0.16	0.14	0.12	0.1	0.01	0.04	0.15	0.09	0.21	0.07	22.5	21.9	24.2	23.2	0.95	0.22	0.96	0.88
2022-06-15 00:09:23	37	0.11	0.03	0.08	0.02	0.12	0.16	0.14	0.12	0.1	0.02	0.04	0.15	0.09	0.21	0.06	22.5	21.9	24.2	23.2	0.95	0.34	0.96	0.86
2022-06-15 00:09:23	38	0.11	0.03	0.08	0.02	0.12	0.16	0.14	0.12	0.1	0.02	0.04	0.15	0.09	0.21	0.06	22.5	21.9	24.2	23.2	0.95	0.34	0.96	0.86
2022-06-15 00:09:33	39	0.11	0.03	0.08	0.02	0.12	0.16	0.14	0.12	0.1	0.01	0.04	0.15	0.09	0.21	0.07	22.5	21.9	24.2	23.2	0.95	0.34	0.96	0.86
2022-06-15 00:10:04	40	0.11	0.03	0.08	0.02	0.12	0.16	0.14	0.12	0.1	0.02	0.04	0.15	0.09	0.21	0.06	22.5	21.9	24.2	23.2	0.95	0.22	0.96	0.86
2022-06-15 00:10:24	41	0.11	0.03	0.08	0.02	0.12	0.16	0.14	0.12	0.1	0.01	0.04	0.15	0.09	0.21	0.06	22.5	21.9	24.2	23.2	0.95	0.29	0.96	0.84
2022-06-15 00:10:24	42	0.11	0.03	0.08	0.02	0.12	0.16	0.14	0.12	0.1	0.01	0.04	0.15	0.09	0.21	0.06	22.5	21.9	24.2	23.2	0.95	0.29	0.96	0.84
2022-06-15 00:10:34	43	0.11	0.03	0.08	0.03	0.12	0.16	0.14	0.12	0.1	0.02	0.04	0.15	0.09	0.21	0.06	22.5	21.9	24.2	23.2	0.95	0.36	0.96	0.84
2022-06-15 00:11:04	44	0.11	0.03	0.08	0.03	0.12	0.16	0.14	0.12	0.1	0.02	0.04	0.15	0.09	0.21	0.07	22.5	21.9	24.2	23.2	0.95	0.26	0.96	0.84
2022-06-15 00:11:24	45	0.11	0.03	0.08	0.02	0.12	0.16	0.14	0.12	0.1	0.01	0.04	0.14	0.09	0.21	0.07	22.5	21.9	24.2	23.2	0.95	0.18	1.01	0.83
2022-06-15 00:11:24	46	0.11	0.03	0.08	0.02	0.12	0.16	0.14	0.12	0.1	0.01	0.04	0.14	0.09	0.21	0.07	22.5	21.9	24.2	23.2	0.95	0.18	1.01	0.83
2022-06-15 00:11:35	47	0.11	0.03	0.08	0.02	0.12	0.16	0.14	0.12	0.1	0.01	0.04	0.14	0.09	0.21	0.07	22.5	21.9	24.2	23.2	0.95	0.18	1.01	0.83
2022-06-15 00:12:05	48	0.11	0.03	0.08	0.02	0.12	0.16	0.14	0.12	0.1	0.02	0.04	0.14	0.09	0.21	0.06	22.5	21.9	24.2	23.2	0.95	0.37	1.01	0.8
2022-06-15 00:12:05	49	0.11	0.03	0.08	0.02	0.12	0.16	0.14	0.12	0.1	0.02	0.04	0.14	0.09	0.21	0.06	22.5	21.9	24.2	23.2	0.95	0.37	1.01	0.8
2022-06-15 00:12:25	50	0.11	0.03	0.08	0.02	0.12	0.16	0.14	0.12	0.1	0.01	0.04	0.14	0.09	0.21	0.06	22.5	21.9	24.2	23.2	0.95	0.42	1.01	0.8
2022-06-15 00:12:35	51	0.11	0.03	0.08	0.02	0.12	0.16	0.13	0.12	0.1	0.01	0.04	0.14	0.09	0.21	0.07	22.5	21.9	24.2	23.2	0.95	0.42	1.01	0.82
2022-06-15 00:13:05	52	0.11	0.03	0.08	0.02	0.12	0.16	0.14	0.12	0.1	0.01	0.04	0.14	0.09	0.21	0.07	22.5	21.9	24.2	23.2	0.95	0.16	0.95	0.8
2022-06-15 00:13:05	53	0.11	0.03	0.08	0.02	0.12	0.16	0.14	0.12	0.1	0.01	0.04	0.14	0.09	0.21	0.07	22.5	21.9	24.2	23.2	0.95	0.16	0.95	0.8
2022-06-15 00:13:26	54	0.11	0.03	0.08	0.02	0.12	0.16	0.14	0.12	0.1	0.01	0.04	0.14	0.09	0.21	0.07	22.5	21.9	24.2	23.2	0.95	0.35	0.95	0.79
2022-06-15 00:13:36	55	0.11	0.03	0.08	0.02	0.12	0.16	0.14	0.12	0.1	0.01	0.04	0.14	0.09	0.21	0.07	22.5	21.9	24.2	23.2	0.95	0.28	0.95	0.82
2022-06-15 00:14:06	56	0.11	0.03	0.08	0.03	0.12	0.16	0.14	0.12	0.1	0.01	0.04	0.15	0.09	0.21	0.07	22.5	21.9	24.2	23.2	0.9	0.32	0.95	0.82
2022-06-15 00:14:06	57	0.11	0.03	0.08	0.03	0.12	0.16	0.14	0.12	0.1	0.01	0.04	0.15	0.09	0.21	0.07	22.5	21.9	24.2	23.2	0.9	0.32	0.95	0.82
2022-06-15 00:14:26	58	0.11	0.03	0.08	0.03	0.12	0.16	0.14	0.12	0.1	0.01	0.04	0.15	0.09	0.21	0.06	22.5	21.9	24.2	23.2	0.9	0.2	0.95	0.81
2022-06-15 00:14:36	59	0.11	0.03	0.08	0.02	0.12	0.16	0.14	0.12	0.1	0.01	0.04	0.14	0.09	0.21	0.07	22.5	21.9	24.2	23.2	0.9	0.31	1	0.8
2022-06-15 00:15:07	60	0.11	0.03	0.08	0.03	0.12	0.16	0.14	0.12	0.1	0.01	0.04	0.15	0.09	0.21	0.06	22.5	21.9	24.2	23.2	0.95	0.25	1	0.79
2022-06-15 00:15:07	61	0.11	0.03	0.08	0.03	0.12	0.16	0.14	0.12	0.1	0.01	0.04	0.15	0.09	0.21	0.06	22.5	21.9	24.2	23.2	0.95	0.25	1	0.79
2022-06-15 00:15:27	62	0.11	0.03	0.08	0.03	0.12	0.16	0.14	0.12	0.1	0.01	0.04	0.15	0.09	0.21	0.06	22.5	21.9	24.2	23.2	0.9	0.31	0.95	0.78
2022-06-15 00:15:37	63	0.11	0.03	0.08	0.03	0.12	0.16	0.14	0.12	0.1	0.01	0.04	0.14	0.09	0.21	0.06	22.5	21.9	24.2	23.2	0.9	0.36	0.95	0.77
2022-06-15 00:16:07	64	0.11	0.03	0.08	0.02	0.12	0.16	0.13	0.12	0.1	0.01	0.04	0.14	0.09	0.22	0.06	22.5	21.9	24.2	23.2	0.9	0.36	0.95	0.75
2022-06-15 00:16:07	65	0.11	0.03	0.08	0.02	0.12	0.16	0.13	0.12	0.1	0.01	0.04	0.14	0.09	0.22	0.06	22.5	21.9	24.2	23.2	0.9	0.36	0.95	0.75
2022-06-15 00:16:27	66	0.11	0.03	0.08	0.03	0.12	0.16	0.14	0.12	0.1	0.01	0.04	0.14	0.09	0.22	0.06	22.5	21.9	24.2	23.2	0.9	0.36	0.95	0.72
2022-06-15 00:16:37	67	0.11	0.03	0.08	0.02	0.12	0.16	0.14	0.12	0.1	0.01	0.04	0.14	0.09	0.22	0.06	22.5	21.9	24.2	23.2	0.95	0.41	0.95	0.72
2022-06-15 00:17:08	68	0.11	0.03	0.08	0.03	0.12	0.16	0.14	0.12	0.1	0.01	0.04	0.14	0.09	0.21	0.06	22.5	21.9	24.2	23.2	0.95	0.46	0.95	0.7
2022-06-15 00:17:08	69	0.11	0.03	0.08	0.03	0.12	0.16	0.14	0.12	0.1	0.01	0.04	0.14	0.09	0.21	0.06	22.5	21.9	24.2	23.2	0.95	0.46	0.95	0.7
2022-06-15 00:17:28	70	0.11	0.03	0.08	0.03	0.12	0.16	0.14	0.12	0.1	0.01	0.04	0.14	0.09	0.21	0.06	22.5	21.9	24.2	23.2	0.9	0.32	0.95	0.7
2022-06-15 00:17:38	71	0.11	0.03	0.08	0.02	0.12	0.16	0.14	0.12	0.1	0.01	0.04	0.15	0.09	0.21	0.06	22.5	21.9	24.2	23.2	0.9	0.44	0.95	0.7
2022-06-15 00:18:08	72	0.11	0.03	0.08	0.02	0.12	0.16	0.13	0.12	0.1	0.02	0.04	0.15	0.09	0.22	0.06	22.5	21.9	24.2	23.2	0.9	0.44	0.9	0.69
2022-06-15 00:18:08	73	0.11	0.03	0.08	0.02	0.12	0.16	0.13	0.12	0.1	0.02	0.04	0.15	0.09	0.22	0.06	22.5	21.9	24.2	23.2	0.9	0.44	0.9	0.69
2022-06-15 00:18:28	74	0.11	0.03	0.08	0.02	0.12	0.16	0.14	0.12	0.1	0.01	0.04	0.14	0.09	0.22	0.06	22.5	21.9	24.3	23.2	0.9	0.34	0.9	0.66
2022-06-15 00:18:38	75	0.11	0.03	0.08	0.02	0.12	0.16	0.14	0.12	0.1	0.01	0.04	0.14	0.09	0.22	0.06	22.5	21.9	24.2	23.2	0.9	0.27	0.9	0.66
2022-06-15 00:19:09	76	0.11	0.03	0.08	0.02	0.12	0.16	0.14	0.12	0.1	0.01	0.04	0.14	0.09	0.21	0.07	22.5	21.9	24.2	23.2	0.95	0.41	0.95	0.66
2022-06-15 00:19:09	77	0.11	0.03	0.08	0.02	0.12	0.16	0.14	0.12	0.1	0.01	0.04	0.14	0.09	0.21	0.07	22.5	21.9	24.2	23.2	0.95	0.41	0.95	0.66
2022-06-15 00:19:29	78	0.11	0.03	0.08	0.02	0.12	0.16	0.14	0.12	0.1	0.01	0.04	0.14	0.09	0.22	0.06	22.5	21.9	24.2	23.2	0.95	0.41	0.95	0.69
2022-06-15 00:19:39	79	0.11	0.03	0.08	0.02	0.12	0.16	0.14	0.12	0.1	0.01	0.04	0.15	0.09	0.22	0.07	22.5	21.9	24.3	23.2	0.95	0.41	0.95	0.7
2022-06-15 00:20:09	80	0.11	0.03	0.08	0.02	0.12	0.16	0.14	0.12	0.1	0.01	0.04	0.15	0.09	0.22	0.06	22.5	21.9	24.2	23.2	0.95	0.25	0.95	0.73
2022-06-15 00:20:09	81	0.11	0.03	0.08	0.02	0.12	0.16	0.14	0.12	0.1	0.01	0.04	0.15	0.09	0.22	0.06	22.5	21.9	24.2	23.2	0.95	0.25	0.95	0.73
2022-06-15 00:20:30	82	0.11	0.03	0.08	0.02	0.12	0.16	0.14	0.12	0.1	0.01	0.04	0.15	0.09	0.21	0.06	22.5	21.9	24.2	23.2	0.95	0.37	0.95	0.76
2022-06-15 00:20:40	83	0.11	0.03	0.08	0.02	0.12	0.16	0.13	0.12	0.1	0.01	0.04	0.14	0.09	0.21	0.06	22.5	21.9	24.2	23.2	0.95	0.37	0.95	0.78
2022-06-15 00:21:10	84	0.11	0.03	0.08	0.02	0.12	0.16	0.14	0.12	0.1	0.01	0.04	0.15	0.09	0.2	0.06	22.5	21.9	24.2	23.2	0.95	0.32	0.95	0.75
2022-06-15 00:21:10	85	0.11	0.03	0.08	0.02	0.12	0.16	0.14	0.12	0.1	0.01	0.04	0.15	0.09	0.2	0.06	22.5	21.9	24.2	23.2	0.95	0.32	0.95	0.75
2022-06-15 00:21:30	86	0.11	0.03	0.08	0.02	0.12	0.16	0.14	0.12	0.1	0.01	0.04	0.14	0.09	0.2	0.07	22.5	21.9	24.2	23.2	0.9	0.32	0.95	0.75
2022-06-15 00:21:40	87	0.11	0.03	0.08	0.02	0.12	0.16	0.14	0.12	0.1	0.01	0.04	0.14	0.09	0.21	0.07	22.5	21.9	24.2	23.2	0.9	0.26	0.95	0.75
2022-06-15 00:22:11	88	0.11	0.03	0.08	0.02	0.12	0.16	0.14	0.12	0.1	0.02	0.04	0.14	0.09	0.21	0.06	22.5	21.9	24.2	23.2	0.9	0.36	0.95	0.78
2022-06-15 00:22:11	89	0.11	0.03	0.08	0.02	0.12	0.16	0.14	0.12	0.1	0.02	0.04	0.14	0.09	0.21	0.06	22.5	21.9	24.2	23.2	0.9	0.36	0.95	0.78
2022-06-15 00:22:31	90	0.11	0.03	0.08	0.02	0.12	0.16	0.14	0.12	0.1	0.01	0.04	0.15	0.09	0.2	0.06	22.5	21.9	24.2	23.2	0.9	0.37	0.95	0.8
2022-06-15 00:22:41	91	0.11	0.03	0.08	0.02	0.12	0.16	0.14	0.12	0.1	0.01	0.04	0.15	0.09	0.2	0.06	22.5	21.9	24.2	23.2	0.95	0.37	0.95	0.8
2022-06-15 00:23:11	92	0.11	0.03	0.08	0.02	0.12	0.16	0.14	0.12	0.1	0.01	0.04	0.14	0.09	0.2	0.06	22.5	21.9	24.2	23.2	0.95	0.36	0.95	0.82
2022-06-15 00:23:11	93	0.11	0.03	0.08	0.02	0.12	0.16	0.14	0.12	0.1	0.01	0.04	0.14	0.09	0.2	0.06	22.5	21.9	24.2	23.2	0.95	0.36	0.95	0.82
2022-06-15 00:23:31	94	0.11	0.03	0.08	0.02	0.12	0.16	0.14	0.12	0.1	0.01	0.04	0.14	0.09	0.2	0.06	22.5	21.9	24.2	23.2	0.95	0.42	0.95	0.82
2022-06-15 00:23:41	95	0.11	0.03	0.08	0.02	0.12	0.16	0.14	0.12	0.1	0.02	0.04	0.14	0.09	0.2	0.06	22.5	21.9	24.2	23.2	0.95	0.37	0.95	0.83
2022-06-15 00:24:14	96	0.11	0.03	0.08	0.02	0.12	0.16	0.14	0.12	0.1	0.01	0.04	0.14	0.09	0.2	0.06	22.5	21.9	24.2	23.2	0.95	0.42	0.95	0.82
2022-06-15 00:24:14	97	0.11	0.03	0.08	0.02	0.12	0.16	0.14	0.12	0.1	0.01	0.04	0.14	0.09	0.2	0.06	22.5	21.9	24.2	23.2	0.95	0.42	0.95	0.82
2022-06-15 00:24:24	98	0.11	0.03	0.08	0.02	0.12	0.16	0.14	0.12	0.1	0.01	0.04	0.14	0.09	0.2	0.07	22.5	21.9	24.2	23.2	0.95	0.42	0.95	0.82
2022-06-15 00:24:45	99	0.11	0.03	0.08	0.02	0.12	0.16	0.14	0.12	0.1	0.01	0.04	0.14	0.09	0.2	0.07	22.5	21.9	24.2	23.2	0.95	0.42	0.9	0.81
2022-06-15 00:25:15	100	0.11	0.03	0.08	0.02	0.12	0.16	0.14	0.12	0.1	0.02	0.04	0.14	0.09	0.2	0.07	22.5	21.9	24.2	23.2	0.95	0.37	0.95	0.8
2022-06-15 00:25:15	101	0.11	0.03	0.08	0.02	0.12	0.16	0.14	0.12	0.1	0.02	0.04	0.14	0.09	0.2	0.07	22.5	21.9	24.2	23.2	0.95	0.37	0.95	0.8
2022-06-15 00:25:25	102	0.11	0.03	0.08	0.02	0.12	0.16	0.14	0.12	0.1	0.01	0.04	0.15	0.09	0.2	0.07	22.5	21.9	24.2	23.2	0.95	0.44	0.95	0.8
2022-06-15 00:25:45	103	0.11	0.03	0.08	0.02	0.12	0.16	0.14	0.12	0.1	0.01	0.04	0.15	0.09	0.2	0.06	22.5	21.9	24.2	23.2	0.95	0.37	0.95	0.79
2022-06-15 00:26:15	104	0.11	0.03	0.08	0.02	0.12	0.16	0.14	0.12	0.1	0.01	0.04	0.14	0.09	0.2	0.07	22.5	21.9	24.2	23.2	0.9	0.47	0.9	0.79
2022-06-15 00:26:15	105	0.11	0.03	0.08	0.02	0.12	0.16	0.14	0.12	0.1	0.01	0.04	0.14	0.09	0.2	0.07	22.5	21.9	24.2	23.2	0.9	0.47	0.9	0.79
2022-06-15 00:26:26	106	0.11	0.03	0.08	0.03	0.12	0.16	0.14	0.12	0.1	0.01	0.04	0.15	0.09	0.21	0.07	22.5	21.9	24.2	23.2	0.9	0.47	0.9	0.77
2022-06-15 00:26:46	107	0.11	0.03	0.08	0.02	0.12	0.16	0.14	0.12	0.1	0.02	0.04	0.15	0.09	0.21	0.07	22.5	21.9	24.2	23.2	0.9	0.36	0.9	0.76
2022-06-15 00:27:16	108	0.11	0.03	0.08	0.02	0.12	0.16	0.13	0.12	0.1	0.02	0.04	0.15	0.09	0.21	0.06	22.5	21.9	24.2	23.2	0.95	0.41	0.9	0.73
2022-06-15 00:27:16	109	0.11	0.03	0.08	0.02	0.12	0.16	0.13	0.12	0.1	0.02	0.04	0.15	0.09	0.21	0.06	22.5	21.9	24.2	23.2	0.95	0.41	0.9	0.73
2022-06-15 00:27:26	110	0.11	0.03	0.08	0.02	0.12	0.16	0.13	0.12	0.1	0.01	0.04	0.15	0.09	0.21	0.06	22.5	21.9	24.2	23.2	0.95	0.36	0.9	0.7
2022-06-15 00:27:46	111	0.11	0.03	0.08	0.02	0.12	0.16	0.14	0.12	0.1	0.01	0.04	0.14	0.09	0.21	0.06	22.5	21.9	24.2	23.2	0.95	0.42	0.95	0.67
2022-06-15 00:28:17	112	0.11	0.03	0.08	0.02	0.12	0.16	0.14	0.12	0.1	0.01	0.04	0.14	0.09	0.21	0.06	22.5	21.9	24.2	23.2	0.95	0.37	0.95	0.68
2022-06-15 00:28:17	113	0.11	0.03	0.08	0.02	0.12	0.16	0.14	0.12	0.1	0.01	0.04	0.14	0.09	0.21	0.06	22.5	21.9	24.2	23.2	0.95	0.37	0.95	0.68
2022-06-15 00:28:27	114	0.11	0.03	0.08	0.02	0.12	0.16	0.13	0.12	0.1	0.01	0.04	0.15	0.09	0.21	0.06	22.5	21.9	24.2	23.2	0.95	0.42	0.95	0.68
2022-06-15 00:28:47	115	0.11	0.03	0.08	0.02	0.12	0.16	0.14	0.12	0.1	0.01	0.04	0.15	0.09	0.21	0.07	22.5	21.9	24.2	23.2	0.9	0.42	0.95	0.66
2022-06-15 00:29:17	116	0.11	0.03	0.08	0.02	0.12	0.16	0.14	0.12	0.1	0.01	0.04	0.14	0.09	0.21	0.07	22.5	21.9	24.2	23.2	0.9	0.24	0.95	0.64
2022-06-15 00:29:17	117	0.11	0.03	0.08	0.02	0.12	0.16	0.14	0.12	0.1	0.01	0.04	0.14	0.09	0.21	0.07	22.5	21.9	24.2	23.2	0.9	0.24	0.95	0.64
2022-06-15 00:29:27	118	0.11	0.03	0.08	0.02	0.12	0.16	0.14	0.12	0.1	0.01	0.04	0.14	0.09	0.21	0.07	22.5	21.9	24.2	23.2	0.9	0.36	0.95	0.64
2022-06-15 00:29:47	119	0.11	0.03	0.08	0.02	0.12	0.16	0.14	0.12	0.1	0.01	0.04	0.14	0.09	0.21	0.06	22.5	21.9	24.2	23.2	0.9	0.43	0.95	0.63
2022-06-15 00:30:18	120	0.11	0.03	0.08	0.02	0.12	0.16	0.14	0.12	0.1	0.01	0.04	0.14	0.09	0.21	0.06	22.5	21.9	24.2	23.2	0.9	0.38	0.95	0.67
2022-06-15 00:30:18	121	0.11	0.03	0.08	0.02	0.12	0.16	0.14	0.12	0.1	0.01	0.04	0.14	0.09	0.21	0.06	22.5	21.9	24.2	23.2	0.9	0.38	0.95	0.67
2022-06-15 00:30:28	122	0.11	0.03	0.08	0.02	0.12	0.16	0.14	0.12	0.1	0.01	0.04	0.14	0.09	0.21	0.06	22.5	21.9	24.2	23.2	0.95	0.38	0.95	0.67
2022-06-15 00:30:48	123	0.11	0.03	0.08	0.02	0.12	0.16	0.14	0.12	0.1	0.01	0.04	0.14	0.09	0.21	0.07	22.5	21.9	24.2	23.2	0.95	0.38	0.95	0.7
2022-06-15 00:31:18	124	0.11	0.03	0.08	0.02	0.12	0.16	0.14	0.12	0.1	0.01	0.04	0.15	0.09	0.21	0.07	22.5	21.9	24.3	23.2	0.9	0.23	0.9	0.77
2022-06-15 00:31:18	125	0.11	0.03	0.08	0.02	0.12	0.16	0.14	0.12	0.1	0.01	0.04	0.15	0.09	0.21	0.07	22.5	21.9	24.3	23.2	0.9	0.23	0.9	0.77
2022-06-15 00:31:28	126	0.11	0.03	0.08	0.02	0.12	0.16	0.14	0.12	0.1	0.01	0.04	0.14	0.09	0.21	0.07	22.5	21.9	24.2	23.2	0.9	0.32	0.95	0.77
2022-06-15 00:31:49	127	0.11	0.03	0.08	0.02	0.12	0.16	0.13	0.12	0.1	0.01	0.04	0.15	0.09	0.21	0.06	22.5	21.9	24.2	23.2	0.9	0.26	0.95	0.82
2022-06-15 00:32:09	128	0.11	0.03	0.08	0.02	0.12	0.16	0.14	0.12	0.1	0.02	0.04	0.14	0.09	0.21	0.06	22.5	21.9	24.2	23.2	0.9	0.29	0.95	0.83
2022-06-15 00:32:09	129	0.11	0.03	0.08	0.02	0.12	0.16	0.14	0.12	0.1	0.02	0.04	0.14	0.09	0.21	0.06	22.5	21.9	24.2	23.2	0.9	0.29	0.95	0.83
2022-06-15 00:32:32	130	0.11	0.03	0.08	0.02	0.12	0.16	0.14	0.12	0.1	0.02	0.04	0.14	0.09	0.21	0.06	22.5	21.9	24.2	23.2	0.9	0.5	0.95	0.83
2022-06-15 00:32:42	131	0.11	0.03	0.08	0.02	0.12	0.16	0.14	0.12	0.1	0.01	0.04	0.14	0.09	0.21	0.06	22.5	21.9	24.2	23.2	0.9	0.41	0.95	0.86
2022-06-15 00:33:03	132	0.11	0.03	0.08	0.02	0.12	0.16	0.14	0.12	0.1	0.02	0.04	0.14	0.09	0.21	0.06	22.5	21.9	24.2	23.2	0.9	0.36	0.95	0.87
2022-06-15 00:33:03	133	0.11	0.03	0.08	0.02	0.12	0.16	0.14	0.12	0.1	0.02	0.04	0.14	0.09	0.21	0.06	22.5	21.9	24.2	23.2	0.9	0.36	0.95	0.87
2022-06-15 00:33:33	134	0.11	0.03	0.08	0.02	0.12	0.16	0.14	0.12	0.1	0.02	0.04	0.14	0.09	0.21	0.06	22.5	21.9	24.2	23.2	0.9	0.41	0.95	0.87
2022-06-15 00:33:43	135	0.11	0.03	0.08	0.02	0.12	0.16	0.14	0.12	0.1	0.01	0.04	0.14	0.09	0.21	0.07	22.5	21.9	24.2	23.2	0.9	0.26	0.95	0.89
2022-06-15 00:33:43	136	0.11	0.03	0.08	0.02	0.12	0.16	0.14	0.12	0.1	0.01	0.04	0.14	0.09	0.21	0.07	22.5	21.9	24.2	23.2	0.9	0.26	0.95	0.89
2022-06-15 00:34:03	137	0.11	0.03	0.08	0.02	0.12	0.16	0.14	0.12	0.1	0.01	0.04	0.14	0.09	0.21	0.06	22.5	21.9	24.2	23.2	0.9	0.38	0.89	0.89
2022-06-15 00:34:34	138	0.11	0.03	0.08	0.02	0.12	0.16	0.14	0.12	0.1	0.01	0.04	0.14	0.09	0.21	0.06	22.5	21.9	24.2	23.2	0.9	0.37	0.94	0.9
2022-06-15 00:34:44	139	0.11	0.03	0.08	0.03	0.12	0.16	0.14	0.12	0.1	0.01	0.04	0.14	0.09	0.21	0.07	22.5	21.9	24.2	23.2	0.95	0.37	0.94	0.9
2022-06-15 00:34:44	140	0.11	0.03	0.08	0.03	0.12	0.16	0.14	0.12	0.1	0.01	0.04	0.14	0.09	0.21	0.07	22.5	21.9	24.2	23.2	0.95	0.37	0.94	0.9
2022-06-15 00:35:04	141	0.11	0.03	0.08	0.02	0.12	0.16	0.14	0.12	0.1	0.02	0.04	0.14	0.09	0.22	0.07	22.5	21.9	24.2	23.2	0.95	0.37	0.99	0.95
2022-06-15 00:35:24	142	0.11	0.03	0.08	0.02	0.12	0.16	0.13	0.12	0.1	0.01	0.04	0.14	0.09	0.21	0.06	22.5	21.9	24.2	23.2	0.95	0.37	0.99	0.95
2022-06-15 00:35:51	143	0.11	0.03	0.08	0.02	0.12	0.16	0.13	0.12	0.1	0.02	0.04	0.14	0.09	0.21	0.06	22.5	21.9	24.2	23.2	0.95	0.37	0.99	0.93
2022-06-15 00:35:51	144	0.11	0.03	0.08	0.02	0.12	0.16	0.13	0.12	0.1	0.02	0.04	0.14	0.09	0.21	0.06	22.5	21.9	24.2	23.2	0.95	0.37	0.99	0.93
2022-06-15 00:36:01	145	0.11	0.03	0.08	0.02	0.12	0.16	0.13	0.12	0.1	0.01	0.04	0.16	0.09	0.21	0.07	22.5	21.9	24.2	23.2	0.95	0.25	0.99	0.93
2022-06-15 00:36:31	146	0.11	0.03	0.08	0.02	0.12	0.16	0.14	0.12	0.1	0.02	0.04	0.15	0.09	0.21	0.06	22.5	21.9	24.2	23.2	0.95	0.39	0.99	0.92
2022-06-15 00:36:55	147	0.11	0.03	0.08	0.02	0.12	0.16	0.14	0.12	0.1	0.02	0.04	0.15	0.09	0.21	0.06	22.5	21.9	24.2	23.2	1	0.39	0.99	0.92
2022-06-15 00:36:55	148	0.11	0.03	0.08	0.02	0.12	0.16	0.14	0.12	0.1	0.02	0.04	0.15	0.09	0.21	0.06	22.5	21.9	24.2	23.2	1	0.39	0.99	0.92
2022-06-15 00:37:05	149	0.11	0.03	0.08	0.02	0.12	0.16	0.13	0.12	0.1	0.02	0.04	0.15	0.09	0.21	0.06	22.5	21.9	24.2	23.2	0.95	0.39	0.99	0.92
2022-06-15 00:37:39	150	0.11	0.03	0.08	0.02	0.12	0.16	0.14	0.12	0.1	0.01	0.04	0.15	0.09	0.21	0.06	22.5	21.9	24.2	23.2	0.95	0.27	0.99	0.86
2022-06-15 00:37:49	151	0.11	0.03	0.08	0.02	0.12	0.16	0.14	0.12	0.1	0.01	0.04	0.14	0.09	0.21	0.06	22.5	21.9	24.2	23.2	0.95	0.37	0.99	0.86
2022-06-15 00:37:49	152	0.11	0.03	0.08	0.02	0.12	0.16	0.14	0.12	0.1	0.01	0.04	0.14	0.09	0.21	0.06	22.5	21.9	24.2	23.2	0.95	0.37	0.99	0.86
2022-06-15 00:38:09	153	0.11	0.03	0.08	0.02	0.12	0.16	0.14	0.12	0.1	0.01	0.04	0.15	0.09	0.21	0.06	22.5	21.9	24.2	23.2	0.95	0.37	0.99	0.84
2022-06-15 00:38:40	154	0.11	0.03	0.08	0.02	0.12	0.16	0.14	0.12	0.1	0.01	0.04	0.14	0.09	0.21	0.06	22.5	21.9	24.2	23.2	0.95	0.48	0.99	0.85
2022-06-15 00:38:50	155	0.11	0.03	0.08	0.02	0.12	0.16	0.14	0.12	0.1	0.01	0.04	0.14	0.09	0.21	0.06	22.5	21.9	24.2	23.2	0.95	0.48	0.99	0.85
2022-06-15 00:38:50	156	0.11	0.03	0.08	0.02	0.12	0.16	0.14	0.12	0.1	0.01	0.04	0.14	0.09	0.21	0.06	22.5	21.9	24.2	23.2	0.95	0.48	0.99	0.85
2022-06-15 00:39:10	157	0.11	0.03	0.08	0.02	0.12	0.16	0.14	0.12	0.1	0.01	0.04	0.15	0.09	0.21	0.06	22.5	21.9	24.2	23.2	0.95	0.48	0.99	0.87
2022-06-15 00:39:40	158	0.11	0.03	0.08	0.02	0.12	0.16	0.14	0.12	0.1	0.02	0.04	0.15	0.09	0.21	0.06	22.5	21.9	24.2	23.2	0.95	0.48	0.99	0.87
2022-06-15 00:39:50	159	0.11	0.03	0.08	0.02	0.12	0.16	0.13	0.12	0.1	0.02	0.04	0.15	0.09	0.21	0.06	22.5	21.9	24.2	23.2	0.95	0.48	0.99	0.87
2022-06-15 00:39:50	160	0.11	0.03	0.08	0.02	0.12	0.16	0.13	0.12	0.1	0.02	0.04	0.15	0.09	0.21	0.06	22.5	21.9	24.2	23.2	0.95	0.48	0.99	0.87
2022-06-15 00:40:11	161	0.11	0.03	0.08	0.02	0.12	0.16	0.14	0.12	0.1	0.01	0.04	0.15	0.09	0.21	0.06	22.5	21.9	24.2	23.2	0.95	0.43	0.99	0.9
2022-06-15 00:40:41	162	0.1	0.03	0.08	0.02	0.12	0.16	0.14	0.12	0.1	0.02	0.04	0.14	0.09	0.21	0.07	22.5	21.9	24.2	23.2	1	0.35	0.99	0.91
2022-06-15 00:40:51	163	0.11	0.03	0.08	0.02	0.12	0.16	0.14	0.12	0.1	0.01	0.04	0.14	0.09	0.21	0.06	22.5	21.9	24.2	23.2	1	0.35	0.99	0.9
2022-06-15 00:40:51	164	0.11	0.03	0.08	0.02	0.12	0.16	0.14	0.12	0.1	0.01	0.04	0.14	0.09	0.21	0.06	22.5	21.9	24.2	23.2	1	0.35	0.99	0.9
2022-06-15 00:41:11	165	0.1	0.03	0.08	0.02	0.12	0.16	0.14	0.12	0.1	0.01	0.04	0.14	0.09	0.21	0.06	22.5	21.9	24.2	23.2	0.95	0.53	0.99	0.9
2022-06-15 00:41:41	166	0.1	0.03	0.08	0.02	0.12	0.16	0.14	0.11	0.1	0.01	0.04	0.14	0.09	0.21	0.06	22.5	21.9	24.2	23.2	0.95	0.48	0.99	0.9
2022-06-15 00:41:52	167	0.1	0.03	0.08	0.02	0.12	0.16	0.14	0.12	0.1	0.01	0.04	0.14	0.09	0.21	0.06	22.5	21.9	24.2	23.2	0.95	0.43	0.99	0.9
2022-06-15 00:41:52	168	0.1	0.03	0.08	0.02	0.12	0.16	0.14	0.12	0.1	0.01	0.04	0.14	0.09	0.21	0.06	22.5	21.9	24.2	23.2	0.95	0.43	0.99	0.9
2022-06-15 00:42:12	169	0.1	0.03	0.08	0.02	0.12	0.16	0.14	0.12	0.1	0.02	0.04	0.14	0.09	0.22	0.06	22.5	21.9	24.2	23.2	0.95	0.37	0.99	0.9
2022-06-15 00:42:42	170	0.1	0.03	0.08	0.02	0.12	0.16	0.14	0.11	0.1	0.02	0.04	0.15	0.09	0.21	0.06	22.5	21.9	24.2	23.2	0.95	0.4	0.99	0.9
2022-06-15 00:42:52	171	0.11	0.03	0.08	0.02	0.12	0.16	0.14	0.12	0.1	0.02	0.04	0.15	0.09	0.21	0.06	22.5	21.9	24.2	23.2	0.95	0.4	0.99	0.9
2022-06-15 00:42:52	172	0.11	0.03	0.08	0.02	0.12	0.16	0.14	0.12	0.1	0.02	0.04	0.15	0.09	0.21	0.06	22.5	21.9	24.2	23.2	0.95	0.4	0.99	0.9
2022-06-15 00:43:12	173	0.11	0.03	0.08	0.02	0.12	0.16	0.14	0.11	0.1	0.02	0.04	0.15	0.09	0.22	0.06	22.5	21.9	24.2	23.2	0.95	0.4	0.99	0.91
2022-06-15 00:43:43	174	0.11	0.03	0.08	0.02	0.12	0.16	0.13	0.11	0.1	0.01	0.04	0.14	0.09	0.21	0.07	22.5	21.9	24.2	23.2	0.95	0.4	0.99	0.92
2022-06-15 00:43:53	175	0.11	0.03	0.08	0.02	0.12	0.16	0.13	0.12	0.1	0.02	0.04	0.14	0.09	0.21	0.06	22.5	21.9	24.2	23.2	0.95	0.45	0.99	0.92
2022-06-15 00:43:53	176	0.11	0.03	0.08	0.02	0.12	0.16	0.13	0.12	0.1	0.02	0.04	0.14	0.09	0.21	0.06	22.5	21.9	24.2	23.2	0.95	0.45	0.99	0.92
2022-06-15 00:44:13	177	0.1	0.03	0.08	0.02	0.12	0.15	0.13	0.12	0.1	0.01	0.04	0.14	0.09	0.22	0.07	22.5	21.9	24.2	23.2	0.95	0.39	0.99	0.91
2022-06-15 00:44:43	178	0.11	0.03	0.08	0.02	0.12	0.15	0.13	0.11	0.1	0.02	0.04	0.14	0.09	0.21	0.06	22.5	21.9	24.2	23.2	0.95	0.39	0.99	0.92
2022-06-15 00:44:53	179	0.11	0.03	0.08	0.02	0.12	0.16	0.13	0.12	0.1	0.01	0.04	0.14	0.09	0.21	0.06	22.5	21.9	24.1	23.2	0.95	0.39	0.99	0.92
2022-06-15 00:44:53	180	0.11	0.03	0.08	0.02	0.12	0.16	0.13	0.12	0.1	0.01	0.04	0.14	0.09	0.21	0.06	22.5	21.9	24.1	23.2	0.95	0.39	0.99	0.92
2022-06-15 00:45:13	181	0.11	0.03	0.08	0.02	0.12	0.15	0.13	0.12	0.1	0.01	0.04	0.14	0.09	0.21	0.06	22.5	21.9	24.2	23.2	0.95	0.39	1.04	0.93
2022-06-15 00:45:44	182	0.1	0.03	0.08	0.02	0.12	0.15	0.13	0.11	0.1	0.01	0.04	0.14	0.09	0.21	0.07	22.5	21.9	24.2	23.2	0.95	0.39	1.09	0.94
2022-06-15 00:45:54	183	0.11	0.03	0.08	0.02	0.12	0.15	0.13	0.11	0.1	0.02	0.04	0.14	0.09	0.21	0.06	22.5	21.9	24.2	23.2	0.95	0.44	1.09	0.93
2022-06-15 00:45:54	184	0.11	0.03	0.08	0.02	0.12	0.15	0.13	0.11	0.1	0.02	0.04	0.14	0.09	0.21	0.06	22.5	21.9	24.2	23.2	0.95	0.44	1.09	0.93
2022-06-15 00:46:14	185	0.11	0.03	0.08	0.02	0.12	0.15	0.13	0.11	0.1	0.01	0.04	0.15	0.09	0.21	0.06	22.5	21.9	24.2	23.2	0.95	0.37	1.09	0.92
2022-06-15 00:46:24	186	0.1	0.03	0.08	0.02	0.12	0.15	0.13	0.11	0.1	0.02	0.04	0.14	0.09	0.21	0.06	22.5	21.9	24.2	23.2	1	0.37	1.09	0.92
2022-06-15 00:46:54	187	0.11	0.03	0.08	0.02	0.12	0.15	0.13	0.11	0.1	0.02	0.04	0.14	0.09	0.21	0.06	22.5	21.9	24.2	23.2	0.95	0.32	1.04	0.91
2022-06-15 00:46:54	188	0.11	0.03	0.08	0.02	0.12	0.15	0.13	0.11	0.1	0.02	0.04	0.14	0.09	0.21	0.06	22.5	21.9	24.2	23.2	0.95	0.32	1.04	0.91
2022-06-15 00:47:15	189	0.11	0.03	0.08	0.02	0.12	0.16	0.13	0.11	0.1	0.01	0.04	0.14	0.09	0.21	0.06	22.5	21.9	24.2	23.2	0.95	0.37	1.04	0.93
2022-06-15 00:47:25	190	0.11	0.03	0.08	0.02	0.12	0.15	0.13	0.11	0.1	0.01	0.04	0.14	0.09	0.21	0.06	22.5	21.9	24.2	23.2	1	0.37	1.04	0.93
2022-06-15 00:47:55	191	0.11	0.03	0.08	0.02	0.12	0.15	0.14	0.11	0.1	0.01	0.04	0.14	0.09	0.21	0.06	22.5	21.9	24.1	23.2	0.95	0.35	1.04	0.94
2022-06-15 00:47:55	192	0.11	0.03	0.08	0.02	0.12	0.15	0.14	0.11	0.1	0.01	0.04	0.14	0.09	0.21	0.06	22.5	21.9	24.1	23.2	0.95	0.35	1.04	0.94
2022-06-15 00:48:15	193	0.11	0.03	0.08	0.02	0.12	0.15	0.13	0.11	0.1	0.02	0.04	0.14	0.09	0.21	0.06	22.5	21.9	24.1	23.2	0.95	0.35	1.04	0.94
2022-06-15 00:48:25	194	0.1	0.03	0.08	0.02	0.12	0.15	0.13	0.11	0.1	0.01	0.04	0.14	0.09	0.21	0.06	22.5	21.9	24.1	23.2	0.95	0.35	1.04	0.93
2022-06-15 00:48:56	195	0.1	0.03	0.08	0.02	0.12	0.15	0.13	0.11	0.1	0.02	0.04	0.14	0.09	0.21	0.06	22.5	21.9	24.1	23.2	0.95	0.42	0.99	0.94
2022-06-15 00:48:56	196	0.1	0.03	0.08	0.02	0.12	0.15	0.13	0.11	0.1	0.02	0.04	0.14	0.09	0.21	0.06	22.5	21.9	24.1	23.2	0.95	0.42	0.99	0.94
2022-06-15 00:49:16	197	0.1	0.03	0.08	0.02	0.12	0.15	0.13	0.11	0.1	0.02	0.04	0.14	0.09	0.21	0.06	22.5	21.9	24.1	23.2	0.95	0.42	0.99	0.93
2022-06-15 00:49:26	198	0.1	0.03	0.08	0.02	0.12	0.15	0.13	0.11	0.1	0.02	0.04	0.14	0.09	0.21	0.06	22.5	21.9	24.1	23.2	0.95	0.3	0.99	0.93
2022-06-15 00:49:56	199	0.1	0.03	0.08	0.02	0.12	0.15	0.13	0.11	0.1	0.01	0.04	0.14	0.09	0.21	0.06	22.5	21.9	24.1	23.2	0.95	0.46	0.99	0.94
2022-06-15 00:49:56	200	0.1	0.03	0.08	0.02	0.12	0.15	0.13	0.11	0.1	0.01	0.04	0.14	0.09	0.21	0.06	22.5	21.9	24.1	23.2	0.95	0.46	0.99	0.94
2022-06-15 00:50:16	201	0.1	0.03	0.08	0.02	0.12	0.15	0.13	0.11	0.1	0.01	0.04	0.14	0.09	0.21	0.06	22.5	21.9	24.1	23.2	0.95	0.46	0.99	0.93
2022-06-15 00:50:26	202	0.1	0.03	0.08	0.02	0.12	0.15	0.13	0.11	0.1	0.01	0.04	0.14	0.09	0.2	0.06	22.5	21.9	24.1	23.2	0.95	0.46	0.99	0.93
2022-06-15 00:50:57	203	0.1	0.03	0.08	0.02	0.12	0.15	0.13	0.11	0.1	0.02	0.04	0.14	0.09	0.21	0.06	22.5	21.9	24.1	23.2	0.95	0.41	1.04	0.93
2022-06-15 00:50:57	204	0.1	0.03	0.08	0.02	0.12	0.15	0.13	0.11	0.1	0.02	0.04	0.14	0.09	0.21	0.06	22.5	21.9	24.1	23.2	0.95	0.41	1.04	0.93
2022-06-15 00:51:17	205	0.1	0.03	0.08	0.02	0.12	0.15	0.13	0.11	0.1	0.01	0.04	0.14	0.09	0.2	0.06	22.5	21.9	24.1	23.2	0.95	0.35	1.04	0.92
2022-06-15 00:51:27	206	0.1	0.03	0.08	0.02	0.12	0.15	0.13	0.11	0.1	0.01	0.04	0.14	0.09	0.21	0.07	22.5	21.9	24.1	23.2	0.95	0.3	1.04	0.92
2022-06-15 00:51:57	207	0.1	0.03	0.08	0.02	0.12	0.15	0.13	0.11	0.1	0.02	0.04	0.14	0.09	0.2	0.06	22.5	21.9	24.1	23.2	0.95	0.3	1.04	0.92
2022-06-15 00:51:57	208	0.1	0.03	0.08	0.02	0.12	0.15	0.13	0.11	0.1	0.02	0.04	0.14	0.09	0.2	0.06	22.5	21.9	24.1	23.2	0.95	0.3	1.04	0.92
2022-06-15 00:52:17	209	0.1	0.03	0.08	0.02	0.12	0.15	0.13	0.11	0.1	0.01	0.04	0.14	0.09	0.21	0.06	22.5	21.9	24.1	23.2	0.95	0.4	0.99	0.92
2022-06-15 00:52:28	210	0.1	0.03	0.08	0.02	0.12	0.15	0.13	0.11	0.1	0.02	0.04	0.14	0.09	0.21	0.06	22.5	21.9	24.1	23.2	0.95	0.4	0.99	0.92
2022-06-15 00:52:58	211	0.1	0.03	0.08	0.02	0.12	0.15	0.13	0.11	0.1	0.02	0.04	0.14	0.09	0.21	0.06	22.5	21.9	24.1	23.2	0.95	0.4	0.99	0.92
2022-06-15 00:52:58	212	0.1	0.03	0.08	0.02	0.12	0.15	0.13	0.11	0.1	0.02	0.04	0.14	0.09	0.21	0.06	22.5	21.9	24.1	23.2	0.95	0.4	0.99	0.92
2022-06-15 00:53:18	213	0.1	0.03	0.08	0.02	0.12	0.15	0.13	0.11	0.1	0.02	0.04	0.14	0.09	0.21	0.06	22.5	21.9	24.1	23.2	0.95	0.33	0.99	0.92
2022-06-15 00:53:28	214	0.1	0.03	0.08	0.02	0.12	0.15	0.13	0.11	0.1	0.02	0.04	0.14	0.09	0.21	0.06	22.5	21.9	24.1	23.2	0.95	0.38	1.04	0.92
2022-06-15 00:53:58	215	0.1	0.03	0.08	0.02	0.12	0.15	0.13	0.11	0.1	0.02	0.04	0.14	0.09	0.22	0.06	22.5	21.9	24.1	23.2	0.95	0.38	1.04	0.92
2022-06-15 00:53:58	216	0.1	0.03	0.08	0.02	0.12	0.15	0.13	0.11	0.1	0.02	0.04	0.14	0.09	0.22	0.06	22.5	21.9	24.1	23.2	0.95	0.38	1.04	0.92
2022-06-15 00:54:09	217	0.1	0.03	0.08	0.02	0.12	0.15	0.13	0.11	0.1	0.02	0.04	0.14	0.09	0.22	0.06	22.5	21.9	24.1	23.2	0.95	0.38	1.04	0.92
2022-06-15 00:54:29	218	0.1	0.03	0.08	0.02	0.12	0.15	0.13	0.11	0.1	0.02	0.04	0.14	0.09	0.22	0.06	22.5	21.9	24.1	23.2	0.95	0.43	0.99	0.93
2022-06-15 00:54:59	219	0.1	0.03	0.08	0.02	0.12	0.15	0.13	0.11	0.1	0.02	0.04	0.14	0.09	0.22	0.06	22.5	21.9	24.1	23.2	0.95	0.37	0.99	0.92
2022-06-15 00:54:59	220	0.1	0.03	0.08	0.02	0.12	0.15	0.13	0.11	0.1	0.02	0.04	0.14	0.09	0.22	0.06	22.5	21.9	24.1	23.2	0.95	0.37	0.99	0.92
2022-06-15 00:55:09	221	0.11	0.03	0.08	0.02	0.12	0.15	0.13	0.11	0.1	0.02	0.04	0.14	0.09	0.22	0.06	22.5	21.9	24.1	23.2	0.95	0.36	0.99	0.92
2022-06-15 00:55:29	222	0.1	0.03	0.08	0.02	0.12	0.15	0.13	0.11	0.1	0.02	0.04	0.14	0.09	0.22	0.06	22.5	21.9	24.1	23.2	0.95	0.46	0.99	0.91
2022-06-15 00:56:00	223	0.1	0.03	0.08	0.02	0.12	0.15	0.13	0.11	0.1	0.01	0.04	0.14	0.09	0.22	0.06	22.5	21.9	24.1	23.2	0.96	0.46	1.04	0.91
2022-06-15 00:56:00	224	0.1	0.03	0.08	0.02	0.12	0.15	0.13	0.11	0.1	0.01	0.04	0.14	0.09	0.22	0.06	22.5	21.9	24.1	23.2	0.96	0.46	1.04	0.91
2022-06-15 00:56:10	225	0.1	0.03	0.08	0.02	0.12	0.15	0.13	0.11	0.1	0.01	0.04	0.14	0.09	0.22	0.06	22.5	21.9	24.1	23.2	0.96	0.46	1.04	0.9
2022-06-15 00:56:30	226	0.1	0.03	0.08	0.02	0.12	0.15	0.13	0.11	0.1	0.02	0.04	0.14	0.09	0.21	0.06	22.5	21.9	24.1	23.2	0.91	0.46	1.04	0.92
2022-06-15 00:57:00	227	0.1	0.03	0.08	0.02	0.12	0.15	0.13	0.11	0.09	0.02	0.04	0.14	0.09	0.22	0.06	22.5	21.9	24.1	23.2	0.96	0.36	1.04	0.91
2022-06-15 00:57:00	228	0.1	0.03	0.08	0.02	0.12	0.15	0.13	0.11	0.09	0.02	0.04	0.14	0.09	0.22	0.06	22.5	21.9	24.1	23.2	0.96	0.36	1.04	0.91
2022-06-15 00:57:10	229	0.1	0.03	0.08	0.02	0.12	0.15	0.13	0.11	0.1	0.01	0.04	0.14	0.09	0.22	0.06	22.5	21.9	24.1	23.2	0.96	0.36	1.04	0.91
2022-06-15 00:57:30	230	0.1	0.03	0.08	0.02	0.12	0.15	0.13	0.11	0.1	0.02	0.04	0.14	0.09	0.22	0.06	22.5	21.9	24.1	23.2	0.96	0.36	1.04	0.91
2022-06-15 00:58:01	231	0.1	0.03	0.08	0.02	0.12	0.15	0.13	0.11	0.1	0.01	0.04	0.14	0.09	0.21	0.06	22.5	21.9	24.1	23.2	0.96	0.42	1.04	0.92
2022-06-15 00:58:01	232	0.1	0.03	0.08	0.02	0.12	0.15	0.13	0.11	0.1	0.01	0.04	0.14	0.09	0.21	0.06	22.5	21.9	24.1	23.2	0.96	0.42	1.04	0.92
2022-06-15 00:58:11	233	0.1	0.03	0.08	0.02	0.12	0.15	0.13	0.11	0.1	0.02	0.04	0.14	0.09	0.21	0.06	22.5	21.9	24.1	23.2	0.96	0.42	1.04	0.92
2022-06-15 00:58:31	234	0.1	0.03	0.08	0.02	0.12	0.15	0.13	0.11	0.1	0.01	0.04	0.14	0.09	0.21	0.06	22.5	21.9	24.1	23.2	0.96	0.42	1.04	0.91
2022-06-15 00:59:01	235	0.1	0.03	0.08	0.02	0.12	0.15	0.13	0.11	0.09	0.01	0.04	0.14	0.09	0.22	0.06	22.5	21.9	24.1	23.2	0.96	0.47	1.04	0.91
2022-06-15 00:59:01	236	0.1	0.03	0.08	0.02	0.12	0.15	0.13	0.11	0.09	0.01	0.04	0.14	0.09	0.22	0.06	22.5	21.9	24.1	23.2	0.96	0.47	1.04	0.91
2022-06-15 00:59:11	237	0.1	0.03	0.08	0.02	0.12	0.15	0.13	0.11	0.1	0.01	0.04	0.14	0.09	0.22	0.06	22.5	21.9	24.1	23.2	0.96	0.41	0.98	0.91
2022-06-15 00:59:32	238	0.1	0.03	0.08	0.02	0.12	0.15	0.13	0.11	0.1	0.02	0.04	0.14	0.09	0.22	0.06	22.5	21.9	24.1	23.2	0.96	0.35	0.98	0.91
2022-06-15 01:00:02	239	0.1	0.03	0.08	0.02	0.12	0.15	0.13	0.11	0.09	0.01	0.04	0.14	0.09	0.22	0.06	22.5	21.9	24.1	23.2	0.96	0.4	0.98	0.93
2022-06-15 01:00:02	240	0.1	0.03	0.08	0.02	0.12	0.15	0.13	0.11	0.09	0.01	0.04	0.14	0.09	0.22	0.06	22.5	21.9	24.1	23.2	0.96	0.4	0.98	0.93
2022-06-15 01:00:12	241	0.1	0.03	0.08	0.02	0.12	0.15	0.13	0.11	0.1	0.01	0.04	0.14	0.09	0.22	0.06	22.5	21.9	24.1	23.2	0.96	0.4	0.98	0.93
2022-06-15 01:00:32	242	0.1	0.03	0.08	0.02	0.12	0.15	0.13	0.11	0.1	0.01	0.04	0.14	0.09	0.22	0.06	22.5	21.9	24.1	23.2	0.96	0.4	0.93	0.91
2022-06-15 01:01:03	243	0.1	0.03	0.08	0.02	0.12	0.15	0.13	0.11	0.1	0.02	0.04	0.14	0.09	0.22	0.06	22.5	21.9	24.1	23.2	0.96	0.4	0.93	0.86
2022-06-15 01:01:03	244	0.1	0.03	0.08	0.02	0.12	0.15	0.13	0.11	0.1	0.02	0.04	0.14	0.09	0.22	0.06	22.5	21.9	24.1	23.2	0.96	0.4	0.93	0.86
2022-06-15 01:01:13	245	0.1	0.03	0.08	0.02	0.12	0.15	0.13	0.11	0.09	0.02	0.04	0.14	0.09	0.22	0.06	22.5	21.9	24.1	23.2	0.96	0.4	0.98	0.84
2022-06-15 01:01:33	246	0.1	0.03	0.08	0.02	0.12	0.15	0.13	0.11	0.1	0.02	0.04	0.14	0.09	0.22	0.06	22.5	21.9	24.1	23.2	0.96	0.34	0.98	0.84
2022-06-15 01:02:03	247	0.1	0.03	0.08	0.02	0.12	0.15	0.13	0.11	0.1	0.01	0.04	0.14	0.09	0.22	0.06	22.5	21.9	24.1	23.2	0.96	0.39	1.04	0.85
2022-06-15 01:02:03	248	0.1	0.03	0.08	0.02	0.12	0.15	0.13	0.11	0.1	0.01	0.04	0.14	0.09	0.22	0.06	22.5	21.9	24.1	23.2	0.96	0.39	1.04	0.85
2022-06-15 01:02:13	249	0.1	0.03	0.08	0.02	0.12	0.15	0.13	0.11	0.1	0.01	0.04	0.14	0.09	0.22	0.06	22.5	21.9	24.1	23.2	0.96	0.39	1.04	0.86
2022-06-15 01:02:33	250	0.1	0.03	0.08	0.02	0.12	0.15	0.13	0.11	0.09	0.01	0.04	0.14	0.09	0.22	0.06	22.5	21.9	24.1	23.2	0.96	0.45	1.04	0.86
2022-06-15 01:03:04	251	0.1	0.03	0.08	0.02	0.12	0.15	0.13	0.11	0.1	0.02	0.04	0.14	0.09	0.22	0.06	22.5	21.9	24.1	23.2	0.91	0.35	0.94	0.86
2022-06-15 01:03:04	252	0.1	0.03	0.08	0.02	0.12	0.15	0.13	0.11	0.1	0.02	0.04	0.14	0.09	0.22	0.06	22.5	21.9	24.1	23.2	0.91	0.35	0.94	0.86
2022-06-15 01:03:14	253	0.1	0.03	0.08	0.02	0.12	0.15	0.13	0.11	0.1	0.02	0.04	0.14	0.09	0.22	0.06	22.5	21.9	24.1	23.2	0.91	0.4	0.94	0.86
2022-06-15 01:03:34	254	0.1	0.03	0.08	0.02	0.12	0.15	0.13	0.11	0.1	0.02	0.04	0.14	0.09	0.21	0.06	22.5	21.9	24	23.2	0.96	0.34	0.94	0.86
2022-06-15 01:04:04	255	0.1	0.03	0.08	0.02	0.12	0.15	0.13	0.11	0.1	0.02	0.04	0.14	0.09	0.21	0.06	22.5	21.9	24.1	23.2	0.96	0.29	0.99	0.85
2022-06-15 01:04:04	256	0.1	0.03	0.08	0.02	0.12	0.15	0.13	0.11	0.1	0.02	0.04	0.14	0.09	0.21	0.06	22.5	21.9	24.1	23.2	0.96	0.29	0.99	0.85
2022-06-15 01:04:14	257	0.1	0.03	0.08	0.02	0.12	0.15	0.13	0.11	0.1	0.01	0.04	0.15	0.09	0.21	0.06	22.5	21.9	24	23.2	0.96	0.34	0.99	0.85
2022-06-15 01:04:35	258	0.1	0.03	0.08	0.02	0.12	0.15	0.13	0.11	0.1	0.01	0.04	0.14	0.09	0.21	0.06	22.5	21.9	24	23.2	0.96	0.42	0.99	0.82
2022-06-15 01:04:35	259	0.1	0.03	0.08	0.02	0.12	0.15	0.13	0.11	0.1	0.01	0.04	0.14	0.09	0.21	0.06	22.5	21.9	24	23.2	0.96	0.42	0.99	0.82
2022-06-15 01:05:05	260	0.1	0.03	0.08	0.02	0.11	0.15	0.13	0.11	0.09	0.01	0.04	0.14	0.09	0.21	0.06	22.5	21.9	24.1	23.2	0.96	0.48	0.99	0.86
2022-06-15 01:05:15	261	0.1	0.03	0.08	0.02	0.12	0.15	0.13	0.11	0.09	0.01	0.04	0.14	0.09	0.21	0.06	22.5	21.9	24	23.2	0.96	0.42	0.99	0.86
2022-06-15 01:05:35	262	0.1	0.03	0.08	0.02	0.12	0.15	0.13	0.11	0.1	0.01	0.04	0.14	0.09	0.21	0.06	22.5	21.9	24	23.2	0.96	0.27	0.99	0.85
2022-06-15 01:05:35	263	0.1	0.03	0.08	0.02	0.12	0.15	0.13	0.11	0.1	0.01	0.04	0.14	0.09	0.21	0.06	22.5	21.9	24	23.2	0.96	0.27	0.99	0.85
2022-06-15 01:06:05	264	0.1	0.03	0.08	0.02	0.12	0.15	0.13	0.11	0.1	0.02	0.04	0.14	0.09	0.22	0.06	22.5	21.9	24	23.2	0.96	0.28	0.99	0.85
2022-06-15 01:06:16	265	0.1	0.03	0.08	0.02	0.12	0.15	0.13	0.11	0.09	0.01	0.04	0.14	0.09	0.22	0.06	22.5	21.9	24	23.2	0.96	0.21	0.99	0.85
2022-06-15 01:06:36	266	0.1	0.03	0.08	0.02	0.12	0.15	0.13	0.11	0.1	0.02	0.04	0.14	0.09	0.22	0.06	22.5	21.9	24	23.2	0.96	0.36	0.99	0.86
2022-06-15 01:06:36	267	0.1	0.03	0.08	0.02	0.12	0.15	0.13	0.11	0.1	0.02	0.04	0.14	0.09	0.22	0.06	22.5	21.9	24	23.2	0.96	0.36	0.99	0.86
2022-06-15 01:07:06	268	0.1	0.03	0.08	0.02	0.12	0.15	0.13	0.11	0.1	0.01	0.04	0.14	0.09	0.22	0.06	22.5	21.9	24	23.2	0.96	0.42	1.04	0.87
2022-06-15 01:07:16	269	0.1	0.03	0.08	0.02	0.12	0.15	0.13	0.11	0.09	0.01	0.04	0.14	0.09	0.22	0.06	22.5	21.9	24	23.2	0.96	0.37	1.04	0.87
2022-06-15 01:07:36	270	0.1	0.03	0.09	0.02	0.12	0.15	0.13	0.11	0.1	0.02	0.04	0.14	0.09	0.22	0.06	22.5	21.9	24	23.2	0.96	0.32	1.04	0.87
2022-06-15 01:07:36	271	0.1	0.03	0.09	0.02	0.12	0.15	0.13	0.11	0.1	0.02	0.04	0.14	0.09	0.22	0.06	22.5	21.9	24	23.2	0.96	0.32	1.04	0.87
2022-06-15 01:08:07	272	0.1	0.03	0.08	0.02	0.12	0.15	0.13	0.11	0.1	0.02	0.04	0.14	0.09	0.23	0.06	22.5	21.9	24	23.2	0.96	0.36	1.04	0.87
2022-06-15 01:08:17	273	0.1	0.03	0.08	0.02	0.12	0.15	0.13	0.11	0.1	0.01	0.04	0.14	0.09	0.22	0.06	22.5	21.9	24	23.2	0.91	0.36	1.04	0.82
2022-06-15 01:08:37	274	0.1	0.03	0.08	0.02	0.12	0.15	0.13	0.11	0.09	0.01	0.04	0.14	0.09	0.23	0.06	22.5	21.9	24	23.2	0.96	0.47	1.09	0.77
2022-06-15 01:08:37	275	0.1	0.03	0.08	0.02	0.12	0.15	0.13	0.11	0.09	0.01	0.04	0.14	0.09	0.23	0.06	22.5	21.9	24	23.2	0.96	0.47	1.09	0.77
2022-06-15 01:09:07	276	0.1	0.03	0.08	0.02	0.12	0.15	0.13	0.11	0.1	0.01	0.04	0.14	0.09	0.23	0.06	22.5	21.9	24	23.2	0.96	0.47	1.04	0.77
2022-06-15 01:09:17	277	0.1	0.03	0.08	0.02	0.12	0.15	0.13	0.11	0.09	0.01	0.04	0.14	0.09	0.23	0.06	22.5	21.9	24	23.2	0.96	0.52	1.04	0.79
2022-06-15 01:09:37	278	0.1	0.03	0.08	0.02	0.12	0.15	0.13	0.11	0.1	0.01	0.04	0.14	0.09	0.24	0.06	22.5	21.9	24	23.2	0.96	0.39	0.99	0.79
2022-06-15 01:09:37	279	0.1	0.03	0.08	0.02	0.12	0.15	0.13	0.11	0.1	0.01	0.04	0.14	0.09	0.24	0.06	22.5	21.9	24	23.2	0.96	0.39	0.99	0.79
2022-06-15 01:10:08	280	0.1	0.03	0.08	0.02	0.12	0.15	0.13	0.11	0.1	0.01	0.04	0.14	0.09	0.23	0.06	22.5	21.9	24	23.2	0.96	0.39	0.99	0.8
2022-06-15 01:10:18	281	0.1	0.03	0.08	0.02	0.12	0.15	0.13	0.11	0.1	0.02	0.04	0.14	0.09	0.23	0.06	22.5	21.9	24	23.2	0.96	0.39	0.99	0.78
2022-06-15 01:10:38	282	0.1	0.03	0.08	0.02	0.12	0.15	0.13	0.11	0.09	0.02	0.04	0.14	0.09	0.22	0.06	22.5	21.9	24	23.2	0.96	0.39	1.04	0.77
2022-06-15 01:10:38	283	0.1	0.03	0.08	0.02	0.12	0.15	0.13	0.11	0.09	0.02	0.04	0.14	0.09	0.22	0.06	22.5	21.9	24	23.2	0.96	0.39	1.04	0.77
2022-06-15 01:11:08	284	0.1	0.03	0.08	0.02	0.12	0.15	0.13	0.11	0.09	0.02	0.04	0.14	0.09	0.22	0.06	22.5	21.9	24	23.2	0.96	0.39	1.04	0.8
2022-06-15 01:11:18	285	0.1	0.03	0.08	0.02	0.12	0.15	0.13	0.11	0.09	0.02	0.04	0.14	0.08	0.22	0.06	22.5	21.9	24	23.2	0.96	0.39	1.04	0.82
2022-06-15 01:11:39	286	0.1	0.03	0.08	0.02	0.12	0.15	0.13	0.11	0.09	0.01	0.04	0.14	0.09	0.23	0.06	22.5	21.9	24	23.2	0.96	0.39	1.04	0.82
2022-06-15 01:11:39	287	0.1	0.03	0.08	0.02	0.12	0.15	0.13	0.11	0.09	0.01	0.04	0.14	0.09	0.23	0.06	22.5	21.9	24	23.2	0.96	0.39	1.04	0.82
2022-06-15 01:12:09	288	0.1	0.03	0.08	0.02	0.12	0.15	0.13	0.11	0.1	0.02	0.04	0.14	0.09	0.22	0.06	22.5	21.9	24	23.2	0.96	0.28	0.99	0.84
2022-06-15 01:12:19	289	0.1	0.03	0.08	0.02	0.12	0.15	0.13	0.11	0.1	0.01	0.04	0.14	0.08	0.22	0.06	22.5	21.9	24	23.2	0.96	0.35	0.99	0.84
2022-06-15 01:12:39	290	0.1	0.03	0.08	0.02	0.12	0.15	0.13	0.11	0.1	0.01	0.04	0.14	0.09	0.21	0.06	22.5	21.9	24	23.2	0.96	0.32	0.99	0.85
2022-06-15 01:12:39	291	0.1	0.03	0.08	0.02	0.12	0.15	0.13	0.11	0.1	0.01	0.04	0.14	0.09	0.21	0.06	22.5	21.9	24	23.2	0.96	0.32	0.99	0.85
2022-06-15 01:13:09	292	0.1	0.03	0.08	0.02	0.12	0.15	0.13	0.11	0.1	0.02	0.04	0.14	0.09	0.2	0.06	22.5	21.9	24	23.2	0.96	0.39	0.99	0.86
2022-06-15 01:13:20	293	0.1	0.03	0.08	0.02	0.12	0.15	0.13	0.11	0.1	0.02	0.04	0.14	0.09	0.2	0.06	22.5	21.9	24	23.2	0.96	0.39	0.99	0.86
2022-06-15 01:13:40	294	0.1	0.03	0.08	0.02	0.12	0.15	0.13	0.11	0.09	0.01	0.04	0.14	0.09	0.2	0.06	22.5	21.9	24	23.2	0.96	0.39	0.99	0.87
2022-06-15 01:13:40	295	0.1	0.03	0.08	0.02	0.12	0.15	0.13	0.11	0.09	0.01	0.04	0.14	0.09	0.2	0.06	22.5	21.9	24	23.2	0.96	0.39	0.99	0.87
2022-06-15 01:14:10	296	0.1	0.03	0.08	0.02	0.12	0.15	0.13	0.11	0.1	0.01	0.04	0.14	0.09	0.2	0.06	22.5	21.9	24	23.2	0.96	0.39	0.99	0.87
2022-06-15 01:14:20	297	0.1	0.03	0.08	0.02	0.12	0.15	0.13	0.11	0.1	0.01	0.04	0.14	0.08	0.19	0.06	22.5	21.9	23.9	23.2	0.96	0.39	0.99	0.87
2022-06-15 01:14:40	298	0.1	0.03	0.08	0.02	0.12	0.15	0.13	0.11	0.1	0.01	0.04	0.14	0.08	0.2	0.06	22.5	21.9	24	23.2	0.96	0.39	0.99	0.87
2022-06-15 01:14:40	299	0.1	0.03	0.08	0.02	0.12	0.15	0.13	0.11	0.1	0.01	0.04	0.14	0.08	0.2	0.06	22.5	21.9	24	23.2	0.96	0.39	0.99	0.87
2022-06-15 01:15:11	300	0.1	0.03	0.08	0.02	0.12	0.15	0.13	0.11	0.1	0.01	0.04	0.14	0.09	0.2	0.06	22.5	21.9	24	23.2	0.96	0.44	1.04	0.87
2022-06-15 01:15:21	301	0.1	0.03	0.08	0.02	0.12	0.15	0.13	0.11	0.1	0.01	0.04	0.14	0.09	0.2	0.06	22.5	21.9	24	23.2	0.96	0.44	1.09	0.87
2022-06-15 01:15:41	302	0.1	0.03	0.08	0.02	0.12	0.15	0.13	0.11	0.1	0.02	0.04	0.14	0.09	0.19	0.06	22.5	21.9	24	23.2	0.96	0.24	1.09	0.87
2022-06-15 01:15:41	303	0.1	0.03	0.08	0.02	0.12	0.15	0.13	0.11	0.1	0.02	0.04	0.14	0.09	0.19	0.06	22.5	21.9	24	23.2	0.96	0.24	1.09	0.87
2022-06-15 01:16:11	304	0.1	0.03	0.08	0.02	0.12	0.15	0.13	0.11	0.1	0.02	0.04	0.14	0.08	0.21	0.06	22.5	21.9	24	23.2	0.96	0.43	1.04	0.82
2022-06-15 01:16:21	305	0.1	0.03	0.08	0.02	0.12	0.15	0.13	0.11	0.1	0.01	0.04	0.13	0.08	0.21	0.06	22.5	21.9	23.9	23.2	0.96	0.38	1.04	0.82
2022-06-15 01:16:42	306	0.1	0.03	0.08	0.02	0.12	0.15	0.13	0.11	0.1	0.01	0.04	0.14	0.09	0.2	0.06	22.5	21.9	23.9	23.2	0.96	0.33	0.99	0.79
2022-06-15 01:16:42	307	0.1	0.03	0.08	0.02	0.12	0.15	0.13	0.11	0.1	0.01	0.04	0.14	0.09	0.2	0.06	22.5	21.9	23.9	23.2	0.96	0.33	0.99	0.79
2022-06-15 01:16:52	308	0.1	0.03	0.08	0.02	0.12	0.15	0.13	0.11	0.1	0.02	0.04	0.14	0.09	0.21	0.06	22.5	21.9	24	23.2	0.96	0.39	0.99	0.79
2022-06-15 01:17:22	309	0.1	0.03	0.08	0.02	0.12	0.15	0.13	0.11	0.1	0.01	0.04	0.14	0.09	0.2	0.06	22.5	21.9	24	23.2	0.96	0.5	0.99	0.82
2022-06-15 01:17:42	310	0.1	0.03	0.08	0.02	0.12	0.15	0.13	0.11	0.1	0.01	0.04	0.14	0.09	0.2	0.06	22.5	21.9	24	23.2	0.96	0.5	0.99	0.85
2022-06-15 01:17:42	311	0.1	0.03	0.08	0.02	0.12	0.15	0.13	0.11	0.1	0.01	0.04	0.14	0.09	0.2	0.06	22.5	21.9	24	23.2	0.96	0.5	0.99	0.85
2022-06-15 01:17:52	312	0.1	0.03	0.08	0.02	0.12	0.15	0.13	0.11	0.1	0.02	0.04	0.14	0.09	0.2	0.06	22.5	21.9	24	23.2	0.96	0.5	0.99	0.85
2022-06-15 01:18:22	313	0.1	0.03	0.08	0.02	0.12	0.15	0.13	0.11	0.1	0.02	0.04	0.14	0.09	0.2	0.06	22.5	21.9	23.9	23.2	0.96	0.45	0.99	0.86
2022-06-15 01:18:43	314	0.1	0.03	0.08	0.02	0.12	0.15	0.13	0.11	0.1	0.01	0.04	0.14	0.08	0.21	0.06	22.5	21.9	24	23.2	0.96	0.39	0.99	0.88
2022-06-15 01:18:43	315	0.1	0.03	0.08	0.02	0.12	0.15	0.13	0.11	0.1	0.01	0.04	0.14	0.08	0.21	0.06	22.5	21.9	24	23.2	0.96	0.39	0.99	0.88
2022-06-15 01:18:53	316	0.1	0.03	0.08	0.02	0.12	0.15	0.13	0.11	0.1	0.02	0.04	0.14	0.09	0.2	0.06	22.5	21.9	23.9	23.2	0.96	0.39	0.99	0.88
2022-06-15 01:19:23	317	0.1	0.03	0.08	0.02	0.11	0.15	0.13	0.11	0.1	0.01	0.04	0.14	0.09	0.2	0.06	22.5	21.9	24	23.2	0.96	0.45	0.99	0.89
2022-06-15 01:19:43	318	0.1	0.03	0.08	0.02	0.12	0.15	0.13	0.11	0.1	0.01	0.04	0.14	0.09	0.2	0.06	22.5	21.9	23.9	23.2	0.96	0.45	0.99	0.88
2022-06-15 01:19:43	319	0.1	0.03	0.08	0.02	0.12	0.15	0.13	0.11	0.1	0.01	0.04	0.14	0.09	0.2	0.06	22.5	21.9	23.9	23.2	0.96	0.45	0.99	0.88
2022-06-15 01:19:53	320	0.1	0.03	0.08	0.02	0.12	0.15	0.13	0.11	0.1	0.01	0.04	0.14	0.09	0.2	0.06	22.5	21.9	23.9	23.2	0.96	0.36	0.99	0.88
2022-06-15 01:20:24	321	0.1	0.03	0.08	0.02	0.12	0.15	0.13	0.11	0.1	0.01	0.04	0.14	0.09	0.2	0.06	22.5	21.9	23.9	23.2	0.96	0.36	0.99	0.89
2022-06-15 01:20:44	322	0.09	0.03	0.08	0.02	0.11	0.15	0.13	0.11	0.1	0.01	0.04	0.14	0.08	0.2	0.06	22.5	21.9	23.9	23.2	0.96	0.41	0.99	0.91
2022-06-15 01:20:44	323	0.09	0.03	0.08	0.02	0.11	0.15	0.13	0.11	0.1	0.01	0.04	0.14	0.08	0.2	0.06	22.5	21.9	23.9	23.2	0.96	0.41	0.99	0.91
2022-06-15 01:20:54	324	0.09	0.03	0.08	0.02	0.12	0.15	0.13	0.11	0.1	0.01	0.04	0.14	0.09	0.2	0.06	22.5	21.9	23.9	23.2	0.96	0.47	0.99	0.9
2022-06-15 01:21:24	325	0.1	0.03	0.08	0.02	0.12	0.15	0.13	0.11	0.1	0.01	0.04	0.14	0.09	0.2	0.06	22.5	21.9	23.9	23.2	0.96	0.33	0.99	0.91
2022-06-15 01:21:34	326	0.1	0.03	0.08	0.02	0.12	0.15	0.13	0.11	0.1	0.01	0.04	0.14	0.09	0.2	0.06	22.5	21.9	23.9	23.2	0.96	0.28	0.99	0.9
2022-06-15 01:21:34	327	0.1	0.03	0.08	0.02	0.12	0.15	0.13	0.11	0.1	0.01	0.04	0.14	0.09	0.2	0.06	22.5	21.9	23.9	23.2	0.96	0.28	0.99	0.9
2022-06-15 01:21:55	328	0.1	0.03	0.08	0.02	0.12	0.15	0.13	0.11	0.1	0.01	0.04	0.14	0.09	0.19	0.06	22.5	21.9	23.9	23.2	0.96	0.34	1.04	0.91
2022-06-15 01:22:25	329	0.09	0.03	0.08	0.02	0.11	0.15	0.13	0.11	0.1	0.01	0.04	0.14	0.09	0.19	0.06	22.5	21.9	23.9	23.2	0.96	0.4	1.04	0.93
2022-06-15 01:22:35	330	0.1	0.03	0.08	0.02	0.12	0.15	0.13	0.11	0.1	0.01	0.04	0.14	0.09	0.19	0.06	22.5	21.9	23.9	23.2	0.96	0.4	1.04	0.92
2022-06-15 01:22:35	331	0.1	0.03	0.08	0.02	0.12	0.15	0.13	0.11	0.1	0.01	0.04	0.14	0.09	0.19	0.06	22.5	21.9	23.9	23.2	0.96	0.4	1.04	0.92
2022-06-15 01:22:55	332	0.1	0.03	0.08	0.02	0.12	0.15	0.13	0.11	0.1	0.01	0.04	0.14	0.09	0.19	0.06	22.5	21.9	24	23.2	0.91	0.35	0.99	0.93
2022-06-15 01:23:25	333	0.1	0.03	0.08	0.02	0.12	0.15	0.13	0.11	0.1	0.01	0.04	0.14	0.09	0.19	0.06	22.5	21.9	23.9	23.2	1.03	0.41	0.94	0.93
2022-06-15 01:23:36	334	0.09	0.03	0.08	0.02	0.12	0.15	0.13	0.11	0.1	0.01	0.04	0.14	0.09	0.19	0.06	22.5	21.9	23.9	23.2	1.03	0.41	0.94	0.93
2022-06-15 01:23:36	335	0.09	0.03	0.08	0.02	0.12	0.15	0.13	0.11	0.1	0.01	0.04	0.14	0.09	0.19	0.06	22.5	21.9	23.9	23.2	1.03	0.41	0.94	0.93
2022-06-15 01:23:56	336	0.1	0.03	0.08	0.02	0.12	0.15	0.13	0.11	0.1	0.01	0.04	0.14	0.09	0.2	0.06	22.5	21.9	23.9	23.2	0.98	0.35	0.99	0.91
2022-06-15 01:24:26	337	0.1	0.03	0.08	0.02	0.12	0.15	0.13	0.11	0.1	0.01	0.04	0.14	0.09	0.2	0.06	22.5	21.9	23.9	23.2	0.93	0.46	1.05	0.9
2022-06-15 01:24:46	338	0.1	0.03	0.08	0.02	0.12	0.15	0.13	0.11	0.1	0.01	0.04	0.14	0.09	0.2	0.06	22.5	21.9	23.9	23.2	0.93	0.4	1.05	0.9
2022-06-15 01:24:46	339	0.1	0.03	0.08	0.02	0.12	0.15	0.13	0.11	0.1	0.01	0.04	0.14	0.09	0.2	0.06	22.5	21.9	23.9	23.2	0.93	0.4	1.05	0.9
2022-06-15 01:24:56	340	0.09	0.03	0.08	0.02	0.12	0.15	0.13	0.11	0.1	0.01	0.04	0.14	0.09	0.2	0.06	22.5	21.9	23.9	23.2	0.93	0.4	1.05	0.9
2022-06-15 01:25:27	341	0.1	0.03	0.08	0.02	0.12	0.15	0.13	0.11	0.1	0.01	0.04	0.14	0.09	0.2	0.06	22.5	21.9	23.9	23.2	0.93	0.29	1.05	0.91
2022-06-15 01:25:47	342	0.1	0.03	0.08	0.02	0.12	0.15	0.13	0.11	0.1	0.01	0.04	0.14	0.08	0.2	0.06	22.5	21.9	23.9	23.2	0.93	0.42	1	0.91
2022-06-15 01:25:47	343	0.1	0.03	0.08	0.02	0.12	0.15	0.13	0.11	0.1	0.01	0.04	0.14	0.08	0.2	0.06	22.5	21.9	23.9	23.2	0.93	0.42	1	0.91
2022-06-15 01:25:57	344	0.09	0.03	0.08	0.02	0.12	0.15	0.13	0.11	0.1	0.01	0.04	0.14	0.09	0.2	0.06	22.5	21.9	23.9	23.2	0.93	0.42	1	0.91
2022-06-15 01:26:27	345	0.1	0.03	0.08	0.02	0.12	0.15	0.13	0.11	0.1	0.01	0.04	0.14	0.09	0.2	0.06	22.5	21.9	23.9	23.2	0.93	0.42	1	0.91
2022-06-15 01:26:37	346	0.1	0.03	0.08	0.02	0.11	0.15	0.13	0.11	0.1	0.01	0.04	0.14	0.09	0.2	0.06	22.5	21.9	23.9	23.2	0.93	0.42	1	0.91
2022-06-15 01:26:37	347	0.1	0.03	0.08	0.02	0.11	0.15	0.13	0.11	0.1	0.01	0.04	0.14	0.09	0.2	0.06	22.5	21.9	23.9	23.2	0.93	0.42	1	0.91
2022-06-15 01:26:57	348	0.1	0.03	0.08	0.02	0.12	0.15	0.13	0.11	0.1	0.02	0.04	0.14	0.09	0.21	0.06	22.5	21.9	23.9	23.2	0.93	0.42	1	0.91
2022-06-15 01:27:28	349	0.09	0.03	0.08	0.02	0.12	0.15	0.13	0.11	0.1	0.01	0.04	0.14	0.09	0.21	0.06	22.5	21.9	23.9	23.2	0.98	0.34	1	0.93
2022-06-15 01:27:48	350	0.09	0.03	0.08	0.02	0.12	0.15	0.13	0.11	0.1	0.01	0.04	0.14	0.09	0.2	0.06	22.5	21.9	23.9	23.2	0.98	0.4	1.05	0.93
2022-06-15 01:27:48	351	0.09	0.03	0.08	0.02	0.12	0.15	0.13	0.11	0.1	0.01	0.04	0.14	0.09	0.2	0.06	22.5	21.9	23.9	23.2	0.98	0.4	1.05	0.93
2022-06-15 01:27:58	352	0.09	0.03	0.08	0.02	0.11	0.15	0.13	0.11	0.1	0.01	0.04	0.14	0.09	0.2	0.06	22.5	21.9	23.9	23.2	0.98	0.4	1.05	0.92
2022-06-15 01:28:28	353	0.09	0.03	0.08	0.02	0.12	0.15	0.13	0.11	0.1	0.01	0.04	0.14	0.08	0.2	0.06	22.5	21.9	23.9	23.2	0.98	0.4	1.05	0.94
2022-06-15 01:28:49	354	0.09	0.03	0.08	0.02	0.11	0.15	0.13	0.11	0.1	0.01	0.04	0.14	0.09	0.2	0.06	22.5	21.9	23.9	23.2	0.98	0.33	1.05	0.94
2022-06-15 01:28:49	355	0.09	0.03	0.08	0.02	0.11	0.15	0.13	0.11	0.1	0.01	0.04	0.14	0.09	0.2	0.06	22.5	21.9	23.9	23.2	0.98	0.33	1.05	0.94
2022-06-15 01:28:59	356	0.09	0.03	0.08	0.02	0.12	0.15	0.13	0.11	0.1	0.01	0.04	0.14	0.09	0.2	0.06	22.5	21.9	23.9	23.2	0.98	0.38	1.05	0.9
2022-06-15 01:29:29	357	0.09	0.03	0.08	0.02	0.12	0.15	0.13	0.11	0.1	0.01	0.04	0.14	0.09	0.2	0.06	22.5	21.9	23.9	23.2	0.98	0.38	1.05	0.87
2022-06-15 01:29:49	358	0.09	0.03	0.08	0.02	0.12	0.15	0.13	0.11	0.1	0.01	0.04	0.14	0.09	0.2	0.06	22.5	21.9	23.9	23.2	0.93	0.47	1.05	0.86
2022-06-15 01:29:49	359	0.09	0.03	0.08	0.02	0.12	0.15	0.13	0.11	0.1	0.01	0.04	0.14	0.09	0.2	0.06	22.5	21.9	23.9	23.2	0.93	0.47	1.05	0.86
2022-06-15 01:29:59	360	0.09	0.03	0.08	0.02	0.12	0.15	0.13	0.11	0.1	0.01	0.04	0.14	0.09	0.2	0.06	22.5	21.9	23.9	23.2	0.93	0.42	1.05	0.86
2022-06-15 01:30:30	361	0.09	0.03	0.08	0.02	0.12	0.15	0.13	0.11	0.1	0.01	0.04	0.14	0.09	0.2	0.06	22.5	21.9	23.9	23.2	0.93	0.51	1.05	0.87
2022-06-15 01:30:50	362	0.09	0.03	0.08	0.02	0.12	0.15	0.13	0.11	0.1	0.01	0.04	0.14	0.08	0.2	0.06	22.5	21.9	23.9	23.2	0.93	0.51	1.05	0.89
2022-06-15 01:30:50	363	0.09	0.03	0.08	0.02	0.12	0.15	0.13	0.11	0.1	0.01	0.04	0.14	0.08	0.2	0.06	22.5	21.9	23.9	23.2	0.93	0.51	1.05	0.89
2022-06-15 01:31:00	364	0.09	0.03	0.08	0.02	0.12	0.15	0.13	0.11	0.1	0.01	0.04	0.14	0.09	0.2	0.06	22.5	21.9	23.9	23.2	0.93	0.56	1.05	0.89
2022-06-15 01:31:30	365	0.1	0.03	0.08	0.02	0.12	0.15	0.13	0.11	0.1	0.01	0.04	0.14	0.08	0.2	0.06	22.5	21.9	23.9	23.2	0.99	0.46	1.05	0.86
2022-06-15 01:31:50	366	0.09	0.03	0.08	0.02	0.12	0.15	0.13	0.11	0.1	0.01	0.04	0.13	0.09	0.2	0.06	22.5	21.9	23.9	23.2	0.99	0.52	1.05	0.83
2022-06-15 01:31:50	367	0.09	0.03	0.08	0.02	0.12	0.15	0.13	0.11	0.1	0.01	0.04	0.13	0.09	0.2	0.06	22.5	21.9	23.9	23.2	0.99	0.52	1.05	0.83
2022-06-15 01:32:00	368	0.1	0.03	0.08	0.02	0.12	0.15	0.13	0.11	0.1	0.01	0.04	0.14	0.08	0.21	0.06	22.5	21.9	23.9	23.2	0.94	0.52	1.05	0.83
2022-06-15 01:32:21	369	0.09	0.03	0.08	0.02	0.12	0.15	0.13	0.11	0.1	0.01	0.04	0.13	0.08	0.2	0.06	22.5	21.9	23.9	23.2	0.94	0.42	1.05	0.85
2022-06-15 01:32:51	370	0.09	0.03	0.08	0.02	0.12	0.15	0.13	0.11	0.1	0.01	0.04	0.14	0.08	0.2	0.06	22.5	21.9	23.9	23.2	0.94	0.42	1.05	0.84
2022-06-15 01:32:51	371	0.09	0.03	0.08	0.02	0.12	0.15	0.13	0.11	0.1	0.01	0.04	0.14	0.08	0.2	0.06	22.5	21.9	23.9	23.2	0.94	0.42	1.05	0.84
2022-06-15 01:33:01	372	0.09	0.03	0.08	0.02	0.12	0.15	0.13	0.11	0.1	0.01	0.04	0.13	0.09	0.2	0.06	22.5	21.9	23.9	23.2	1.05	0.48	1.05	0.85
2022-06-15 01:33:11	373	0.09	0.03	0.08	0.02	0.12	0.15	0.13	0.11	0.1	0.01	0.04	0.13	0.09	0.2	0.06	22.5	21.9	23.9	23.2	1.05	0.48	1.05	0.85
2022-06-15 01:33:41	374	0.09	0.03	0.08	0.02	0.12	0.15	0.13	0.11	0.1	0.01	0.04	0.14	0.09	0.2	0.06	22.5	21.9	23.9	23.2	1	0.53	1.05	0.87
2022-06-15 01:33:41	375	0.09	0.03	0.08	0.02	0.12	0.15	0.13	0.11	0.1	0.01	0.04	0.14	0.09	0.2	0.06	22.5	21.9	23.9	23.2	1	0.53	1.05	0.87
2022-06-15 01:34:02	376	0.09	0.03	0.08	0.02	0.12	0.15	0.13	0.11	0.1	0.01	0.04	0.14	0.09	0.19	0.06	22.5	21.9	23.9	23.2	1	0.42	1.1	0.87
2022-06-15 01:34:12	377	0.09	0.03	0.08	0.02	0.12	0.15	0.13	0.11	0.1	0.01	0.04	0.14	0.09	0.2	0.06	22.5	21.9	23.9	23.2	1	0.42	1.05	0.87
2022-06-15 01:34:12	378	0.09	0.03	0.08	0.02	0.12	0.15	0.13	0.11	0.1	0.01	0.04	0.14	0.09	0.2	0.06	22.5	21.9	23.9	23.2	1	0.42	1.05	0.87
2022-06-15 01:34:42	379	0.09	0.03	0.08	0.02	0.12	0.15	0.13	0.11	0.1	0.01	0.04	0.14	0.09	0.2	0.06	22.5	21.9	23.9	23.2	0.95	0.47	1	0.87
2022-06-15 01:35:02	380	0.09	0.03	0.08	0.02	0.12	0.15	0.13	0.11	0.1	0.01	0.04	0.14	0.09	0.2	0.06	22.5	21.9	23.9	23.2	0.95	0.39	1	0.87
2022-06-15 01:35:12	381	0.09	0.03	0.07	0.02	0.12	0.15	0.13	0.11	0.1	0.01	0.04	0.14	0.09	0.2	0.06	22.5	21.9	23.9	23.2	0.95	0.45	1	0.87
2022-06-15 01:35:12	382	0.09	0.03	0.07	0.02	0.12	0.15	0.13	0.11	0.1	0.01	0.04	0.14	0.09	0.2	0.06	22.5	21.9	23.9	23.2	0.95	0.45	1	0.87
2022-06-15 01:35:43	383	0.09	0.03	0.07	0.02	0.12	0.15	0.13	0.11	0.1	0.01	0.04	0.14	0.09	0.2	0.06	22.5	21.9	23.9	23.2	0.95	0.4	1	0.86
2022-06-15 01:36:03	384	0.09	0.03	0.07	0.02	0.12	0.15	0.13	0.11	0.1	0.01	0.04	0.14	0.09	0.2	0.06	22.5	21.9	23.9	23.2	1	0.45	1	0.78
2022-06-15 01:36:13	385	0.09	0.03	0.08	0.02	0.12	0.15	0.13	0.11	0.1	0.01	0.04	0.14	0.09	0.2	0.06	22.5	21.9	23.9	23.2	1	0.53	1	0.78
2022-06-15 01:36:13	386	0.09	0.03	0.08	0.02	0.12	0.15	0.13	0.11	0.1	0.01	0.04	0.14	0.09	0.2	0.06	22.5	21.9	23.9	23.2	1	0.53	1	0.78
2022-06-15 01:36:43	387	0.09	0.03	0.08	0.02	0.12	0.15	0.13	0.11	0.1	0.01	0.04	0.14	0.09	0.2	0.06	22.5	21.9	23.9	23.2	1	0.44	1	0.76
2022-06-15 01:37:03	388	0.09	0.03	0.07	0.02	0.12	0.15	0.13	0.11	0.1	0.01	0.04	0.13	0.09	0.2	0.06	22.5	21.9	23.9	23.2	1	0.39	1	0.79
2022-06-15 01:37:13	389	0.09	0.03	0.07	0.02	0.11	0.15	0.13	0.11	0.1	0.01	0.04	0.14	0.09	0.2	0.06	22.5	21.9	23.9	23.2	1	0.39	1.05	0.81
2022-06-15 01:37:13	390	0.09	0.03	0.07	0.02	0.11	0.15	0.13	0.11	0.1	0.01	0.04	0.14	0.09	0.2	0.06	22.5	21.9	23.9	23.2	1	0.39	1.05	0.81
2022-06-15 01:37:44	391	0.1	0.03	0.07	0.02	0.12	0.15	0.13	0.11	0.1	0.01	0.04	0.14	0.09	0.2	0.06	22.5	21.9	23.9	23.2	0.95	0.39	1.05	0.84
2022-06-15 01:38:04	392	0.1	0.03	0.07	0.02	0.12	0.15	0.13	0.11	0.1	0.01	0.04	0.14	0.09	0.19	0.06	22.5	21.9	23.9	23.2	0.95	0.39	1.05	0.85
2022-06-15 01:38:14	393	0.1	0.03	0.07	0.02	0.11	0.15	0.13	0.11	0.1	0.01	0.04	0.14	0.08	0.2	0.06	22.5	21.9	23.9	23.2	0.95	0.39	1.05	0.86
2022-06-15 01:38:14	394	0.1	0.03	0.07	0.02	0.11	0.15	0.13	0.11	0.1	0.01	0.04	0.14	0.08	0.2	0.06	22.5	21.9	23.9	23.2	0.95	0.39	1.05	0.86
2022-06-15 01:38:44	395	0.1	0.03	0.07	0.02	0.11	0.15	0.13	0.11	0.1	0.01	0.04	0.13	0.09	0.19	0.06	22.5	21.9	23.9	23.2	0.95	0.39	1.05	0.86
2022-06-15 01:39:04	396	0.1	0.03	0.07	0.02	0.12	0.15	0.13	0.11	0.1	0.01	0.04	0.14	0.09	0.19	0.06	22.5	21.9	23.9	23.2	0.95	0.49	1.1	0.86
2022-06-15 01:39:15	397	0.09	0.03	0.07	0.02	0.11	0.15	0.13	0.11	0.1	0.02	0.04	0.14	0.09	0.19	0.06	22.5	21.9	23.9	23.2	0.95	0.44	1.1	0.86
2022-06-15 01:39:15	398	0.09	0.03	0.07	0.02	0.11	0.15	0.13	0.11	0.1	0.02	0.04	0.14	0.09	0.19	0.06	22.5	21.9	23.9	23.2	0.95	0.44	1.1	0.86
2022-06-15 01:39:45	399	0.09	0.03	0.08	0.02	0.12	0.15	0.13	0.11	0.1	0.01	0.04	0.14	0.08	0.19	0.06	22.5	21.9	23.9	23.2	1	0.44	1.1	0.87
2022-06-15 01:40:05	400	0.09	0.03	0.08	0.02	0.11	0.15	0.13	0.11	0.1	0.01	0.04	0.14	0.09	0.19	0.06	22.5	21.9	23.9	23.2	1	0.61	1.05	0.88
2022-06-15 01:40:15	401	0.09	0.03	0.08	0.02	0.11	0.15	0.13	0.11	0.1	0.01	0.04	0.14	0.09	0.19	0.06	22.5	21.9	23.9	23.2	1	0.47	1.05	0.88
2022-06-15 01:40:15	402	0.09	0.03	0.08	0.02	0.11	0.15	0.13	0.11	0.1	0.01	0.04	0.14	0.09	0.19	0.06	22.5	21.9	23.9	23.2	1	0.47	1.05	0.88
2022-06-15 01:40:45	403	0.09	0.03	0.08	0.02	0.12	0.15	0.13	0.11	0.1	0.01	0.04	0.14	0.09	0.2	0.06	22.5	21.9	23.9	23.2	1	0.41	1	0.88
2022-06-15 01:41:06	404	0.09	0.03	0.07	0.02	0.12	0.14	0.13	0.11	0.1	0.01	0.04	0.14	0.09	0.2	0.06	22.5	21.9	23.8	23.2	0.94	0.41	1	0.87
2022-06-15 01:41:16	405	0.09	0.03	0.08	0.02	0.12	0.15	0.13	0.11	0.1	0.01	0.04	0.14	0.09	0.2	0.06	22.5	21.9	23.9	23.2	0.94	0.46	1.05	0.87
2022-06-15 01:41:16	406	0.09	0.03	0.08	0.02	0.12	0.15	0.13	0.11	0.1	0.01	0.04	0.14	0.09	0.2	0.06	22.5	21.9	23.9	23.2	0.94	0.46	1.05	0.87
2022-06-15 01:41:46	407	0.09	0.03	0.08	0.02	0.12	0.15	0.13	0.11	0.1	0.01	0.04	0.14	0.08	0.21	0.06	22.5	21.9	23.9	23.2	0.99	0.51	1.1	0.87
2022-06-15 01:42:06	408	0.09	0.03	0.08	0.02	0.12	0.15	0.13	0.11	0.1	0.01	0.04	0.14	0.09	0.2	0.06	22.5	21.9	23.8	23.2	0.99	0.51	1.1	0.87
2022-06-15 01:42:16	409	0.09	0.03	0.08	0.02	0.12	0.14	0.13	0.11	0.1	0.02	0.04	0.14	0.09	0.2	0.06	22.5	21.9	23.8	23.2	1.04	0.46	1.1	0.87
2022-06-15 01:42:16	410	0.09	0.03	0.08	0.02	0.12	0.14	0.13	0.11	0.1	0.02	0.04	0.14	0.09	0.2	0.06	22.5	21.9	23.8	23.2	1.04	0.46	1.1	0.87
2022-06-15 01:42:47	411	0.09	0.03	0.08	0.02	0.12	0.15	0.13	0.11	0.1	0.01	0.04	0.13	0.09	0.19	0.06	22.5	21.9	23.9	23.2	0.98	0.46	1.05	0.88
2022-06-15 01:43:07	412	0.09	0.03	0.08	0.02	0.12	0.14	0.13	0.11	0.1	0.01	0.04	0.13	0.09	0.2	0.06	22.5	21.9	23.8	23.2	0.98	0.46	1.05	0.88
2022-06-15 01:43:17	413	0.09	0.03	0.08	0.02	0.12	0.15	0.13	0.11	0.1	0.01	0.04	0.14	0.09	0.2	0.06	22.5	21.9	23.8	23.2	0.98	0.51	1.05	0.89
2022-06-15 01:43:17	414	0.09	0.03	0.08	0.02	0.12	0.15	0.13	0.11	0.1	0.01	0.04	0.14	0.09	0.2	0.06	22.5	21.9	23.8	23.2	0.98	0.51	1.05	0.89
2022-06-15 01:43:47	415	0.09	0.03	0.08	0.02	0.12	0.15	0.13	0.11	0.1	0.01	0.04	0.13	0.09	0.2	0.06	22.5	21.9	23.8	23.2	0.93	0.45	1.05	0.89
2022-06-15 01:44:07	416	0.09	0.03	0.08	0.02	0.12	0.15	0.13	0.11	0.1	0.01	0.04	0.13	0.08	0.2	0.06	22.5	21.9	23.8	23.2	0.93	0.38	1.1	0.89
2022-06-15 01:44:18	417	0.09	0.03	0.08	0.02	0.12	0.15	0.13	0.11	0.1	0.01	0.04	0.14	0.09	0.2	0.06	22.5	21.9	23.8	23.2	0.98	0.44	1.1	0.87
2022-06-15 01:44:18	418	0.09	0.03	0.08	0.02	0.12	0.15	0.13	0.11	0.1	0.01	0.04	0.14	0.09	0.2	0.06	22.5	21.9	23.8	23.2	0.98	0.44	1.1	0.87
2022-06-15 01:44:48	419	0.09	0.03	0.08	0.02	0.12	0.14	0.13	0.11	0.1	0.01	0.04	0.14	0.09	0.2	0.06	22.5	21.9	23.8	23.2	0.98	0.49	1.1	0.87
2022-06-15 01:45:08	420	0.09	0.03	0.08	0.02	0.11	0.15	0.13	0.11	0.1	0.02	0.04	0.14	0.09	0.2	0.06	22.5	21.9	23.8	23.2	1.03	0.49	1.1	0.88
2022-06-15 01:45:18	421	0.09	0.03	0.08	0.02	0.12	0.15	0.13	0.11	0.1	0.01	0.04	0.14	0.09	0.2	0.06	22.5	21.9	23.8	23.2	1.03	0.49	1.1	0.89
2022-06-15 01:45:18	422	0.09	0.03	0.08	0.02	0.12	0.15	0.13	0.11	0.1	0.01	0.04	0.14	0.09	0.2	0.06	22.5	21.9	23.8	23.2	1.03	0.49	1.1	0.89
2022-06-15 01:45:48	423	0.09	0.03	0.08	0.02	0.12	0.15	0.13	0.11	0.1	0.01	0.04	0.13	0.09	0.2	0.06	22.5	21.9	23.8	23.2	0.98	0.49	1.1	0.89
2022-06-15 01:46:09	424	0.09	0.03	0.08	0.02	0.12	0.15	0.13	0.11	0.1	0.01	0.04	0.14	0.09	0.2	0.06	22.5	21.9	23.8	23.2	0.98	0.49	1.1	0.87
2022-06-15 01:46:19	425	0.09	0.03	0.08	0.02	0.12	0.15	0.13	0.11	0.1	0.01	0.04	0.14	0.08	0.2	0.06	22.5	21.9	23.8	23.2	1.03	0.6	1.1	0.87
2022-06-15 01:46:19	426	0.09	0.03	0.08	0.02	0.12	0.15	0.13	0.11	0.1	0.01	0.04	0.14	0.08	0.2	0.06	22.5	21.9	23.8	23.2	1.03	0.6	1.1	0.87
2022-06-15 01:46:49	427	0.09	0.03	0.09	0.02	0.12	0.15	0.13	0.11	0.1	0.01	0.04	0.13	0.09	0.2	0.06	22.5	21.9	23.8	23.2	0.98	0.51	1.1	0.85
2022-06-15 01:47:09	428	0.09	0.03	0.09	0.02	0.12	0.15	0.13	0.11	0.1	0.01	0.04	0.14	0.09	0.2	0.06	22.5	21.9	23.8	23.2	0.98	0.57	1.1	0.85
2022-06-15 01:47:19	429	0.09	0.03	0.09	0.02	0.12	0.15	0.13	0.11	0.1	0.01	0.04	0.14	0.09	0.2	0.06	22.5	21.9	23.8	23.2	0.98	0.47	1.1	0.85
2022-06-15 01:47:19	430	0.09	0.03	0.09	0.02	0.12	0.15	0.13	0.11	0.1	0.01	0.04	0.14	0.09	0.2	0.06	22.5	21.9	23.8	23.2	0.98	0.47	1.1	0.85
2022-06-15 01:47:50	431	0.09	0.03	0.1	0.02	0.12	0.15	0.13	0.11	0.1	0.01	0.04	0.14	0.09	0.2	0.06	22.5	21.9	23.8	23.2	1.04	0.47	1.1	0.84
2022-06-15 01:48:10	432	0.09	0.03	0.09	0.02	0.12	0.15	0.13	0.11	0.1	0.01	0.04	0.14	0.09	0.2	0.06	22.5	21.9	23.8	23.2	1.04	0.47	1.1	0.83
2022-06-15 01:48:20	433	0.09	0.03	0.09	0.02	0.12	0.15	0.13	0.11	0.1	0.01	0.04	0.14	0.08	0.2	0.06	22.5	21.9	23.8	23.2	1.04	0.47	1.1	0.83
2022-06-15 01:48:20	434	0.09	0.03	0.09	0.02	0.12	0.15	0.13	0.11	0.1	0.01	0.04	0.14	0.08	0.2	0.06	22.5	21.9	23.8	23.2	1.04	0.47	1.1	0.83
2022-06-15 01:48:50	435	0.09	0.03	0.08	0.02	0.12	0.15	0.13	0.11	0.1	0.01	0.04	0.14	0.08	0.2	0.06	22.5	21.9	23.8	23.2	0.99	0.39	1.05	0.85
2022-06-15 01:49:10	436	0.09	0.03	0.08	0.02	0.12	0.15	0.13	0.11	0.1	0.01	0.04	0.14	0.08	0.19	0.06	22.5	21.9	23.8	23.2	0.99	0.58	1.05	0.87
2022-06-15 01:49:20	437	0.09	0.03	0.08	0.02	0.12	0.15	0.13	0.11	0.1	0.01	0.04	0.13	0.09	0.19	0.06	22.5	21.9	23.8	23.2	0.99	0.58	1.05	0.87
2022-06-15 01:49:20	438	0.09	0.03	0.08	0.02	0.12	0.15	0.13	0.11	0.1	0.01	0.04	0.13	0.09	0.19	0.06	22.5	21.9	23.8	23.2	0.99	0.58	1.05	0.87
2022-06-15 01:49:51	439	0.09	0.03	0.08	0.02	0.12	0.15	0.13	0.11	0.1	0.01	0.04	0.13	0.09	0.2	0.06	22.5	21.9	23.8	23.2	0.99	0.53	1.05	0.84
2022-06-15 01:50:11	440	0.09	0.03	0.08	0.02	0.12	0.15	0.13	0.11	0.1	0.01	0.05	0.14	0.09	0.19	0.06	22.5	21.9	23.8	23.2	0.94	0.46	1.05	0.85
2022-06-15 01:50:21	441	0.09	0.03	0.08	0.02	0.12	0.15	0.13	0.11	0.1	0.01	0.05	0.13	0.09	0.19	0.06	22.5	21.9	23.8	23.2	0.94	0.51	1.05	0.86
2022-06-15 01:50:21	442	0.09	0.03	0.08	0.02	0.12	0.15	0.13	0.11	0.1	0.01	0.05	0.13	0.09	0.19	0.06	22.5	21.9	23.8	23.2	0.94	0.51	1.05	0.86
2022-06-15 01:50:51	443	0.09	0.03	0.08	0.02	0.12	0.15	0.13	0.11	0.1	0.01	0.05	0.14	0.09	0.2	0.06	22.5	21.9	23.8	23.2	0.99	0.51	1.05	0.86
2022-06-15 01:51:11	444	0.09	0.03	0.08	0.02	0.12	0.15	0.13	0.11	0.1	0.01	0.04	0.14	0.09	0.2	0.06	22.5	21.9	23.8	23.2	0.99	0.46	1.05	0.87
2022-06-15 01:51:22	445	0.09	0.03	0.08	0.02	0.12	0.15	0.13	0.11	0.1	0.01	0.05	0.14	0.08	0.2	0.06	22.5	21.9	23.8	23.2	0.94	0.46	1.05	0.88
2022-06-15 01:51:22	446	0.09	0.03	0.08	0.02	0.12	0.15	0.13	0.11	0.1	0.01	0.05	0.14	0.08	0.2	0.06	22.5	21.9	23.8	23.2	0.94	0.46	1.05	0.88
2022-06-15 01:51:52	447	0.09	0.03	0.09	0.02	0.12	0.15	0.13	0.11	0.1	0.01	0.04	0.14	0.08	0.19	0.06	22.5	21.9	23.8	23.2	0.94	0.48	1.1	0.89
2022-06-15 01:52:12	448	0.09	0.03	0.09	0.02	0.12	0.15	0.13	0.11	0.1	0.01	0.04	0.14	0.09	0.19	0.06	22.5	21.9	23.8	23.2	0.94	0.43	1.1	0.91
2022-06-15 01:52:22	449	0.09	0.03	0.09	0.02	0.12	0.15	0.13	0.11	0.1	0.01	0.04	0.14	0.08	0.2	0.06	22.5	21.9	23.8	23.2	0.94	0.34	1.1	0.91
2022-06-15 01:52:22	450	0.09	0.03	0.09	0.02	0.12	0.15	0.13	0.11	0.1	0.01	0.04	0.14	0.08	0.2	0.06	22.5	21.9	23.8	23.2	0.94	0.34	1.1	0.91
2022-06-15 01:52:52	451	0.09	0.03	0.09	0.02	0.12	0.15	0.13	0.11	0.1	0.01	0.04	0.14	0.09	0.2	0.06	22.5	21.9	23.8	23.2	0.99	0.37	1.05	0.91
2022-06-15 01:53:13	452	0.09	0.03	0.09	0.02	0.12	0.15	0.13	0.11	0.1	0.01	0.05	0.14	0.08	0.2	0.06	22.5	21.9	23.8	23.2	0.99	0.37	1.05	0.91
2022-06-15 01:53:23	453	0.09	0.03	0.09	0.02	0.12	0.15	0.13	0.11	0.1	0.01	0.04	0.14	0.08	0.2	0.06	22.5	21.9	23.8	23.2	0.99	0.37	1.05	0.91
2022-06-15 01:53:23	454	0.09	0.03	0.09	0.02	0.12	0.15	0.13	0.11	0.1	0.01	0.04	0.14	0.08	0.2	0.06	22.5	21.9	23.8	23.2	0.99	0.37	1.05	0.91
2022-06-15 01:53:53	455	0.1	0.03	0.09	0.02	0.12	0.15	0.13	0.11	0.1	0.01	0.05	0.14	0.08	0.19	0.06	22.5	21.9	23.8	23.2	0.99	0.28	1.05	0.9
2022-06-15 01:54:13	456	0.09	0.03	0.09	0.02	0.12	0.15	0.13	0.11	0.1	0.01	0.04	0.13	0.08	0.2	0.06	22.5	21.9	23.8	23.2	0.99	0.47	1.05	0.92
2022-06-15 01:54:23	457	0.09	0.03	0.09	0.02	0.12	0.15	0.13	0.11	0.1	0.01	0.04	0.13	0.09	0.2	0.06	22.5	21.9	23.8	23.2	0.99	0.47	1.11	0.92
2022-06-15 01:54:23	458	0.09	0.03	0.09	0.02	0.12	0.15	0.13	0.11	0.1	0.01	0.04	0.13	0.09	0.2	0.06	22.5	21.9	23.8	23.2	0.99	0.47	1.11	0.92
2022-06-15 01:54:54	459	0.1	0.03	0.08	0.02	0.11	0.15	0.13	0.11	0.1	0.01	0.04	0.14	0.09	0.2	0.06	22.5	21.9	23.8	23.2	0.99	0.47	1.11	0.92
2022-06-15 01:55:14	460	0.09	0.03	0.08	0.02	0.11	0.15	0.13	0.11	0.1	0.01	0.05	0.14	0.09	0.2	0.06	22.5	21.9	23.8	23.2	0.99	0.54	1.05	0.92
2022-06-15 01:55:24	461	0.09	0.03	0.08	0.02	0.12	0.15	0.13	0.1	0.1	0.01	0.05	0.14	0.09	0.2	0.06	22.5	21.9	23.8	23.2	0.99	0.54	1.05	0.93
2022-06-15 01:55:24	462	0.09	0.03	0.08	0.02	0.12	0.15	0.13	0.1	0.1	0.01	0.05	0.14	0.09	0.2	0.06	22.5	21.9	23.8	23.2	0.99	0.54	1.05	0.93
2022-06-15 01:55:54	463	0.09	0.03	0.08	0.02	0.12	0.15	0.13	0.11	0.1	0.01	0.05	0.14	0.09	0.2	0.06	22.5	21.9	23.8	23.2	0.94	0.54	1	0.92
2022-06-15 01:56:14	464	0.09	0.03	0.08	0.02	0.12	0.15	0.13	0.11	0.1	0.01	0.04	0.14	0.09	0.2	0.06	22.5	21.9	23.8	23.2	0.94	0.48	1.06	0.93
2022-06-15 01:56:25	465	0.09	0.03	0.08	0.02	0.12	0.15	0.13	0.11	0.1	0.01	0.04	0.14	0.09	0.2	0.06	22.5	21.9	23.8	23.2	0.94	0.43	1.06	0.93
2022-06-15 01:56:25	466	0.09	0.03	0.08	0.02	0.12	0.15	0.13	0.11	0.1	0.01	0.04	0.14	0.09	0.2	0.06	22.5	21.9	23.8	23.2	0.94	0.43	1.06	0.93
2022-06-15 01:56:55	467	0.09	0.03	0.08	0.02	0.12	0.15	0.13	0.11	0.1	0.01	0.04	0.14	0.09	0.2	0.06	22.5	21.9	23.8	23.2	1	0.48	1.06	0.93
2022-06-15 01:57:05	468	0.09	0.03	0.08	0.02	0.12	0.15	0.13	0.11	0.1	0.01	0.04	0.14	0.09	0.2	0.06	22.5	21.9	23.8	23.2	1	0.48	1.06	0.93
2022-06-15 01:57:25	469	0.09	0.03	0.08	0.02	0.12	0.15	0.13	0.11	0.1	0.01	0.04	0.14	0.09	0.2	0.06	22.5	21.9	23.8	23.2	0.95	0.48	1.06	0.93
2022-06-15 01:57:25	470	0.09	0.03	0.08	0.02	0.12	0.15	0.13	0.11	0.1	0.01	0.04	0.14	0.09	0.2	0.06	22.5	21.9	23.8	23.2	0.95	0.48	1.06	0.93
2022-06-15 01:57:55	471	0.09	0.03	0.08	0.02	0.12	0.15	0.13	0.11	0.11	0.01	0.04	0.14	0.08	0.2	0.06	22.5	21.9	23.8	23.2	1.01	0.48	1.06	0.93
2022-06-15 01:58:05	472	0.09	0.03	0.08	0.02	0.12	0.15	0.13	0.11	0.1	0.01	0.04	0.14	0.09	0.2	0.06	22.5	21.9	23.8	23.2	1.01	0.48	1.06	0.93
2022-06-15 01:58:05	473	0.09	0.03	0.08	0.02	0.12	0.15	0.13	0.11	0.1	0.01	0.04	0.14	0.09	0.2	0.06	22.5	21.9	23.8	23.2	1.01	0.48	1.06	0.93
2022-06-15 01:58:05	474	0.09	0.03	0.08	0.02	0.12	0.15	0.13	0.11	0.1	0.01	0.04	0.14	0.09	0.2	0.06	22.5	21.9	23.8	23.2	1.01	0.48	1.06	0.93
2022-06-15 01:58:56	475	0.09	0.03	0.08	0.02	0.12	0.15	0.13	0.11	0.1	0.01	0.04	0.13	0.09	0.2	0.06	22.5	21.9	23.8	23.2	0.96	0.36	1.11	0.9
2022-06-15 01:59:06	476	0.09	0.03	0.08	0.02	0.12	0.15	0.13	0.11	0.1	0.01	0.04	0.13	0.09	0.2	0.06	22.5	21.9	23.8	23.2	0.96	0.36	1.11	0.9
2022-06-15 01:59:26	477	0.09	0.03	0.08	0.02	0.12	0.15	0.13	0.11	0.1	0.01	0.04	0.13	0.09	0.2	0.06	22.5	21.9	23.8	23.2	1.01	0.48	1.11	0.89
2022-06-15 01:59:26	478	0.09	0.03	0.08	0.02	0.12	0.15	0.13	0.11	0.1	0.01	0.04	0.13	0.09	0.2	0.06	22.5	21.9	23.8	23.2	1.01	0.48	1.11	0.89
2022-06-15 01:59:57	479	0.09	0.03	0.08	0.02	0.12	0.14	0.13	0.11	0.1	0.01	0.04	0.14	0.09	0.2	0.06	22.5	21.9	23.8	23.2	0.96	0.48	1.06	0.87
2022-06-15 02:00:07	480	0.09	0.03	0.08	0.02	0.12	0.14	0.13	0.11	0.1	0.01	0.04	0.13	0.09	0.2	0.06	22.5	21.9	23.8	23.2	0.96	0.48	1.06	0.87
2022-06-15 02:00:27	481	0.09	0.03	0.08	0.02	0.12	0.15	0.13	0.11	0.11	0.01	0.04	0.13	0.09	0.2	0.06	22.5	21.9	23.8	23.2	0.96	0.48	1.06	0.85
2022-06-15 02:00:27	482	0.09	0.03	0.08	0.02	0.12	0.15	0.13	0.11	0.11	0.01	0.04	0.13	0.09	0.2	0.06	22.5	21.9	23.8	23.2	0.96	0.48	1.06	0.85
2022-06-15 02:00:57	483	0.09	0.03	0.08	0.02	0.12	0.15	0.13	0.11	0.1	0.01	0.04	0.14	0.08	0.2	0.06	22.5	21.9	23.8	23.2	0.96	0.48	1.06	0.86
2022-06-15 02:01:07	484	0.09	0.03	0.08	0.02	0.12	0.15	0.13	0.11	0.1	0.01	0.04	0.14	0.08	0.2	0.06	22.5	21.9	23.8	23.2	0.96	0.48	1.06	0.87
2022-06-15 02:01:27	485	0.09	0.03	0.08	0.02	0.12	0.15	0.13	0.11	0.11	0.01	0.04	0.13	0.09	0.2	0.06	22.5	21.9	23.8	23.2	0.96	0.48	1.06	0.87
2022-06-15 02:01:27	486	0.09	0.03	0.08	0.02	0.12	0.15	0.13	0.11	0.11	0.01	0.04	0.13	0.09	0.2	0.06	22.5	21.9	23.8	23.2	0.96	0.48	1.06	0.87
2022-06-15 02:01:58	487	0.09	0.03	0.08	0.02	0.12	0.15	0.13	0.1	0.1	0.01	0.04	0.14	0.08	0.2	0.06	22.5	21.9	23.8	23.2	1.01	0.45	1.11	0.87
2022-06-15 02:02:08	488	0.09	0.03	0.08	0.02	0.12	0.15	0.13	0.1	0.1	0.01	0.04	0.14	0.09	0.2	0.06	22.5	21.9	23.8	23.2	1.01	0.45	1.11	0.87
2022-06-15 02:02:28	489	0.09	0.03	0.08	0.02	0.12	0.15	0.13	0.1	0.1	0.01	0.04	0.14	0.09	0.2	0.06	22.5	21.9	23.8	23.2	0.96	0.45	1.11	0.88
2022-06-15 02:02:28	490	0.09	0.03	0.08	0.02	0.12	0.15	0.13	0.1	0.1	0.01	0.04	0.14	0.09	0.2	0.06	22.5	21.9	23.8	23.2	0.96	0.45	1.11	0.88
2022-06-15 02:02:58	491	0.09	0.03	0.08	0.02	0.12	0.14	0.13	0.11	0.1	0.01	0.04	0.14	0.08	0.2	0.06	22.5	21.9	23.8	23.2	0.96	0.56	1.05	0.89
2022-06-15 02:03:08	492	0.09	0.03	0.08	0.02	0.12	0.15	0.13	0.1	0.1	0.01	0.04	0.14	0.08	0.2	0.06	22.5	21.9	23.8	23.2	0.96	0.5	1.05	0.89
2022-06-15 02:03:29	493	0.09	0.03	0.08	0.02	0.12	0.15	0.13	0.1	0.1	0.01	0.04	0.14	0.09	0.2	0.06	22.5	21.9	23.8	23.2	0.96	0.5	1.05	0.88
2022-06-15 02:03:29	494	0.09	0.03	0.08	0.02	0.12	0.15	0.13	0.1	0.1	0.01	0.04	0.14	0.09	0.2	0.06	22.5	21.9	23.8	23.2	0.96	0.5	1.05	0.88
2022-06-15 02:03:59	495	0.09	0.03	0.08	0.02	0.12	0.15	0.13	0.11	0.1	0.01	0.04	0.14	0.09	0.2	0.06	22.5	21.9	23.8	23.2	0.96	0.5	1.05	0.89
2022-06-15 02:04:09	496	0.09	0.03	0.08	0.02	0.12	0.15	0.13	0.11	0.1	0.01	0.04	0.14	0.09	0.2	0.06	22.5	21.9	23.8	23.2	0.96	0.5	1.05	0.89
2022-06-15 02:04:29	497	0.09	0.03	0.08	0.02	0.12	0.15	0.13	0.11	0.1	0.01	0.04	0.14	0.09	0.2	0.06	22.5	21.9	23.8	23.2	0.96	0.5	1.05	0.89
2022-06-15 02:04:29	498	0.09	0.03	0.08	0.02	0.12	0.15	0.13	0.11	0.1	0.01	0.04	0.14	0.09	0.2	0.06	22.5	21.9	23.8	23.2	0.96	0.5	1.05	0.89
2022-06-15 02:04:59	499	0.09	0.03	0.08	0.02	0.12	0.15	0.13	0.1	0.1	0.01	0.04	0.14	0.08	0.2	0.06	22.5	21.9	23.8	23.2	0.96	0.5	1.1	0.9
2022-06-15 02:05:10	500	0.09	0.03	0.08	0.02	0.12	0.15	0.13	0.11	0.1	0.01	0.04	0.14	0.09	0.19	0.06	22.5	21.9	23.8	23.2	0.96	0.5	1.1	0.9
2022-06-15 02:05:30	501	0.09	0.03	0.08	0.02	0.12	0.14	0.13	0.11	0.11	0.01	0.04	0.14	0.08	0.2	0.06	22.5	21.9	23.8	23.2	0.96	0.5	1.1	0.9
2022-06-15 02:05:30	502	0.09	0.03	0.08	0.02	0.12	0.14	0.13	0.11	0.11	0.01	0.04	0.14	0.08	0.2	0.06	22.5	21.9	23.8	23.2	0.96	0.5	1.1	0.9
2022-06-15 02:05:40	503	0.09	0.03	0.08	0.02	0.12	0.15	0.13	0.11	0.1	0.01	0.04	0.14	0.09	0.2	0.06	22.5	21.9	23.8	23.2	0.96	0.5	1.1	0.89
2022-06-15 02:06:10	504	0.09	0.03	0.08	0.02	0.12	0.15	0.13	0.11	0.1	0.01	0.04	0.14	0.08	0.2	0.06	22.5	21.9	23.8	23.2	0.96	0.55	1.1	0.88
2022-06-15 02:06:30	505	0.09	0.03	0.08	0.02	0.12	0.15	0.13	0.11	0.11	0.01	0.04	0.14	0.09	0.2	0.06	22.5	21.9	23.8	23.2	0.96	0.5	1.1	0.9
2022-06-15 02:06:30	506	0.09	0.03	0.08	0.02	0.12	0.15	0.13	0.11	0.11	0.01	0.04	0.14	0.09	0.2	0.06	22.5	21.9	23.8	23.2	0.96	0.5	1.1	0.9
2022-06-15 02:06:40	507	0.09	0.03	0.08	0.02	0.12	0.15	0.13	0.11	0.11	0.01	0.04	0.14	0.09	0.2	0.06	22.5	21.9	23.8	23.2	0.96	0.5	1.1	0.9
2022-06-15 02:07:11	508	0.09	0.03	0.08	0.02	0.12	0.15	0.13	0.1	0.1	0.01	0.04	0.14	0.09	0.2	0.06	22.5	21.9	23.8	23.2	0.96	0.5	1.05	0.89
2022-06-15 02:07:31	509	0.09	0.03	0.08	0.02	0.12	0.14	0.13	0.11	0.1	0.01	0.05	0.14	0.09	0.2	0.06	22.5	21.9	23.8	23.2	0.96	0.5	1.05	0.88
2022-06-15 02:07:31	510	0.09	0.03	0.08	0.02	0.12	0.14	0.13	0.11	0.1	0.01	0.05	0.14	0.09	0.2	0.06	22.5	21.9	23.8	23.2	0.96	0.5	1.05	0.88
2022-06-15 02:07:41	511	0.09	0.03	0.08	0.02	0.12	0.15	0.13	0.11	0.1	0.01	0.05	0.14	0.09	0.2	0.06	22.5	21.9	23.8	23.2	0.96	0.5	1.05	0.88
2022-06-15 02:08:11	512	0.09	0.03	0.08	0.02	0.12	0.15	0.13	0.11	0.11	0.01	0.04	0.14	0.08	0.2	0.06	22.5	21.9	23.8	23.2	0.96	0.59	1.1	0.9
2022-06-15 02:08:31	513	0.09	0.03	0.08	0.02	0.12	0.15	0.13	0.1	0.11	0.01	0.04	0.14	0.08	0.2	0.06	22.5	21.9	23.8	23.2	1.01	0.51	1.1	0.92
2022-06-15 02:08:31	514	0.09	0.03	0.08	0.02	0.12	0.15	0.13	0.1	0.11	0.01	0.04	0.14	0.08	0.2	0.06	22.5	21.9	23.8	23.2	1.01	0.51	1.1	0.92
2022-06-15 02:08:42	515	0.09	0.03	0.08	0.02	0.12	0.15	0.13	0.11	0.11	0.01	0.04	0.14	0.08	0.2	0.06	22.5	21.9	23.8	23.2	1.01	0.51	1.05	0.92
2022-06-15 02:09:12	516	0.09	0.03	0.08	0.02	0.12	0.15	0.13	0.11	0.11	0.01	0.04	0.13	0.08	0.2	0.06	22.5	21.9	23.8	23.2	0.96	0.46	1.1	0.94
2022-06-15 02:09:32	517	0.09	0.03	0.08	0.02	0.12	0.15	0.13	0.1	0.11	0.01	0.04	0.14	0.09	0.2	0.06	22.5	21.9	23.8	23.2	0.96	0.61	1.1	0.94
2022-06-15 02:09:32	518	0.09	0.03	0.08	0.02	0.12	0.15	0.13	0.1	0.11	0.01	0.04	0.14	0.09	0.2	0.06	22.5	21.9	23.8	23.2	0.96	0.61	1.1	0.94
2022-06-15 02:09:42	519	0.09	0.03	0.08	0.02	0.12	0.14	0.13	0.11	0.11	0.01	0.04	0.14	0.08	0.2	0.06	22.5	21.9	23.8	23.2	0.96	0.61	1.1	0.94
2022-06-15 02:10:12	520	0.09	0.03	0.08	0.02	0.12	0.15	0.13	0.11	0.11	0.01	0.04	0.13	0.09	0.2	0.06	22.5	21.9	23.8	23.2	0.96	0.5	1.05	0.92
2022-06-15 02:10:33	521	0.09	0.03	0.08	0.02	0.12	0.15	0.13	0.11	0.11	0.01	0.04	0.14	0.09	0.2	0.06	22.5	21.9	23.8	23.2	0.96	0.5	1.05	0.93
2022-06-15 02:10:33	522	0.09	0.03	0.08	0.02	0.12	0.15	0.13	0.11	0.11	0.01	0.04	0.14	0.09	0.2	0.06	22.5	21.9	23.8	23.2	0.96	0.5	1.05	0.93
2022-06-15 02:10:43	523	0.09	0.03	0.08	0.02	0.12	0.15	0.13	0.1	0.11	0.01	0.04	0.14	0.09	0.19	0.06	22.5	21.9	23.8	23.2	0.96	0.5	1.05	0.94
2022-06-15 02:11:13	524	0.09	0.03	0.08	0.02	0.12	0.15	0.13	0.11	0.11	0.01	0.05	0.14	0.08	0.19	0.06	22.5	21.9	23.7	23.2	0.96	0.56	1.05	0.94
2022-06-15 02:11:13	525	0.09	0.03	0.08	0.02	0.12	0.15	0.13	0.11	0.11	0.01	0.05	0.14	0.08	0.19	0.06	22.5	21.9	23.7	23.2	0.96	0.56	1.05	0.94
2022-06-15 02:11:33	526	0.09	0.03	0.08	0.02	0.12	0.15	0.13	0.11	0.11	0.01	0.05	0.13	0.08	0.2	0.06	22.5	21.9	23.7	23.2	0.96	0.51	1.05	0.94
2022-06-15 02:11:43	527	0.09	0.03	0.08	0.02	0.12	0.14	0.13	0.11	0.11	0.01	0.05	0.13	0.09	0.19	0.06	22.5	21.9	23.8	23.2	0.96	0.51	1.05	0.93
2022-06-15 02:12:14	528	0.09	0.03	0.08	0.02	0.12	0.15	0.13	0.11	0.11	0.01	0.05	0.14	0.09	0.2	0.06	22.5	21.9	23.8	23.2	0.96	0.51	1.1	0.92
2022-06-15 02:12:14	529	0.09	0.03	0.08	0.02	0.12	0.15	0.13	0.11	0.11	0.01	0.05	0.14	0.09	0.2	0.06	22.5	21.9	23.8	23.2	0.96	0.51	1.1	0.92
2022-06-15 02:12:34	530	0.09	0.03	0.08	0.02	0.12	0.15	0.13	0.11	0.11	0.01	0.04	0.14	0.09	0.2	0.06	22.5	21.9	23.8	23.2	1.01	0.51	1.1	0.92
2022-06-15 02:12:44	531	0.09	0.03	0.08	0.02	0.12	0.15	0.13	0.11	0.11	0.01	0.04	0.14	0.09	0.2	0.06	22.5	21.9	23.7	23.2	1.01	0.51	1.1	0.92
2022-06-15 02:13:14	532	0.09	0.03	0.08	0.02	0.12	0.15	0.13	0.11	0.11	0.01	0.05	0.14	0.09	0.2	0.06	22.5	21.9	23.8	23.2	0.96	0.51	1.05	0.93
2022-06-15 02:13:14	533	0.09	0.03	0.08	0.02	0.12	0.15	0.13	0.11	0.11	0.01	0.05	0.14	0.09	0.2	0.06	22.5	21.9	23.8	23.2	0.96	0.51	1.05	0.93
2022-06-15 02:13:34	534	0.09	0.03	0.08	0.02	0.12	0.15	0.13	0.11	0.11	0.01	0.05	0.14	0.09	0.2	0.06	22.5	21.9	23.8	23.2	0.96	0.51	1.05	0.93
2022-06-15 02:13:44	535	0.09	0.03	0.08	0.02	0.12	0.15	0.13	0.1	0.1	0.01	0.05	0.14	0.09	0.2	0.06	22.5	21.9	23.8	23.2	0.96	0.51	1.05	0.93
2022-06-15 02:14:15	536	0.09	0.03	0.08	0.02	0.12	0.15	0.13	0.11	0.11	0.01	0.04	0.14	0.08	0.2	0.06	22.5	21.9	23.7	23.2	0.96	0.53	1.05	0.92
2022-06-15 02:14:15	537	0.09	0.03	0.08	0.02	0.12	0.15	0.13	0.11	0.11	0.01	0.04	0.14	0.08	0.2	0.06	22.5	21.9	23.7	23.2	0.96	0.53	1.05	0.92
2022-06-15 02:14:35	538	0.09	0.03	0.08	0.02	0.12	0.15	0.13	0.11	0.11	0.01	0.05	0.14	0.09	0.2	0.06	22.5	21.9	23.7	23.2	0.96	0.53	1.05	0.91
2022-06-15 02:14:45	539	0.09	0.03	0.08	0.02	0.12	0.15	0.13	0.11	0.1	0.01	0.04	0.14	0.08	0.2	0.06	22.5	21.9	23.7	23.2	1.01	0.53	1.11	0.91
2022-06-15 02:15:15	540	0.09	0.03	0.08	0.02	0.12	0.15	0.13	0.11	0.11	0.01	0.05	0.13	0.09	0.2	0.06	22.5	21.9	23.7	23.2	0.96	0.48	1.11	0.92
2022-06-15 02:15:15	541	0.09	0.03	0.08	0.02	0.12	0.15	0.13	0.11	0.11	0.01	0.05	0.13	0.09	0.2	0.06	22.5	21.9	23.7	23.2	0.96	0.48	1.11	0.92
2022-06-15 02:15:35	542	0.09	0.03	0.08	0.02	0.12	0.15	0.13	0.11	0.11	0.01	0.05	0.14	0.08	0.2	0.06	22.5	21.9	23.7	23.2	0.96	0.48	1.11	0.92
2022-06-15 02:15:46	543	0.09	0.03	0.08	0.02	0.12	0.15	0.13	0.11	0.1	0.01	0.05	0.14	0.09	0.2	0.06	22.5	21.9	23.7	23.2	0.96	0.48	1.11	0.92
2022-06-15 02:16:16	544	0.09	0.03	0.08	0.02	0.12	0.15	0.13	0.11	0.11	0.01	0.05	0.14	0.08	0.2	0.06	22.5	21.9	23.7	23.2	1.01	0.53	1.11	0.92
2022-06-15 02:16:16	545	0.09	0.03	0.08	0.02	0.12	0.15	0.13	0.11	0.11	0.01	0.05	0.14	0.08	0.2	0.06	22.5	21.9	23.7	23.2	1.01	0.53	1.11	0.92
2022-06-15 02:16:36	546	0.09	0.03	0.08	0.02	0.12	0.15	0.13	0.11	0.1	0.01	0.05	0.13	0.09	0.2	0.06	22.5	21.9	23.7	23.2	0.96	0.53	1.11	0.93
2022-06-15 02:16:46	547	0.09	0.03	0.08	0.02	0.12	0.15	0.13	0.11	0.11	0.01	0.05	0.13	0.09	0.2	0.06	22.5	21.9	23.7	23.2	0.96	0.53	1.11	0.92
2022-06-15 02:17:16	548	0.09	0.03	0.08	0.02	0.11	0.15	0.13	0.11	0.11	0.01	0.05	0.13	0.09	0.2	0.06	22.5	21.9	23.7	23.2	0.96	0.53	1.06	0.92
2022-06-15 02:17:16	549	0.09	0.03	0.08	0.02	0.11	0.15	0.13	0.11	0.11	0.01	0.05	0.13	0.09	0.2	0.06	22.5	21.9	23.7	23.2	0.96	0.53	1.06	0.92
2022-06-15 02:17:37	550	0.09	0.03	0.08	0.02	0.12	0.14	0.13	0.11	0.1	0.01	0.05	0.13	0.09	0.2	0.06	22.5	21.9	23.7	23.2	0.96	0.48	1.11	0.92
2022-06-15 02:17:47	551	0.09	0.03	0.08	0.02	0.12	0.14	0.13	0.11	0.1	0.01	0.04	0.13	0.09	0.2	0.06	22.5	21.9	23.7	23.2	0.96	0.48	1.11	0.92
2022-06-15 02:18:17	552	0.09	0.03	0.08	0.02	0.12	0.15	0.13	0.11	0.11	0.01	0.04	0.14	0.09	0.2	0.06	22.5	21.9	23.8	23.2	0.96	0.53	1.11	0.92
2022-06-15 02:18:17	553	0.09	0.03	0.08	0.02	0.12	0.15	0.13	0.11	0.11	0.01	0.04	0.14	0.09	0.2	0.06	22.5	21.9	23.8	23.2	0.96	0.53	1.11	0.92
2022-06-15 02:18:37	554	0.09	0.03	0.08	0.02	0.12	0.15	0.13	0.11	0.1	0.01	0.05	0.14	0.09	0.2	0.06	22.5	21.9	23.7	23.2	0.96	0.53	1.05	0.91
2022-06-15 02:18:47	555	0.09	0.03	0.08	0.02	0.12	0.15	0.13	0.11	0.1	0.01	0.04	0.14	0.09	0.2	0.06	22.5	21.9	23.7	23.2	1.01	0.53	1.05	0.91
2022-06-15 02:19:18	556	0.09	0.03	0.08	0.02	0.12	0.15	0.13	0.11	0.1	0.01	0.04	0.14	0.09	0.21	0.06	22.5	21.9	23.7	23.2	1.01	0.65	1.1	0.92
2022-06-15 02:19:18	557	0.09	0.03	0.08	0.02	0.12	0.15	0.13	0.11	0.1	0.01	0.04	0.14	0.09	0.21	0.06	22.5	21.9	23.7	23.2	1.01	0.65	1.1	0.92
2022-06-15 02:19:38	558	0.09	0.03	0.08	0.02	0.12	0.15	0.13	0.11	0.1	0.01	0.04	0.13	0.09	0.2	0.06	22.5	21.9	23.7	23.2	0.96	0.47	1.1	0.91
2022-06-15 02:19:48	559	0.09	0.03	0.08	0.02	0.12	0.15	0.13	0.11	0.11	0.01	0.04	0.14	0.09	0.2	0.06	22.5	21.9	23.7	23.2	0.91	0.47	1.1	0.91
2022-06-15 02:20:18	560	0.09	0.03	0.08	0.02	0.12	0.15	0.13	0.11	0.11	0.01	0.04	0.13	0.09	0.2	0.06	22.5	21.9	23.7	23.2	0.96	0.47	1.1	0.91
2022-06-15 02:20:18	561	0.09	0.03	0.08	0.02	0.12	0.15	0.13	0.11	0.11	0.01	0.04	0.13	0.09	0.2	0.06	22.5	21.9	23.7	23.2	0.96	0.47	1.1	0.91
2022-06-15 02:20:28	562	0.09	0.03	0.08	0.02	0.12	0.15	0.13	0.11	0.11	0.02	0.04	0.14	0.09	0.2	0.06	22.5	21.9	23.7	23.2	0.96	0.47	1.1	0.91
2022-06-15 02:20:48	563	0.09	0.03	0.08	0.02	0.12	0.15	0.13	0.11	0.1	0.01	0.04	0.14	0.09	0.2	0.06	22.5	21.9	23.7	23.2	0.96	0.52	1.1	0.91
2022-06-15 02:21:19	564	0.09	0.03	0.08	0.02	0.12	0.15	0.13	0.11	0.1	0.01	0.04	0.14	0.08	0.2	0.06	22.5	21.9	23.7	23.2	0.96	0.52	1.05	0.92
2022-06-15 02:21:19	565	0.09	0.03	0.08	0.02	0.12	0.15	0.13	0.11	0.1	0.01	0.04	0.14	0.08	0.2	0.06	22.5	21.9	23.7	23.2	0.96	0.52	1.05	0.92
2022-06-15 02:21:39	566	0.09	0.03	0.08	0.02	0.12	0.15	0.13	0.11	0.1	0.01	0.04	0.14	0.09	0.2	0.06	22.5	21.9	23.7	23.2	0.96	0.52	1.11	0.92
2022-06-15 02:21:49	567	0.09	0.03	0.08	0.02	0.12	0.15	0.13	0.11	0.11	0.01	0.04	0.13	0.09	0.2	0.06	22.5	21.9	23.7	23.2	0.96	0.52	1.11	0.93
2022-06-15 02:22:19	568	0.09	0.03	0.08	0.02	0.12	0.15	0.13	0.11	0.11	0.01	0.05	0.14	0.09	0.2	0.06	22.5	21.9	23.7	23.2	1.01	0.52	1.11	0.92
2022-06-15 02:22:19	569	0.09	0.03	0.08	0.02	0.12	0.15	0.13	0.11	0.11	0.01	0.05	0.14	0.09	0.2	0.06	22.5	21.9	23.7	23.2	1.01	0.52	1.11	0.92
2022-06-15 02:22:40	570	0.09	0.03	0.08	0.02	0.12	0.15	0.13	0.11	0.11	0.02	0.05	0.14	0.09	0.2	0.06	22.5	21.9	23.7	23.2	1.01	0.52	1.11	0.91
2022-06-15 02:22:50	571	0.09	0.03	0.08	0.02	0.12	0.15	0.13	0.11	0.11	0.01	0.05	0.14	0.09	0.2	0.06	22.5	21.9	23.7	23.2	1.01	0.61	1.11	0.89
2022-06-15 02:23:20	572	0.09	0.03	0.08	0.02	0.11	0.15	0.13	0.11	0.11	0.01	0.05	0.14	0.09	0.2	0.06	22.5	21.9	23.7	23.2	1.01	0.56	1.06	0.89
2022-06-15 02:23:20	573	0.09	0.03	0.08	0.02	0.11	0.15	0.13	0.11	0.11	0.01	0.05	0.14	0.09	0.2	0.06	22.5	21.9	23.7	23.2	1.01	0.56	1.06	0.89
2022-06-15 02:23:40	574	0.09	0.03	0.08	0.02	0.12	0.15	0.13	0.11	0.11	0.01	0.05	0.14	0.09	0.2	0.06	22.5	21.9	23.7	23.2	0.96	0.56	1.06	0.89
2022-06-15 02:23:50	575	0.09	0.03	0.08	0.02	0.12	0.15	0.13	0.11	0.11	0.01	0.05	0.14	0.09	0.2	0.06	22.5	21.9	23.7	23.2	0.96	0.51	1.06	0.88
2022-06-15 02:24:21	576	0.09	0.03	0.08	0.02	0.12	0.15	0.13	0.11	0.1	0.01	0.04	0.14	0.09	0.2	0.06	22.5	21.9	23.7	23.2	0.96	0.51	1.06	0.9
2022-06-15 02:24:21	577	0.09	0.03	0.08	0.02	0.12	0.15	0.13	0.11	0.1	0.01	0.04	0.14	0.09	0.2	0.06	22.5	21.9	23.7	23.2	0.96	0.51	1.06	0.9
2022-06-15 02:24:31	578	0.09	0.03	0.08	0.02	0.12	0.14	0.13	0.11	0.11	0.01	0.04	0.14	0.09	0.2	0.06	22.5	21.9	23.7	23.2	0.96	0.51	1.06	0.9
2022-06-15 02:24:51	579	0.09	0.03	0.08	0.02	0.12	0.15	0.13	0.11	0.11	0.02	0.04	0.14	0.09	0.2	0.06	22.5	21.9	23.7	23.2	0.96	0.51	1.06	0.9
2022-06-15 02:25:21	580	0.09	0.03	0.08	0.02	0.12	0.15	0.13	0.11	0.11	0.01	0.04	0.14	0.09	0.2	0.06	22.5	21.9	23.7	23.2	0.96	0.59	1.06	0.9
2022-06-15 02:25:21	581	0.09	0.03	0.08	0.02	0.12	0.15	0.13	0.11	0.11	0.01	0.04	0.14	0.09	0.2	0.06	22.5	21.9	23.7	23.2	0.96	0.59	1.06	0.9
2022-06-15 02:25:31	582	0.09	0.03	0.08	0.02	0.12	0.15	0.13	0.11	0.11	0.02	0.04	0.13	0.09	0.2	0.06	22.5	21.9	23.7	23.2	0.96	0.59	1.06	0.9
2022-06-15 02:25:51	583	0.09	0.03	0.08	0.02	0.12	0.15	0.13	0.11	0.1	0.01	0.04	0.14	0.09	0.19	0.06	22.5	21.9	23.7	23.2	0.96	0.51	1.06	0.9
2022-06-15 02:26:22	584	0.09	0.03	0.08	0.02	0.12	0.15	0.13	0.11	0.11	0.01	0.04	0.14	0.09	0.19	0.06	22.5	21.9	23.7	23.2	0.96	0.51	1.06	0.91
2022-06-15 02:26:22	585	0.09	0.03	0.08	0.02	0.12	0.15	0.13	0.11	0.11	0.01	0.04	0.14	0.09	0.19	0.06	22.5	21.9	23.7	23.2	0.96	0.51	1.06	0.91
2022-06-15 02:26:32	586	0.09	0.03	0.08	0.02	0.12	0.15	0.13	0.11	0.1	0.01	0.05	0.13	0.09	0.19	0.06	22.5	21.9	23.7	23.2	0.96	0.51	1.06	0.91
2022-06-15 02:26:52	587	0.09	0.03	0.08	0.02	0.12	0.15	0.13	0.11	0.11	0.01	0.04	0.14	0.09	0.19	0.06	22.5	21.9	23.7	23.2	0.96	0.51	1.06	0.9
2022-06-15 02:27:22	588	0.09	0.03	0.07	0.02	0.12	0.15	0.13	0.1	0.11	0.01	0.04	0.14	0.09	0.19	0.06	22.5	21.9	23.7	23.2	0.96	0.51	1.06	0.9
2022-06-15 02:27:22	589	0.09	0.03	0.07	0.02	0.12	0.15	0.13	0.1	0.11	0.01	0.04	0.14	0.09	0.19	0.06	22.5	21.9	23.7	23.2	0.96	0.51	1.06	0.9
2022-06-15 02:27:32	590	0.09	0.03	0.08	0.02	0.12	0.15	0.13	0.1	0.11	0.01	0.04	0.14	0.09	0.19	0.06	22.5	21.9	23.7	23.2	0.96	0.37	1.06	0.89
2022-06-15 02:27:53	591	0.09	0.03	0.08	0.02	0.12	0.15	0.13	0.11	0.1	0.01	0.04	0.14	0.09	0.19	0.06	22.5	21.9	23.7	23.2	0.96	0.58	1.06	0.91
2022-06-15 02:28:23	592	0.09	0.03	0.08	0.02	0.12	0.15	0.13	0.1	0.1	0.01	0.05	0.14	0.09	0.19	0.06	22.5	21.9	23.7	23.2	0.96	0.45	1.01	0.91
2022-06-15 02:28:23	593	0.09	0.03	0.08	0.02	0.12	0.15	0.13	0.1	0.1	0.01	0.05	0.14	0.09	0.19	0.06	22.5	21.9	23.7	23.2	0.96	0.45	1.01	0.91
2022-06-15 02:28:33	594	0.09	0.03	0.08	0.02	0.12	0.15	0.13	0.11	0.11	0.02	0.05	0.13	0.09	0.19	0.06	22.5	21.9	23.7	23.2	0.96	0.45	1.01	0.91
2022-06-15 02:28:53	595	0.09	0.03	0.08	0.02	0.12	0.15	0.13	0.1	0.11	0.01	0.04	0.14	0.09	0.19	0.06	22.5	21.9	23.7	23.2	1.01	0.56	1.01	0.9
2022-06-15 02:29:23	596	0.09	0.03	0.08	0.02	0.12	0.15	0.13	0.11	0.11	0.01	0.05	0.14	0.09	0.19	0.06	22.5	21.9	23.7	23.2	1.06	0.51	1.01	0.91
2022-06-15 02:29:23	597	0.09	0.03	0.08	0.02	0.12	0.15	0.13	0.11	0.11	0.01	0.05	0.14	0.09	0.19	0.06	22.5	21.9	23.7	23.2	1.06	0.51	1.01	0.91
2022-06-15 02:29:34	598	0.09	0.03	0.08	0.02	0.12	0.15	0.13	0.11	0.11	0.01	0.04	0.14	0.09	0.19	0.06	22.5	21.9	23.7	23.2	1.06	0.51	1.01	0.92
2022-06-15 02:29:54	599	0.09	0.03	0.08	0.02	0.12	0.15	0.13	0.1	0.11	0.01	0.04	0.14	0.09	0.19	0.06	22.5	21.9	23.7	23.2	1.01	0.56	1.01	0.92
2022-06-15 02:30:24	600	0.09	0.03	0.08	0.02	0.12	0.15	0.13	0.11	0.11	0.01	0.04	0.14	0.09	0.19	0.06	22.5	21.9	23.7	23.2	0.95	0.49	1.01	0.91
2022-06-15 02:30:24	601	0.09	0.03	0.08	0.02	0.12	0.15	0.13	0.11	0.11	0.01	0.04	0.14	0.09	0.19	0.06	22.5	21.9	23.7	23.2	0.95	0.49	1.01	0.91
2022-06-15 02:30:34	602	0.09	0.03	0.08	0.02	0.12	0.15	0.13	0.11	0.11	0.01	0.04	0.14	0.09	0.19	0.06	22.5	21.9	23.7	23.2	0.95	0.49	1.01	0.91
2022-06-15 02:30:54	603	0.09	0.03	0.08	0.02	0.12	0.15	0.13	0.11	0.11	0.01	0.04	0.14	0.09	0.19	0.06	22.5	21.9	23.7	23.2	0.95	0.49	1.06	0.91
2022-06-15 02:31:25	604	0.09	0.03	0.08	0.02	0.12	0.15	0.13	0.11	0.11	0.01	0.04	0.14	0.09	0.18	0.06	22.5	21.9	23.7	23.2	0.95	0.49	1.11	0.93
2022-06-15 02:31:25	605	0.09	0.03	0.08	0.02	0.12	0.15	0.13	0.11	0.11	0.01	0.04	0.14	0.09	0.18	0.06	22.5	21.9	23.7	23.2	0.95	0.49	1.11	0.93
2022-06-15 02:31:35	606	0.09	0.03	0.08	0.02	0.12	0.15	0.13	0.11	0.11	0.01	0.04	0.14	0.09	0.19	0.06	22.5	21.9	23.7	23.2	0.95	0.49	1.11	0.93
2022-06-15 02:31:55	607	0.09	0.03	0.08	0.02	0.12	0.15	0.13	0.11	0.11	0.01	0.04	0.14	0.09	0.18	0.06	22.5	21.9	23.7	23.2	1.01	0.49	1.06	0.92
2022-06-15 02:32:25	608	0.09	0.03	0.08	0.02	0.12	0.15	0.13	0.11	0.11	0.01	0.04	0.14	0.09	0.18	0.06	22.5	21.9	23.7	23.2	1.01	0.49	1.06	0.92
2022-06-15 02:32:25	609	0.09	0.03	0.08	0.02	0.12	0.15	0.13	0.11	0.11	0.01	0.04	0.14	0.09	0.18	0.06	22.5	21.9	23.7	23.2	1.01	0.49	1.06	0.92
2022-06-15 02:32:35	610	0.09	0.03	0.08	0.02	0.12	0.15	0.13	0.11	0.11	0.01	0.04	0.14	0.09	0.18	0.06	22.5	21.9	23.7	23.2	1.01	0.59	1.06	0.92
2022-06-15 02:32:56	611	0.09	0.03	0.08	0.02	0.12	0.15	0.13	0.11	0.1	0.01	0.04	0.14	0.09	0.18	0.06	22.5	21.9	23.7	23.2	0.96	0.49	1.06	0.91
2022-06-15 02:33:06	612	0.09	0.03	0.07	0.02	0.12	0.15	0.13	0.11	0.11	0.01	0.04	0.14	0.09	0.18	0.06	22.5	21.9	23.7	23.2	0.96	0.49	1.06	0.9
2022-06-15 02:33:06	613	0.09	0.03	0.07	0.02	0.12	0.15	0.13	0.11	0.11	0.01	0.04	0.14	0.09	0.18	0.06	22.5	21.9	23.7	23.2	0.96	0.49	1.06	0.9
2022-06-15 02:33:36	614	0.09	0.03	0.08	0.02	0.12	0.15	0.13	0.11	0.11	0.01	0.04	0.14	0.09	0.18	0.06	22.5	21.9	23.7	23.2	0.96	0.44	1.06	0.89
2022-06-15 02:33:56	615	0.09	0.03	0.08	0.02	0.12	0.15	0.13	0.11	0.11	0.01	0.04	0.14	0.09	0.18	0.06	22.5	21.9	23.7	23.2	0.96	0.5	1.06	0.89
2022-06-15 02:34:06	616	0.09	0.03	0.08	0.02	0.12	0.15	0.13	0.11	0.1	0.01	0.04	0.13	0.08	0.19	0.06	22.5	21.9	23.7	23.2	0.96	0.5	1.06	0.89
2022-06-15 02:34:06	617	0.09	0.03	0.08	0.02	0.12	0.15	0.13	0.11	0.1	0.01	0.04	0.13	0.08	0.19	0.06	22.5	21.9	23.7	23.2	0.96	0.5	1.06	0.89
2022-06-15 02:34:36	618	0.09	0.03	0.07	0.02	0.12	0.15	0.13	0.11	0.11	0.01	0.04	0.14	0.09	0.18	0.06	22.5	21.9	23.7	23.2	0.96	0.39	1.11	0.9
2022-06-15 02:34:57	619	0.09	0.03	0.08	0.02	0.12	0.15	0.13	0.11	0.11	0.01	0.04	0.14	0.08	0.18	0.06	22.5	21.9	23.7	23.2	0.96	0.44	1.11	0.91
2022-06-15 02:35:07	620	0.09	0.03	0.07	0.02	0.12	0.15	0.13	0.11	0.11	0.01	0.04	0.14	0.09	0.18	0.06	22.5	21.9	23.7	23.2	0.96	0.5	1.11	0.91
2022-06-15 02:35:07	621	0.09	0.03	0.07	0.02	0.12	0.15	0.13	0.11	0.11	0.01	0.04	0.14	0.09	0.18	0.06	22.5	21.9	23.7	23.2	0.96	0.5	1.11	0.91
2022-06-15 02:35:37	622	0.09	0.03	0.08	0.02	0.12	0.15	0.13	0.11	0.11	0.01	0.04	0.13	0.09	0.18	0.06	22.5	21.9	23.7	23.2	1.01	0.5	1.06	0.91
2022-06-15 02:35:57	623	0.09	0.03	0.08	0.02	0.12	0.15	0.13	0.11	0.11	0.01	0.04	0.13	0.08	0.18	0.06	22.5	21.9	23.7	23.2	0.96	0.5	1.06	0.92
2022-06-15 02:36:07	624	0.09	0.03	0.08	0.02	0.12	0.15	0.13	0.11	0.11	0.01	0.04	0.14	0.09	0.19	0.06	22.5	21.9	23.7	23.2	0.96	0.5	1.06	0.92
2022-06-15 02:36:07	625	0.09	0.03	0.08	0.02	0.12	0.15	0.13	0.11	0.11	0.01	0.04	0.14	0.09	0.19	0.06	22.5	21.9	23.7	23.2	0.96	0.5	1.06	0.92
2022-06-15 02:36:38	626	0.09	0.03	0.08	0.02	0.12	0.15	0.13	0.11	0.11	0.01	0.04	0.13	0.09	0.18	0.06	22.5	21.9	23.7	23.2	0.96	0.45	1.06	0.92
2022-06-15 02:36:58	627	0.09	0.03	0.08	0.02	0.12	0.15	0.13	0.11	0.11	0.01	0.04	0.13	0.09	0.18	0.06	22.5	21.9	23.7	23.2	0.96	0.45	1.06	0.93
2022-06-15 02:37:08	628	0.09	0.03	0.08	0.02	0.12	0.15	0.13	0.11	0.11	0.01	0.04	0.14	0.09	0.18	0.06	22.5	21.9	23.7	23.2	0.96	0.45	1.06	0.92
2022-06-15 02:37:08	629	0.09	0.03	0.08	0.02	0.12	0.15	0.13	0.11	0.11	0.01	0.04	0.14	0.09	0.18	0.06	22.5	21.9	23.7	23.2	0.96	0.45	1.06	0.92
2022-06-15 02:37:38	630	0.09	0.03	0.08	0.02	0.12	0.15	0.13	0.11	0.11	0.01	0.04	0.14	0.09	0.19	0.06	22.5	21.9	23.7	23.2	0.96	0.5	1.06	0.91
2022-06-15 02:37:58	631	0.09	0.03	0.08	0.02	0.12	0.15	0.13	0.11	0.11	0.01	0.04	0.14	0.09	0.19	0.06	22.5	21.9	23.7	23.2	0.96	0.5	1.06	0.92
2022-06-15 02:38:09	632	0.09	0.03	0.08	0.02	0.12	0.15	0.13	0.11	0.11	0.01	0.04	0.14	0.09	0.19	0.06	22.5	21.9	23.7	23.2	0.96	0.5	1.06	0.92
2022-06-15 02:38:09	633	0.09	0.03	0.08	0.02	0.12	0.15	0.13	0.11	0.11	0.01	0.04	0.14	0.09	0.19	0.06	22.5	21.9	23.7	23.2	0.96	0.5	1.06	0.92
2022-06-15 02:38:39	634	0.09	0.03	0.08	0.02	0.12	0.15	0.13	0.11	0.11	0.01	0.04	0.14	0.09	0.19	0.06	22.5	21.9	23.7	23.2	1.02	0.45	1.06	0.92
2022-06-15 02:38:59	635	0.09	0.03	0.08	0.02	0.12	0.15	0.13	0.11	0.11	0.01	0.04	0.14	0.09	0.18	0.06	22.5	21.9	23.6	23.2	1.02	0.45	1.11	0.92
2022-06-15 02:39:09	636	0.09	0.03	0.08	0.02	0.12	0.15	0.13	0.11	0.11	0.01	0.04	0.14	0.09	0.18	0.06	22.5	21.9	23.6	23.2	0.97	0.45	1.11	0.91
2022-06-15 02:39:09	637	0.09	0.03	0.08	0.02	0.12	0.15	0.13	0.11	0.11	0.01	0.04	0.14	0.09	0.18	0.06	22.5	21.9	23.6	23.2	0.97	0.45	1.11	0.91
2022-06-15 02:39:39	638	0.09	0.03	0.08	0.02	0.12	0.15	0.13	0.11	0.11	0.01	0.04	0.14	0.09	0.19	0.06	22.5	21.9	23.7	23.2	0.97	0.5	1.11	0.92
2022-06-15 02:40:00	639	0.09	0.03	0.08	0.02	0.12	0.15	0.13	0.11	0.11	0.01	0.04	0.13	0.09	0.19	0.06	22.5	21.9	23.7	23.2	0.97	0.5	1.11	0.92
2022-06-15 02:40:10	640	0.09	0.03	0.07	0.02	0.12	0.15	0.13	0.11	0.11	0.01	0.04	0.14	0.08	0.19	0.06	22.5	21.9	23.7	23.2	0.97	0.5	1.11	0.92
2022-06-15 02:40:10	641	0.09	0.03	0.07	0.02	0.12	0.15	0.13	0.11	0.11	0.01	0.04	0.14	0.08	0.19	0.06	22.5	21.9	23.7	23.2	0.97	0.5	1.11	0.92
2022-06-15 02:40:40	642	0.09	0.03	0.07	0.02	0.12	0.15	0.13	0.11	0.11	0.01	0.04	0.14	0.09	0.19	0.06	22.5	21.9	23.7	23.2	0.97	0.5	1.06	0.93
2022-06-15 02:41:00	643	0.09	0.03	0.08	0.02	0.12	0.15	0.13	0.11	0.11	0.01	0.04	0.14	0.09	0.19	0.06	22.5	21.9	23.7	23.2	0.97	0.5	1.06	0.93
2022-06-15 02:41:10	644	0.09	0.03	0.08	0.02	0.12	0.15	0.13	0.11	0.1	0.01	0.04	0.14	0.08	0.19	0.06	22.5	21.9	23.7	23.2	0.97	0.5	1.06	0.93
2022-06-15 02:41:10	645	0.09	0.03	0.08	0.02	0.12	0.15	0.13	0.11	0.1	0.01	0.04	0.14	0.08	0.19	0.06	22.5	21.9	23.7	23.2	0.97	0.5	1.06	0.93
2022-06-15 02:41:41	646	0.09	0.03	0.08	0.02	0.12	0.15	0.13	0.11	0.11	0.01	0.04	0.14	0.08	0.19	0.06	22.5	21.9	23.7	23.2	0.97	0.5	1.06	0.92
2022-06-15 02:42:01	647	0.09	0.03	0.08	0.02	0.12	0.15	0.13	0.11	0.11	0.01	0.04	0.14	0.09	0.18	0.06	22.5	21.9	23.7	23.2	0.92	0.5	1.06	0.91
2022-06-15 02:42:11	648	0.09	0.03	0.08	0.02	0.12	0.15	0.13	0.11	0.11	0.01	0.04	0.14	0.08	0.18	0.06	22.5	21.9	23.7	23.2	0.92	0.5	1.06	0.91
2022-06-15 02:42:11	649	0.09	0.03	0.08	0.02	0.12	0.15	0.13	0.11	0.11	0.01	0.04	0.14	0.08	0.18	0.06	22.5	21.9	23.7	23.2	0.92	0.5	1.06	0.91
2022-06-15 02:42:41	650	0.09	0.03	0.08	0.02	0.12	0.15	0.13	0.11	0.11	0.01	0.04	0.14	0.08	0.18	0.06	22.5	21.9	23.7	23.2	0.97	0.5	1.06	0.91
2022-06-15 02:43:01	651	0.09	0.03	0.08	0.02	0.12	0.15	0.13	0.11	0.11	0.01	0.04	0.14	0.09	0.18	0.06	22.5	21.9	23.6	23.2	1.02	0.5	1.06	0.89
2022-06-15 02:43:12	652	0.09	0.03	0.08	0.02	0.12	0.15	0.13	0.11	0.11	0.01	0.04	0.14	0.09	0.18	0.06	22.5	21.9	23.6	23.2	1.02	0.5	1.11	0.89
2022-06-15 02:43:12	653	0.09	0.03	0.08	0.02	0.12	0.15	0.13	0.11	0.11	0.01	0.04	0.14	0.09	0.18	0.06	22.5	21.9	23.6	23.2	1.02	0.5	1.11	0.89
2022-06-15 02:43:42	654	0.09	0.03	0.08	0.02	0.12	0.15	0.13	0.11	0.11	0.01	0.05	0.14	0.08	0.19	0.06	22.5	21.9	23.6	23.2	0.97	0.55	1.11	0.89
2022-06-15 02:44:02	655	0.09	0.03	0.08	0.02	0.12	0.15	0.13	0.11	0.1	0.01	0.04	0.14	0.08	0.18	0.06	22.5	21.9	23.7	23.2	0.97	0.55	1.11	0.9
2022-06-15 02:44:12	656	0.09	0.03	0.08	0.02	0.12	0.15	0.13	0.11	0.11	0.01	0.04	0.14	0.08	0.19	0.06	22.5	21.9	23.7	23.2	0.97	0.49	1.11	0.89
2022-06-15 02:44:12	657	0.09	0.03	0.08	0.02	0.12	0.15	0.13	0.11	0.11	0.01	0.04	0.14	0.08	0.19	0.06	22.5	21.9	23.7	23.2	0.97	0.49	1.11	0.89
2022-06-15 02:44:42	658	0.09	0.03	0.08	0.02	0.12	0.15	0.13	0.11	0.11	0.01	0.05	0.14	0.09	0.19	0.06	22.5	21.9	23.7	23.2	0.97	0.49	1.11	0.9
2022-06-15 02:45:03	659	0.09	0.03	0.08	0.02	0.12	0.15	0.13	0.11	0.11	0.01	0.05	0.13	0.08	0.19	0.06	22.5	21.9	23.7	23.2	0.97	0.49	1.11	0.9
2022-06-15 02:45:13	660	0.09	0.03	0.08	0.02	0.12	0.15	0.13	0.11	0.11	0.01	0.04	0.14	0.08	0.19	0.06	22.5	21.9	23.7	23.2	0.97	0.49	1.11	0.89
2022-06-15 02:45:13	661	0.09	0.03	0.08	0.02	0.12	0.15	0.13	0.11	0.11	0.01	0.04	0.14	0.08	0.19	0.06	22.5	21.9	23.7	23.2	0.97	0.49	1.11	0.89
2022-06-15 02:45:43	662	0.09	0.03	0.08	0.02	0.12	0.15	0.13	0.11	0.11	0.01	0.05	0.14	0.08	0.18	0.06	22.5	21.9	23.7	23.2	0.97	0.49	1.05	0.9
2022-06-15 02:46:03	663	0.09	0.03	0.08	0.02	0.12	0.15	0.13	0.11	0.11	0.01	0.05	0.14	0.08	0.18	0.06	22.5	21.9	23.6	23.2	0.97	0.49	1.05	0.89
2022-06-15 02:46:13	664	0.09	0.03	0.08	0.02	0.12	0.15	0.13	0.11	0.11	0.01	0.04	0.14	0.09	0.19	0.06	22.5	21.9	23.7	23.2	0.97	0.54	1.05	0.89
2022-06-15 02:46:13	665	0.09	0.03	0.08	0.02	0.12	0.15	0.13	0.11	0.11	0.01	0.04	0.14	0.09	0.19	0.06	22.5	21.9	23.7	23.2	0.97	0.54	1.05	0.89
2022-06-15 02:46:44	666	0.09	0.03	0.08	0.02	0.12	0.15	0.13	0.11	0.11	0.01	0.04	0.14	0.09	0.19	0.06	22.5	21.9	23.7	23.2	0.97	0.49	1.05	0.88
2022-06-15 02:47:04	667	0.09	0.03	0.08	0.02	0.12	0.15	0.13	0.11	0.11	0.01	0.04	0.14	0.09	0.19	0.06	22.5	21.9	23.6	23.2	0.97	0.49	1.05	0.89
2022-06-15 02:47:14	668	0.09	0.03	0.08	0.02	0.12	0.15	0.13	0.11	0.11	0.01	0.04	0.14	0.08	0.19	0.06	22.5	21.9	23.6	23.2	0.97	0.49	1.05	0.89
2022-06-15 02:47:14	669	0.09	0.03	0.08	0.02	0.12	0.15	0.13	0.11	0.11	0.01	0.04	0.14	0.08	0.19	0.06	22.5	21.9	23.6	23.2	0.97	0.49	1.05	0.89
2022-06-15 02:47:44	670	0.09	0.03	0.08	0.02	0.12	0.15	0.13	0.11	0.11	0.01	0.04	0.14	0.08	0.18	0.06	22.5	21.9	23.7	23.2	1.02	0.43	1	0.91
2022-06-15 02:48:04	671	0.09	0.03	0.08	0.02	0.12	0.14	0.13	0.11	0.11	0.01	0.04	0.14	0.08	0.18	0.06	22.5	21.9	23.6	23.2	0.97	0.48	1	0.91
2022-06-15 02:48:04	672	0.09	0.03	0.08	0.02	0.12	0.14	0.13	0.11	0.11	0.01	0.04	0.14	0.08	0.18	0.06	22.5	21.9	23.6	23.2	0.97	0.48	1	0.91
2022-06-15 02:48:14	673	0.09	0.03	0.08	0.02	0.12	0.15	0.13	0.11	0.11	0.01	0.04	0.14	0.09	0.18	0.06	22.5	21.9	23.6	23.2	0.97	0.48	1	0.91
2022-06-15 02:48:45	674	0.09	0.03	0.08	0.02	0.12	0.15	0.13	0.11	0.11	0.01	0.05	0.13	0.09	0.18	0.06	22.5	21.9	23.6	23.2	0.97	0.48	1.05	0.91
2022-06-15 02:49:05	675	0.09	0.03	0.08	0.02	0.12	0.14	0.13	0.1	0.1	0.01	0.04	0.13	0.09	0.19	0.06	22.5	21.9	23.7	23.2	0.97	0.48	1.05	0.91
2022-06-15 02:49:05	676	0.09	0.03	0.08	0.02	0.12	0.14	0.13	0.1	0.1	0.01	0.04	0.13	0.09	0.19	0.06	22.5	21.9	23.7	23.2	0.97	0.48	1.05	0.91
2022-06-15 02:49:15	677	0.09	0.03	0.08	0.02	0.12	0.15	0.13	0.11	0.11	0.01	0.04	0.14	0.08	0.19	0.06	22.5	21.9	23.7	23.2	0.97	0.48	1.05	0.94
2022-06-15 02:49:45	678	0.09	0.03	0.08	0.02	0.12	0.15	0.13	0.11	0.1	0.01	0.04	0.14	0.08	0.18	0.06	22.5	21.9	23.6	23.2	0.97	0.48	1.1	0.93
2022-06-15 02:50:05	679	0.09	0.03	0.08	0.02	0.12	0.14	0.13	0.1	0.1	0.01	0.04	0.14	0.08	0.19	0.06	22.5	21.9	23.7	23.2	0.97	0.48	1.1	0.93
2022-06-15 02:50:05	680	0.09	0.03	0.08	0.02	0.12	0.14	0.13	0.1	0.1	0.01	0.04	0.14	0.08	0.19	0.06	22.5	21.9	23.7	23.2	0.97	0.48	1.1	0.93
2022-06-15 02:50:16	681	0.09	0.03	0.08	0.02	0.12	0.15	0.13	0.11	0.11	0.01	0.04	0.14	0.08	0.19	0.06	22.5	21.9	23.7	23.2	0.97	0.48	1.1	0.93
2022-06-15 02:50:46	682	0.09	0.03	0.08	0.02	0.12	0.15	0.13	0.11	0.11	0.01	0.05	0.14	0.08	0.18	0.06	22.5	21.9	23.6	23.2	0.97	0.48	1.1	0.93
2022-06-15 02:51:06	683	0.09	0.03	0.08	0.02	0.12	0.15	0.13	0.11	0.11	0.01	0.05	0.14	0.08	0.18	0.06	22.5	21.9	23.7	23.2	0.97	0.48	1.1	0.93
2022-06-15 02:51:06	684	0.09	0.03	0.08	0.02	0.12	0.15	0.13	0.11	0.11	0.01	0.05	0.14	0.08	0.18	0.06	22.5	21.9	23.7	23.2	0.97	0.48	1.1	0.93
2022-06-15 02:51:16	685	0.09	0.03	0.08	0.02	0.12	0.15	0.13	0.11	0.1	0.01	0.05	0.14	0.09	0.18	0.06	22.5	21.9	23.7	23.2	0.97	0.48	1.1	0.93
2022-06-15 02:51:46	686	0.09	0.03	0.08	0.02	0.12	0.15	0.13	0.11	0.11	0.01	0.05	0.14	0.09	0.19	0.06	22.5	21.9	23.6	23.2	0.97	0.48	1.1	0.91
2022-06-15 02:52:07	687	0.09	0.03	0.08	0.02	0.12	0.14	0.13	0.11	0.11	0.01	0.05	0.14	0.09	0.19	0.06	22.5	21.9	23.6	23.2	0.97	0.48	1.1	0.91
2022-06-15 02:52:07	688	0.09	0.03	0.08	0.02	0.12	0.14	0.13	0.11	0.11	0.01	0.05	0.14	0.09	0.19	0.06	22.5	21.9	23.6	23.2	0.97	0.48	1.1	0.91
2022-06-15 02:52:17	689	0.09	0.03	0.08	0.02	0.12	0.14	0.13	0.11	0.11	0.01	0.05	0.14	0.09	0.19	0.06	22.5	21.9	23.7	23.2	0.97	0.48	1.1	0.91
2022-06-15 02:52:47	690	0.09	0.03	0.08	0.02	0.12	0.15	0.13	0.11	0.1	0.01	0.05	0.14	0.09	0.2	0.06	22.5	21.9	23.6	23.2	0.97	0.48	1.05	0.94
2022-06-15 02:52:57	691	0.09	0.03	0.08	0.02	0.12	0.15	0.12	0.11	0.1	0.01	0.05	0.14	0.09	0.19	0.06	22.5	21.9	23.7	23.2	0.97	0.48	1.05	0.94
2022-06-15 02:52:57	692	0.09	0.03	0.08	0.02	0.12	0.15	0.12	0.11	0.1	0.01	0.05	0.14	0.09	0.19	0.06	22.5	21.9	23.7	23.2	0.97	0.48	1.05	0.94
2022-06-15 02:53:17	693	0.09	0.03	0.08	0.02	0.12	0.15	0.13	0.11	0.11	0.01	0.05	0.14	0.09	0.19	0.06	22.5	21.9	23.7	23.2	0.97	0.53	1.05	0.93
2022-06-15 02:53:48	694	0.09	0.03	0.08	0.02	0.12	0.15	0.12	0.11	0.11	0.01	0.05	0.14	0.09	0.19	0.06	22.5	21.9	23.6	23.2	0.97	0.53	1.1	0.92
2022-06-15 02:54:08	695	0.09	0.03	0.08	0.02	0.12	0.14	0.13	0.11	0.11	0.01	0.05	0.14	0.08	0.19	0.06	22.5	21.9	23.6	23.2	0.97	0.53	1.1	0.92
2022-06-15 02:54:08	696	0.09	0.03	0.08	0.02	0.12	0.14	0.13	0.11	0.11	0.01	0.05	0.14	0.08	0.19	0.06	22.5	21.9	23.6	23.2	0.97	0.53	1.1	0.92
2022-06-15 02:54:18	697	0.09	0.03	0.08	0.02	0.12	0.15	0.13	0.11	0.11	0.01	0.05	0.14	0.09	0.19	0.06	22.5	21.9	23.7	23.2	0.97	0.48	1.1	0.92
2022-06-15 02:54:48	698	0.09	0.03	0.08	0.02	0.12	0.15	0.13	0.11	0.11	0.01	0.04	0.14	0.09	0.19	0.06	22.5	21.9	23.6	23.2	0.97	0.48	1.1	0.88
2022-06-15 02:54:58	699	0.09	0.03	0.08	0.02	0.12	0.14	0.13	0.11	0.11	0.01	0.04	0.14	0.08	0.19	0.06	22.5	21.9	23.6	23.2	0.97	0.48	1.1	0.88
2022-06-15 02:54:58	700	0.09	0.03	0.08	0.02	0.12	0.14	0.13	0.11	0.11	0.01	0.04	0.14	0.08	0.19	0.06	22.5	21.9	23.6	23.2	0.97	0.48	1.1	0.88
2022-06-15 02:55:18	701	0.09	0.03	0.08	0.02	0.12	0.15	0.13	0.11	0.11	0.01	0.04	0.13	0.09	0.19	0.06	22.5	21.9	23.6	23.2	0.97	0.48	1.1	0.89
2022-06-15 02:55:49	702	0.09	0.03	0.08	0.02	0.12	0.15	0.13	0.11	0.1	0.01	0.04	0.14	0.09	0.19	0.06	22.5	21.9	23.6	23.2	0.97	0.48	1.1	0.89
2022-06-15 02:55:59	703	0.09	0.03	0.08	0.02	0.12	0.15	0.13	0.11	0.1	0.01	0.04	0.14	0.08	0.19	0.06	22.5	21.9	23.6	23.2	0.97	0.48	1.1	0.89
2022-06-15 02:55:59	704	0.09	0.03	0.08	0.02	0.12	0.15	0.13	0.11	0.1	0.01	0.04	0.14	0.08	0.19	0.06	22.5	21.9	23.6	23.2	0.97	0.48	1.1	0.89
2022-06-15 02:56:19	705	0.09	0.03	0.08	0.02	0.12	0.14	0.13	0.11	0.1	0.01	0.04	0.14	0.08	0.19	0.06	22.5	21.9	23.6	23.2	0.97	0.48	1.1	0.9
2022-06-15 02:56:49	706	0.09	0.03	0.08	0.02	0.12	0.14	0.13	0.11	0.1	0.01	0.05	0.14	0.08	0.19	0.06	22.5	21.9	23.6	23.2	0.97	0.48	1.1	0.91
2022-06-15 02:56:59	707	0.09	0.03	0.08	0.02	0.12	0.14	0.13	0.11	0.1	0.01	0.05	0.14	0.08	0.19	0.06	22.5	21.9	23.6	23.2	0.97	0.48	1.1	0.9
2022-06-15 02:56:59	708	0.09	0.03	0.08	0.02	0.12	0.14	0.13	0.11	0.1	0.01	0.05	0.14	0.08	0.19	0.06	22.5	21.9	23.6	23.2	0.97	0.48	1.1	0.9
2022-06-15 02:57:20	709	0.09	0.03	0.08	0.02	0.12	0.15	0.13	0.11	0.1	0.01	0.05	0.14	0.09	0.18	0.06	22.5	21.9	23.6	23.2	0.97	0.48	1.1	0.91
2022-06-15 02:57:30	710	0.09	0.03	0.08	0.02	0.12	0.14	0.13	0.11	0.1	0.01	0.05	0.14	0.09	0.18	0.06	22.5	21.9	23.6	23.2	0.97	0.48	1.1	0.91
2022-06-15 02:58:00	711	0.09	0.03	0.08	0.02	0.11	0.14	0.13	0.11	0.1	0.01	0.05	0.14	0.09	0.18	0.06	22.5	21.9	23.6	23.2	1.02	0.48	1.1	0.93
2022-06-15 02:58:00	712	0.09	0.03	0.08	0.02	0.11	0.14	0.13	0.11	0.1	0.01	0.05	0.14	0.09	0.18	0.06	22.5	21.9	23.6	23.2	1.02	0.48	1.1	0.93
2022-06-15 02:58:20	713	0.09	0.03	0.08	0.02	0.12	0.15	0.13	0.11	0.1	0.01	0.05	0.14	0.09	0.18	0.06	22.5	21.9	23.6	23.2	0.97	0.48	1.1	0.93
2022-06-15 02:58:30	714	0.09	0.03	0.08	0.02	0.12	0.15	0.13	0.11	0.1	0.01	0.05	0.14	0.09	0.19	0.06	22.5	21.9	23.6	23.2	0.97	0.48	1.1	0.94
2022-06-15 02:59:01	715	0.09	0.03	0.08	0.02	0.12	0.15	0.13	0.12	0.1	0.01	0.05	0.14	0.09	0.2	0.06	22.5	21.9	23.6	23.2	0.97	0.48	1.1	0.93
2022-06-15 02:59:01	716	0.09	0.03	0.08	0.02	0.12	0.15	0.13	0.12	0.1	0.01	0.05	0.14	0.09	0.2	0.06	22.5	21.9	23.6	23.2	0.97	0.48	1.1	0.93
2022-06-15 02:59:21	717	0.09	0.03	0.08	0.02	0.11	0.15	0.13	0.11	0.1	0.01	0.05	0.14	0.08	0.19	0.06	22.5	21.9	23.6	23.2	0.97	0.48	1.1	0.93
2022-06-15 02:59:31	718	0.09	0.03	0.08	0.02	0.11	0.14	0.13	0.11	0.1	0.01	0.05	0.14	0.09	0.2	0.06	22.5	21.9	23.6	23.2	0.97	0.53	1.1	0.93
2022-06-15 03:00:01	719	0.09	0.03	0.08	0.02	0.12	0.15	0.13	0.11	0.1	0.01	0.05	0.14	0.09	0.2	0.06	22.5	21.9	23.6	23.2	1.02	0.53	1.1	0.92
2022-06-15 03:00:01	720	0.09	0.03	0.08	0.02	0.12	0.15	0.13	0.11	0.1	0.01	0.05	0.14	0.09	0.2	0.06	22.5	21.9	23.6	23.2	1.02	0.53	1.1	0.92
2022-06-15 03:00:21	721	0.09	0.03	0.08	0.02	0.12	0.14	0.13	0.11	0.1	0.01	0.05	0.13	0.09	0.2	0.06	22.5	21.9	23.6	23.2	0.97	0.48	1.1	0.92
2022-06-15 03:00:32	722	0.09	0.03	0.08	0.02	0.12	0.15	0.13	0.11	0.1	0.01	0.05	0.14	0.09	0.2	0.06	22.5	21.9	23.6	23.2	0.97	0.53	1.1	0.9
2022-06-15 03:01:02	723	0.09	0.03	0.08	0.02	0.12	0.14	0.13	0.11	0.1	0.01	0.05	0.14	0.09	0.2	0.06	22.5	21.9	23.6	23.2	0.97	0.48	1.1	0.91
2022-06-15 03:01:02	724	0.09	0.03	0.08	0.02	0.12	0.14	0.13	0.11	0.1	0.01	0.05	0.14	0.09	0.2	0.06	22.5	21.9	23.6	23.2	0.97	0.48	1.1	0.91
2022-06-15 03:01:22	725	0.09	0.03	0.08	0.02	0.12	0.15	0.13	0.11	0.1	0.01	0.05	0.14	0.09	0.2	0.06	22.5	21.9	23.6	23.2	0.97	0.58	1.1	0.92
2022-06-15 03:01:32	726	0.09	0.03	0.08	0.02	0.12	0.14	0.13	0.11	0.1	0.01	0.05	0.14	0.09	0.2	0.06	22.5	21.9	23.6	23.2	0.97	0.49	1.1	0.92
2022-06-15 03:02:02	727	0.09	0.03	0.08	0.02	0.12	0.15	0.13	0.11	0.1	0.01	0.05	0.14	0.08	0.2	0.06	22.5	21.9	23.6	23.2	0.97	0.44	1.1	0.94
2022-06-15 03:02:02	728	0.09	0.03	0.08	0.02	0.12	0.15	0.13	0.11	0.1	0.01	0.05	0.14	0.08	0.2	0.06	22.5	21.9	23.6	23.2	0.97	0.44	1.1	0.94
2022-06-15 03:02:23	729	0.09	0.03	0.08	0.02	0.12	0.15	0.13	0.11	0.1	0.01	0.05	0.14	0.09	0.2	0.06	22.5	21.9	23.6	23.2	0.97	0.49	1.1	0.94
2022-06-15 03:02:33	730	0.09	0.03	0.08	0.02	0.12	0.15	0.13	0.11	0.1	0.01	0.05	0.13	0.09	0.2	0.06	22.5	21.9	23.6	23.2	0.97	0.49	1.1	0.94
2022-06-15 03:03:03	731	0.09	0.03	0.08	0.02	0.12	0.14	0.13	0.11	0.1	0.01	0.05	0.14	0.08	0.2	0.06	22.5	21.9	23.6	23.2	0.97	0.49	1.05	0.91
2022-06-15 03:03:03	732	0.09	0.03	0.08	0.02	0.12	0.14	0.13	0.11	0.1	0.01	0.05	0.14	0.08	0.2	0.06	22.5	21.9	23.6	23.2	0.97	0.49	1.05	0.91
2022-06-15 03:03:23	733	0.09	0.03	0.08	0.02	0.12	0.15	0.13	0.11	0.1	0.01	0.05	0.14	0.09	0.2	0.06	22.5	21.9	23.6	23.2	1.03	0.49	1.05	0.93
2022-06-15 03:03:33	734	0.09	0.03	0.08	0.02	0.12	0.15	0.13	0.11	0.1	0.01	0.05	0.14	0.09	0.2	0.06	22.5	21.9	23.6	23.2	1.03	0.49	1.05	0.93
2022-06-15 03:04:04	735	0.09	0.03	0.08	0.02	0.12	0.14	0.13	0.11	0.1	0.01	0.05	0.14	0.09	0.2	0.06	22.5	21.9	23.6	23.2	0.98	0.51	1.05	0.91
2022-06-15 03:04:04	736	0.09	0.03	0.08	0.02	0.12	0.14	0.13	0.11	0.1	0.01	0.05	0.14	0.09	0.2	0.06	22.5	21.9	23.6	23.2	0.98	0.51	1.05	0.91
2022-06-15 03:04:24	737	0.09	0.03	0.08	0.02	0.12	0.14	0.13	0.11	0.1	0.01	0.05	0.14	0.08	0.2	0.06	22.5	21.9	23.6	23.2	0.98	0.51	1.1	0.91
2022-06-15 03:04:34	738	0.09	0.03	0.08	0.02	0.12	0.14	0.13	0.11	0.1	0.01	0.05	0.14	0.09	0.2	0.06	22.5	21.9	23.6	23.2	1.03	0.46	1.1	0.89
2022-06-15 03:05:04	739	0.09	0.03	0.08	0.02	0.12	0.14	0.13	0.11	0.1	0.01	0.05	0.14	0.08	0.2	0.06	22.5	21.9	23.6	23.2	0.98	0.51	1.1	0.88
2022-06-15 03:05:04	740	0.09	0.03	0.08	0.02	0.12	0.14	0.13	0.11	0.1	0.01	0.05	0.14	0.08	0.2	0.06	22.5	21.9	23.6	23.2	0.98	0.51	1.1	0.88
2022-06-15 03:05:24	741	0.09	0.03	0.08	0.02	0.11	0.15	0.13	0.11	0.1	0.01	0.05	0.13	0.09	0.2	0.06	22.5	21.9	23.6	23.2	0.98	0.56	1.1	0.88
2022-06-15 03:05:34	742	0.09	0.03	0.08	0.02	0.11	0.14	0.13	0.11	0.1	0.01	0.04	0.14	0.09	0.2	0.06	22.5	21.9	23.6	23.2	0.98	0.5	1.1	0.88
2022-06-15 03:06:05	743	0.09	0.03	0.08	0.02	0.12	0.14	0.13	0.1	0.1	0.01	0.04	0.14	0.09	0.2	0.06	22.5	21.9	23.6	23.2	0.98	0.5	1.1	0.89
2022-06-15 03:06:05	744	0.09	0.03	0.08	0.02	0.12	0.14	0.13	0.1	0.1	0.01	0.04	0.14	0.09	0.2	0.06	22.5	21.9	23.6	23.2	0.98	0.5	1.1	0.89
2022-06-15 03:06:25	745	0.09	0.03	0.08	0.02	0.12	0.15	0.13	0.11	0.1	0.01	0.05	0.14	0.09	0.2	0.06	22.5	21.9	23.6	23.2	0.93	0.45	1.1	0.9
2022-06-15 03:06:35	746	0.09	0.03	0.08	0.02	0.12	0.15	0.13	0.11	0.1	0.01	0.05	0.14	0.09	0.2	0.06	22.5	21.9	23.6	23.2	0.99	0.45	1.1	0.92
2022-06-15 03:07:05	747	0.09	0.03	0.08	0.02	0.12	0.15	0.13	0.1	0.1	0.01	0.05	0.14	0.09	0.21	0.06	22.5	21.9	23.6	23.2	0.99	0.45	1.1	0.92
2022-06-15 03:07:05	748	0.09	0.03	0.08	0.02	0.12	0.15	0.13	0.1	0.1	0.01	0.05	0.14	0.09	0.21	0.06	22.5	21.9	23.6	23.2	0.99	0.45	1.1	0.92
2022-06-15 03:07:26	749	0.09	0.03	0.08	0.02	0.12	0.15	0.13	0.1	0.1	0.01	0.05	0.13	0.08	0.21	0.06	22.5	21.9	23.6	23.2	0.99	0.45	1.1	0.87
2022-06-15 03:07:36	750	0.09	0.03	0.08	0.02	0.12	0.14	0.13	0.11	0.1	0.01	0.05	0.13	0.09	0.21	0.06	22.5	21.9	23.6	23.2	0.99	0.45	1.1	0.85
2022-06-15 03:08:06	751	0.09	0.03	0.08	0.02	0.12	0.15	0.13	0.11	0.1	0.01	0.05	0.13	0.09	0.2	0.06	22.5	21.9	23.6	23.2	0.99	0.45	1.05	0.86
2022-06-15 03:08:06	752	0.09	0.03	0.08	0.02	0.12	0.15	0.13	0.11	0.1	0.01	0.05	0.13	0.09	0.2	0.06	22.5	21.9	23.6	23.2	0.99	0.45	1.05	0.86
2022-06-15 03:08:26	753	0.09	0.03	0.08	0.02	0.12	0.14	0.13	0.11	0.1	0.01	0.05	0.13	0.09	0.2	0.06	22.5	21.9	23.6	23.2	0.94	0.45	1.05	0.87
2022-06-15 03:08:36	754	0.09	0.03	0.08	0.02	0.12	0.14	0.13	0.11	0.1	0.01	0.05	0.13	0.09	0.2	0.06	22.5	21.9	23.6	23.2	0.94	0.45	1.05	0.87
2022-06-15 03:09:07	755	0.09	0.03	0.08	0.02	0.11	0.14	0.13	0.11	0.1	0.01	0.04	0.14	0.09	0.2	0.06	22.5	21.9	23.6	23.2	0.94	0.45	1.05	0.89
2022-06-15 03:09:07	756	0.09	0.03	0.08	0.02	0.11	0.14	0.13	0.11	0.1	0.01	0.04	0.14	0.09	0.2	0.06	22.5	21.9	23.6	23.2	0.94	0.45	1.05	0.89
2022-06-15 03:09:27	757	0.09	0.03	0.08	0.02	0.12	0.14	0.13	0.1	0.1	0.01	0.04	0.13	0.09	0.2	0.06	22.5	21.9	23.6	23.2	0.99	0.45	1.05	0.89
2022-06-15 03:09:37	758	0.09	0.03	0.08	0.02	0.12	0.15	0.13	0.11	0.1	0.01	0.04	0.13	0.09	0.2	0.06	22.5	21.9	23.6	23.2	0.99	0.45	1.05	0.89
2022-06-15 03:10:07	759	0.09	0.03	0.08	0.02	0.12	0.14	0.13	0.11	0.1	0.01	0.05	0.13	0.09	0.19	0.06	22.5	21.9	23.6	23.2	0.94	0.45	1.05	0.88
2022-06-15 03:10:07	760	0.09	0.03	0.08	0.02	0.12	0.14	0.13	0.11	0.1	0.01	0.05	0.13	0.09	0.19	0.06	22.5	21.9	23.6	23.2	0.94	0.45	1.05	0.88
2022-06-15 03:10:27	761	0.09	0.03	0.08	0.02	0.12	0.15	0.13	0.11	0.1	0.01	0.05	0.13	0.09	0.2	0.06	22.5	21.9	23.6	23.2	0.94	0.5	1.05	0.88
2022-06-15 03:10:37	762	0.09	0.03	0.08	0.02	0.12	0.14	0.13	0.11	0.1	0.01	0.05	0.13	0.09	0.2	0.06	22.5	21.9	23.6	23.2	0.94	0.5	1.05	0.88
2022-06-15 03:11:08	763	0.09	0.03	0.08	0.02	0.12	0.15	0.13	0.11	0.1	0.01	0.05	0.13	0.09	0.2	0.06	22.5	21.9	23.6	23.2	0.94	0.45	1.1	0.88
2022-06-15 03:11:08	764	0.09	0.03	0.08	0.02	0.12	0.15	0.13	0.11	0.1	0.01	0.05	0.13	0.09	0.2	0.06	22.5	21.9	23.6	23.2	0.94	0.45	1.1	0.88
2022-06-15 03:11:28	765	0.09	0.03	0.08	0.02	0.12	0.15	0.13	0.11	0.1	0.01	0.05	0.14	0.09	0.2	0.06	22.5	21.9	23.6	23.2	0.94	0.45	1.1	0.88
2022-06-15 03:11:38	766	0.09	0.03	0.08	0.02	0.12	0.15	0.13	0.11	0.1	0.01	0.05	0.13	0.08	0.2	0.06	22.5	21.9	23.6	23.2	0.94	0.45	1.1	0.89
2022-06-15 03:12:08	767	0.09	0.03	0.08	0.02	0.12	0.15	0.13	0.1	0.1	0.01	0.05	0.13	0.08	0.19	0.06	22.5	21.9	23.6	23.2	0.99	0.5	1	0.9
2022-06-15 03:12:08	768	0.09	0.03	0.08	0.02	0.12	0.15	0.13	0.1	0.1	0.01	0.05	0.13	0.08	0.19	0.06	22.5	21.9	23.6	23.2	0.99	0.5	1	0.9
2022-06-15 03:12:28	769	0.09	0.03	0.08	0.02	0.12	0.15	0.13	0.1	0.1	0.01	0.04	0.14	0.09	0.19	0.06	22.5	21.9	23.6	23.2	0.94	0.56	1	0.91
2022-06-15 03:12:39	770	0.09	0.03	0.08	0.02	0.12	0.15	0.13	0.11	0.1	0.01	0.05	0.14	0.09	0.19	0.06	22.5	21.9	23.6	23.2	0.94	0.51	1	0.92
2022-06-15 03:13:09	771	0.09	0.03	0.08	0.02	0.12	0.15	0.13	0.11	0.1	0.01	0.04	0.13	0.08	0.19	0.06	22.5	21.9	23.6	23.2	0.94	0.51	1.05	0.93
2022-06-15 03:13:09	772	0.09	0.03	0.08	0.02	0.12	0.15	0.13	0.11	0.1	0.01	0.04	0.13	0.08	0.19	0.06	22.5	21.9	23.6	23.2	0.94	0.51	1.05	0.93
2022-06-15 03:13:29	773	0.09	0.03	0.08	0.02	0.12	0.15	0.13	0.11	0.1	0.01	0.04	0.14	0.09	0.19	0.06	22.5	21.9	23.6	23.2	0.94	0.51	1.05	0.94
2022-06-15 03:13:39	774	0.09	0.03	0.08	0.02	0.12	0.15	0.13	0.1	0.1	0.01	0.04	0.14	0.09	0.19	0.06	22.5	21.9	23.6	23.2	0.94	0.51	1.05	0.93
2022-06-15 03:14:09	775	0.09	0.03	0.08	0.02	0.12	0.15	0.13	0.11	0.1	0.01	0.04	0.14	0.09	0.2	0.06	22.5	21.9	23.6	23.2	0.99	0.51	1.1	0.93
2022-06-15 03:14:09	776	0.09	0.03	0.08	0.02	0.12	0.15	0.13	0.11	0.1	0.01	0.04	0.14	0.09	0.2	0.06	22.5	21.9	23.6	23.2	0.99	0.51	1.1	0.93
2022-06-15 03:14:30	777	0.09	0.03	0.08	0.02	0.12	0.14	0.13	0.1	0.1	0.01	0.04	0.14	0.09	0.2	0.06	22.5	21.9	23.6	23.2	0.99	0.51	1.1	0.93
2022-06-15 03:14:40	778	0.09	0.03	0.08	0.02	0.12	0.15	0.13	0.11	0.1	0.01	0.04	0.14	0.09	0.2	0.06	22.5	21.9	23.6	23.2	0.99	0.51	1.1	0.93
2022-06-15 03:15:10	779	0.09	0.03	0.08	0.02	0.12	0.14	0.13	0.1	0.1	0.01	0.04	0.14	0.08	0.2	0.06	22.5	21.9	23.6	23.2	0.99	0.47	1.1	0.9
2022-06-15 03:15:10	780	0.09	0.03	0.08	0.02	0.12	0.14	0.13	0.1	0.1	0.01	0.04	0.14	0.08	0.2	0.06	22.5	21.9	23.6	23.2	0.99	0.47	1.1	0.9
2022-06-15 03:15:30	781	0.09	0.03	0.08	0.02	0.12	0.15	0.13	0.11	0.1	0.01	0.05	0.14	0.08	0.2	0.06	22.5	21.9	23.6	23.2	0.99	0.48	1.1	0.9
2022-06-15 03:15:40	782	0.09	0.03	0.08	0.02	0.12	0.15	0.13	0.11	0.1	0.01	0.04	0.14	0.08	0.2	0.06	22.5	21.9	23.6	23.2	0.99	0.48	1.1	0.9
2022-06-15 03:16:00	783	0.09	0.03	0.08	0.02	0.12	0.14	0.13	0.1	0.1	0.01	0.04	0.14	0.09	0.2	0.06	22.5	21.9	23.6	23.2	0.99	0.48	1.05	0.89
2022-06-15 03:16:00	784	0.09	0.03	0.08	0.02	0.12	0.14	0.13	0.1	0.1	0.01	0.04	0.14	0.09	0.2	0.06	22.5	21.9	23.6	23.2	0.99	0.48	1.05	0.89
2022-06-15 03:16:31	785	0.09	0.03	0.08	0.02	0.12	0.15	0.13	0.11	0.1	0.01	0.04	0.14	0.09	0.2	0.06	22.5	21.9	23.6	23.2	0.99	0.5	1.05	0.91
2022-06-15 03:16:41	786	0.09	0.03	0.08	0.02	0.12	0.15	0.13	0.11	0.1	0.02	0.05	0.14	0.09	0.2	0.06	22.5	21.9	23.6	23.2	0.99	0.5	1.05	0.91
2022-06-15 03:17:01	787	0.09	0.03	0.08	0.02	0.12	0.15	0.13	0.1	0.1	0.01	0.04	0.14	0.08	0.21	0.06	22.5	21.9	23.6	23.2	0.99	0.5	1.05	0.91
2022-06-15 03:17:01	788	0.09	0.03	0.08	0.02	0.12	0.15	0.13	0.1	0.1	0.01	0.04	0.14	0.08	0.21	0.06	22.5	21.9	23.6	23.2	0.99	0.5	1.05	0.91
2022-06-15 03:17:31	789	0.09	0.03	0.08	0.02	0.12	0.14	0.13	0.1	0.1	0.01	0.04	0.13	0.08	0.21	0.06	22.5	21.9	23.6	23.2	0.99	0.5	1.05	0.91
2022-06-15 03:17:41	790	0.09	0.03	0.08	0.02	0.12	0.14	0.13	0.1	0.1	0.01	0.04	0.13	0.08	0.2	0.06	22.5	21.9	23.6	23.2	0.99	0.44	1.05	0.9
2022-06-15 03:18:02	791	0.09	0.03	0.08	0.02	0.12	0.15	0.13	0.11	0.1	0.01	0.05	0.13	0.08	0.2	0.06	22.5	21.9	23.6	23.2	0.99	0.44	1.05	0.9
2022-06-15 03:18:02	792	0.09	0.03	0.08	0.02	0.12	0.15	0.13	0.11	0.1	0.01	0.05	0.13	0.08	0.2	0.06	22.5	21.9	23.6	23.2	0.99	0.44	1.05	0.9
2022-06-15 03:18:32	793	0.09	0.03	0.08	0.02	0.12	0.14	0.13	0.11	0.1	0.01	0.05	0.14	0.08	0.2	0.06	22.5	21.9	23.6	23.2	0.99	0.44	1.05	0.91
2022-06-15 03:18:42	794	0.09	0.03	0.08	0.02	0.12	0.14	0.13	0.1	0.1	0.01	0.05	0.14	0.08	0.2	0.06	22.5	21.9	23.6	23.2	0.99	0.44	1.1	0.91
2022-06-15 03:19:02	795	0.09	0.03	0.08	0.02	0.11	0.15	0.13	0.1	0.1	0.01	0.05	0.14	0.08	0.2	0.06	22.5	21.9	23.6	23.2	0.99	0.44	1.1	0.91
2022-06-15 03:19:02	796	0.09	0.03	0.08	0.02	0.11	0.15	0.13	0.1	0.1	0.01	0.05	0.14	0.08	0.2	0.06	22.5	21.9	23.6	23.2	0.99	0.44	1.1	0.91
2022-06-15 03:19:33	797	0.09	0.03	0.08	0.02	0.12	0.14	0.13	0.11	0.1	0.01	0.04	0.13	0.08	0.2	0.06	22.5	21.9	23.6	23.2	0.93	0.49	1.05	0.9
2022-06-15 03:19:43	798	0.09	0.03	0.08	0.02	0.12	0.14	0.13	0.11	0.1	0.01	0.04	0.14	0.08	0.2	0.06	22.5	21.9	23.6	23.2	0.93	0.49	1.05	0.9
2022-06-15 03:20:03	799	0.09	0.03	0.08	0.02	0.12	0.14	0.13	0.1	0.1	0.01	0.04	0.13	0.08	0.2	0.06	22.5	21.9	23.6	23.2	0.93	0.49	1.1	0.89
2022-06-15 03:20:03	800	0.09	0.03	0.08	0.02	0.12	0.14	0.13	0.1	0.1	0.01	0.04	0.13	0.08	0.2	0.06	22.5	21.9	23.6	23.2	0.93	0.49	1.1	0.89
2022-06-15 03:20:33	801	0.09	0.03	0.08	0.02	0.12	0.14	0.13	0.1	0.1	0.01	0.04	0.14	0.08	0.2	0.06	22.5	21.9	23.6	23.2	0.93	0.49	1.1	0.89
2022-06-15 03:20:43	802	0.09	0.03	0.08	0.02	0.11	0.14	0.13	0.1	0.1	0.01	0.04	0.14	0.08	0.2	0.06	22.5	21.9	23.6	23.2	0.93	0.49	1.1	0.89
2022-06-15 03:21:03	803	0.09	0.03	0.08	0.02	0.12	0.14	0.13	0.1	0.1	0.01	0.04	0.14	0.08	0.2	0.06	22.5	21.9	23.6	23.2	0.93	0.49	1.04	0.91
2022-06-15 03:21:03	804	0.09	0.03	0.08	0.02	0.12	0.14	0.13	0.1	0.1	0.01	0.04	0.14	0.08	0.2	0.06	22.5	21.9	23.6	23.2	0.93	0.49	1.04	0.91
2022-06-15 03:21:34	805	0.09	0.03	0.08	0.02	0.12	0.14	0.13	0.11	0.1	0.01	0.04	0.13	0.08	0.2	0.06	22.5	21.9	23.6	23.2	0.98	0.49	1.04	0.9
2022-06-15 03:21:44	806	0.09	0.03	0.08	0.02	0.12	0.15	0.13	0.11	0.1	0.01	0.04	0.13	0.08	0.2	0.06	22.5	21.9	23.6	23.2	0.98	0.54	1.04	0.9
2022-06-15 03:22:04	807	0.09	0.03	0.08	0.02	0.12	0.15	0.13	0.11	0.1	0.01	0.04	0.14	0.08	0.2	0.06	22.5	21.9	23.6	23.2	0.93	0.49	1.04	0.9
2022-06-15 03:22:04	808	0.09	0.03	0.08	0.02	0.12	0.15	0.13	0.11	0.1	0.01	0.04	0.14	0.08	0.2	0.06	22.5	21.9	23.6	23.2	0.93	0.49	1.04	0.9
2022-06-15 03:22:34	809	0.09	0.03	0.08	0.02	0.12	0.14	0.13	0.1	0.1	0.01	0.04	0.14	0.08	0.2	0.06	22.5	21.9	23.6	23.2	0.93	0.49	1.04	0.89
2022-06-15 03:22:44	810	0.09	0.03	0.08	0.02	0.12	0.14	0.13	0.1	0.1	0.01	0.05	0.14	0.08	0.19	0.06	22.5	21.9	23.6	23.2	0.98	0.49	1.04	0.89
2022-06-15 03:23:05	811	0.09	0.03	0.08	0.02	0.12	0.14	0.13	0.11	0.1	0.02	0.05	0.14	0.08	0.19	0.06	22.5	21.9	23.6	23.2	0.98	0.49	1.09	0.9
2022-06-15 03:23:05	812	0.09	0.03	0.08	0.02	0.12	0.14	0.13	0.11	0.1	0.02	0.05	0.14	0.08	0.19	0.06	22.5	21.9	23.6	23.2	0.98	0.49	1.09	0.9
2022-06-15 03:23:35	813	0.09	0.03	0.08	0.02	0.12	0.15	0.13	0.1	0.1	0.01	0.04	0.13	0.08	0.19	0.06	22.5	21.9	23.6	23.2	0.93	0.49	1.09	0.9
2022-06-15 03:23:45	814	0.09	0.03	0.08	0.02	0.12	0.14	0.13	0.11	0.1	0.01	0.05	0.14	0.08	0.2	0.06	22.5	21.9	23.6	23.2	0.93	0.49	1.09	0.91
2022-06-15 03:24:05	815	0.09	0.03	0.08	0.02	0.12	0.14	0.13	0.11	0.1	0.01	0.04	0.14	0.08	0.19	0.06	22.5	21.9	23.6	23.2	0.93	0.49	1.09	0.91
2022-06-15 03:24:05	816	0.09	0.03	0.08	0.02	0.12	0.14	0.13	0.11	0.1	0.01	0.04	0.14	0.08	0.19	0.06	22.5	21.9	23.6	23.2	0.93	0.49	1.09	0.91
2022-06-15 03:24:35	817	0.09	0.03	0.08	0.02	0.12	0.14	0.13	0.1	0.1	0.01	0.04	0.14	0.08	0.2	0.06	22.5	21.9	23.6	23.2	0.98	0.49	1.09	0.91
2022-06-15 03:24:46	818	0.09	0.03	0.08	0.02	0.11	0.14	0.13	0.1	0.1	0.01	0.04	0.14	0.08	0.2	0.06	22.5	21.9	23.6	23.2	0.98	0.49	1.09	0.9
2022-06-15 03:24:56	819	0.09	0.03	0.08	0.02	0.11	0.14	0.13	0.1	0.1	0.01	0.04	0.14	0.08	0.2	0.06	22.5	21.9	23.6	23.2	0.98	0.49	1.09	0.9
2022-06-15 03:24:56	820	0.09	0.03	0.08	0.02	0.11	0.14	0.13	0.1	0.1	0.01	0.04	0.14	0.08	0.2	0.06	22.5	21.9	23.6	23.2	0.98	0.49	1.09	0.9
2022-06-15 03:25:26	821	0.09	0.03	0.08	0.02	0.11	0.15	0.13	0.11	0.1	0.01	0.05	0.13	0.08	0.2	0.06	22.5	21.9	23.6	23.2	0.98	0.49	1.09	0.9
2022-06-15 03:25:46	822	0.09	0.03	0.08	0.02	0.12	0.14	0.13	0.1	0.1	0.01	0.05	0.13	0.08	0.19	0.06	22.5	21.9	23.6	23.2	0.98	0.49	1.09	0.9
2022-06-15 03:25:56	823	0.09	0.03	0.08	0.02	0.12	0.15	0.13	0.11	0.1	0.01	0.04	0.14	0.08	0.19	0.06	22.5	21.9	23.6	23.2	0.98	0.49	1.09	0.9
2022-06-15 03:25:56	824	0.09	0.03	0.08	0.02	0.12	0.15	0.13	0.11	0.1	0.01	0.04	0.14	0.08	0.19	0.06	22.5	21.9	23.6	23.2	0.98	0.49	1.09	0.9
2022-06-15 03:26:37	825	0.09	0.03	0.08	0.02	0.11	0.14	0.13	0.1	0.1	0.01	0.04	0.14	0.08	0.2	0.06	22.5	21.9	23.6	23.2	0.93	0.49	1.09	0.9
2022-06-15 03:26:47	826	0.09	0.03	0.08	0.02	0.12	0.14	0.13	0.1	0.1	0.01	0.04	0.14	0.08	0.19	0.06	22.5	21.9	23.6	23.2	0.93	0.49	1.09	0.9
2022-06-15 03:27:07	827	0.09	0.03	0.08	0.02	0.12	0.14	0.13	0.1	0.1	0.01	0.04	0.14	0.08	0.19	0.06	22.5	21.9	23.6	23.2	0.93	0.43	1.09	0.92
2022-06-15 03:27:07	828	0.09	0.03	0.08	0.02	0.12	0.14	0.13	0.1	0.1	0.01	0.04	0.14	0.08	0.19	0.06	22.5	21.9	23.6	23.2	0.93	0.43	1.09	0.92
2022-06-15 03:27:37	829	0.09	0.03	0.08	0.02	0.12	0.14	0.13	0.1	0.1	0.01	0.04	0.14	0.08	0.19	0.06	22.5	21.9	23.6	23.2	0.98	0.48	1.04	0.92
2022-06-15 03:27:47	830	0.09	0.03	0.08	0.02	0.11	0.14	0.13	0.11	0.1	0.01	0.05	0.14	0.08	0.19	0.06	22.5	21.9	23.6	23.2	0.98	0.48	1.04	0.92
2022-06-15 03:28:07	831	0.09	0.03	0.08	0.02	0.12	0.14	0.13	0.11	0.1	0.01	0.04	0.14	0.08	0.2	0.06	22.5	21.9	23.6	23.2	0.98	0.48	1.04	0.91
2022-06-15 03:28:07	832	0.09	0.03	0.08	0.02	0.12	0.14	0.13	0.11	0.1	0.01	0.04	0.14	0.08	0.2	0.06	22.5	21.9	23.6	23.2	0.98	0.48	1.04	0.91
2022-06-15 03:28:38	833	0.09	0.03	0.08	0.02	0.12	0.15	0.13	0.1	0.1	0.01	0.04	0.14	0.08	0.2	0.06	22.5	21.9	23.6	23.2	0.98	0.48	1.04	0.91
2022-06-15 03:28:48	834	0.09	0.03	0.08	0.02	0.11	0.14	0.13	0.11	0.1	0.01	0.04	0.14	0.08	0.2	0.06	22.5	21.9	23.6	23.2	1.03	0.48	1.04	0.92
2022-06-15 03:28:48	835	0.09	0.03	0.08	0.02	0.11	0.14	0.13	0.11	0.1	0.01	0.04	0.14	0.08	0.2	0.06	22.5	21.9	23.6	23.2	1.03	0.48	1.04	0.92
2022-06-15 03:29:08	836	0.09	0.03	0.08	0.02	0.12	0.15	0.13	0.11	0.1	0.01	0.04	0.14	0.08	0.2	0.06	22.5	21.9	23.6	23.2	0.98	0.48	1.04	0.92
2022-06-15 03:29:38	837	0.09	0.03	0.08	0.02	0.11	0.15	0.13	0.1	0.1	0.01	0.04	0.14	0.08	0.2	0.06	22.5	21.9	23.6	23.2	0.98	0.48	1.04	0.91
2022-06-15 03:29:48	838	0.09	0.03	0.08	0.02	0.12	0.15	0.13	0.1	0.1	0.01	0.04	0.14	0.08	0.19	0.06	22.5	21.9	23.6	23.2	0.98	0.48	1.04	0.91
2022-06-15 03:29:48	839	0.09	0.03	0.08	0.02	0.12	0.15	0.13	0.1	0.1	0.01	0.04	0.14	0.08	0.19	0.06	22.5	21.9	23.6	23.2	0.98	0.48	1.04	0.91
2022-06-15 03:30:09	840	0.09	0.03	0.08	0.02	0.12	0.15	0.13	0.1	0.09	0.01	0.04	0.14	0.08	0.19	0.05	22.5	21.9	23.6	23.2	0.98	0.48	1.09	0.91
2022-06-15 03:30:39	841	0.09	0.03	0.08	0.02	0.11	0.15	0.13	0.1	0.09	0.01	0.05	0.14	0.08	0.2	0.06	22.5	21.9	23.6	23.2	0.98	0.55	1.09	0.91
2022-06-15 03:30:49	842	0.09	0.03	0.08	0.02	0.12	0.15	0.13	0.1	0.1	0.01	0.05	0.14	0.08	0.2	0.06	22.5	21.9	23.6	23.2	0.93	0.55	1.09	0.91
2022-06-15 03:30:49	843	0.09	0.03	0.08	0.02	0.12	0.15	0.13	0.1	0.1	0.01	0.05	0.14	0.08	0.2	0.06	22.5	21.9	23.6	23.2	0.93	0.55	1.09	0.91
2022-06-15 03:31:09	844	0.09	0.03	0.08	0.02	0.12	0.15	0.13	0.1	0.09	0.01	0.04	0.14	0.08	0.2	0.06	22.5	21.9	23.6	23.2	0.98	0.5	1.04	0.91
2022-06-15 03:31:39	845	0.09	0.03	0.08	0.02	0.11	0.14	0.13	0.1	0.09	0.01	0.05	0.14	0.08	0.19	0.05	22.5	21.9	23.6	23.2	0.98	0.5	0.99	0.92
2022-06-15 03:31:50	846	0.09	0.03	0.08	0.02	0.12	0.14	0.13	0.11	0.1	0.01	0.05	0.14	0.08	0.2	0.05	22.5	21.9	23.6	23.2	0.98	0.5	0.99	0.92
2022-06-15 03:31:50	847	0.09	0.03	0.08	0.02	0.12	0.14	0.13	0.11	0.1	0.01	0.05	0.14	0.08	0.2	0.05	22.5	21.9	23.6	23.2	0.98	0.5	0.99	0.92
2022-06-15 03:32:10	848	0.09	0.03	0.08	0.02	0.11	0.14	0.13	0.1	0.09	0.01	0.04	0.14	0.08	0.2	0.06	22.5	21.9	23.6	23.2	0.98	0.5	0.99	0.93
2022-06-15 03:32:40	849	0.09	0.03	0.08	0.02	0.11	0.15	0.13	0.1	0.09	0.01	0.05	0.14	0.08	0.2	0.06	22.5	21.9	23.6	23.2	0.98	0.5	1.04	0.91
2022-06-15 03:32:50	850	0.09	0.03	0.08	0.02	0.12	0.14	0.13	0.1	0.09	0.01	0.05	0.13	0.08	0.2	0.05	22.5	21.9	23.6	23.2	0.98	0.58	1.04	0.91
2022-06-15 03:32:50	851	0.09	0.03	0.08	0.02	0.12	0.14	0.13	0.1	0.09	0.01	0.05	0.13	0.08	0.2	0.05	22.5	21.9	23.6	23.2	0.98	0.58	1.04	0.91
2022-06-15 03:33:10	852	0.09	0.03	0.08	0.02	0.12	0.15	0.13	0.1	0.09	0.01	0.05	0.14	0.08	0.2	0.05	22.5	21.9	23.6	23.2	1.03	0.46	1.04	0.93
2022-06-15 03:33:31	853	0.09	0.03	0.08	0.02	0.12	0.15	0.13	0.1	0.09	0.01	0.04	0.14	0.08	0.2	0.05	22.5	21.9	23.6	23.2	0.98	0.46	0.99	0.92
2022-06-15 03:33:51	854	0.09	0.03	0.08	0.02	0.12	0.15	0.13	0.1	0.09	0.01	0.04	0.14	0.08	0.2	0.05	22.5	21.9	23.6	23.2	0.98	0.46	0.99	0.91
2022-06-15 03:33:51	855	0.09	0.03	0.08	0.02	0.12	0.15	0.13	0.1	0.09	0.01	0.04	0.14	0.08	0.2	0.05	22.5	21.9	23.6	23.2	0.98	0.46	0.99	0.91
2022-06-15 03:34:01	856	0.09	0.03	0.08	0.02	0.12	0.15	0.13	0.1	0.09	0.01	0.04	0.14	0.08	0.2	0.06	22.5	21.9	23.6	23.2	0.98	0.46	0.99	0.95
2022-06-15 03:34:31	857	0.09	0.03	0.08	0.02	0.12	0.15	0.13	0.11	0.09	0.01	0.05	0.14	0.08	0.2	0.05	22.5	21.9	23.6	23.2	0.98	0.46	1.04	0.94
2022-06-15 03:34:51	858	0.09	0.03	0.08	0.02	0.12	0.15	0.13	0.1	0.09	0.01	0.04	0.14	0.08	0.2	0.05	22.5	21.9	23.6	23.2	0.98	0.46	1.04	0.93
2022-06-15 03:34:51	859	0.09	0.03	0.08	0.02	0.12	0.15	0.13	0.1	0.09	0.01	0.04	0.14	0.08	0.2	0.05	22.5	21.9	23.6	23.2	0.98	0.46	1.04	0.93
2022-06-15 03:35:01	860	0.09	0.03	0.08	0.02	0.12	0.15	0.13	0.11	0.09	0.01	0.04	0.14	0.08	0.2	0.05	22.5	21.9	23.6	23.2	0.98	0.46	1.04	0.93
2022-06-15 03:35:32	861	0.08	0.03	0.08	0.02	0.11	0.15	0.13	0.1	0.09	0.01	0.04	0.14	0.08	0.2	0.05	22.5	21.9	23.6	23.2	0.98	0.46	1.04	0.93
2022-06-15 03:35:52	862	0.09	0.03	0.08	0.02	0.12	0.15	0.13	0.1	0.09	0.01	0.04	0.14	0.08	0.2	0.05	22.5	21.9	23.6	23.2	0.98	0.46	1.04	0.94
2022-06-15 03:35:52	863	0.09	0.03	0.08	0.02	0.12	0.15	0.13	0.1	0.09	0.01	0.04	0.14	0.08	0.2	0.05	22.5	21.9	23.6	23.2	0.98	0.46	1.04	0.94
2022-06-15 03:36:02	864	0.09	0.03	0.08	0.02	0.11	0.15	0.13	0.1	0.09	0.01	0.04	0.14	0.08	0.2	0.06	22.5	21.9	23.6	23.2	0.98	0.46	1.04	0.94
2022-06-15 03:36:32	865	0.09	0.03	0.08	0.02	0.12	0.15	0.13	0.1	0.09	0.01	0.05	0.14	0.08	0.2	0.06	22.5	21.9	23.6	23.2	0.99	0.46	1.09	0.92
2022-06-15 03:36:52	866	0.09	0.03	0.08	0.02	0.12	0.15	0.13	0.1	0.09	0.01	0.05	0.14	0.08	0.2	0.05	22.5	21.9	23.6	23.2	0.99	0.46	1.09	0.91
2022-06-15 03:36:52	867	0.09	0.03	0.08	0.02	0.12	0.15	0.13	0.1	0.09	0.01	0.05	0.14	0.08	0.2	0.05	22.5	21.9	23.6	23.2	0.99	0.46	1.09	0.91
2022-06-15 03:37:03	868	0.09	0.03	0.08	0.02	0.11	0.15	0.13	0.11	0.09	0.01	0.05	0.14	0.08	0.2	0.05	22.5	21.9	23.6	23.2	0.99	0.46	1.09	0.91
2022-06-15 03:37:23	869	0.09	0.03	0.08	0.02	0.11	0.15	0.13	0.1	0.09	0.01	0.05	0.14	0.08	0.2	0.05	22.5	21.9	23.6	23.2	0.99	0.46	1.04	0.9
2022-06-15 03:37:53	870	0.09	0.03	0.08	0.02	0.11	0.15	0.13	0.1	0.09	0.01	0.05	0.14	0.08	0.2	0.05	22.5	21.9	23.6	23.2	0.99	0.51	1.04	0.9
2022-06-15 03:37:53	871	0.09	0.03	0.08	0.02	0.11	0.15	0.13	0.1	0.09	0.01	0.05	0.14	0.08	0.2	0.05	22.5	21.9	23.6	23.2	0.99	0.51	1.04	0.9
2022-06-15 03:38:03	872	0.09	0.03	0.08	0.02	0.12	0.15	0.13	0.1	0.09	0.01	0.05	0.14	0.08	0.2	0.06	22.5	21.9	23.6	23.2	0.99	0.51	1.04	0.9
2022-06-15 03:38:23	873	0.09	0.03	0.08	0.02	0.12	0.15	0.13	0.11	0.09	0.01	0.05	0.14	0.08	0.2	0.05	22.5	21.9	23.6	23.2	0.99	0.51	1.04	0.91
2022-06-15 03:38:54	874	0.09	0.03	0.08	0.02	0.11	0.15	0.13	0.11	0.09	0.01	0.05	0.14	0.08	0.2	0.05	22.5	21.9	23.6	23.2	0.99	0.51	0.98	0.93
2022-06-15 03:38:54	875	0.09	0.03	0.08	0.02	0.11	0.15	0.13	0.11	0.09	0.01	0.05	0.14	0.08	0.2	0.05	22.5	21.9	23.6	23.2	0.99	0.51	0.98	0.93
2022-06-15 03:39:04	876	0.09	0.03	0.08	0.02	0.12	0.15	0.13	0.1	0.09	0.01	0.05	0.14	0.08	0.2	0.05	22.5	21.9	23.6	23.2	0.99	0.51	0.98	0.92
2022-06-15 03:39:24	877	0.09	0.03	0.08	0.02	0.12	0.15	0.13	0.1	0.09	0.01	0.05	0.13	0.08	0.2	0.05	22.5	21.9	23.6	23.2	0.99	0.56	0.98	0.92
2022-06-15 03:39:54	878	0.09	0.03	0.08	0.02	0.12	0.14	0.13	0.11	0.09	0.01	0.05	0.14	0.08	0.2	0.05	22.5	21.9	23.6	23.2	0.93	0.45	0.98	0.92
2022-06-15 03:39:54	879	0.09	0.03	0.08	0.02	0.12	0.14	0.13	0.11	0.09	0.01	0.05	0.14	0.08	0.2	0.05	22.5	21.9	23.6	23.2	0.93	0.45	0.98	0.92
2022-06-15 03:40:04	880	0.09	0.03	0.08	0.02	0.12	0.14	0.13	0.11	0.1	0.01	0.05	0.13	0.08	0.2	0.05	22.5	21.9	23.6	23.2	0.93	0.51	0.98	0.92
2022-06-15 03:40:25	881	0.09	0.03	0.08	0.02	0.12	0.14	0.13	0.1	0.09	0.01	0.04	0.13	0.08	0.2	0.05	22.5	21.9	23.6	23.2	0.99	0.51	0.98	0.92
2022-06-15 03:40:55	882	0.09	0.03	0.08	0.02	0.12	0.14	0.13	0.11	0.1	0.01	0.04	0.14	0.08	0.2	0.05	22.5	21.9	23.6	23.2	0.94	0.51	0.98	0.91
2022-06-15 03:40:55	883	0.09	0.03	0.08	0.02	0.12	0.14	0.13	0.11	0.1	0.01	0.04	0.14	0.08	0.2	0.05	22.5	21.9	23.6	23.2	0.94	0.51	0.98	0.91
2022-06-15 03:41:05	884	0.09	0.03	0.08	0.02	0.12	0.14	0.13	0.1	0.1	0.01	0.04	0.14	0.08	0.19	0.05	22.5	21.9	23.6	23.2	0.99	0.51	0.98	0.91
2022-06-15 03:41:25	885	0.09	0.03	0.08	0.02	0.12	0.14	0.13	0.1	0.09	0.01	0.04	0.14	0.08	0.2	0.05	22.5	21.9	23.6	23.2	1.04	0.51	0.98	0.93
2022-06-15 03:41:55	886	0.09	0.03	0.08	0.02	0.12	0.14	0.13	0.1	0.1	0.01	0.04	0.13	0.08	0.2	0.05	22.5	21.9	23.6	23.2	0.99	0.45	1.03	0.91
2022-06-15 03:41:55	887	0.09	0.03	0.08	0.02	0.12	0.14	0.13	0.1	0.1	0.01	0.04	0.13	0.08	0.2	0.05	22.5	21.9	23.6	23.2	0.99	0.45	1.03	0.91
2022-06-15 03:42:06	888	0.09	0.03	0.08	0.02	0.11	0.14	0.13	0.1	0.1	0.01	0.04	0.13	0.08	0.2	0.05	22.5	21.9	23.6	23.2	0.94	0.45	1.03	0.91
2022-06-15 03:42:26	889	0.09	0.03	0.08	0.02	0.11	0.14	0.13	0.1	0.1	0.01	0.04	0.13	0.08	0.19	0.05	22.5	21.9	23.6	23.2	0.94	0.45	1.03	0.91
2022-06-15 03:42:56	890	0.09	0.03	0.08	0.02	0.12	0.14	0.13	0.1	0.09	0.01	0.04	0.13	0.08	0.19	0.05	22.5	21.9	23.6	23.2	0.99	0.55	1.03	0.9
2022-06-15 03:42:56	891	0.09	0.03	0.08	0.02	0.12	0.14	0.13	0.1	0.09	0.01	0.04	0.13	0.08	0.19	0.05	22.5	21.9	23.6	23.2	0.99	0.55	1.03	0.9
2022-06-15 03:43:06	892	0.09	0.03	0.08	0.02	0.12	0.14	0.13	0.1	0.1	0.01	0.04	0.13	0.08	0.2	0.05	22.5	21.9	23.6	23.2	0.99	0.49	1.03	0.9
2022-06-15 03:43:26	893	0.09	0.03	0.08	0.02	0.12	0.14	0.13	0.1	0.09	0.01	0.04	0.13	0.08	0.19	0.05	22.5	21.9	23.6	23.2	0.94	0.54	1.03	0.9
2022-06-15 03:43:57	894	0.09	0.03	0.08	0.02	0.12	0.14	0.13	0.1	0.1	0.01	0.05	0.13	0.08	0.19	0.05	22.5	21.9	23.6	23.2	0.94	0.54	1.03	0.89
2022-06-15 03:43:57	895	0.09	0.03	0.08	0.02	0.12	0.14	0.13	0.1	0.1	0.01	0.05	0.13	0.08	0.19	0.05	22.5	21.9	23.6	23.2	0.94	0.54	1.03	0.89
2022-06-15 03:44:07	896	0.09	0.03	0.08	0.02	0.11	0.14	0.13	0.1	0.09	0.01	0.05	0.13	0.08	0.19	0.05	22.5	21.9	23.6	23.2	0.94	0.54	1.03	0.89
2022-06-15 03:44:27	897	0.09	0.03	0.08	0.02	0.12	0.14	0.13	0.1	0.1	0.01	0.05	0.13	0.08	0.19	0.05	22.5	21.9	23.6	23.2	0.99	0.59	1.08	0.88
2022-06-15 03:44:57	898	0.09	0.03	0.08	0.02	0.12	0.14	0.12	0.1	0.09	0.01	0.05	0.14	0.08	0.19	0.05	22.5	21.9	23.6	23.2	0.98	0.46	1.08	0.88
2022-06-15 03:44:57	899	0.09	0.03	0.08	0.02	0.12	0.14	0.12	0.1	0.09	0.01	0.05	0.14	0.08	0.19	0.05	22.5	21.9	23.6	23.2	0.98	0.46	1.08	0.88
2022-06-15 03:45:07	900	0.09	0.03	0.08	0.02	0.12	0.15	0.13	0.1	0.1	0.01	0.05	0.13	0.08	0.19	0.05	22.5	21.9	23.6	23.2	0.98	0.51	1.08	0.88
2022-06-15 03:45:28	901	0.09	0.03	0.08	0.02	0.11	0.14	0.13	0.1	0.1	0.01	0.05	0.13	0.08	0.19	0.06	22.5	21.9	23.6	23.2	0.98	0.52	1.08	0.88
2022-06-15 03:45:58	902	0.09	0.03	0.08	0.02	0.11	0.15	0.13	0.1	0.09	0.01	0.06	0.13	0.08	0.19	0.05	22.5	21.9	23.6	23.2	0.98	0.56	1.08	0.88
2022-06-15 03:45:58	903	0.09	0.03	0.08	0.02	0.11	0.15	0.13	0.1	0.09	0.01	0.06	0.13	0.08	0.19	0.05	22.5	21.9	23.6	23.2	0.98	0.56	1.08	0.88
2022-06-15 03:46:08	904	0.09	0.03	0.08	0.02	0.11	0.15	0.13	0.1	0.09	0.01	0.05	0.13	0.08	0.19	0.05	22.5	21.9	23.6	23.2	0.98	0.49	1.08	0.88
2022-06-15 03:46:28	905	0.09	0.03	0.08	0.02	0.11	0.15	0.13	0.1	0.09	0.01	0.05	0.13	0.08	0.18	0.05	22.5	21.9	23.6	23.2	0.98	0.54	1.03	0.88
2022-06-15 03:46:58	906	0.09	0.03	0.08	0.02	0.12	0.14	0.13	0.1	0.1	0.01	0.05	0.13	0.08	0.19	0.06	22.5	21.9	23.6	23.2	0.93	0.54	1.03	0.9
2022-06-15 03:46:58	907	0.09	0.03	0.08	0.02	0.12	0.14	0.13	0.1	0.1	0.01	0.05	0.13	0.08	0.19	0.06	22.5	21.9	23.6	23.2	0.93	0.54	1.03	0.9
2022-06-15 03:47:08	908	0.09	0.03	0.08	0.02	0.11	0.15	0.13	0.1	0.09	0.01	0.05	0.13	0.08	0.19	0.05	22.5	21.9	23.6	23.2	0.93	0.54	1.03	0.9
2022-06-15 03:47:29	909	0.09	0.03	0.08	0.02	0.11	0.14	0.12	0.1	0.1	0.01	0.05	0.13	0.08	0.19	0.05	22.5	21.9	23.6	23.2	0.98	0.54	1.03	0.9
2022-06-15 03:47:59	910	0.09	0.03	0.08	0.02	0.11	0.15	0.13	0.1	0.1	0.01	0.05	0.13	0.08	0.19	0.05	22.5	21.9	23.6	23.2	0.98	0.54	1.03	0.9
2022-06-15 03:47:59	911	0.09	0.03	0.08	0.02	0.11	0.15	0.13	0.1	0.1	0.01	0.05	0.13	0.08	0.19	0.05	22.5	21.9	23.6	23.2	0.98	0.54	1.03	0.9
2022-06-15 03:48:09	912	0.09	0.03	0.08	0.02	0.11	0.15	0.12	0.1	0.1	0.01	0.05	0.13	0.08	0.19	0.06	22.5	21.9	23.6	23.2	0.98	0.49	1.03	0.9
2022-06-15 03:48:29	913	0.09	0.03	0.08	0.02	0.11	0.15	0.13	0.1	0.1	0.02	0.05	0.13	0.08	0.19	0.06	22.5	21.9	23.6	23.2	0.98	0.54	0.98	0.9
2022-06-15 03:49:00	914	0.09	0.03	0.08	0.02	0.12	0.14	0.13	0.1	0.1	0.01	0.05	0.13	0.08	0.19	0.05	22.5	21.9	23.6	23.2	0.98	0.49	0.98	0.92
2022-06-15 03:49:00	915	0.09	0.03	0.08	0.02	0.12	0.14	0.13	0.1	0.1	0.01	0.05	0.13	0.08	0.19	0.05	22.5	21.9	23.6	23.2	0.98	0.49	0.98	0.92
2022-06-15 03:49:10	916	0.09	0.03	0.08	0.02	0.11	0.14	0.13	0.1	0.1	0.01	0.05	0.13	0.08	0.19	0.05	22.5	21.9	23.6	23.2	0.98	0.49	0.98	0.92
2022-06-15 03:49:30	917	0.09	0.03	0.08	0.02	0.11	0.14	0.13	0.11	0.1	0.01	0.05	0.13	0.08	0.19	0.06	22.5	21.9	23.6	23.2	0.98	0.49	0.98	0.91
2022-06-15 03:50:00	918	0.09	0.03	0.08	0.02	0.11	0.15	0.13	0.1	0.1	0.01	0.05	0.13	0.08	0.19	0.05	22.5	21.9	23.6	23.2	0.98	0.44	0.98	0.92
2022-06-15 03:50:00	919	0.09	0.03	0.08	0.02	0.11	0.15	0.13	0.1	0.1	0.01	0.05	0.13	0.08	0.19	0.05	22.5	21.9	23.6	23.2	0.98	0.44	0.98	0.92
2022-06-15 03:50:10	920	0.09	0.03	0.08	0.02	0.11	0.14	0.13	0.1	0.1	0.01	0.05	0.13	0.08	0.19	0.06	22.5	21.9	23.6	23.2	0.98	0.49	0.98	0.92
2022-06-15 03:50:30	921	0.09	0.03	0.08	0.02	0.11	0.15	0.13	0.1	0.1	0.01	0.05	0.13	0.08	0.19	0.06	22.5	21.9	23.6	23.2	0.93	0.49	0.98	0.94
2022-06-15 03:51:01	922	0.09	0.03	0.08	0.02	0.11	0.15	0.13	0.1	0.1	0.01	0.05	0.13	0.08	0.18	0.05	22.5	21.9	23.6	23.2	0.98	0.49	0.98	0.92
2022-06-15 03:51:01	923	0.09	0.03	0.08	0.02	0.11	0.15	0.13	0.1	0.1	0.01	0.05	0.13	0.08	0.18	0.05	22.5	21.9	23.6	23.2	0.98	0.49	0.98	0.92
2022-06-15 03:51:11	924	0.09	0.03	0.08	0.02	0.11	0.15	0.13	0.1	0.1	0.01	0.05	0.13	0.08	0.18	0.06	22.5	21.9	23.6	23.2	0.98	0.44	0.98	0.93
2022-06-15 03:51:31	925	0.09	0.03	0.08	0.02	0.11	0.14	0.13	0.1	0.1	0.01	0.05	0.13	0.08	0.19	0.06	22.5	21.9	23.6	23.2	0.93	0.49	0.98	0.93
2022-06-15 03:52:01	926	0.09	0.03	0.08	0.02	0.11	0.15	0.13	0.1	0.1	0.01	0.05	0.13	0.08	0.19	0.06	22.5	21.9	23.6	23.2	0.93	0.49	0.98	0.93
2022-06-15 03:52:01	927	0.09	0.03	0.08	0.02	0.11	0.15	0.13	0.1	0.1	0.01	0.05	0.13	0.08	0.19	0.06	22.5	21.9	23.6	23.2	0.93	0.49	0.98	0.93
2022-06-15 03:52:11	928	0.09	0.03	0.08	0.02	0.11	0.15	0.13	0.1	0.1	0.01	0.05	0.13	0.08	0.19	0.06	22.5	21.9	23.6	23.2	0.93	0.49	1.03	0.92
2022-06-15 03:52:32	929	0.09	0.03	0.08	0.02	0.11	0.15	0.13	0.1	0.1	0.01	0.05	0.13	0.08	0.18	0.05	22.5	21.9	23.6	23.2	0.93	0.44	0.97	0.91
2022-06-15 03:53:02	930	0.09	0.03	0.08	0.02	0.11	0.15	0.12	0.1	0.1	0.01	0.05	0.13	0.08	0.18	0.06	22.5	21.9	23.6	23.2	0.93	0.44	0.97	0.9
2022-06-15 03:53:02	931	0.09	0.03	0.08	0.02	0.11	0.15	0.12	0.1	0.1	0.01	0.05	0.13	0.08	0.18	0.06	22.5	21.9	23.6	23.2	0.93	0.44	0.97	0.9
2022-06-15 03:53:12	932	0.09	0.03	0.08	0.02	0.12	0.15	0.13	0.1	0.1	0.01	0.05	0.14	0.09	0.18	0.06	22.5	21.9	23.6	23.2	0.93	0.44	0.92	0.9
2022-06-15 03:53:32	933	0.09	0.03	0.08	0.02	0.12	0.14	0.13	0.1	0.09	0.01	0.05	0.13	0.08	0.18	0.05	22.5	21.9	23.6	23.2	0.93	0.49	0.92	0.9
2022-06-15 03:54:02	934	0.09	0.03	0.08	0.02	0.12	0.15	0.13	0.1	0.1	0.01	0.05	0.13	0.09	0.18	0.05	22.5	21.9	23.6	23.2	0.98	0.54	1.03	0.92
2022-06-15 03:54:02	935	0.09	0.03	0.08	0.02	0.12	0.15	0.13	0.1	0.1	0.01	0.05	0.13	0.09	0.18	0.05	22.5	21.9	23.6	23.2	0.98	0.54	1.03	0.92
2022-06-15 03:54:13	936	0.09	0.03	0.08	0.02	0.11	0.15	0.13	0.1	0.1	0.01	0.05	0.13	0.08	0.18	0.06	22.5	21.9	23.6	23.2	0.98	0.54	1.03	0.92
2022-06-15 03:54:33	937	0.09	0.03	0.08	0.02	0.11	0.15	0.13	0.1	0.1	0.01	0.05	0.13	0.09	0.18	0.05	22.5	21.9	23.6	23.2	0.93	0.54	1.03	0.92
2022-06-15 03:55:03	938	0.09	0.03	0.08	0.02	0.12	0.15	0.12	0.1	0.09	0.01	0.05	0.13	0.09	0.19	0.06	22.5	21.9	23.6	23.2	0.98	0.49	0.98	0.91
2022-06-15 03:55:03	939	0.09	0.03	0.08	0.02	0.12	0.15	0.12	0.1	0.09	0.01	0.05	0.13	0.09	0.19	0.06	22.5	21.9	23.6	23.2	0.98	0.49	0.98	0.91
2022-06-15 03:55:13	940	0.09	0.03	0.08	0.02	0.11	0.15	0.13	0.11	0.09	0.01	0.05	0.13	0.09	0.19	0.05	22.5	21.9	23.6	23.2	0.98	0.44	0.93	0.91
2022-06-15 03:55:33	941	0.09	0.03	0.08	0.02	0.11	0.14	0.13	0.1	0.1	0.01	0.05	0.13	0.09	0.19	0.06	22.5	21.9	23.6	23.2	0.98	0.44	0.93	0.9
2022-06-15 03:56:04	942	0.09	0.03	0.08	0.02	0.11	0.15	0.13	0.1	0.1	0.01	0.05	0.14	0.09	0.19	0.06	22.5	21.9	23.6	23.2	0.98	0.44	0.98	0.91
2022-06-15 03:56:04	943	0.09	0.03	0.08	0.02	0.11	0.15	0.13	0.1	0.1	0.01	0.05	0.14	0.09	0.19	0.06	22.5	21.9	23.6	23.2	0.98	0.44	0.98	0.91
2022-06-15 03:56:14	944	0.09	0.03	0.08	0.02	0.11	0.15	0.13	0.1	0.1	0.01	0.04	0.14	0.08	0.19	0.06	22.5	21.9	23.6	23.2	0.98	0.44	0.98	0.91
2022-06-15 03:56:34	945	0.09	0.03	0.08	0.02	0.11	0.14	0.12	0.1	0.09	0.01	0.04	0.14	0.09	0.19	0.05	22.5	21.9	23.6	23.2	0.93	0.44	0.98	0.93
2022-06-15 03:57:04	946	0.09	0.03	0.08	0.02	0.11	0.15	0.13	0.1	0.09	0.01	0.05	0.14	0.09	0.19	0.05	22.5	21.9	23.5	23.2	0.98	0.49	0.93	0.93
2022-06-15 03:57:04	947	0.09	0.03	0.08	0.02	0.11	0.15	0.13	0.1	0.09	0.01	0.05	0.14	0.09	0.19	0.05	22.5	21.9	23.5	23.2	0.98	0.49	0.93	0.93
2022-06-15 03:57:14	948	0.09	0.03	0.08	0.02	0.11	0.14	0.13	0.1	0.09	0.01	0.05	0.14	0.09	0.19	0.06	22.5	21.9	23.5	23.2	0.98	0.49	0.93	0.92
2022-06-15 03:57:35	949	0.09	0.03	0.08	0.02	0.11	0.14	0.13	0.1	0.09	0.01	0.05	0.14	0.09	0.19	0.06	22.5	21.9	23.6	23.2	0.98	0.49	0.93	0.9
2022-06-15 03:58:05	950	0.09	0.03	0.08	0.02	0.11	0.14	0.13	0.1	0.09	0.01	0.05	0.14	0.09	0.19	0.06	22.5	21.9	23.6	23.2	0.98	0.49	0.88	0.88
2022-06-15 03:58:05	951	0.09	0.03	0.08	0.02	0.11	0.14	0.13	0.1	0.09	0.01	0.05	0.14	0.09	0.19	0.06	22.5	21.9	23.6	23.2	0.98	0.49	0.88	0.88
2022-06-15 03:58:15	952	0.09	0.03	0.08	0.02	0.11	0.14	0.13	0.1	0.09	0.01	0.05	0.14	0.09	0.19	0.05	22.5	21.9	23.6	23.2	0.98	0.49	0.93	0.88
2022-06-15 03:58:35	953	0.09	0.03	0.08	0.02	0.11	0.14	0.13	0.1	0.09	0.01	0.05	0.13	0.09	0.19	0.05	22.5	21.9	23.6	23.2	0.98	0.54	0.93	0.88
2022-06-15 03:58:45	954	0.09	0.03	0.08	0.02	0.11	0.15	0.13	0.1	0.09	0.01	0.05	0.14	0.09	0.19	0.05	22.5	21.9	23.6	23.2	0.98	0.54	0.93	0.88
2022-06-15 03:58:45	955	0.09	0.03	0.08	0.02	0.11	0.15	0.13	0.1	0.09	0.01	0.05	0.14	0.09	0.19	0.05	22.5	21.9	23.6	23.2	0.98	0.54	0.93	0.88
2022-06-15 03:59:15	956	0.09	0.03	0.08	0.02	0.11	0.14	0.13	0.1	0.09	0.01	0.05	0.14	0.08	0.19	0.05	22.5	21.9	23.6	23.2	0.98	0.54	0.98	0.87
2022-06-15 03:59:36	957	0.09	0.03	0.08	0.02	0.11	0.14	0.13	0.1	0.09	0.01	0.05	0.14	0.09	0.19	0.05	22.5	21.9	23.6	23.2	0.98	0.54	0.92	0.89
2022-06-15 03:59:46	958	0.09	0.03	0.08	0.02	0.11	0.14	0.12	0.1	0.09	0.01	0.05	0.14	0.09	0.19	0.05	22.5	21.9	23.6	23.2	0.93	0.48	0.92	0.89
2022-06-15 03:59:46	959	0.09	0.03	0.08	0.02	0.11	0.14	0.12	0.1	0.09	0.01	0.05	0.14	0.09	0.19	0.05	22.5	21.9	23.6	23.2	0.93	0.48	0.92	0.89
2022-06-15 04:00:16	960	0.09	0.03	0.08	0.02	0.12	0.14	0.13	0.1	0.09	0.01	0.05	0.14	0.09	0.19	0.05	22.5	21.9	23.6	23.2	0.98	0.48	0.92	0.89
2022-06-15 04:00:36	961	0.09	0.03	0.08	0.02	0.12	0.14	0.12	0.1	0.09	0.01	0.05	0.14	0.09	0.19	0.05	22.5	21.9	23.6	23.2	0.98	0.53	0.92	0.88
2022-06-15 04:00:46	962	0.09	0.03	0.08	0.02	0.11	0.14	0.12	0.1	0.09	0.01	0.05	0.14	0.09	0.19	0.05	22.5	21.9	23.6	23.2	0.98	0.53	0.92	0.89
2022-06-15 04:00:46	963	0.09	0.03	0.08	0.02	0.11	0.14	0.12	0.1	0.09	0.01	0.05	0.14	0.09	0.19	0.05	22.5	21.9	23.6	23.2	0.98	0.53	0.92	0.89
2022-06-15 04:01:17	964	0.09	0.03	0.08	0.02	0.11	0.14	0.13	0.1	0.09	0.01	0.05	0.14	0.09	0.19	0.05	22.5	21.9	23.6	23.2	0.98	0.53	0.87	0.88
2022-06-15 04:01:37	965	0.09	0.03	0.08	0.02	0.11	0.14	0.13	0.1	0.09	0.01	0.05	0.14	0.09	0.19	0.05	22.5	21.9	23.6	23.2	0.93	0.47	0.87	0.9
2022-06-15 04:01:47	966	0.09	0.03	0.08	0.02	0.11	0.14	0.13	0.1	0.09	0.01	0.05	0.14	0.09	0.19	0.05	22.5	21.9	23.6	23.2	0.93	0.54	0.87	0.9
2022-06-15 04:01:47	967	0.09	0.03	0.08	0.02	0.11	0.14	0.13	0.1	0.09	0.01	0.05	0.14	0.09	0.19	0.05	22.5	21.9	23.6	23.2	0.93	0.54	0.87	0.9
2022-06-15 04:02:17	968	0.09	0.03	0.08	0.02	0.11	0.14	0.13	0.1	0.09	0.01	0.05	0.14	0.09	0.19	0.05	22.5	21.9	23.6	23.2	0.98	0.48	0.87	0.9
2022-06-15 04:02:37	969	0.09	0.03	0.08	0.02	0.11	0.14	0.13	0.1	0.09	0.01	0.05	0.14	0.09	0.19	0.05	22.5	21.9	23.6	23.2	0.98	0.48	0.87	0.9
2022-06-15 04:02:48	970	0.09	0.03	0.08	0.02	0.12	0.14	0.13	0.1	0.09	0.01	0.05	0.14	0.09	0.19	0.05	22.5	21.9	23.6	23.2	0.98	0.48	0.87	0.9
2022-06-15 04:02:48	971	0.09	0.03	0.08	0.02	0.12	0.14	0.13	0.1	0.09	0.01	0.05	0.14	0.09	0.19	0.05	22.5	21.9	23.6	23.2	0.98	0.48	0.87	0.9
2022-06-15 04:03:18	972	0.09	0.03	0.08	0.02	0.11	0.14	0.13	0.1	0.09	0.02	0.05	0.14	0.09	0.19	0.05	22.5	21.9	23.6	23.2	0.98	0.43	0.87	0.9
2022-06-15 04:03:28	973	0.09	0.03	0.08	0.02	0.11	0.14	0.13	0.1	0.09	0.02	0.05	0.15	0.09	0.19	0.05	22.5	21.9	23.6	23.2	0.98	0.43	0.87	0.9
2022-06-15 04:03:48	974	0.08	0.03	0.08	0.02	0.11	0.15	0.13	0.1	0.09	0.01	0.04	0.14	0.09	0.19	0.05	22.5	21.9	23.5	23.2	0.98	0.43	0.87	0.88
2022-06-15 04:03:48	975	0.08	0.03	0.08	0.02	0.11	0.15	0.13	0.1	0.09	0.01	0.04	0.14	0.09	0.19	0.05	22.5	21.9	23.5	23.2	0.98	0.43	0.87	0.88
2022-06-15 04:04:18	976	0.09	0.03	0.08	0.02	0.11	0.14	0.12	0.1	0.09	0.01	0.04	0.14	0.09	0.2	0.05	22.5	21.9	23.6	23.2	0.98	0.48	0.92	0.89
2022-06-15 04:04:29	977	0.09	0.03	0.08	0.02	0.11	0.14	0.13	0.1	0.09	0.01	0.04	0.14	0.08	0.2	0.05	22.5	21.9	23.6	23.2	0.98	0.48	0.92	0.89
2022-06-15 04:04:49	978	0.09	0.03	0.08	0.02	0.11	0.14	0.13	0.1	0.09	0.01	0.04	0.14	0.08	0.2	0.05	22.5	21.9	23.6	23.2	0.98	0.43	0.92	0.89
2022-06-15 04:04:49	979	0.09	0.03	0.08	0.02	0.11	0.14	0.13	0.1	0.09	0.01	0.04	0.14	0.08	0.2	0.05	22.5	21.9	23.6	23.2	0.98	0.43	0.92	0.89
2022-06-15 04:05:19	980	0.09	0.03	0.08	0.02	0.11	0.14	0.12	0.1	0.09	0.01	0.04	0.14	0.09	0.2	0.05	22.5	21.9	23.6	23.2	0.98	0.43	0.87	0.89
2022-06-15 04:05:29	981	0.09	0.03	0.08	0.02	0.11	0.14	0.13	0.1	0.09	0.01	0.04	0.14	0.08	0.19	0.06	22.5	21.9	23.6	23.2	0.98	0.43	0.87	0.89
2022-06-15 04:05:49	982	0.09	0.03	0.08	0.02	0.11	0.15	0.13	0.1	0.09	0.01	0.05	0.14	0.08	0.19	0.05	22.5	21.9	23.6	23.2	0.98	0.43	0.87	0.9
2022-06-15 04:05:49	983	0.09	0.03	0.08	0.02	0.11	0.15	0.13	0.1	0.09	0.01	0.05	0.14	0.08	0.19	0.05	22.5	21.9	23.6	23.2	0.98	0.43	0.87	0.9
2022-06-15 04:06:20	984	0.09	0.03	0.08	0.02	0.11	0.14	0.13	0.1	0.09	0.01	0.05	0.14	0.08	0.19	0.06	22.5	21.9	23.6	23.2	0.98	0.5	0.82	0.91
2022-06-15 04:06:30	985	0.09	0.03	0.08	0.02	0.11	0.14	0.13	0.1	0.09	0.01	0.05	0.14	0.08	0.19	0.05	22.5	21.9	23.6	23.2	0.98	0.56	0.82	0.91
2022-06-15 04:06:50	986	0.09	0.03	0.08	0.02	0.11	0.14	0.13	0.1	0.09	0.01	0.05	0.14	0.09	0.19	0.05	22.5	21.9	23.6	23.2	0.98	0.56	0.77	0.91
2022-06-15 04:06:50	987	0.09	0.03	0.08	0.02	0.11	0.14	0.13	0.1	0.09	0.01	0.05	0.14	0.09	0.19	0.05	22.5	21.9	23.6	23.2	0.98	0.56	0.77	0.91
2022-06-15 04:07:20	988	0.09	0.03	0.08	0.02	0.11	0.14	0.12	0.1	0.09	0.01	0.05	0.14	0.09	0.19	0.05	22.5	21.9	23.6	23.2	0.93	0.48	0.72	0.92
2022-06-15 04:07:30	989	0.09	0.03	0.08	0.02	0.12	0.14	0.13	0.1	0.09	0.01	0.05	0.14	0.08	0.19	0.05	22.5	21.9	23.6	23.2	0.98	0.48	0.77	0.91
2022-06-15 04:07:51	990	0.09	0.03	0.08	0.02	0.11	0.14	0.12	0.1	0.09	0.01	0.05	0.14	0.08	0.19	0.05	22.5	21.9	23.6	23.2	0.98	0.57	0.82	0.9
2022-06-15 04:07:51	991	0.09	0.03	0.08	0.02	0.11	0.14	0.12	0.1	0.09	0.01	0.05	0.14	0.08	0.19	0.05	22.5	21.9	23.6	23.2	0.98	0.57	0.82	0.9
2022-06-15 04:08:21	992	0.09	0.03	0.08	0.02	0.11	0.14	0.12	0.1	0.09	0.01	0.05	0.14	0.08	0.19	0.05	22.5	21.9	23.6	23.2	0.98	0.52	0.92	0.89
2022-06-15 04:08:31	993	0.09	0.03	0.08	0.02	0.12	0.14	0.13	0.1	0.09	0.01	0.05	0.14	0.09	0.19	0.05	22.5	21.9	23.5	23.2	0.98	0.52	0.92	0.89
2022-06-15 04:08:51	994	0.09	0.03	0.08	0.02	0.12	0.14	0.13	0.1	0.09	0.01	0.05	0.14	0.08	0.19	0.05	22.5	21.9	23.6	23.2	0.98	0.52	0.92	0.88
2022-06-15 04:08:51	995	0.09	0.03	0.08	0.02	0.12	0.14	0.13	0.1	0.09	0.01	0.05	0.14	0.08	0.19	0.05	22.5	21.9	23.6	23.2	0.98	0.52	0.92	0.88
2022-06-15 04:09:21	996	0.09	0.03	0.08	0.02	0.12	0.14	0.12	0.1	0.09	0.01	0.05	0.14	0.08	0.19	0.05	22.5	21.9	23.6	23.2	0.93	0.47	0.92	0.8
2022-06-15 04:09:32	997	0.09	0.03	0.08	0.02	0.11	0.14	0.13	0.1	0.09	0.01	0.05	0.14	0.09	0.19	0.05	22.5	21.9	23.6	23.2	0.93	0.47	0.87	0.8
2022-06-15 04:09:52	998	0.09	0.03	0.08	0.02	0.11	0.15	0.13	0.1	0.1	0.01	0.05	0.14	0.08	0.19	0.06	22.5	21.9	23.6	23.2	0.93	0.47	0.87	0.8
2022-06-15 04:09:52	999	0.09	0.03	0.08	0.02	0.11	0.15	0.13	0.1	0.1	0.01	0.05	0.14	0.08	0.19	0.06	22.5	21.9	23.6	23.2	0.93	0.47	0.87	0.8
2022-06-15 04:10:22	1000	0.09	0.03	0.08	0.02	0.12	0.15	0.12	0.1	0.1	0.01	0.05	0.14	0.08	0.19	0.06	22.5	21.9	23.6	23.2	0.93	0.47	0.92	0.83
2022-06-15 04:10:32	1001	0.09	0.03	0.08	0.02	0.11	0.14	0.13	0.1	0.1	0.01	0.05	0.14	0.08	0.19	0.06	22.5	21.9	23.6	23.2	0.93	0.47	0.92	0.83
2022-06-15 04:10:52	1002	0.09	0.03	0.08	0.02	0.11	0.14	0.12	0.1	0.09	0.01	0.05	0.14	0.08	0.19	0.06	22.5	21.9	23.6	23.2	0.98	0.55	0.97	0.85
2022-06-15 04:10:52	1003	0.09	0.03	0.08	0.02	0.11	0.14	0.12	0.1	0.09	0.01	0.05	0.14	0.08	0.19	0.06	22.5	21.9	23.6	23.2	0.98	0.55	0.97	0.85
2022-06-15 04:11:23	1004	0.09	0.03	0.08	0.02	0.11	0.15	0.13	0.1	0.09	0.01	0.05	0.14	0.08	0.19	0.05	22.5	21.9	23.6	23.2	0.98	0.5	0.97	0.85
2022-06-15 04:11:33	1005	0.09	0.03	0.08	0.02	0.11	0.14	0.13	0.1	0.09	0.01	0.05	0.13	0.08	0.19	0.06	22.5	21.9	23.6	23.2	0.98	0.5	0.97	0.85
2022-06-15 04:11:53	1006	0.09	0.03	0.08	0.02	0.11	0.14	0.13	0.1	0.1	0.01	0.05	0.14	0.09	0.19	0.05	22.5	21.9	23.6	23.2	0.93	0.5	0.92	0.85
2022-06-15 04:11:53	1007	0.09	0.03	0.08	0.02	0.11	0.14	0.13	0.1	0.1	0.01	0.05	0.14	0.09	0.19	0.05	22.5	21.9	23.6	23.2	0.93	0.5	0.92	0.85
2022-06-15 04:12:23	1008	0.09	0.03	0.08	0.02	0.12	0.14	0.13	0.1	0.1	0.01	0.05	0.14	0.08	0.19	0.05	22.5	21.9	23.6	23.2	0.93	0.5	0.81	0.86
2022-06-15 04:12:33	1009	0.09	0.03	0.08	0.02	0.11	0.14	0.13	0.1	0.09	0.01	0.05	0.14	0.08	0.19	0.05	22.5	21.9	23.6	23.2	0.93	0.5	0.81	0.87
2022-06-15 04:12:33	1010	0.09	0.03	0.08	0.02	0.11	0.14	0.13	0.1	0.09	0.01	0.05	0.14	0.08	0.19	0.05	22.5	21.9	23.6	23.2	0.93	0.5	0.81	0.87
2022-06-15 04:12:53	1011	0.09	0.03	0.08	0.02	0.11	0.14	0.12	0.1	0.1	0.01	0.05	0.14	0.08	0.19	0.06	22.5	21.9	23.6	23.2	0.98	0.5	0.81	0.86
2022-06-15 04:13:24	1012	0.09	0.03	0.08	0.02	0.11	0.14	0.12	0.1	0.1	0.01	0.05	0.14	0.08	0.19	0.06	22.5	21.9	23.6	23.2	0.93	0.5	0.81	0.85
2022-06-15 04:13:34	1013	0.09	0.03	0.08	0.02	0.11	0.14	0.13	0.1	0.1	0.01	0.05	0.14	0.08	0.19	0.05	22.5	21.9	23.6	23.2	0.93	0.5	0.86	0.86
2022-06-15 04:13:34	1014	0.09	0.03	0.08	0.02	0.11	0.14	0.13	0.1	0.1	0.01	0.05	0.14	0.08	0.19	0.05	22.5	21.9	23.6	23.2	0.93	0.5	0.86	0.86
2022-06-15 04:13:54	1015	0.09	0.03	0.08	0.02	0.11	0.14	0.12	0.1	0.1	0.01	0.05	0.14	0.09	0.19	0.06	22.5	21.9	23.6	23.2	0.93	0.5	0.86	0.87
2022-06-15 04:14:24	1016	0.09	0.03	0.08	0.02	0.11	0.14	0.13	0.1	0.09	0.01	0.05	0.14	0.09	0.19	0.06	22.5	21.9	23.6	23.2	0.99	0.44	0.86	0.87
2022-06-15 04:14:34	1017	0.09	0.03	0.08	0.02	0.11	0.15	0.12	0.1	0.09	0.01	0.05	0.14	0.09	0.19	0.06	22.5	21.9	23.5	23.2	0.99	0.44	0.86	0.87
2022-06-15 04:14:34	1018	0.09	0.03	0.08	0.02	0.11	0.15	0.12	0.1	0.09	0.01	0.05	0.14	0.09	0.19	0.06	22.5	21.9	23.5	23.2	0.99	0.44	0.86	0.87
2022-06-15 04:14:55	1019	0.09	0.03	0.08	0.02	0.12	0.14	0.13	0.1	0.1	0.01	0.05	0.14	0.09	0.19	0.05	22.5	21.9	23.6	23.2	0.94	0.44	0.86	0.88
2022-06-15 04:15:25	1020	0.09	0.03	0.08	0.02	0.11	0.14	0.13	0.1	0.1	0.02	0.05	0.13	0.09	0.19	0.06	22.5	21.9	23.6	23.2	0.94	0.44	0.86	0.87
2022-06-15 04:15:35	1021	0.09	0.03	0.08	0.02	0.11	0.14	0.13	0.1	0.1	0.01	0.05	0.14	0.09	0.19	0.05	22.5	21.9	23.6	23.2	0.94	0.44	0.86	0.87
2022-06-15 04:15:35	1022	0.09	0.03	0.08	0.02	0.11	0.14	0.13	0.1	0.1	0.01	0.05	0.14	0.09	0.19	0.05	22.5	21.9	23.6	23.2	0.94	0.44	0.86	0.87
2022-06-15 04:15:55	1023	0.09	0.03	0.08	0.02	0.11	0.14	0.13	0.1	0.09	0.01	0.05	0.14	0.09	0.19	0.06	22.5	21.9	23.6	23.2	0.94	0.44	0.81	0.86
2022-06-15 04:16:26	1024	0.09	0.03	0.08	0.02	0.11	0.14	0.13	0.1	0.1	0.01	0.05	0.14	0.09	0.19	0.05	22.5	21.9	23.6	23.2	0.94	0.44	0.81	0.84
2022-06-15 04:16:36	1025	0.09	0.03	0.08	0.02	0.11	0.14	0.13	0.1	0.1	0.01	0.05	0.14	0.09	0.19	0.06	22.5	21.9	23.6	23.2	0.99	0.49	0.81	0.84
2022-06-15 04:16:36	1026	0.09	0.03	0.08	0.02	0.11	0.14	0.13	0.1	0.1	0.01	0.05	0.14	0.09	0.19	0.06	22.5	21.9	23.6	23.2	0.99	0.49	0.81	0.84
2022-06-15 04:16:56	1027	0.09	0.03	0.08	0.02	0.11	0.14	0.13	0.1	0.1	0.01	0.05	0.14	0.09	0.19	0.06	22.5	21.9	23.5	23.2	0.99	0.49	0.81	0.84
2022-06-15 04:17:26	1028	0.09	0.03	0.08	0.02	0.11	0.14	0.12	0.1	0.09	0.01	0.05	0.14	0.08	0.19	0.06	22.5	21.9	23.5	23.2	0.99	0.49	0.81	0.85
2022-06-15 04:17:36	1029	0.09	0.03	0.08	0.02	0.11	0.15	0.12	0.1	0.1	0.01	0.05	0.14	0.09	0.19	0.06	22.5	21.9	23.5	23.2	0.99	0.49	0.81	0.85
2022-06-15 04:17:36	1030	0.09	0.03	0.08	0.02	0.11	0.15	0.12	0.1	0.1	0.01	0.05	0.14	0.09	0.19	0.06	22.5	21.9	23.5	23.2	0.99	0.49	0.81	0.85
2022-06-15 04:17:56	1031	0.09	0.03	0.08	0.02	0.11	0.15	0.13	0.1	0.09	0.01	0.05	0.14	0.09	0.19	0.06	22.5	21.9	23.6	23.2	0.99	0.49	0.91	0.86
2022-06-15 04:18:27	1032	0.09	0.03	0.08	0.02	0.11	0.14	0.13	0.1	0.09	0.01	0.05	0.14	0.09	0.19	0.06	22.5	21.9	23.6	23.2	0.99	0.49	0.91	0.88
2022-06-15 04:18:37	1033	0.09	0.03	0.08	0.02	0.11	0.14	0.13	0.1	0.1	0.01	0.05	0.14	0.09	0.19	0.06	22.5	21.9	23.6	23.2	0.94	0.49	0.86	0.88
2022-06-15 04:18:37	1034	0.09	0.03	0.08	0.02	0.11	0.14	0.13	0.1	0.1	0.01	0.05	0.14	0.09	0.19	0.06	22.5	21.9	23.6	23.2	0.94	0.49	0.86	0.88
2022-06-15 04:18:57	1035	0.09	0.03	0.08	0.02	0.11	0.14	0.13	0.1	0.1	0.01	0.05	0.14	0.09	0.19	0.06	22.5	21.9	23.6	23.2	0.94	0.49	0.81	0.88
2022-06-15 04:19:27	1036	0.09	0.03	0.08	0.02	0.11	0.14	0.13	0.1	0.09	0.01	0.05	0.14	0.09	0.19	0.06	22.5	21.9	23.6	23.2	0.99	0.43	0.86	0.87
2022-06-15 04:19:37	1037	0.09	0.03	0.08	0.02	0.11	0.15	0.13	0.1	0.1	0.01	0.05	0.14	0.09	0.19	0.06	22.5	21.9	23.5	23.2	0.99	0.43	0.86	0.87
2022-06-15 04:19:37	1038	0.09	0.03	0.08	0.02	0.11	0.15	0.13	0.1	0.1	0.01	0.05	0.14	0.09	0.19	0.06	22.5	21.9	23.5	23.2	0.99	0.43	0.86	0.87
2022-06-15 04:19:58	1039	0.09	0.03	0.08	0.02	0.11	0.14	0.12	0.1	0.1	0.01	0.05	0.14	0.09	0.19	0.06	22.5	21.9	23.6	23.2	0.99	0.48	0.86	0.86
2022-06-15 04:20:28	1040	0.09	0.03	0.08	0.02	0.11	0.14	0.12	0.1	0.1	0.01	0.05	0.14	0.09	0.19	0.06	22.5	21.9	23.6	23.2	0.99	0.49	0.8	0.85
2022-06-15 04:20:38	1041	0.09	0.03	0.08	0.02	0.11	0.14	0.13	0.1	0.09	0.01	0.05	0.14	0.09	0.19	0.06	22.5	21.9	23.6	23.2	0.99	0.49	0.8	0.86
2022-06-15 04:20:38	1042	0.09	0.03	0.08	0.02	0.11	0.14	0.13	0.1	0.09	0.01	0.05	0.14	0.09	0.19	0.06	22.5	21.9	23.6	23.2	0.99	0.49	0.8	0.86
2022-06-15 04:20:58	1043	0.09	0.03	0.08	0.02	0.11	0.14	0.12	0.1	0.1	0.01	0.05	0.15	0.09	0.19	0.06	22.5	21.9	23.6	23.2	0.99	0.5	0.8	0.85
2022-06-15 04:21:28	1044	0.09	0.03	0.08	0.02	0.11	0.14	0.13	0.1	0.1	0.02	0.04	0.14	0.09	0.19	0.06	22.5	21.9	23.5	23.2	0.99	0.5	0.8	0.85
2022-06-15 04:21:39	1045	0.09	0.03	0.08	0.02	0.11	0.14	0.13	0.1	0.09	0.01	0.04	0.14	0.09	0.19	0.06	22.5	21.9	23.5	23.2	0.99	0.5	0.8	0.85
2022-06-15 04:21:39	1046	0.09	0.03	0.08	0.02	0.11	0.14	0.13	0.1	0.09	0.01	0.04	0.14	0.09	0.19	0.06	22.5	21.9	23.5	23.2	0.99	0.5	0.8	0.85
2022-06-15 04:21:59	1047	0.09	0.03	0.08	0.02	0.11	0.14	0.13	0.1	0.09	0.01	0.05	0.15	0.09	0.19	0.05	22.5	21.9	23.6	23.2	0.99	0.5	0.8	0.87
2022-06-15 04:22:29	1048	0.09	0.03	0.08	0.02	0.11	0.15	0.13	0.1	0.1	0.01	0.05	0.15	0.09	0.19	0.05	22.5	21.9	23.5	23.2	0.99	0.5	0.75	0.87
2022-06-15 04:22:39	1049	0.09	0.03	0.08	0.02	0.11	0.14	0.13	0.1	0.09	0.01	0.05	0.15	0.09	0.19	0.05	22.5	21.9	23.5	23.2	0.99	0.5	0.75	0.87
2022-06-15 04:22:39	1050	0.09	0.03	0.08	0.02	0.11	0.14	0.13	0.1	0.09	0.01	0.05	0.15	0.09	0.19	0.05	22.5	21.9	23.5	23.2	0.99	0.5	0.75	0.87
2022-06-15 04:22:59	1051	0.09	0.03	0.08	0.02	0.11	0.14	0.12	0.1	0.1	0.01	0.05	0.14	0.09	0.19	0.06	22.5	21.9	23.5	23.2	0.94	0.5	0.75	0.87
2022-06-15 04:23:30	1052	0.09	0.03	0.08	0.02	0.11	0.14	0.12	0.1	0.1	0.01	0.04	0.14	0.09	0.19	0.06	22.5	21.9	23.5	23.2	0.94	0.5	0.81	0.83
2022-06-15 04:23:40	1053	0.09	0.03	0.08	0.02	0.11	0.15	0.13	0.1	0.1	0.01	0.04	0.14	0.09	0.19	0.06	22.5	21.9	23.5	23.2	0.94	0.5	0.81	0.83
2022-06-15 04:23:40	1054	0.09	0.03	0.08	0.02	0.11	0.15	0.13	0.1	0.1	0.01	0.04	0.14	0.09	0.19	0.06	22.5	21.9	23.5	23.2	0.94	0.5	0.81	0.83
2022-06-15 04:24:00	1055	0.09	0.03	0.08	0.02	0.11	0.14	0.12	0.1	0.1	0.01	0.04	0.14	0.09	0.19	0.06	22.5	21.9	23.5	23.2	0.94	0.5	0.86	0.84
2022-06-15 04:24:30	1056	0.09	0.03	0.08	0.02	0.11	0.14	0.12	0.1	0.09	0.01	0.05	0.14	0.09	0.19	0.06	22.5	21.9	23.6	23.2	0.94	0.55	0.86	0.86
2022-06-15 04:24:40	1057	0.09	0.03	0.08	0.02	0.11	0.14	0.13	0.1	0.1	0.01	0.05	0.14	0.09	0.2	0.05	22.5	21.9	23.5	23.2	0.94	0.55	0.86	0.86
2022-06-15 04:24:40	1058	0.09	0.03	0.08	0.02	0.11	0.14	0.13	0.1	0.1	0.01	0.05	0.14	0.09	0.2	0.05	22.5	21.9	23.5	23.2	0.94	0.55	0.86	0.86
2022-06-15 04:25:01	1059	0.09	0.03	0.08	0.02	0.11	0.14	0.13	0.1	0.1	0.01	0.05	0.14	0.09	0.19	0.06	22.5	21.9	23.5	23.2	0.99	0.5	0.86	0.86
2022-06-15 04:25:31	1060	0.09	0.03	0.08	0.02	0.11	0.14	0.13	0.1	0.1	0.01	0.05	0.14	0.09	0.2	0.06	22.5	21.9	23.6	23.2	0.99	0.57	0.81	0.88
2022-06-15 04:25:41	1061	0.09	0.03	0.08	0.02	0.11	0.14	0.13	0.1	0.1	0.01	0.05	0.15	0.09	0.2	0.06	22.5	21.9	23.5	23.2	0.99	0.52	0.75	0.88
2022-06-15 04:25:41	1062	0.09	0.03	0.08	0.02	0.11	0.14	0.13	0.1	0.1	0.01	0.05	0.15	0.09	0.2	0.06	22.5	21.9	23.5	23.2	0.99	0.52	0.75	0.88
2022-06-15 04:26:01	1063	0.09	0.03	0.08	0.02	0.11	0.14	0.13	0.1	0.1	0.01	0.05	0.15	0.09	0.2	0.06	22.5	21.9	23.5	23.2	0.99	0.52	0.75	0.86
2022-06-15 04:26:31	1064	0.09	0.03	0.08	0.02	0.11	0.14	0.13	0.1	0.09	0.01	0.05	0.14	0.09	0.2	0.06	22.5	21.9	23.6	23.2	0.99	0.52	0.8	0.86
2022-06-15 04:26:41	1065	0.09	0.03	0.08	0.02	0.12	0.14	0.13	0.1	0.09	0.01	0.05	0.14	0.09	0.2	0.06	22.5	21.9	23.6	23.2	0.99	0.52	0.8	0.87
2022-06-15 04:26:41	1066	0.09	0.03	0.08	0.02	0.12	0.14	0.13	0.1	0.09	0.01	0.05	0.14	0.09	0.2	0.06	22.5	21.9	23.6	23.2	0.99	0.52	0.8	0.87
2022-06-15 04:27:02	1067	0.08	0.03	0.08	0.02	0.11	0.14	0.13	0.1	0.1	0.02	0.05	0.15	0.09	0.2	0.06	22.5	21.9	23.6	23.2	0.94	0.52	0.8	0.87
2022-06-15 04:27:32	1068	0.09	0.03	0.08	0.02	0.11	0.14	0.12	0.1	0.1	0.01	0.05	0.14	0.09	0.19	0.06	22.5	21.9	23.5	23.2	0.94	0.45	0.8	0.88
2022-06-15 04:27:42	1069	0.09	0.03	0.08	0.02	0.11	0.14	0.13	0.1	0.1	0.01	0.05	0.15	0.09	0.19	0.06	22.5	21.9	23.5	23.2	0.94	0.45	0.8	0.88
2022-06-15 04:27:42	1070	0.09	0.03	0.08	0.02	0.11	0.14	0.13	0.1	0.1	0.01	0.05	0.15	0.09	0.19	0.06	22.5	21.9	23.5	23.2	0.94	0.45	0.8	0.88
2022-06-15 04:28:02	1071	0.09	0.03	0.08	0.02	0.12	0.14	0.12	0.1	0.1	0.01	0.04	0.14	0.09	0.19	0.06	22.5	21.9	23.6	23.2	0.94	0.5	0.8	0.89
2022-06-15 04:28:33	1072	0.09	0.03	0.08	0.02	0.11	0.14	0.13	0.1	0.1	0.01	0.05	0.14	0.09	0.19	0.06	22.5	21.9	23.5	23.2	0.94	0.5	0.8	0.89
2022-06-15 04:28:43	1073	0.09	0.03	0.08	0.02	0.12	0.14	0.13	0.1	0.1	0.01	0.05	0.14	0.09	0.19	0.06	22.5	21.9	23.5	23.2	0.99	0.5	0.8	0.88
2022-06-15 04:28:43	1074	0.09	0.03	0.08	0.02	0.12	0.14	0.13	0.1	0.1	0.01	0.05	0.14	0.09	0.19	0.06	22.5	21.9	23.5	23.2	0.99	0.5	0.8	0.88
2022-06-15 04:28:53	1075	0.09	0.03	0.08	0.02	0.11	0.14	0.13	0.1	0.1	0.01	0.05	0.14	0.09	0.19	0.06	22.5	21.9	23.5	23.2	0.99	0.5	0.8	0.88
2022-06-15 04:29:23	1076	0.09	0.03	0.08	0.02	0.11	0.14	0.13	0.1	0.1	0.01	0.05	0.15	0.09	0.19	0.06	22.5	21.9	23.5	23.2	0.94	0.56	0.8	0.84
2022-06-15 04:29:43	1077	0.09	0.03	0.08	0.02	0.11	0.14	0.13	0.1	0.1	0.01	0.05	0.14	0.09	0.19	0.06	22.5	21.9	23.6	23.2	0.94	0.51	0.8	0.8
2022-06-15 04:29:43	1078	0.09	0.03	0.08	0.02	0.11	0.14	0.13	0.1	0.1	0.01	0.05	0.14	0.09	0.19	0.06	22.5	21.9	23.6	23.2	0.94	0.51	0.8	0.8
2022-06-15 04:29:53	1079	0.09	0.03	0.08	0.02	0.11	0.14	0.12	0.1	0.1	0.01	0.05	0.14	0.09	0.19	0.06	22.5	21.9	23.6	23.2	0.94	0.51	0.8	0.78
2022-06-15 04:30:24	1080	0.09	0.03	0.08	0.02	0.11	0.14	0.12	0.1	0.1	0.01	0.05	0.15	0.09	0.19	0.06	22.5	21.9	23.5	23.2	0.99	0.56	0.8	0.8
2022-06-15 04:30:44	1081	0.09	0.03	0.08	0.02	0.11	0.14	0.12	0.1	0.1	0.01	0.05	0.14	0.09	0.19	0.06	22.5	21.9	23.5	23.2	0.94	0.51	0.8	0.82
2022-06-15 04:30:44	1082	0.09	0.03	0.08	0.02	0.11	0.14	0.12	0.1	0.1	0.01	0.05	0.14	0.09	0.19	0.06	22.5	21.9	23.5	23.2	0.94	0.51	0.8	0.82
2022-06-15 04:30:54	1083	0.09	0.03	0.08	0.02	0.11	0.14	0.12	0.1	0.1	0.01	0.05	0.14	0.09	0.19	0.06	22.5	21.9	23.5	23.2	0.94	0.51	0.8	0.82
2022-06-15 04:31:24	1084	0.09	0.03	0.08	0.02	0.11	0.14	0.13	0.1	0.1	0.01	0.05	0.14	0.09	0.19	0.06	22.5	21.9	23.6	23.2	0.94	0.45	0.8	0.85
2022-06-15 04:31:44	1085	0.09	0.03	0.08	0.02	0.11	0.14	0.12	0.1	0.1	0.01	0.06	0.14	0.09	0.19	0.06	22.5	21.9	23.6	23.2	0.94	0.45	0.8	0.88
2022-06-15 04:31:44	1086	0.09	0.03	0.08	0.02	0.11	0.14	0.12	0.1	0.1	0.01	0.06	0.14	0.09	0.19	0.06	22.5	21.9	23.6	23.2	0.94	0.45	0.8	0.88
2022-06-15 04:31:55	1087	0.09	0.03	0.08	0.02	0.11	0.14	0.12	0.1	0.1	0.01	0.06	0.14	0.09	0.19	0.06	22.5	21.9	23.6	23.2	0.94	0.45	0.85	0.88
2022-06-15 04:32:25	1088	0.09	0.03	0.08	0.02	0.11	0.14	0.12	0.1	0.1	0.01	0.06	0.14	0.09	0.19	0.06	22.5	21.9	23.6	23.2	0.99	0.45	0.85	0.89
2022-06-15 04:32:45	1089	0.09	0.03	0.08	0.02	0.11	0.14	0.12	0.1	0.1	0.01	0.05	0.14	0.09	0.19	0.06	22.5	21.9	23.5	23.2	0.99	0.5	0.85	0.9
2022-06-15 04:32:45	1090	0.09	0.03	0.08	0.02	0.11	0.14	0.12	0.1	0.1	0.01	0.05	0.14	0.09	0.19	0.06	22.5	21.9	23.5	23.2	0.99	0.5	0.85	0.9
2022-06-15 04:32:55	1091	0.09	0.03	0.08	0.02	0.11	0.14	0.12	0.1	0.1	0.01	0.05	0.15	0.09	0.19	0.06	22.5	21.9	23.5	23.2	0.99	0.5	0.8	0.9
2022-06-15 04:33:15	1092	0.09	0.03	0.08	0.02	0.11	0.14	0.12	0.1	0.1	0.01	0.05	0.14	0.09	0.19	0.06	22.5	21.9	23.5	23.2	0.94	0.5	0.8	0.9
2022-06-15 04:33:46	1093	0.09	0.03	0.08	0.02	0.11	0.14	0.12	0.1	0.1	0.01	0.05	0.14	0.09	0.19	0.06	22.5	21.9	23.5	23.2	0.94	0.55	0.8	0.9
2022-06-15 04:33:46	1094	0.09	0.03	0.08	0.02	0.11	0.14	0.12	0.1	0.1	0.01	0.05	0.14	0.09	0.19	0.06	22.5	21.9	23.5	23.2	0.94	0.55	0.8	0.9
2022-06-15 04:33:56	1095	0.09	0.03	0.08	0.02	0.11	0.14	0.12	0.1	0.1	0.01	0.05	0.14	0.09	0.19	0.06	22.5	21.9	23.6	23.2	0.94	0.5	0.8	0.9
2022-06-15 04:34:16	1096	0.09	0.03	0.08	0.02	0.11	0.14	0.12	0.1	0.1	0.01	0.05	0.14	0.09	0.19	0.06	22.5	21.9	23.5	23.2	0.94	0.45	0.8	0.9
2022-06-15 04:34:46	1097	0.09	0.03	0.08	0.02	0.11	0.14	0.12	0.1	0.1	0.01	0.05	0.14	0.09	0.19	0.06	22.5	21.9	23.5	23.2	0.94	0.5	0.85	0.9
2022-06-15 04:34:46	1098	0.09	0.03	0.08	0.02	0.11	0.14	0.12	0.1	0.1	0.01	0.05	0.14	0.09	0.19	0.06	22.5	21.9	23.5	23.2	0.94	0.5	0.85	0.9
2022-06-15 04:34:56	1099	0.09	0.03	0.08	0.02	0.11	0.14	0.12	0.1	0.1	0.01	0.05	0.14	0.09	0.19	0.06	22.5	21.9	23.5	23.2	0.94	0.5	0.85	0.89
2022-06-15 04:35:17	1100	0.09	0.03	0.08	0.02	0.11	0.14	0.12	0.1	0.1	0.01	0.05	0.15	0.09	0.19	0.06	22.5	21.9	23.5	23.2	0.94	0.5	0.85	0.88
2022-06-15 04:35:47	1101	0.08	0.03	0.08	0.02	0.11	0.15	0.12	0.1	0.1	0.01	0.05	0.14	0.09	0.19	0.06	22.5	21.9	23.5	23.2	0.94	0.53	0.85	0.86
2022-06-15 04:35:47	1102	0.08	0.03	0.08	0.02	0.11	0.15	0.12	0.1	0.1	0.01	0.05	0.14	0.09	0.19	0.06	22.5	21.9	23.5	23.2	0.94	0.53	0.85	0.86
2022-06-15 04:35:57	1103	0.08	0.03	0.08	0.02	0.11	0.14	0.12	0.1	0.1	0.01	0.05	0.14	0.09	0.19	0.06	22.5	21.9	23.5	23.2	0.94	0.53	0.85	0.83
2022-06-15 04:36:17	1104	0.08	0.03	0.08	0.02	0.12	0.14	0.13	0.1	0.1	0.01	0.05	0.14	0.09	0.19	0.06	22.5	21.9	23.5	23.2	0.99	0.53	0.8	0.84
2022-06-15 04:36:47	1105	0.09	0.03	0.08	0.02	0.12	0.14	0.12	0.1	0.1	0.01	0.05	0.15	0.09	0.19	0.06	22.5	21.9	23.6	23.2	0.94	0.53	0.8	0.84
2022-06-15 04:36:47	1106	0.09	0.03	0.08	0.02	0.12	0.14	0.12	0.1	0.1	0.01	0.05	0.15	0.09	0.19	0.06	22.5	21.9	23.6	23.2	0.94	0.53	0.8	0.84
2022-06-15 04:36:57	1107	0.09	0.03	0.08	0.02	0.11	0.14	0.13	0.1	0.1	0.01	0.05	0.14	0.09	0.2	0.06	22.5	21.9	23.6	23.2	0.94	0.53	0.75	0.84
2022-06-15 04:37:18	1108	0.09	0.03	0.08	0.02	0.12	0.14	0.12	0.1	0.1	0.01	0.05	0.14	0.09	0.2	0.06	22.5	21.9	23.6	23.2	0.94	0.48	0.75	0.84
2022-06-15 04:37:48	1109	0.09	0.03	0.08	0.02	0.11	0.14	0.13	0.1	0.1	0.01	0.05	0.14	0.09	0.2	0.06	22.5	21.9	23.5	23.2	0.94	0.55	0.8	0.88
2022-06-15 04:37:48	1110	0.09	0.03	0.08	0.02	0.11	0.14	0.13	0.1	0.1	0.01	0.05	0.14	0.09	0.2	0.06	22.5	21.9	23.5	23.2	0.94	0.55	0.8	0.88
2022-06-15 04:37:58	1111	0.09	0.03	0.08	0.02	0.11	0.14	0.13	0.1	0.1	0.01	0.05	0.15	0.09	0.2	0.06	22.5	21.9	23.6	23.2	0.94	0.55	0.8	0.88
2022-06-15 04:38:18	1112	0.09	0.03	0.08	0.02	0.11	0.14	0.13	0.1	0.1	0.01	0.05	0.15	0.09	0.2	0.06	22.5	21.9	23.6	23.2	0.94	0.5	0.75	0.9
2022-06-15 04:38:49	1113	0.09	0.03	0.08	0.02	0.12	0.14	0.12	0.1	0.1	0.01	0.05	0.15	0.09	0.2	0.06	22.5	21.9	23.5	23.2	0.99	0.55	0.75	0.9
2022-06-15 04:38:49	1114	0.09	0.03	0.08	0.02	0.12	0.14	0.12	0.1	0.1	0.01	0.05	0.15	0.09	0.2	0.06	22.5	21.9	23.5	23.2	0.99	0.55	0.75	0.9
2022-06-15 04:38:59	1115	0.09	0.03	0.08	0.02	0.11	0.14	0.13	0.1	0.1	0.01	0.05	0.14	0.09	0.2	0.06	22.5	21.9	23.6	23.2	0.99	0.49	0.75	0.9
2022-06-15 04:39:19	1116	0.09	0.03	0.08	0.02	0.11	0.14	0.13	0.1	0.1	0.01	0.05	0.14	0.09	0.2	0.06	22.5	21.9	23.5	23.2	0.99	0.49	0.75	0.91
2022-06-15 04:39:49	1117	0.09	0.03	0.08	0.02	0.12	0.14	0.12	0.1	0.1	0.01	0.06	0.14	0.09	0.2	0.06	22.5	21.9	23.6	23.2	0.99	0.49	0.81	0.91
2022-06-15 04:39:49	1118	0.09	0.03	0.08	0.02	0.12	0.14	0.12	0.1	0.1	0.01	0.06	0.14	0.09	0.2	0.06	22.5	21.9	23.6	23.2	0.99	0.49	0.81	0.91
2022-06-15 04:39:59	1119	0.09	0.03	0.08	0.02	0.11	0.14	0.12	0.1	0.1	0.01	0.05	0.14	0.09	0.2	0.06	22.5	21.9	23.6	23.2	0.99	0.44	0.81	0.91
2022-06-15 04:40:19	1120	0.09	0.03	0.08	0.02	0.12	0.14	0.12	0.1	0.1	0.01	0.05	0.14	0.09	0.2	0.06	22.5	21.9	23.6	23.2	0.94	0.44	0.81	0.9
2022-06-15 04:40:50	1121	0.09	0.03	0.08	0.02	0.11	0.14	0.12	0.1	0.1	0.01	0.05	0.15	0.09	0.2	0.06	22.5	21.9	23.6	23.2	0.99	0.44	0.81	0.91
2022-06-15 04:40:50	1122	0.09	0.03	0.08	0.02	0.11	0.14	0.12	0.1	0.1	0.01	0.05	0.15	0.09	0.2	0.06	22.5	21.9	23.6	23.2	0.99	0.44	0.81	0.91
2022-06-15 04:41:00	1123	0.09	0.03	0.08	0.02	0.12	0.14	0.12	0.1	0.1	0.01	0.05	0.15	0.09	0.2	0.06	22.5	21.9	23.6	23.2	1.04	0.44	0.81	0.91
2022-06-15 04:41:20	1124	0.08	0.03	0.08	0.02	0.12	0.14	0.13	0.1	0.1	0.01	0.05	0.16	0.09	0.2	0.06	22.5	21.9	23.6	23.2	0.99	0.44	0.81	0.92
2022-06-15 04:41:50	1125	0.09	0.03	0.08	0.02	0.12	0.14	0.12	0.1	0.1	0.01	0.05	0.15	0.09	0.2	0.06	22.5	21.9	23.6	23.2	0.94	0.5	0.81	0.9
2022-06-15 04:41:50	1126	0.09	0.03	0.08	0.02	0.12	0.14	0.12	0.1	0.1	0.01	0.05	0.15	0.09	0.2	0.06	22.5	21.9	23.6	23.2	0.94	0.5	0.81	0.9
2022-06-15 04:42:00	1127	0.09	0.03	0.08	0.02	0.11	0.14	0.12	0.1	0.1	0.02	0.05	0.15	0.09	0.2	0.06	22.5	21.9	23.6	23.2	0.94	0.5	0.81	0.9
2022-06-15 04:42:21	1128	0.09	0.03	0.08	0.02	0.11	0.14	0.12	0.1	0.1	0.01	0.05	0.15	0.09	0.2	0.06	22.5	21.9	23.6	23.2	0.94	0.5	0.81	0.9
2022-06-15 04:42:51	1129	0.08	0.03	0.08	0.02	0.12	0.14	0.13	0.1	0.1	0.01	0.05	0.14	0.09	0.2	0.06	22.5	21.9	23.6	23.2	0.94	0.45	0.81	0.9
2022-06-15 04:42:51	1130	0.08	0.03	0.08	0.02	0.12	0.14	0.13	0.1	0.1	0.01	0.05	0.14	0.09	0.2	0.06	22.5	21.9	23.6	23.2	0.94	0.45	0.81	0.9
2022-06-15 04:43:01	1131	0.09	0.03	0.08	0.02	0.12	0.14	0.12	0.1	0.1	0.02	0.05	0.14	0.09	0.2	0.06	22.5	21.9	23.5	23.2	0.99	0.45	0.81	0.9
2022-06-15 04:43:21	1132	0.09	0.03	0.08	0.02	0.11	0.14	0.13	0.1	0.1	0.01	0.04	0.14	0.09	0.2	0.06	22.5	21.9	23.6	23.2	0.99	0.45	0.81	0.9
2022-06-15 04:43:51	1133	0.08	0.03	0.08	0.02	0.11	0.14	0.13	0.1	0.1	0.01	0.04	0.15	0.09	0.2	0.06	22.5	21.9	23.6	23.2	0.99	0.51	0.81	0.92
2022-06-15 04:43:51	1134	0.08	0.03	0.08	0.02	0.11	0.14	0.13	0.1	0.1	0.01	0.04	0.15	0.09	0.2	0.06	22.5	21.9	23.6	23.2	0.99	0.51	0.81	0.92
2022-06-15 04:44:02	1135	0.09	0.03	0.08	0.02	0.11	0.14	0.12	0.1	0.1	0.01	0.05	0.15	0.09	0.2	0.06	22.5	21.9	23.6	23.2	0.94	0.51	0.81	0.92
2022-06-15 04:44:22	1136	0.09	0.03	0.08	0.02	0.12	0.14	0.12	0.1	0.1	0.01	0.04	0.15	0.09	0.2	0.06	22.5	21.9	23.6	23.2	0.94	0.51	0.81	0.91
2022-06-15 04:44:22	1137	0.09	0.03	0.08	0.02	0.12	0.14	0.12	0.1	0.1	0.01	0.04	0.15	0.09	0.2	0.06	22.5	21.9	23.6	23.2	0.94	0.51	0.81	0.91
2022-06-15 04:44:22	1138	0.09	0.03	0.08	0.02	0.12	0.14	0.12	0.1	0.1	0.01	0.04	0.15	0.09	0.2	0.06	22.5	21.9	23.6	23.2	0.94	0.51	0.81	0.91
2022-06-15 04:45:02	1139	0.09	0.03	0.08	0.02	0.11	0.15	0.13	0.1	0.1	0.01	0.05	0.15	0.09	0.2	0.06	22.5	21.9	23.6	23.2	0.99	0.45	0.81	0.92
2022-06-15 04:45:22	1140	0.09	0.03	0.08	0.02	0.11	0.14	0.12	0.1	0.1	0.01	0.05	0.15	0.09	0.2	0.06	22.5	21.9	23.6	23.2	0.99	0.5	0.81	0.93
2022-06-15 04:45:22	1141	0.09	0.03	0.08	0.02	0.11	0.14	0.12	0.1	0.1	0.01	0.05	0.15	0.09	0.2	0.06	22.5	21.9	23.6	23.2	0.99	0.5	0.81	0.93
2022-06-15 04:45:53	1142	0.09	0.03	0.08	0.02	0.11	0.14	0.12	0.1	0.1	0.01	0.05	0.15	0.09	0.2	0.06	22.5	21.9	23.6	23.2	0.94	0.5	0.81	0.83
2022-06-15 04:46:03	1143	0.09	0.03	0.08	0.02	0.11	0.14	0.12	0.1	0.1	0.01	0.05	0.14	0.09	0.2	0.06	22.5	21.9	23.6	23.2	0.94	0.5	0.81	0.81
2022-06-15 04:46:23	1144	0.09	0.03	0.08	0.02	0.11	0.14	0.12	0.1	0.1	0.01	0.05	0.15	0.09	0.2	0.06	22.5	21.9	23.6	23.2	0.94	0.5	0.76	0.82
2022-06-15 04:46:23	1145	0.09	0.03	0.08	0.02	0.11	0.14	0.12	0.1	0.1	0.01	0.05	0.15	0.09	0.2	0.06	22.5	21.9	23.6	23.2	0.94	0.5	0.76	0.82
2022-06-15 04:46:53	1146	0.08	0.03	0.08	0.02	0.12	0.15	0.12	0.1	0.1	0.01	0.05	0.15	0.09	0.2	0.06	22.5	21.9	23.6	23.2	1.06	0.5	0.76	0.84
2022-06-15 04:47:03	1147	0.08	0.03	0.08	0.02	0.11	0.14	0.12	0.1	0.1	0.01	0.04	0.15	0.09	0.2	0.06	22.5	21.9	23.6	23.2	0.99	0.5	0.76	0.85
2022-06-15 04:47:23	1148	0.08	0.03	0.08	0.02	0.11	0.15	0.13	0.1	0.1	0.01	0.05	0.15	0.09	0.19	0.06	22.5	21.9	23.6	23.2	0.94	0.5	0.76	0.86
2022-06-15 04:47:23	1149	0.08	0.03	0.08	0.02	0.11	0.15	0.13	0.1	0.1	0.01	0.05	0.15	0.09	0.19	0.06	22.5	21.9	23.6	23.2	0.94	0.5	0.76	0.86
2022-06-15 04:47:54	1150	0.08	0.03	0.08	0.02	0.11	0.14	0.12	0.1	0.1	0.01	0.05	0.14	0.09	0.19	0.06	22.5	21.9	23.6	23.2	0.94	0.5	0.81	0.87
2022-06-15 04:48:04	1151	0.08	0.03	0.08	0.02	0.11	0.15	0.13	0.1	0.1	0.01	0.04	0.14	0.09	0.19	0.06	22.5	21.9	23.6	23.2	0.94	0.5	0.81	0.87
2022-06-15 04:48:24	1152	0.09	0.03	0.08	0.02	0.11	0.14	0.13	0.1	0.1	0.01	0.05	0.14	0.09	0.19	0.06	22.5	21.9	23.6	23.2	0.94	0.51	0.86	0.87
2022-06-15 04:48:24	1153	0.09	0.03	0.08	0.02	0.11	0.14	0.13	0.1	0.1	0.01	0.05	0.14	0.09	0.19	0.06	22.5	21.9	23.6	23.2	0.94	0.51	0.86	0.87
2022-06-15 04:48:54	1154	0.09	0.03	0.08	0.02	0.11	0.15	0.13	0.1	0.1	0.01	0.04	0.14	0.09	0.19	0.06	22.5	21.9	23.6	23.2	0.99	0.51	0.91	0.87
2022-06-15 04:49:04	1155	0.09	0.03	0.08	0.02	0.12	0.15	0.12	0.1	0.1	0.01	0.04	0.14	0.09	0.19	0.06	22.5	21.9	23.6	23.2	0.99	0.51	0.91	0.87
2022-06-15 04:49:25	1156	0.09	0.03	0.08	0.02	0.12	0.14	0.13	0.1	0.1	0.01	0.04	0.14	0.09	0.19	0.06	22.5	21.9	23.6	23.2	0.94	0.58	0.86	0.87
2022-06-15 04:49:25	1157	0.09	0.03	0.08	0.02	0.12	0.14	0.13	0.1	0.1	0.01	0.04	0.14	0.09	0.19	0.06	22.5	21.9	23.6	23.2	0.94	0.58	0.86	0.87
2022-06-15 04:49:55	1158	0.09	0.03	0.08	0.02	0.12	0.14	0.13	0.1	0.1	0.01	0.05	0.15	0.09	0.19	0.06	22.5	21.9	23.6	23.2	0.94	0.48	0.86	0.91
2022-06-15 04:50:05	1159	0.09	0.03	0.08	0.02	0.12	0.14	0.13	0.1	0.1	0.01	0.05	0.14	0.09	0.19	0.06	22.5	21.9	23.6	23.2	0.94	0.48	0.86	0.91
2022-06-15 04:50:25	1160	0.09	0.03	0.08	0.02	0.12	0.14	0.12	0.1	0.1	0.01	0.05	0.14	0.09	0.2	0.06	22.5	21.9	23.6	23.2	0.94	0.48	0.86	0.89
2022-06-15 04:50:25	1161	0.09	0.03	0.08	0.02	0.12	0.14	0.12	0.1	0.1	0.01	0.05	0.14	0.09	0.2	0.06	22.5	21.9	23.6	23.2	0.94	0.48	0.86	0.89
2022-06-15 04:50:56	1162	0.09	0.03	0.08	0.02	0.12	0.14	0.12	0.1	0.1	0.01	0.04	0.14	0.09	0.2	0.06	22.5	21.9	23.6	23.2	0.94	0.48	0.81	0.91
2022-06-15 04:51:06	1163	0.09	0.03	0.08	0.02	0.12	0.14	0.13	0.1	0.1	0.01	0.04	0.14	0.09	0.2	0.06	22.5	21.9	23.6	23.2	0.94	0.48	0.76	0.9
2022-06-15 04:51:26	1164	0.09	0.03	0.08	0.02	0.12	0.14	0.12	0.1	0.1	0.01	0.04	0.14	0.09	0.2	0.06	22.5	21.9	23.6	23.2	0.94	0.47	0.76	0.9
2022-06-15 04:51:26	1165	0.09	0.03	0.08	0.02	0.12	0.14	0.12	0.1	0.1	0.01	0.04	0.14	0.09	0.2	0.06	22.5	21.9	23.6	23.2	0.94	0.47	0.76	0.9
2022-06-15 04:51:56	1166	0.09	0.03	0.08	0.02	0.11	0.14	0.13	0.1	0.1	0.01	0.04	0.15	0.09	0.2	0.06	22.5	21.9	23.6	23.2	0.94	0.52	0.76	0.9
2022-06-15 04:52:06	1167	0.09	0.03	0.08	0.02	0.12	0.14	0.12	0.1	0.1	0.01	0.04	0.15	0.09	0.2	0.06	22.5	21.9	23.6	23.2	0.94	0.46	0.81	0.89
2022-06-15 04:52:26	1168	0.09	0.03	0.08	0.02	0.11	0.14	0.13	0.1	0.1	0.01	0.04	0.14	0.09	0.2	0.06	22.5	21.9	23.6	23.2	0.99	0.51	0.81	0.89
2022-06-15 04:52:26	1169	0.09	0.03	0.08	0.02	0.11	0.14	0.13	0.1	0.1	0.01	0.04	0.14	0.09	0.2	0.06	22.5	21.9	23.6	23.2	0.99	0.51	0.81	0.89
2022-06-15 04:52:57	1170	0.09	0.03	0.08	0.02	0.12	0.14	0.12	0.1	0.1	0.01	0.04	0.14	0.09	0.2	0.06	22.5	21.9	23.6	23.2	0.94	0.46	0.81	0.9
2022-06-15 04:53:07	1171	0.09	0.03	0.08	0.02	0.12	0.14	0.12	0.1	0.1	0.01	0.04	0.15	0.09	0.2	0.06	22.5	21.9	23.6	23.2	0.94	0.51	0.81	0.9
2022-06-15 04:53:27	1172	0.09	0.03	0.08	0.02	0.12	0.14	0.12	0.1	0.1	0.01	0.04	0.15	0.09	0.2	0.06	22.5	21.9	23.6	23.2	0.94	0.51	0.81	0.9
2022-06-15 04:53:27	1173	0.09	0.03	0.08	0.02	0.12	0.14	0.12	0.1	0.1	0.01	0.04	0.15	0.09	0.2	0.06	22.5	21.9	23.6	23.2	0.94	0.51	0.81	0.9
2022-06-15 04:53:57	1174	0.09	0.03	0.08	0.02	0.11	0.14	0.12	0.1	0.1	0.01	0.04	0.15	0.09	0.2	0.06	22.5	21.9	23.6	23.2	0.99	0.51	0.86	0.89
2022-06-15 04:54:07	1175	0.09	0.03	0.08	0.02	0.12	0.14	0.12	0.1	0.1	0.01	0.04	0.14	0.09	0.2	0.06	22.5	21.9	23.6	23.2	0.99	0.51	0.86	0.89
2022-06-15 04:54:28	1176	0.09	0.03	0.08	0.02	0.11	0.14	0.13	0.1	0.1	0.01	0.05	0.14	0.09	0.2	0.06	22.5	21.9	23.6	23.2	0.99	0.51	0.86	0.88
2022-06-15 04:54:28	1177	0.09	0.03	0.08	0.02	0.11	0.14	0.13	0.1	0.1	0.01	0.05	0.14	0.09	0.2	0.06	22.5	21.9	23.6	23.2	0.99	0.51	0.86	0.88
2022-06-15 04:54:58	1178	0.09	0.03	0.08	0.02	0.12	0.14	0.12	0.1	0.1	0.01	0.05	0.14	0.09	0.2	0.06	22.5	21.9	23.6	23.2	0.94	0.46	0.86	0.88
2022-06-15 04:55:08	1179	0.09	0.03	0.08	0.02	0.11	0.15	0.12	0.1	0.1	0.01	0.05	0.15	0.09	0.2	0.06	22.5	21.9	23.6	23.2	0.94	0.46	0.86	0.88
2022-06-15 04:55:28	1180	0.09	0.03	0.08	0.02	0.11	0.14	0.12	0.1	0.1	0.01	0.04	0.15	0.09	0.2	0.06	22.5	21.9	23.6	23.2	0.94	0.46	0.86	0.83
2022-06-15 04:55:28	1181	0.09	0.03	0.08	0.02	0.11	0.14	0.12	0.1	0.1	0.01	0.04	0.15	0.09	0.2	0.06	22.5	21.9	23.6	23.2	0.94	0.46	0.86	0.83
2022-06-15 04:55:58	1182	0.08	0.03	0.08	0.02	0.11	0.14	0.12	0.1	0.1	0.01	0.04	0.14	0.09	0.2	0.06	22.5	21.9	23.6	23.2	0.99	0.51	0.8	0.84
2022-06-15 04:56:09	1183	0.08	0.03	0.08	0.02	0.12	0.14	0.13	0.1	0.1	0.01	0.05	0.14	0.09	0.2	0.06	22.5	21.9	23.6	23.2	0.99	0.51	0.8	0.84
2022-06-15 04:56:29	1184	0.09	0.03	0.08	0.02	0.12	0.14	0.13	0.1	0.1	0.01	0.05	0.14	0.09	0.2	0.06	22.5	21.9	23.6	23.2	0.94	0.51	0.85	0.85
2022-06-15 04:56:29	1185	0.09	0.03	0.08	0.02	0.12	0.14	0.13	0.1	0.1	0.01	0.05	0.14	0.09	0.2	0.06	22.5	21.9	23.6	23.2	0.94	0.51	0.85	0.85
2022-06-15 04:56:59	1186	0.09	0.03	0.08	0.02	0.11	0.14	0.13	0.1	0.1	0.01	0.05	0.15	0.09	0.2	0.06	22.5	21.9	23.6	23.2	0.99	0.51	0.85	0.87
2022-06-15 04:57:09	1187	0.09	0.03	0.08	0.02	0.11	0.14	0.12	0.1	0.1	0.01	0.05	0.15	0.09	0.2	0.06	22.5	21.9	23.6	23.2	0.99	0.51	0.85	0.87
2022-06-15 04:57:19	1188	0.09	0.03	0.08	0.02	0.12	0.15	0.13	0.1	0.1	0.01	0.05	0.15	0.09	0.2	0.06	22.5	21.9	23.6	23.2	0.99	0.45	0.8	0.87
2022-06-15 04:57:19	1189	0.09	0.03	0.08	0.02	0.12	0.15	0.13	0.1	0.1	0.01	0.05	0.15	0.09	0.2	0.06	22.5	21.9	23.6	23.2	0.99	0.45	0.8	0.87
2022-06-15 04:57:39	1190	0.09	0.03	0.08	0.02	0.11	0.15	0.12	0.1	0.1	0.01	0.05	0.15	0.09	0.2	0.06	22.5	21.9	23.6	23.2	1.05	0.45	0.8	0.9
2022-06-15 04:58:10	1191	0.09	0.03	0.08	0.02	0.11	0.14	0.12	0.1	0.1	0.01	0.05	0.15	0.09	0.2	0.06	22.5	21.9	23.6	23.2	0.94	0.45	0.8	0.91
2022-06-15 04:58:30	1192	0.09	0.03	0.08	0.02	0.11	0.14	0.13	0.1	0.1	0.01	0.05	0.14	0.09	0.2	0.06	22.5	21.9	23.6	23.2	0.99	0.45	0.8	0.91
2022-06-15 04:58:30	1193	0.09	0.03	0.08	0.02	0.11	0.14	0.13	0.1	0.1	0.01	0.05	0.14	0.09	0.2	0.06	22.5	21.9	23.6	23.2	0.99	0.45	0.8	0.91
2022-06-15 04:58:40	1194	0.08	0.03	0.08	0.02	0.12	0.14	0.12	0.1	0.1	0.01	0.05	0.15	0.09	0.2	0.06	22.5	21.9	23.6	23.2	0.99	0.5	0.8	0.91
2022-06-15 04:59:10	1195	0.08	0.03	0.08	0.02	0.11	0.14	0.13	0.1	0.1	0.01	0.05	0.15	0.09	0.2	0.06	22.5	21.9	23.6	23.2	0.99	0.52	0.85	0.91
2022-06-15 04:59:30	1196	0.09	0.03	0.08	0.02	0.12	0.15	0.12	0.1	0.1	0.01	0.05	0.14	0.09	0.2	0.06	22.5	21.9	23.6	23.2	0.94	0.52	0.85	0.89
2022-06-15 04:59:30	1197	0.09	0.03	0.08	0.02	0.12	0.15	0.12	0.1	0.1	0.01	0.05	0.14	0.09	0.2	0.06	22.5	21.9	23.6	23.2	0.94	0.52	0.85	0.89
2022-06-15 04:59:41	1198	0.09	0.03	0.08	0.02	0.11	0.14	0.12	0.1	0.1	0.01	0.05	0.14	0.09	0.2	0.06	22.5	21.9	23.6	23.2	0.94	0.52	0.85	0.89
2022-06-15 05:00:11	1199	0.09	0.03	0.08	0.02	0.12	0.14	0.12	0.1	0.1	0.01	0.05	0.14	0.09	0.2	0.06	22.5	21.9	23.6	23.2	0.99	0.52	0.85	0.89
2022-06-15 05:00:31	1200	0.09	0.03	0.08	0.02	0.11	0.14	0.12	0.1	0.1	0.01	0.05	0.15	0.09	0.2	0.06	22.5	21.9	23.6	23.2	0.99	0.58	0.85	0.9
2022-06-15 05:00:31	1201	0.09	0.03	0.08	0.02	0.11	0.14	0.12	0.1	0.1	0.01	0.05	0.15	0.09	0.2	0.06	22.5	21.9	23.6	23.2	0.99	0.58	0.85	0.9
2022-06-15 05:00:41	1202	0.09	0.03	0.08	0.02	0.12	0.15	0.12	0.1	0.1	0.01	0.05	0.15	0.09	0.2	0.06	22.5	21.9	23.6	23.2	0.99	0.48	0.85	0.88
2022-06-15 05:01:11	1203	0.09	0.03	0.08	0.02	0.12	0.15	0.12	0.1	0.1	0.01	0.05	0.14	0.09	0.2	0.06	22.5	21.9	23.6	23.2	0.99	0.53	0.85	0.9
2022-06-15 05:01:32	1204	0.09	0.03	0.08	0.02	0.11	0.15	0.12	0.1	0.1	0.01	0.05	0.14	0.09	0.2	0.06	22.5	21.9	23.6	23.2	0.99	0.53	0.85	0.91
2022-06-15 05:01:32	1205	0.09	0.03	0.08	0.02	0.11	0.15	0.12	0.1	0.1	0.01	0.05	0.14	0.09	0.2	0.06	22.5	21.9	23.6	23.2	0.99	0.53	0.85	0.91
2022-06-15 05:01:42	1206	0.09	0.03	0.08	0.02	0.12	0.14	0.13	0.1	0.1	0.01	0.05	0.14	0.09	0.2	0.06	22.5	21.9	23.6	23.2	0.94	0.47	0.85	0.91
2022-06-15 05:02:12	1207	0.08	0.03	0.08	0.02	0.12	0.14	0.13	0.1	0.1	0.01	0.06	0.15	0.09	0.2	0.06	22.5	21.9	23.6	23.2	0.94	0.55	0.85	0.92
2022-06-15 05:02:32	1208	0.08	0.03	0.08	0.02	0.11	0.14	0.13	0.1	0.1	0.01	0.05	0.15	0.09	0.2	0.06	22.5	21.9	23.6	23.2	0.94	0.48	0.85	0.92
2022-06-15 05:02:32	1209	0.08	0.03	0.08	0.02	0.11	0.14	0.13	0.1	0.1	0.01	0.05	0.15	0.09	0.2	0.06	22.5	21.9	23.6	23.2	0.94	0.48	0.85	0.92
2022-06-15 05:02:42	1210	0.08	0.03	0.08	0.02	0.12	0.14	0.12	0.1	0.1	0.01	0.05	0.15	0.09	0.2	0.06	22.5	21.9	23.6	23.2	0.94	0.53	0.85	0.93
2022-06-15 05:03:13	1211	0.09	0.03	0.08	0.02	0.12	0.15	0.13	0.1	0.1	0.01	0.06	0.14	0.09	0.2	0.06	22.5	21.9	23.6	23.2	0.99	0.48	0.85	0.93
2022-06-15 05:03:33	1212	0.09	0.03	0.08	0.02	0.11	0.15	0.13	0.1	0.1	0.01	0.05	0.15	0.09	0.2	0.06	22.5	21.9	23.6	23.2	0.99	0.48	0.85	0.97
2022-06-15 05:03:33	1213	0.09	0.03	0.08	0.02	0.11	0.15	0.13	0.1	0.1	0.01	0.05	0.15	0.09	0.2	0.06	22.5	21.9	23.6	23.2	0.99	0.48	0.85	0.97
2022-06-15 05:03:43	1214	0.09	0.03	0.08	0.02	0.12	0.14	0.13	0.1	0.1	0.01	0.05	0.16	0.09	0.21	0.06	22.5	21.9	23.6	23.2	0.99	0.48	0.85	0.97
2022-06-15 05:04:13	1215	0.09	0.03	0.08	0.02	0.11	0.14	0.12	0.1	0.1	0.01	0.05	0.15	0.09	0.21	0.06	22.5	21.9	23.6	23.2	0.99	0.43	0.8	0.96
2022-06-15 05:04:33	1216	0.09	0.03	0.08	0.02	0.12	0.14	0.12	0.1	0.1	0.01	0.05	0.15	0.09	0.2	0.06	22.5	21.9	23.6	23.2	0.99	0.42	0.75	0.95
2022-06-15 05:04:33	1217	0.09	0.03	0.08	0.02	0.12	0.14	0.12	0.1	0.1	0.01	0.05	0.15	0.09	0.2	0.06	22.5	21.9	23.6	23.2	0.99	0.42	0.75	0.95
2022-06-15 05:04:43	1218	0.09	0.03	0.08	0.02	0.11	0.14	0.13	0.1	0.1	0.01	0.05	0.15	0.09	0.2	0.06	22.5	21.9	23.6	23.2	0.94	0.42	0.75	0.95
2022-06-15 05:05:14	1219	0.09	0.03	0.08	0.02	0.11	0.14	0.13	0.1	0.1	0.01	0.05	0.15	0.09	0.2	0.06	22.5	21.9	23.6	23.2	0.94	0.47	0.75	0.95
2022-06-15 05:05:24	1220	0.09	0.03	0.08	0.02	0.12	0.14	0.13	0.1	0.1	0.01	0.05	0.14	0.09	0.2	0.06	22.5	21.9	23.6	23.2	0.94	0.47	0.75	0.95
2022-06-15 05:05:24	1221	0.09	0.03	0.08	0.02	0.12	0.14	0.13	0.1	0.1	0.01	0.05	0.14	0.09	0.2	0.06	22.5	21.9	23.6	23.2	0.94	0.47	0.75	0.95
2022-06-15 05:05:44	1222	0.09	0.03	0.08	0.02	0.12	0.14	0.13	0.1	0.09	0.01	0.05	0.14	0.09	0.2	0.06	22.5	21.9	23.6	23.2	0.99	0.47	0.75	0.95
2022-06-15 05:06:14	1223	0.09	0.03	0.08	0.02	0.12	0.14	0.13	0.1	0.1	0.01	0.06	0.15	0.09	0.2	0.06	22.5	21.9	23.7	23.2	0.94	0.52	0.75	0.93
2022-06-15 05:06:24	1224	0.09	0.03	0.08	0.02	0.12	0.14	0.13	0.1	0.1	0.01	0.05	0.15	0.09	0.2	0.06	22.5	21.9	23.7	23.2	0.94	0.52	0.75	0.92
2022-06-15 05:06:24	1225	0.09	0.03	0.08	0.02	0.12	0.14	0.13	0.1	0.1	0.01	0.05	0.15	0.09	0.2	0.06	22.5	21.9	23.7	23.2	0.94	0.52	0.75	0.92
2022-06-15 05:06:45	1226	0.09	0.03	0.08	0.02	0.12	0.14	0.13	0.1	0.1	0.01	0.05	0.14	0.09	0.2	0.06	22.5	21.9	23.7	23.2	0.99	0.52	0.81	0.93
2022-06-15 05:07:15	1227	0.09	0.03	0.08	0.02	0.12	0.14	0.12	0.1	0.1	0.01	0.06	0.15	0.09	0.2	0.06	22.5	21.9	23.6	23.2	0.99	0.47	0.81	0.94
2022-06-15 05:07:25	1228	0.09	0.03	0.08	0.02	0.12	0.14	0.13	0.1	0.1	0.01	0.06	0.15	0.09	0.21	0.06	22.5	21.9	23.7	23.2	0.99	0.47	0.81	0.92
2022-06-15 05:07:25	1229	0.09	0.03	0.08	0.02	0.12	0.14	0.13	0.1	0.1	0.01	0.06	0.15	0.09	0.21	0.06	22.5	21.9	23.7	23.2	0.99	0.47	0.81	0.92
2022-06-15 05:07:45	1230	0.09	0.03	0.08	0.02	0.12	0.14	0.12	0.1	0.1	0.01	0.06	0.15	0.09	0.2	0.06	22.5	21.9	23.6	23.2	0.99	0.53	0.81	0.94
2022-06-15 05:08:16	1231	0.09	0.03	0.08	0.02	0.11	0.14	0.12	0.1	0.1	0.01	0.05	0.14	0.09	0.2	0.06	22.5	21.9	23.7	23.2	0.99	0.45	0.81	0.92
2022-06-15 05:08:26	1232	0.09	0.03	0.08	0.02	0.12	0.14	0.12	0.1	0.1	0.01	0.05	0.15	0.09	0.21	0.06	22.5	21.9	23.7	23.2	0.99	0.45	0.81	0.93
2022-06-15 05:08:26	1233	0.09	0.03	0.08	0.02	0.12	0.14	0.12	0.1	0.1	0.01	0.05	0.15	0.09	0.21	0.06	22.5	21.9	23.7	23.2	0.99	0.45	0.81	0.93
2022-06-15 05:08:46	1234	0.09	0.03	0.08	0.02	0.12	0.14	0.12	0.1	0.1	0.01	0.05	0.14	0.09	0.21	0.06	22.5	21.9	23.7	23.2	0.94	0.45	0.81	0.93
2022-06-15 05:09:16	1235	0.09	0.03	0.08	0.02	0.12	0.14	0.12	0.1	0.1	0.01	0.05	0.15	0.09	0.2	0.06	22.5	21.9	23.7	23.2	0.94	0.53	0.81	0.95
2022-06-15 05:09:26	1236	0.09	0.03	0.08	0.02	0.12	0.14	0.12	0.1	0.09	0.01	0.05	0.15	0.09	0.2	0.06	22.5	21.9	23.7	23.2	0.94	0.53	0.76	0.95
2022-06-15 05:09:26	1237	0.09	0.03	0.08	0.02	0.12	0.14	0.12	0.1	0.09	0.01	0.05	0.15	0.09	0.2	0.06	22.5	21.9	23.7	23.2	0.94	0.53	0.76	0.95
2022-06-15 05:09:46	1238	0.09	0.03	0.08	0.02	0.12	0.14	0.12	0.1	0.09	0.01	0.05	0.15	0.09	0.2	0.06	22.5	21.9	23.7	23.2	0.94	0.48	0.76	0.94
2022-06-15 05:10:17	1239	0.09	0.03	0.08	0.02	0.12	0.14	0.12	0.1	0.1	0.01	0.05	0.15	0.09	0.21	0.06	22.5	21.9	23.7	23.2	0.94	0.48	0.76	0.92
2022-06-15 05:10:27	1240	0.09	0.03	0.08	0.02	0.12	0.14	0.12	0.1	0.1	0.01	0.05	0.15	0.09	0.21	0.06	22.5	21.9	23.7	23.2	0.94	0.48	0.76	0.92
2022-06-15 05:10:27	1241	0.09	0.03	0.08	0.02	0.12	0.14	0.12	0.1	0.1	0.01	0.05	0.15	0.09	0.21	0.06	22.5	21.9	23.7	23.2	0.94	0.48	0.76	0.92
2022-06-15 05:10:47	1242	0.09	0.03	0.08	0.02	0.11	0.14	0.12	0.1	0.1	0.01	0.05	0.15	0.09	0.2	0.06	22.5	21.9	23.7	23.2	0.94	0.48	0.76	0.92
2022-06-15 05:11:17	1243	0.09	0.03	0.08	0.02	0.12	0.14	0.12	0.1	0.1	0.01	0.05	0.15	0.09	0.21	0.06	22.5	21.9	23.7	23.2	0.99	0.54	0.81	0.93
2022-06-15 05:11:27	1244	0.09	0.03	0.08	0.02	0.12	0.14	0.12	0.1	0.1	0.01	0.05	0.15	0.09	0.21	0.06	22.5	21.9	23.7	23.2	0.99	0.54	0.81	0.93
2022-06-15 05:11:27	1245	0.09	0.03	0.08	0.02	0.12	0.14	0.12	0.1	0.1	0.01	0.05	0.15	0.09	0.21	0.06	22.5	21.9	23.7	23.2	0.99	0.54	0.81	0.93
2022-06-15 05:11:48	1246	0.09	0.03	0.08	0.02	0.12	0.14	0.12	0.1	0.1	0.01	0.05	0.15	0.09	0.21	0.06	22.5	21.9	23.7	23.2	0.99	0.49	0.81	0.92
2022-06-15 05:12:18	1247	0.09	0.03	0.08	0.02	0.12	0.14	0.12	0.1	0.1	0.01	0.05	0.15	0.09	0.21	0.06	22.5	21.9	23.7	23.2	0.99	0.49	0.81	0.92
2022-06-15 05:12:28	1248	0.09	0.03	0.08	0.02	0.12	0.14	0.12	0.1	0.1	0.01	0.05	0.15	0.09	0.2	0.06	22.5	21.9	23.7	23.2	0.94	0.49	0.81	0.91
2022-06-15 05:12:28	1249	0.09	0.03	0.08	0.02	0.12	0.14	0.12	0.1	0.1	0.01	0.05	0.15	0.09	0.2	0.06	22.5	21.9	23.7	23.2	0.94	0.49	0.81	0.91
2022-06-15 05:12:48	1250	0.09	0.03	0.08	0.02	0.12	0.14	0.12	0.1	0.1	0.01	0.06	0.14	0.09	0.2	0.06	22.5	21.9	23.7	23.2	0.94	0.49	0.81	0.9
2022-06-15 05:13:18	1251	0.09	0.03	0.08	0.02	0.12	0.14	0.12	0.1	0.1	0.01	0.06	0.14	0.09	0.2	0.06	22.5	21.9	23.7	23.2	0.94	0.49	0.86	0.91
2022-06-15 05:13:29	1252	0.09	0.03	0.08	0.02	0.11	0.14	0.12	0.1	0.1	0.01	0.06	0.14	0.09	0.2	0.06	22.5	21.9	23.7	23.2	0.94	0.49	0.86	0.91
2022-06-15 05:13:29	1253	0.09	0.03	0.08	0.02	0.11	0.14	0.12	0.1	0.1	0.01	0.06	0.14	0.09	0.2	0.06	22.5	21.9	23.7	23.2	0.94	0.49	0.86	0.91
2022-06-15 05:13:49	1254	0.09	0.03	0.08	0.02	0.12	0.14	0.12	0.1	0.1	0.01	0.07	0.15	0.09	0.2	0.06	22.5	21.9	23.7	23.2	0.94	0.49	0.86	0.9
2022-06-15 05:14:19	1255	0.09	0.03	0.08	0.02	0.12	0.14	0.12	0.1	0.09	0.01	0.08	0.14	0.09	0.21	0.06	22.5	21.9	23.7	23.2	0.94	0.54	0.86	0.91
2022-06-15 05:14:29	1256	0.09	0.03	0.08	0.02	0.12	0.14	0.12	0.1	0.09	0.01	0.08	0.14	0.09	0.21	0.06	22.5	21.9	23.7	23.2	0.94	0.54	0.86	0.91
2022-06-15 05:14:29	1257	0.09	0.03	0.08	0.02	0.12	0.14	0.12	0.1	0.09	0.01	0.08	0.14	0.09	0.21	0.06	22.5	21.9	23.7	23.2	0.94	0.54	0.86	0.91
2022-06-15 05:14:49	1258	0.09	0.03	0.08	0.02	0.12	0.14	0.12	0.1	0.1	0.01	0.1	0.14	0.09	0.21	0.06	22.5	21.9	23.7	23.2	0.94	0.59	0.86	0.93
2022-06-15 05:15:20	1259	0.09	0.03	0.08	0.02	0.11	0.14	0.12	0.1	0.1	0.01	0.09	0.15	0.09	0.21	0.06	22.5	21.9	23.8	23.2	0.99	0.49	0.76	0.93
2022-06-15 05:15:30	1260	0.09	0.03	0.08	0.02	0.12	0.14	0.12	0.1	0.09	0.01	0.09	0.15	0.09	0.21	0.06	22.5	21.9	23.8	23.2	0.99	0.54	0.76	0.93
2022-06-15 05:15:30	1261	0.09	0.03	0.08	0.02	0.12	0.14	0.12	0.1	0.09	0.01	0.09	0.15	0.09	0.21	0.06	22.5	21.9	23.8	23.2	0.99	0.54	0.76	0.93
2022-06-15 05:15:50	1262	0.09	0.03	0.08	0.02	0.12	0.14	0.12	0.1	0.1	0.01	0.08	0.15	0.09	0.21	0.06	22.5	21.9	23.7	23.2	0.99	0.54	0.76	0.92
2022-06-15 05:16:20	1263	0.09	0.03	0.08	0.02	0.12	0.14	0.12	0.1	0.1	0.01	0.06	0.15	0.09	0.21	0.06	22.5	21.9	23.7	23.2	0.94	0.49	0.76	0.92
2022-06-15 05:16:30	1264	0.09	0.03	0.08	0.02	0.12	0.14	0.12	0.1	0.1	0.01	0.07	0.14	0.09	0.21	0.06	22.5	21.9	23.7	23.2	0.94	0.49	0.76	0.92
2022-06-15 05:16:30	1265	0.09	0.03	0.08	0.02	0.12	0.14	0.12	0.1	0.1	0.01	0.07	0.14	0.09	0.21	0.06	22.5	21.9	23.7	23.2	0.94	0.49	0.76	0.92
2022-06-15 05:16:51	1266	0.09	0.03	0.08	0.02	0.11	0.14	0.12	0.1	0.1	0.01	0.06	0.15	0.09	0.21	0.06	22.5	21.9	23.7	23.2	0.94	0.49	0.81	0.87
2022-06-15 05:17:21	1267	0.09	0.03	0.08	0.02	0.11	0.14	0.12	0.1	0.1	0.01	0.06	0.15	0.09	0.22	0.06	22.5	21.9	23.7	23.2	0.94	0.49	0.81	0.82
2022-06-15 05:17:31	1268	0.09	0.03	0.08	0.02	0.12	0.14	0.12	0.1	0.1	0.01	0.05	0.15	0.09	0.22	0.06	22.5	21.9	23.7	23.2	0.94	0.49	0.81	0.82
2022-06-15 05:17:31	1269	0.09	0.03	0.08	0.02	0.12	0.14	0.12	0.1	0.1	0.01	0.05	0.15	0.09	0.22	0.06	22.5	21.9	23.7	23.2	0.94	0.49	0.81	0.82
2022-06-15 05:17:51	1270	0.09	0.03	0.08	0.02	0.11	0.14	0.12	0.1	0.1	0.01	0.05	0.14	0.09	0.22	0.06	22.5	21.9	23.7	23.2	0.94	0.49	0.81	0.82
2022-06-15 05:18:21	1271	0.09	0.03	0.08	0.02	0.12	0.14	0.12	0.1	0.09	0.01	0.05	0.14	0.09	0.22	0.06	22.5	21.9	23.7	23.2	0.94	0.49	0.81	0.83
2022-06-15 05:18:31	1272	0.09	0.03	0.08	0.02	0.12	0.14	0.12	0.1	0.1	0.01	0.05	0.15	0.08	0.21	0.06	22.5	21.9	23.7	23.2	0.94	0.56	0.81	0.83
2022-06-15 05:18:31	1273	0.09	0.03	0.08	0.02	0.12	0.14	0.12	0.1	0.1	0.01	0.05	0.15	0.08	0.21	0.06	22.5	21.9	23.7	23.2	0.94	0.56	0.81	0.83
2022-06-15 05:18:52	1274	0.09	0.03	0.08	0.02	0.12	0.14	0.12	0.1	0.1	0.01	0.05	0.15	0.09	0.21	0.06	22.5	21.9	23.7	23.2	0.94	0.5	0.81	0.83
2022-06-15 05:19:22	1275	0.08	0.03	0.08	0.02	0.12	0.14	0.12	0.1	0.1	0.01	0.05	0.15	0.09	0.21	0.06	22.5	21.9	23.8	23.2	0.99	0.5	0.76	0.84
2022-06-15 05:19:32	1276	0.09	0.03	0.08	0.02	0.12	0.14	0.12	0.1	0.1	0.01	0.05	0.15	0.08	0.21	0.06	22.5	21.9	23.7	23.2	0.99	0.5	0.76	0.84
2022-06-15 05:19:32	1277	0.09	0.03	0.08	0.02	0.12	0.14	0.12	0.1	0.1	0.01	0.05	0.15	0.08	0.21	0.06	22.5	21.9	23.7	23.2	0.99	0.5	0.76	0.84
2022-06-15 05:19:52	1278	0.08	0.03	0.08	0.02	0.12	0.14	0.12	0.1	0.1	0.01	0.06	0.15	0.09	0.22	0.06	22.5	21.9	23.7	23.2	0.99	0.5	0.76	0.83
2022-06-15 05:20:02	1279	0.09	0.03	0.08	0.02	0.12	0.14	0.12	0.1	0.1	0.01	0.06	0.15	0.08	0.22	0.06	22.5	21.9	23.7	23.2	0.99	0.5	0.76	0.83
2022-06-15 05:20:02	1280	0.09	0.03	0.08	0.02	0.12	0.14	0.12	0.1	0.1	0.01	0.06	0.15	0.08	0.22	0.06	22.5	21.9	23.7	23.2	0.99	0.5	0.76	0.83
2022-06-15 05:20:33	1281	0.09	0.03	0.08	0.02	0.11	0.14	0.12	0.1	0.1	0.01	0.06	0.14	0.09	0.21	0.06	22.5	21.9	23.8	23.2	0.94	0.56	0.81	0.84
2022-06-15 05:20:53	1282	0.09	0.03	0.08	0.02	0.11	0.14	0.12	0.1	0.1	0.01	0.06	0.14	0.09	0.22	0.06	22.5	21.9	23.7	23.2	0.99	0.56	0.81	0.84
2022-06-15 05:21:03	1283	0.09	0.03	0.08	0.02	0.12	0.14	0.12	0.1	0.1	0.01	0.06	0.15	0.09	0.22	0.06	22.5	21.9	23.7	23.2	0.99	0.51	0.81	0.84
2022-06-15 05:21:03	1284	0.09	0.03	0.08	0.02	0.12	0.14	0.12	0.1	0.1	0.01	0.06	0.15	0.09	0.22	0.06	22.5	21.9	23.7	23.2	0.99	0.51	0.81	0.84
2022-06-15 05:21:33	1285	0.09	0.03	0.08	0.02	0.12	0.14	0.12	0.1	0.1	0.01	0.06	0.15	0.08	0.22	0.06	22.5	21.9	23.7	23.2	1.04	0.51	0.81	0.85
2022-06-15 05:21:53	1286	0.09	0.03	0.08	0.02	0.12	0.14	0.12	0.1	0.09	0.01	0.05	0.15	0.09	0.22	0.06	22.5	21.9	23.8	23.2	0.99	0.51	0.81	0.86
2022-06-15 05:22:04	1287	0.09	0.03	0.08	0.02	0.12	0.14	0.12	0.1	0.1	0.01	0.05	0.15	0.09	0.22	0.06	22.5	21.9	23.8	23.2	0.99	0.51	0.81	0.86
2022-06-15 05:22:04	1288	0.09	0.03	0.08	0.02	0.12	0.14	0.12	0.1	0.1	0.01	0.05	0.15	0.09	0.22	0.06	22.5	21.9	23.8	23.2	0.99	0.51	0.81	0.86
2022-06-15 05:22:34	1289	0.09	0.03	0.08	0.02	0.12	0.14	0.12	0.1	0.1	0.01	0.05	0.14	0.09	0.22	0.06	22.5	21.9	23.8	23.2	0.94	0.51	0.86	0.83
2022-06-15 05:22:54	1290	0.08	0.03	0.08	0.02	0.12	0.14	0.12	0.1	0.1	0.01	0.05	0.15	0.09	0.21	0.06	22.5	21.9	23.8	23.2	0.94	0.51	0.86	0.82
2022-06-15 05:23:04	1291	0.08	0.03	0.08	0.02	0.11	0.14	0.12	0.1	0.1	0.01	0.05	0.14	0.09	0.2	0.06	22.5	21.9	23.8	23.2	0.94	0.51	0.86	0.86
2022-06-15 05:23:04	1292	0.08	0.03	0.08	0.02	0.11	0.14	0.12	0.1	0.1	0.01	0.05	0.14	0.09	0.2	0.06	22.5	21.9	23.8	23.2	0.94	0.51	0.86	0.86
2022-06-15 05:23:34	1293	0.09	0.03	0.08	0.02	0.12	0.14	0.12	0.1	0.1	0.01	0.05	0.14	0.09	0.2	0.06	22.5	21.9	23.8	23.2	0.94	0.51	0.81	0.85
2022-06-15 05:23:55	1294	0.09	0.03	0.08	0.02	0.11	0.14	0.12	0.1	0.09	0.01	0.06	0.15	0.09	0.19	0.06	22.5	21.9	23.8	23.2	0.94	0.56	0.81	0.86
2022-06-15 05:24:05	1295	0.09	0.03	0.08	0.02	0.12	0.14	0.12	0.1	0.1	0.01	0.06	0.14	0.09	0.19	0.06	22.5	21.9	23.8	23.2	0.94	0.51	0.81	0.85
2022-06-15 05:24:05	1296	0.09	0.03	0.08	0.02	0.12	0.14	0.12	0.1	0.1	0.01	0.06	0.14	0.09	0.19	0.06	22.5	21.9	23.8	23.2	0.94	0.51	0.81	0.85
2022-06-15 05:24:35	1297	0.09	0.03	0.08	0.02	0.12	0.14	0.12	0.1	0.1	0.01	0.06	0.14	0.09	0.19	0.06	22.5	21.9	23.8	23.2	1	0.51	0.86	0.84
2022-06-15 05:24:55	1298	0.09	0.03	0.08	0.02	0.12	0.14	0.12	0.1	0.09	0.01	0.06	0.14	0.09	0.19	0.06	22.5	21.9	23.8	23.2	1	0.56	0.8	0.85
2022-06-15 05:25:05	1299	0.09	0.03	0.08	0.02	0.12	0.14	0.12	0.1	0.1	0.01	0.06	0.14	0.09	0.2	0.06	22.5	21.9	23.8	23.2	0.95	0.5	0.8	0.85
2022-06-15 05:25:05	1300	0.09	0.03	0.08	0.02	0.12	0.14	0.12	0.1	0.1	0.01	0.06	0.14	0.09	0.2	0.06	22.5	21.9	23.8	23.2	0.95	0.5	0.8	0.85
2022-06-15 05:25:36	1301	0.09	0.03	0.08	0.02	0.12	0.14	0.12	0.1	0.1	0.01	0.06	0.14	0.09	0.19	0.06	22.5	21.9	23.8	23.2	1	0.5	0.8	0.85
2022-06-15 05:25:56	1302	0.09	0.03	0.08	0.02	0.11	0.14	0.12	0.1	0.1	0.01	0.06	0.15	0.09	0.19	0.06	22.5	21.9	23.8	23.2	1	0.44	0.8	0.84
2022-06-15 05:26:06	1303	0.09	0.03	0.08	0.02	0.11	0.14	0.12	0.1	0.1	0.01	0.06	0.15	0.09	0.18	0.07	22.5	21.9	23.8	23.2	1	0.44	0.8	0.84
2022-06-15 05:26:06	1304	0.09	0.03	0.08	0.02	0.11	0.14	0.12	0.1	0.1	0.01	0.06	0.15	0.09	0.18	0.07	22.5	21.9	23.8	23.2	1	0.44	0.8	0.84
2022-06-15 05:26:36	1305	0.09	0.03	0.08	0.02	0.11	0.14	0.12	0.1	0.1	0.01	0.06	0.14	0.09	0.19	0.07	22.5	21.9	23.8	23.2	0.95	0.49	0.8	0.81
2022-06-15 05:26:56	1306	0.09	0.03	0.08	0.02	0.11	0.14	0.12	0.1	0.09	0.01	0.06	0.14	0.09	0.19	0.07	22.5	21.9	23.8	23.2	1	0.49	0.8	0.82
2022-06-15 05:27:06	1307	0.09	0.03	0.08	0.02	0.11	0.14	0.12	0.1	0.1	0.01	0.06	0.14	0.09	0.18	0.06	22.5	21.9	23.8	23.2	1	0.55	0.75	0.82
2022-06-15 05:27:06	1308	0.09	0.03	0.08	0.02	0.11	0.14	0.12	0.1	0.1	0.01	0.06	0.14	0.09	0.18	0.06	22.5	21.9	23.8	23.2	1	0.55	0.75	0.82
2022-06-15 05:27:37	1309	0.09	0.03	0.08	0.02	0.12	0.14	0.12	0.1	0.1	0.01	0.07	0.15	0.09	0.19	0.06	22.5	21.9	23.8	23.2	0.94	0.55	0.75	0.85
2022-06-15 05:27:57	1310	0.09	0.03	0.08	0.02	0.12	0.14	0.12	0.1	0.1	0.01	0.06	0.15	0.09	0.19	0.06	22.5	21.9	23.8	23.2	0.94	0.49	0.75	0.85
2022-06-15 05:28:07	1311	0.09	0.03	0.08	0.02	0.12	0.14	0.12	0.1	0.1	0.01	0.06	0.15	0.09	0.19	0.06	22.5	21.9	23.8	23.2	0.94	0.54	0.75	0.85
2022-06-15 05:28:07	1312	0.09	0.03	0.08	0.02	0.12	0.14	0.12	0.1	0.1	0.01	0.06	0.15	0.09	0.19	0.06	22.5	21.9	23.8	23.2	0.94	0.54	0.75	0.85
2022-06-15 05:28:37	1313	0.09	0.03	0.08	0.02	0.12	0.14	0.12	0.1	0.1	0.02	0.05	0.14	0.09	0.19	0.06	22.5	21.9	23.8	23.2	0.94	0.54	0.75	0.86
2022-06-15 05:28:57	1314	0.09	0.03	0.08	0.02	0.11	0.14	0.12	0.1	0.09	0.02	0.05	0.14	0.09	0.19	0.06	22.5	21.9	23.8	23.2	0.94	0.49	0.75	0.86
2022-06-15 05:29:08	1315	0.09	0.03	0.08	0.02	0.12	0.14	0.12	0.1	0.1	0.01	0.05	0.15	0.09	0.19	0.06	22.5	21.9	23.8	23.2	0.99	0.49	0.75	0.86
2022-06-15 05:29:08	1316	0.09	0.03	0.08	0.02	0.12	0.14	0.12	0.1	0.1	0.01	0.05	0.15	0.09	0.19	0.06	22.5	21.9	23.8	23.2	0.99	0.49	0.75	0.86
2022-06-15 05:29:38	1317	0.09	0.03	0.08	0.02	0.12	0.14	0.12	0.1	0.1	0.01	0.05	0.14	0.09	0.2	0.06	22.5	21.9	23.8	23.2	0.94	0.49	0.8	0.86
2022-06-15 05:29:58	1318	0.09	0.03	0.08	0.02	0.12	0.14	0.12	0.1	0.1	0.01	0.05	0.14	0.09	0.2	0.06	22.5	21.9	23.8	23.2	0.94	0.49	0.8	0.87
2022-06-15 05:30:08	1319	0.09	0.03	0.08	0.02	0.12	0.14	0.12	0.1	0.09	0.01	0.05	0.14	0.09	0.2	0.06	22.5	21.9	23.8	23.2	0.94	0.49	0.8	0.86
2022-06-15 05:30:08	1320	0.09	0.03	0.08	0.02	0.12	0.14	0.12	0.1	0.09	0.01	0.05	0.14	0.09	0.2	0.06	22.5	21.9	23.8	23.2	0.94	0.49	0.8	0.86
2022-06-15 05:30:38	1321	0.09	0.03	0.08	0.02	0.12	0.14	0.12	0.1	0.09	0.01	0.05	0.14	0.09	0.21	0.06	22.5	21.9	23.8	23.2	0.94	0.48	0.8	0.84
2022-06-15 05:30:59	1322	0.09	0.03	0.08	0.02	0.11	0.14	0.12	0.1	0.1	0.01	0.06	0.15	0.09	0.21	0.06	22.5	21.9	23.8	23.2	1.05	0.48	0.8	0.83
2022-06-15 05:31:09	1323	0.09	0.03	0.08	0.02	0.12	0.14	0.12	0.1	0.09	0.01	0.06	0.15	0.09	0.21	0.06	22.5	21.9	23.8	23.2	1.05	0.53	0.8	0.84
2022-06-15 05:31:09	1324	0.09	0.03	0.08	0.02	0.12	0.14	0.12	0.1	0.09	0.01	0.06	0.15	0.09	0.21	0.06	22.5	21.9	23.8	23.2	1.05	0.53	0.8	0.84
2022-06-15 05:31:39	1325	0.08	0.03	0.08	0.02	0.12	0.14	0.12	0.1	0.09	0.01	0.06	0.14	0.09	0.21	0.06	22.5	21.9	23.8	23.2	0.99	0.48	0.85	0.85
2022-06-15 05:31:59	1326	0.08	0.03	0.08	0.02	0.12	0.14	0.12	0.1	0.09	0.01	0.05	0.15	0.09	0.21	0.06	22.5	21.9	23.8	23.2	0.94	0.48	0.85	0.85
2022-06-15 05:32:09	1327	0.09	0.03	0.08	0.02	0.11	0.14	0.12	0.1	0.1	0.01	0.05	0.15	0.09	0.21	0.06	22.5	21.9	23.8	23.2	0.94	0.38	0.85	0.8
2022-06-15 05:32:09	1328	0.09	0.03	0.08	0.02	0.11	0.14	0.12	0.1	0.1	0.01	0.05	0.15	0.09	0.21	0.06	22.5	21.9	23.8	23.2	0.94	0.38	0.85	0.8
2022-06-15 05:32:40	1329	0.09	0.03	0.08	0.02	0.12	0.14	0.12	0.1	0.1	0.01	0.05	0.14	0.09	0.21	0.06	22.5	21.9	23.8	23.2	0.94	0.54	0.85	0.8
2022-06-15 05:33:00	1330	0.09	0.03	0.08	0.02	0.12	0.14	0.12	0.1	0.09	0.01	0.05	0.14	0.09	0.21	0.06	22.5	21.9	23.8	23.2	0.94	0.53	0.85	0.82
2022-06-15 05:33:10	1331	0.09	0.03	0.08	0.02	0.12	0.14	0.12	0.1	0.1	0.01	0.05	0.14	0.09	0.21	0.06	22.5	21.9	23.8	23.2	0.94	0.53	0.8	0.82
2022-06-15 05:33:10	1332	0.09	0.03	0.08	0.02	0.12	0.14	0.12	0.1	0.1	0.01	0.05	0.14	0.09	0.21	0.06	22.5	21.9	23.8	23.2	0.94	0.53	0.8	0.82
2022-06-15 05:33:40	1333	0.08	0.03	0.08	0.02	0.12	0.14	0.12	0.1	0.09	0.01	0.06	0.14	0.09	0.21	0.06	22.5	21.9	23.8	23.2	0.99	0.48	0.86	0.85
2022-06-15 05:34:00	1334	0.08	0.03	0.08	0.02	0.11	0.14	0.12	0.1	0.1	0.01	0.05	0.14	0.09	0.21	0.06	22.5	21.9	23.8	23.2	0.99	0.54	0.86	0.86
2022-06-15 05:34:10	1335	0.09	0.03	0.08	0.02	0.12	0.14	0.12	0.1	0.09	0.01	0.05	0.14	0.09	0.21	0.07	22.5	21.9	23.8	23.2	0.99	0.48	0.91	0.86
2022-06-15 05:34:10	1336	0.09	0.03	0.08	0.02	0.12	0.14	0.12	0.1	0.09	0.01	0.05	0.14	0.09	0.21	0.07	22.5	21.9	23.8	23.2	0.99	0.48	0.91	0.86
2022-06-15 05:34:41	1337	0.09	0.03	0.08	0.02	0.12	0.14	0.12	0.1	0.1	0.01	0.05	0.14	0.09	0.21	0.06	22.5	21.9	23.8	23.2	0.94	0.43	0.86	0.85
2022-06-15 05:34:51	1338	0.09	0.03	0.08	0.02	0.11	0.14	0.12	0.1	0.09	0.01	0.05	0.14	0.09	0.21	0.07	22.5	21.9	23.8	23.2	0.94	0.48	0.86	0.85
2022-06-15 05:35:11	1339	0.09	0.03	0.08	0.02	0.12	0.14	0.12	0.1	0.1	0.01	0.06	0.14	0.09	0.21	0.07	22.5	21.9	23.8	23.2	0.94	0.54	0.86	0.84
2022-06-15 05:35:11	1340	0.09	0.03	0.08	0.02	0.12	0.14	0.12	0.1	0.1	0.01	0.06	0.14	0.09	0.21	0.07	22.5	21.9	23.8	23.2	0.94	0.54	0.86	0.84
2022-06-15 05:35:41	1341	0.09	0.03	0.08	0.02	0.12	0.14	0.12	0.1	0.09	0.01	0.05	0.14	0.09	0.21	0.06	22.5	21.9	23.8	23.2	0.94	0.54	0.86	0.84
2022-06-15 05:35:51	1342	0.09	0.03	0.08	0.02	0.12	0.14	0.12	0.1	0.1	0.01	0.05	0.14	0.09	0.21	0.06	22.5	21.9	23.8	23.2	0.94	0.54	0.86	0.86
2022-06-15 05:36:12	1343	0.09	0.03	0.08	0.02	0.12	0.14	0.12	0.1	0.1	0.01	0.05	0.14	0.09	0.21	0.06	22.5	21.9	23.8	23.2	0.99	0.52	0.86	0.87
2022-06-15 05:36:12	1344	0.09	0.03	0.08	0.02	0.12	0.14	0.12	0.1	0.1	0.01	0.05	0.14	0.09	0.21	0.06	22.5	21.9	23.8	23.2	0.99	0.52	0.86	0.87
2022-06-15 05:36:42	1345	0.09	0.03	0.08	0.02	0.12	0.14	0.12	0.1	0.1	0.01	0.05	0.14	0.09	0.21	0.06	22.5	21.9	23.8	23.2	0.94	0.58	0.86	0.87
2022-06-15 05:36:52	1346	0.09	0.03	0.08	0.02	0.11	0.14	0.12	0.1	0.1	0.01	0.05	0.14	0.09	0.21	0.06	22.5	21.9	23.8	23.2	0.94	0.51	0.86	0.87
2022-06-15 05:37:12	1347	0.08	0.03	0.08	0.02	0.12	0.14	0.12	0.1	0.1	0.01	0.05	0.14	0.09	0.21	0.06	22.5	21.9	23.8	23.2	0.94	0.51	0.86	0.86
2022-06-15 05:37:12	1348	0.08	0.03	0.08	0.02	0.12	0.14	0.12	0.1	0.1	0.01	0.05	0.14	0.09	0.21	0.06	22.5	21.9	23.8	23.2	0.94	0.51	0.86	0.86
2022-06-15 05:37:43	1349	0.09	0.03	0.08	0.02	0.11	0.14	0.12	0.1	0.1	0.01	0.05	0.14	0.09	0.21	0.06	22.5	21.9	23.8	23.2	0.94	0.58	0.86	0.87
2022-06-15 05:37:53	1350	0.08	0.03	0.08	0.02	0.12	0.14	0.12	0.1	0.1	0.01	0.05	0.14	0.09	0.21	0.06	22.5	21.9	23.8	23.2	0.94	0.58	0.86	0.89
2022-06-15 05:38:13	1351	0.09	0.03	0.08	0.02	0.12	0.14	0.12	0.1	0.1	0.01	0.05	0.15	0.09	0.21	0.06	22.5	21.9	23.8	23.2	0.94	0.47	0.86	0.89
2022-06-15 05:38:13	1352	0.09	0.03	0.08	0.02	0.12	0.14	0.12	0.1	0.1	0.01	0.05	0.15	0.09	0.21	0.06	22.5	21.9	23.8	23.2	0.94	0.47	0.86	0.89
2022-06-15 05:38:43	1353	0.08	0.03	0.08	0.02	0.12	0.14	0.12	0.1	0.1	0.01	0.05	0.14	0.09	0.21	0.06	22.5	21.9	23.8	23.2	0.94	0.47	0.86	0.88
2022-06-15 05:38:53	1354	0.09	0.03	0.08	0.02	0.11	0.14	0.12	0.1	0.1	0.01	0.05	0.14	0.09	0.21	0.06	22.5	21.9	23.8	23.2	0.94	0.47	0.86	0.88
2022-06-15 05:39:13	1355	0.09	0.03	0.08	0.02	0.12	0.14	0.12	0.1	0.1	0.01	0.05	0.14	0.09	0.21	0.06	22.5	21.9	23.8	23.2	0.94	0.47	0.81	0.87
2022-06-15 05:39:13	1356	0.09	0.03	0.08	0.02	0.12	0.14	0.12	0.1	0.1	0.01	0.05	0.14	0.09	0.21	0.06	22.5	21.9	23.8	23.2	0.94	0.47	0.81	0.87
2022-06-15 05:39:44	1357	0.09	0.03	0.08	0.02	0.11	0.14	0.12	0.1	0.1	0.01	0.05	0.14	0.09	0.21	0.06	22.5	21.9	23.8	23.2	0.94	0.54	0.81	0.9
2022-06-15 05:39:54	1358	0.09	0.03	0.08	0.02	0.11	0.14	0.12	0.1	0.1	0.01	0.05	0.14	0.09	0.21	0.06	22.5	21.9	23.8	23.2	0.94	0.54	0.81	0.9
2022-06-15 05:40:14	1359	0.09	0.03	0.08	0.02	0.12	0.14	0.12	0.1	0.1	0.01	0.05	0.15	0.09	0.21	0.06	22.5	21.9	23.8	23.2	0.99	0.49	0.81	0.9
2022-06-15 05:40:14	1360	0.09	0.03	0.08	0.02	0.12	0.14	0.12	0.1	0.1	0.01	0.05	0.15	0.09	0.21	0.06	22.5	21.9	23.8	23.2	0.99	0.49	0.81	0.9
2022-06-15 05:40:44	1361	0.09	0.03	0.08	0.02	0.12	0.14	0.12	0.1	0.1	0.01	0.05	0.14	0.09	0.21	0.06	22.5	21.9	23.8	23.2	0.99	0.49	0.86	0.88
2022-06-15 05:40:54	1362	0.09	0.03	0.08	0.02	0.12	0.14	0.12	0.1	0.1	0.01	0.05	0.14	0.09	0.21	0.06	22.5	21.9	23.8	23.2	0.99	0.49	0.86	0.88
2022-06-15 05:41:15	1363	0.09	0.03	0.08	0.02	0.12	0.14	0.12	0.1	0.1	0.02	0.05	0.14	0.09	0.21	0.06	22.5	21.9	23.8	23.2	0.94	0.49	0.86	0.88
2022-06-15 05:41:15	1364	0.09	0.03	0.08	0.02	0.12	0.14	0.12	0.1	0.1	0.02	0.05	0.14	0.09	0.21	0.06	22.5	21.9	23.8	23.2	0.94	0.49	0.86	0.88
2022-06-15 05:41:45	1365	0.09	0.03	0.08	0.02	0.12	0.14	0.12	0.1	0.1	0.01	0.06	0.15	0.09	0.22	0.06	22.5	21.9	23.8	23.2	0.94	0.49	0.81	0.9
2022-06-15 05:41:55	1366	0.09	0.03	0.08	0.02	0.12	0.14	0.12	0.1	0.1	0.01	0.05	0.14	0.09	0.22	0.06	22.5	21.9	23.8	23.2	0.94	0.44	0.76	0.88
2022-06-15 05:42:15	1367	0.09	0.03	0.08	0.02	0.12	0.14	0.12	0.1	0.1	0.01	0.05	0.15	0.09	0.21	0.06	22.5	21.9	23.8	23.2	0.94	0.49	0.76	0.87
2022-06-15 05:42:15	1368	0.09	0.03	0.08	0.02	0.12	0.14	0.12	0.1	0.1	0.01	0.05	0.15	0.09	0.21	0.06	22.5	21.9	23.8	23.2	0.94	0.49	0.76	0.87
2022-06-15 05:42:45	1369	0.09	0.03	0.08	0.02	0.12	0.14	0.14	0.1	0.1	0.01	0.05	0.14	0.09	0.22	0.06	22.5	21.9	23.8	23.2	0.94	0.55	0.81	0.85
2022-06-15 05:42:56	1370	0.09	0.03	0.08	0.02	0.11	0.14	0.14	0.1	0.1	0.01	0.05	0.14	0.09	0.22	0.06	22.5	21.9	23.8	23.2	0.94	0.55	0.86	0.87
2022-06-15 05:43:16	1371	0.09	0.03	0.08	0.02	0.12	0.14	0.14	0.1	0.1	0.01	0.06	0.14	0.09	0.22	0.06	22.5	21.9	23.8	23.2	0.94	0.5	0.86	0.88
2022-06-15 05:43:16	1372	0.09	0.03	0.08	0.02	0.12	0.14	0.14	0.1	0.1	0.01	0.06	0.14	0.09	0.22	0.06	22.5	21.9	23.8	23.2	0.94	0.5	0.86	0.88
2022-06-15 05:43:46	1373	0.09	0.03	0.08	0.02	0.12	0.14	0.14	0.1	0.1	0.01	0.07	0.14	0.09	0.22	0.06	22.5	21.9	23.8	23.2	0.99	0.5	0.86	0.9
2022-06-15 05:43:56	1374	0.09	0.03	0.08	0.02	0.12	0.14	0.14	0.1	0.1	0.01	0.07	0.14	0.09	0.22	0.06	22.5	21.9	23.8	23.2	0.94	0.5	0.86	0.9
2022-06-15 05:44:16	1375	0.09	0.03	0.08	0.02	0.12	0.14	0.14	0.1	0.1	0.01	0.06	0.14	0.09	0.22	0.06	22.5	21.9	23.8	23.2	0.94	0.38	0.86	0.9
2022-06-15 05:44:16	1376	0.09	0.03	0.08	0.02	0.12	0.14	0.14	0.1	0.1	0.01	0.06	0.14	0.09	0.22	0.06	22.5	21.9	23.8	23.2	0.94	0.38	0.86	0.9
2022-06-15 05:44:47	1377	0.09	0.03	0.08	0.02	0.12	0.14	0.14	0.1	0.1	0.01	0.05	0.14	0.09	0.22	0.06	22.5	21.9	23.8	23.2	0.99	0.52	0.86	0.9
2022-06-15 05:44:57	1378	0.09	0.03	0.08	0.02	0.12	0.14	0.14	0.1	0.1	0.01	0.06	0.14	0.09	0.22	0.06	22.5	21.9	23.8	23.2	0.99	0.52	0.86	0.9
2022-06-15 05:45:17	1379	0.09	0.03	0.08	0.02	0.12	0.14	0.14	0.1	0.1	0.01	0.06	0.14	0.09	0.22	0.06	22.5	21.9	23.8	23.2	0.94	0.47	0.76	0.91
2022-06-15 05:45:17	1380	0.09	0.03	0.08	0.02	0.12	0.14	0.14	0.1	0.1	0.01	0.06	0.14	0.09	0.22	0.06	22.5	21.9	23.8	23.2	0.94	0.47	0.76	0.91
2022-06-15 05:45:47	1381	0.09	0.03	0.08	0.02	0.12	0.14	0.14	0.1	0.1	0.01	0.06	0.14	0.09	0.22	0.06	22.5	21.9	23.8	23.2	0.99	0.47	0.76	0.92
2022-06-15 05:45:57	1382	0.08	0.03	0.08	0.02	0.12	0.14	0.14	0.1	0.1	0.01	0.06	0.14	0.09	0.22	0.06	22.5	21.9	23.8	23.2	0.99	0.47	0.76	0.92
2022-06-15 05:45:57	1383	0.08	0.03	0.08	0.02	0.12	0.14	0.14	0.1	0.1	0.01	0.06	0.14	0.09	0.22	0.06	22.5	21.9	23.8	23.2	0.99	0.47	0.76	0.92
2022-06-15 05:46:17	1384	0.09	0.03	0.08	0.02	0.12	0.14	0.14	0.1	0.1	0.01	0.06	0.14	0.09	0.22	0.06	22.5	21.9	23.8	23.2	0.99	0.62	0.81	0.91
2022-06-15 05:46:48	1385	0.09	0.03	0.08	0.02	0.12	0.14	0.14	0.1	0.1	0.01	0.06	0.14	0.09	0.21	0.06	22.5	21.9	23.8	23.2	0.94	0.52	0.86	0.89
2022-06-15 05:46:58	1386	0.09	0.03	0.08	0.02	0.11	0.14	0.14	0.1	0.1	0.01	0.06	0.14	0.09	0.21	0.06	22.5	21.9	23.8	23.2	0.94	0.52	0.86	0.89
2022-06-15 05:46:58	1387	0.09	0.03	0.08	0.02	0.11	0.14	0.14	0.1	0.1	0.01	0.06	0.14	0.09	0.21	0.06	22.5	21.9	23.8	23.2	0.94	0.52	0.86	0.89
2022-06-15 05:47:18	1388	0.09	0.03	0.08	0.02	0.12	0.14	0.14	0.1	0.1	0.01	0.06	0.14	0.09	0.21	0.06	22.5	21.9	23.8	23.2	0.99	0.47	0.8	0.89
2022-06-15 05:47:48	1389	0.09	0.03	0.08	0.02	0.12	0.14	0.14	0.1	0.1	0.01	0.06	0.14	0.09	0.21	0.06	22.5	21.9	23.8	23.2	1	0.47	0.8	0.89
2022-06-15 05:47:58	1390	0.09	0.03	0.08	0.02	0.11	0.14	0.14	0.1	0.1	0.01	0.06	0.14	0.09	0.21	0.06	22.5	21.9	23.8	23.2	1	0.53	0.8	0.88
2022-06-15 05:47:58	1391	0.09	0.03	0.08	0.02	0.11	0.14	0.14	0.1	0.1	0.01	0.06	0.14	0.09	0.21	0.06	22.5	21.9	23.8	23.2	1	0.53	0.8	0.88
2022-06-15 05:48:19	1392	0.09	0.03	0.08	0.02	0.12	0.14	0.14	0.1	0.1	0.01	0.05	0.14	0.09	0.22	0.06	22.5	21.9	23.8	23.2	1	0.48	0.85	0.88
2022-06-15 05:48:49	1393	0.09	0.03	0.08	0.02	0.11	0.14	0.14	0.1	0.1	0.01	0.05	0.15	0.09	0.22	0.06	22.5	21.9	23.8	23.2	1	0.48	0.85	0.88
2022-06-15 05:48:59	1394	0.09	0.03	0.08	0.02	0.12	0.14	0.14	0.1	0.1	0.01	0.05	0.15	0.09	0.22	0.06	22.5	21.9	23.8	23.2	1	0.48	0.85	0.88
2022-06-15 05:48:59	1395	0.09	0.03	0.08	0.02	0.12	0.14	0.14	0.1	0.1	0.01	0.05	0.15	0.09	0.22	0.06	22.5	21.9	23.8	23.2	1	0.48	0.85	0.88
2022-06-15 05:49:19	1396	0.08	0.03	0.08	0.02	0.12	0.14	0.14	0.1	0.1	0.01	0.05	0.14	0.09	0.21	0.06	22.5	21.9	23.8	23.2	1	0.48	0.85	0.89
2022-06-15 05:49:50	1397	0.08	0.03	0.08	0.02	0.12	0.14	0.14	0.1	0.1	0.01	0.04	0.14	0.09	0.21	0.06	22.5	21.9	23.7	23.2	0.95	0.48	0.85	0.89
2022-06-15 05:50:00	1398	0.08	0.03	0.08	0.02	0.12	0.14	0.14	0.1	0.1	0.01	0.04	0.14	0.09	0.21	0.06	22.5	21.9	23.7	23.2	0.95	0.48	0.85	0.9
2022-06-15 05:50:00	1399	0.08	0.03	0.08	0.02	0.12	0.14	0.14	0.1	0.1	0.01	0.04	0.14	0.09	0.21	0.06	22.5	21.9	23.7	23.2	0.95	0.48	0.85	0.9
2022-06-15 05:50:20	1400	0.08	0.03	0.08	0.02	0.12	0.14	0.14	0.1	0.1	0.01	0.05	0.14	0.09	0.21	0.06	22.5	21.9	23.8	23.2	0.95	0.54	0.9	0.9
2022-06-15 05:50:30	1401	0.08	0.03	0.08	0.02	0.11	0.14	0.14	0.1	0.1	0.01	0.04	0.14	0.09	0.21	0.06	22.5	21.9	23.7	23.2	1.01	0.54	0.9	0.9
2022-06-15 05:51:03	1402	0.08	0.03	0.08	0.02	0.12	0.14	0.14	0.1	0.1	0.01	0.04	0.14	0.09	0.21	0.06	22.5	21.9	23.8	23.2	0.96	0.49	0.84	0.9
2022-06-15 05:51:03	1403	0.08	0.03	0.08	0.02	0.12	0.14	0.14	0.1	0.1	0.01	0.04	0.14	0.09	0.21	0.06	22.5	21.9	23.8	23.2	0.96	0.49	0.84	0.9
2022-06-15 05:51:14	1404	0.08	0.03	0.08	0.02	0.12	0.14	0.14	0.1	0.1	0.01	0.04	0.14	0.09	0.21	0.06	22.5	21.9	23.8	23.2	0.96	0.54	0.84	0.9
2022-06-15 05:51:34	1405	0.09	0.03	0.08	0.02	0.12	0.14	0.14	0.1	0.1	0.01	0.04	0.14	0.09	0.21	0.06	22.5	21.9	23.7	23.2	0.96	0.48	0.84	0.91
2022-06-15 05:52:04	1406	0.09	0.03	0.08	0.02	0.12	0.14	0.14	0.1	0.1	0.01	0.04	0.14	0.09	0.21	0.06	22.5	21.9	23.8	23.2	0.96	0.48	0.84	0.9
2022-06-15 05:52:04	1407	0.09	0.03	0.08	0.02	0.12	0.14	0.14	0.1	0.1	0.01	0.04	0.14	0.09	0.21	0.06	22.5	21.9	23.8	23.2	0.96	0.48	0.84	0.9
2022-06-15 05:52:14	1408	0.09	0.03	0.08	0.02	0.12	0.14	0.14	0.1	0.1	0.01	0.04	0.14	0.09	0.21	0.06	22.5	21.9	23.8	23.2	0.96	0.48	0.84	0.9
2022-06-15 05:52:34	1409	0.09	0.03	0.08	0.02	0.12	0.14	0.14	0.1	0.1	0.01	0.04	0.14	0.09	0.21	0.06	22.5	21.9	23.8	23.2	0.96	0.48	0.79	0.9
2022-06-15 05:53:08	1410	0.09	0.03	0.08	0.02	0.12	0.14	0.14	0.1	0.1	0.01	0.04	0.14	0.09	0.21	0.06	22.5	21.9	23.7	23.2	0.96	0.48	0.79	0.9
2022-06-15 05:53:08	1411	0.09	0.03	0.08	0.02	0.12	0.14	0.14	0.1	0.1	0.01	0.04	0.14	0.09	0.21	0.06	22.5	21.9	23.7	23.2	0.96	0.48	0.79	0.9
2022-06-15 05:53:19	1412	0.08	0.03	0.08	0.02	0.12	0.14	0.14	0.1	0.1	0.01	0.04	0.14	0.09	0.21	0.06	22.5	21.9	23.8	23.2	0.96	0.42	0.79	0.91
2022-06-15 05:53:29	1413	0.08	0.03	0.08	0.02	0.12	0.14	0.14	0.1	0.1	0.01	0.04	0.14	0.09	0.22	0.06	22.5	21.9	23.8	23.2	0.96	0.42	0.79	0.91
2022-06-15 05:54:00	1414	0.09	0.03	0.08	0.02	0.12	0.14	0.14	0.1	0.1	0.01	0.04	0.14	0.09	0.21	0.06	22.5	21.9	23.8	23.2	0.96	0.47	0.85	0.92
2022-06-15 05:54:00	1415	0.09	0.03	0.08	0.02	0.12	0.14	0.14	0.1	0.1	0.01	0.04	0.14	0.09	0.21	0.06	22.5	21.9	23.8	23.2	0.96	0.47	0.85	0.92
2022-06-15 05:54:20	1416	0.09	0.03	0.08	0.02	0.12	0.14	0.14	0.1	0.1	0.01	0.04	0.14	0.09	0.21	0.06	22.5	21.9	23.8	23.2	0.96	0.47	0.85	0.91
2022-06-15 05:54:30	1417	0.09	0.03	0.08	0.02	0.12	0.14	0.14	0.1	0.1	0.01	0.05	0.14	0.09	0.21	0.06	22.5	21.9	23.7	23.2	1.01	0.47	0.85	0.91
2022-06-15 05:55:00	1418	0.09	0.03	0.08	0.02	0.12	0.14	0.14	0.1	0.1	0.01	0.05	0.14	0.09	0.21	0.06	22.5	21.9	23.8	23.2	0.96	0.52	0.8	0.92
2022-06-15 05:55:00	1419	0.09	0.03	0.08	0.02	0.12	0.14	0.14	0.1	0.1	0.01	0.05	0.14	0.09	0.21	0.06	22.5	21.9	23.8	23.2	0.96	0.52	0.8	0.92
2022-06-15 05:55:20	1420	0.09	0.03	0.08	0.02	0.12	0.14	0.14	0.1	0.1	0.01	0.05	0.14	0.09	0.21	0.06	22.5	21.9	23.8	23.2	0.96	0.52	0.85	0.91
2022-06-15 05:55:31	1421	0.09	0.03	0.08	0.02	0.12	0.14	0.14	0.1	0.1	0.01	0.05	0.14	0.09	0.21	0.06	22.5	21.9	23.7	23.2	0.96	0.52	0.85	0.91
2022-06-15 05:56:01	1422	0.09	0.03	0.08	0.02	0.12	0.14	0.14	0.1	0.1	0.01	0.05	0.14	0.09	0.21	0.06	22.5	21.9	23.8	23.2	0.96	0.52	0.85	0.9
2022-06-15 05:56:01	1423	0.09	0.03	0.08	0.02	0.12	0.14	0.14	0.1	0.1	0.01	0.05	0.14	0.09	0.21	0.06	22.5	21.9	23.8	23.2	0.96	0.52	0.85	0.9
2022-06-15 05:56:21	1424	0.09	0.03	0.08	0.02	0.12	0.14	0.14	0.1	0.1	0.01	0.05	0.14	0.09	0.21	0.06	22.5	21.9	23.8	23.2	0.96	0.52	0.85	0.9
2022-06-15 05:56:31	1425	0.09	0.03	0.08	0.02	0.12	0.14	0.14	0.1	0.1	0.02	0.05	0.14	0.09	0.21	0.06	22.5	21.9	23.8	23.2	0.96	0.52	0.85	0.9
2022-06-15 05:57:01	1426	0.09	0.03	0.08	0.02	0.12	0.14	0.14	0.1	0.1	0.01	0.05	0.14	0.09	0.21	0.06	22.5	21.9	23.8	23.2	0.96	0.47	0.85	0.91
2022-06-15 05:57:01	1427	0.09	0.03	0.08	0.02	0.12	0.14	0.14	0.1	0.1	0.01	0.05	0.14	0.09	0.21	0.06	22.5	21.9	23.8	23.2	0.96	0.47	0.85	0.91
2022-06-15 05:57:22	1428	0.09	0.03	0.08	0.02	0.12	0.14	0.14	0.1	0.1	0.01	0.05	0.14	0.09	0.21	0.06	22.5	21.9	23.8	23.2	0.96	0.52	0.85	0.91
2022-06-15 05:57:32	1429	0.09	0.03	0.08	0.02	0.12	0.14	0.14	0.1	0.1	0.01	0.05	0.14	0.09	0.21	0.06	22.5	21.9	23.8	23.2	0.96	0.52	0.85	0.92
2022-06-15 05:58:02	1430	0.09	0.03	0.08	0.02	0.12	0.14	0.14	0.1	0.1	0.01	0.05	0.14	0.09	0.21	0.06	22.5	21.9	23.8	23.2	0.96	0.47	0.85	0.91
2022-06-15 05:58:02	1431	0.09	0.03	0.08	0.02	0.12	0.14	0.14	0.1	0.1	0.01	0.05	0.14	0.09	0.21	0.06	22.5	21.9	23.8	23.2	0.96	0.47	0.85	0.91
2022-06-15 05:58:22	1432	0.09	0.03	0.08	0.02	0.12	0.14	0.14	0.1	0.1	0.01	0.05	0.14	0.09	0.21	0.06	22.5	21.9	23.8	23.2	0.96	0.47	0.85	0.9
2022-06-15 05:58:32	1433	0.09	0.03	0.08	0.02	0.11	0.14	0.14	0.1	0.1	0.01	0.05	0.14	0.09	0.21	0.06	22.5	21.9	23.8	23.2	0.96	0.47	0.85	0.91
2022-06-15 05:59:03	1434	0.09	0.03	0.08	0.02	0.11	0.14	0.14	0.1	0.1	0.01	0.05	0.14	0.09	0.21	0.06	22.5	21.9	23.7	23.2	0.96	0.47	0.85	0.91
2022-06-15 05:59:03	1435	0.09	0.03	0.08	0.02	0.11	0.14	0.14	0.1	0.1	0.01	0.05	0.14	0.09	0.21	0.06	22.5	21.9	23.7	23.2	0.96	0.47	0.85	0.91
2022-06-15 05:59:23	1436	0.09	0.03	0.08	0.02	0.12	0.14	0.14	0.1	0.1	0.01	0.05	0.14	0.09	0.21	0.06	22.5	21.9	23.7	23.2	0.96	0.52	0.85	0.9
2022-06-15 05:59:33	1437	0.09	0.03	0.08	0.02	0.12	0.14	0.14	0.1	0.1	0.01	0.05	0.14	0.09	0.21	0.06	22.5	21.9	23.7	23.2	0.96	0.52	0.85	0.9
2022-06-15 06:00:03	1438	0.09	0.03	0.08	0.02	0.12	0.14	0.14	0.1	0.1	0.01	0.05	0.14	0.09	0.21	0.06	22.5	21.9	23.7	23.2	0.96	0.52	0.85	0.9
2022-06-15 06:00:03	1439	0.09	0.03	0.08	0.02	0.12	0.14	0.14	0.1	0.1	0.01	0.05	0.14	0.09	0.21	0.06	22.5	21.9	23.7	23.2	0.96	0.52	0.85	0.9
2022-06-15 06:00:23	1440	0.09	0.03	0.08	0.02	0.11	0.14	0.14	0.1	0.1	0.01	0.05	0.14	0.09	0.21	0.06	22.5	21.9	23.7	23.2	1.01	0.53	0.85	0.9
2022-06-15 06:00:33	1441	0.09	0.03	0.08	0.02	0.11	0.14	0.14	0.1	0.1	0.01	0.05	0.14	0.09	0.21	0.06	22.5	21.9	23.8	23.2	1.01	0.63	0.8	0.9
2022-06-15 06:01:04	1442	0.09	0.03	0.08	0.02	0.12	0.15	0.14	0.1	0.1	0.01	0.05	0.15	0.09	0.21	0.06	22.5	21.9	23.8	23.2	1.01	0.5	0.75	0.89
2022-06-15 06:01:04	1443	0.09	0.03	0.08	0.02	0.12	0.15	0.14	0.1	0.1	0.01	0.05	0.15	0.09	0.21	0.06	22.5	21.9	23.8	23.2	1.01	0.5	0.75	0.89
2022-06-15 06:01:24	1444	0.09	0.03	0.08	0.02	0.11	0.14	0.14	0.1	0.1	0.01	0.05	0.14	0.09	0.21	0.06	22.5	21.9	23.8	23.2	0.96	0.5	0.75	0.9
2022-06-15 06:01:34	1445	0.09	0.03	0.08	0.02	0.12	0.14	0.14	0.1	0.1	0.02	0.05	0.14	0.09	0.21	0.06	22.5	21.9	23.8	23.2	0.96	0.5	0.75	0.9
2022-06-15 06:02:04	1446	0.09	0.03	0.08	0.02	0.12	0.14	0.14	0.1	0.1	0.01	0.05	0.14	0.09	0.21	0.06	22.5	21.9	23.8	23.2	0.96	0.45	0.8	0.9
2022-06-15 06:02:04	1447	0.09	0.03	0.08	0.02	0.12	0.14	0.14	0.1	0.1	0.01	0.05	0.14	0.09	0.21	0.06	22.5	21.9	23.8	23.2	0.96	0.45	0.8	0.9
2022-06-15 06:02:25	1448	0.09	0.03	0.08	0.02	0.12	0.14	0.14	0.1	0.1	0.01	0.05	0.14	0.09	0.21	0.06	22.5	21.9	23.8	23.2	0.96	0.45	0.8	0.9
2022-06-15 06:02:35	1449	0.09	0.03	0.08	0.02	0.12	0.14	0.14	0.1	0.1	0.01	0.05	0.14	0.09	0.22	0.06	22.5	21.9	23.8	23.2	1.02	0.45	0.8	0.91
2022-06-15 06:03:05	1450	0.09	0.03	0.08	0.02	0.12	0.14	0.14	0.1	0.1	0.01	0.05	0.14	0.09	0.22	0.07	22.5	21.9	23.8	23.2	0.96	0.5	0.85	0.91
2022-06-15 06:03:05	1451	0.09	0.03	0.08	0.02	0.12	0.14	0.14	0.1	0.1	0.01	0.05	0.14	0.09	0.22	0.07	22.5	21.9	23.8	23.2	0.96	0.5	0.85	0.91
2022-06-15 06:03:25	1452	0.09	0.03	0.08	0.02	0.12	0.14	0.14	0.1	0.1	0.01	0.05	0.14	0.09	0.22	0.06	22.5	21.9	23.8	23.2	0.96	0.5	0.85	0.9
2022-06-15 06:03:35	1453	0.09	0.03	0.08	0.02	0.12	0.14	0.14	0.1	0.1	0.01	0.05	0.14	0.09	0.22	0.06	22.5	21.9	23.8	23.2	0.96	0.5	0.85	0.9
2022-06-15 06:04:06	1454	0.09	0.03	0.08	0.02	0.11	0.14	0.14	0.1	0.1	0.01	0.05	0.14	0.09	0.22	0.06	22.5	21.9	23.8	23.2	0.96	0.5	0.85	0.89
2022-06-15 06:04:06	1455	0.09	0.03	0.08	0.02	0.11	0.14	0.14	0.1	0.1	0.01	0.05	0.14	0.09	0.22	0.06	22.5	21.9	23.8	23.2	0.96	0.5	0.85	0.89
2022-06-15 06:04:26	1456	0.09	0.03	0.08	0.02	0.11	0.14	0.14	0.1	0.1	0.01	0.05	0.14	0.09	0.21	0.06	22.5	21.9	23.8	23.2	0.96	0.5	0.85	0.9
2022-06-15 06:04:36	1457	0.09	0.03	0.08	0.02	0.12	0.14	0.14	0.1	0.1	0.01	0.05	0.14	0.09	0.21	0.06	22.5	21.9	23.8	23.2	0.96	0.5	0.85	0.9
2022-06-15 06:05:06	1458	0.09	0.03	0.08	0.02	0.12	0.14	0.14	0.1	0.1	0.01	0.05	0.14	0.09	0.21	0.06	22.5	21.9	23.8	23.2	0.96	0.45	0.9	0.9
2022-06-15 06:05:06	1459	0.09	0.03	0.08	0.02	0.12	0.14	0.14	0.1	0.1	0.01	0.05	0.14	0.09	0.21	0.06	22.5	21.9	23.8	23.2	0.96	0.45	0.9	0.9
2022-06-15 06:05:26	1460	0.09	0.03	0.08	0.02	0.12	0.14	0.14	0.1	0.1	0.01	0.05	0.14	0.09	0.21	0.06	22.5	21.9	23.8	23.2	0.96	0.45	0.85	0.9
2022-06-15 06:05:36	1461	0.09	0.03	0.08	0.02	0.12	0.14	0.14	0.1	0.1	0.01	0.05	0.14	0.09	0.22	0.06	22.5	21.9	23.8	23.2	0.96	0.45	0.85	0.9
2022-06-15 06:06:07	1462	0.09	0.03	0.08	0.02	0.12	0.14	0.14	0.1	0.1	0.01	0.05	0.14	0.09	0.22	0.06	22.5	21.9	23.8	23.2	0.96	0.45	0.85	0.9
2022-06-15 06:06:07	1463	0.09	0.03	0.08	0.02	0.12	0.14	0.14	0.1	0.1	0.01	0.05	0.14	0.09	0.22	0.06	22.5	21.9	23.8	23.2	0.96	0.45	0.85	0.9
2022-06-15 06:06:27	1464	0.09	0.03	0.08	0.02	0.12	0.14	0.14	0.1	0.1	0.01	0.05	0.14	0.09	0.22	0.06	22.5	21.9	23.8	23.2	0.96	0.45	0.85	0.92
2022-06-15 06:06:37	1465	0.09	0.03	0.08	0.02	0.12	0.14	0.14	0.1	0.1	0.01	0.05	0.14	0.09	0.22	0.06	22.5	21.9	23.8	23.2	0.96	0.45	0.85	0.92
2022-06-15 06:07:07	1466	0.09	0.03	0.08	0.02	0.12	0.15	0.14	0.1	0.1	0.01	0.05	0.14	0.09	0.21	0.06	22.5	21.9	23.8	23.2	0.96	0.5	0.79	0.9
2022-06-15 06:07:07	1467	0.09	0.03	0.08	0.02	0.12	0.15	0.14	0.1	0.1	0.01	0.05	0.14	0.09	0.21	0.06	22.5	21.9	23.8	23.2	0.96	0.5	0.79	0.9
2022-06-15 06:07:27	1468	0.09	0.03	0.08	0.02	0.12	0.14	0.14	0.1	0.1	0.01	0.05	0.14	0.09	0.22	0.06	22.5	21.9	23.8	23.2	0.96	0.55	0.79	0.89
2022-06-15 06:07:38	1469	0.09	0.03	0.08	0.02	0.12	0.14	0.14	0.1	0.1	0.01	0.05	0.14	0.09	0.22	0.06	22.5	21.9	23.8	23.2	1.01	0.5	0.79	0.89
2022-06-15 06:07:58	1470	0.09	0.03	0.08	0.02	0.12	0.15	0.14	0.1	0.1	0.02	0.05	0.14	0.09	0.22	0.06	22.5	21.9	23.8	23.2	0.96	0.5	0.84	0.9
2022-06-15 06:07:58	1471	0.09	0.03	0.08	0.02	0.12	0.15	0.14	0.1	0.1	0.02	0.05	0.14	0.09	0.22	0.06	22.5	21.9	23.8	23.2	0.96	0.5	0.84	0.9
2022-06-15 06:08:28	1472	0.09	0.03	0.08	0.02	0.12	0.14	0.14	0.1	0.1	0.01	0.05	0.14	0.09	0.21	0.06	22.5	21.9	23.8	23.2	0.96	0.5	0.84	0.89
2022-06-15 06:08:38	1473	0.09	0.03	0.08	0.02	0.12	0.14	0.14	0.1	0.1	0.01	0.05	0.14	0.09	0.21	0.06	22.5	21.9	23.8	23.2	0.96	0.5	0.84	0.91
2022-06-15 06:08:58	1474	0.09	0.03	0.08	0.02	0.12	0.14	0.14	0.1	0.1	0.01	0.05	0.14	0.09	0.21	0.06	22.5	21.9	23.8	23.2	0.96	0.55	0.84	0.92
2022-06-15 06:08:58	1475	0.09	0.03	0.08	0.02	0.12	0.14	0.14	0.1	0.1	0.01	0.05	0.14	0.09	0.21	0.06	22.5	21.9	23.8	23.2	0.96	0.55	0.84	0.92
2022-06-15 06:09:29	1476	0.09	0.03	0.08	0.02	0.12	0.14	0.14	0.1	0.1	0.01	0.05	0.14	0.09	0.21	0.06	22.5	21.9	23.8	23.2	0.91	0.5	0.84	0.91
2022-06-15 06:09:39	1477	0.09	0.03	0.08	0.02	0.12	0.14	0.14	0.1	0.1	0.01	0.05	0.14	0.09	0.21	0.06	22.5	21.9	23.8	23.2	0.91	0.5	0.84	0.9
2022-06-15 06:09:59	1478	0.09	0.03	0.08	0.02	0.12	0.14	0.14	0.1	0.1	0.01	0.05	0.14	0.09	0.21	0.06	22.5	21.9	23.8	23.2	0.91	0.52	0.84	0.89
2022-06-15 06:09:59	1479	0.09	0.03	0.08	0.02	0.12	0.14	0.14	0.1	0.1	0.01	0.05	0.14	0.09	0.21	0.06	22.5	21.9	23.8	23.2	0.91	0.52	0.84	0.89
2022-06-15 06:10:29	1480	0.09	0.03	0.08	0.02	0.12	0.14	0.14	0.1	0.1	0.01	0.05	0.15	0.09	0.21	0.06	22.5	21.9	23.8	23.2	0.96	0.47	0.84	0.88
2022-06-15 06:10:39	1481	0.09	0.03	0.08	0.02	0.11	0.14	0.14	0.1	0.1	0.01	0.05	0.15	0.09	0.21	0.06	22.5	21.9	23.8	23.2	0.96	0.52	0.84	0.91
2022-06-15 06:11:00	1482	0.09	0.03	0.08	0.02	0.12	0.15	0.14	0.1	0.1	0.01	0.05	0.15	0.09	0.21	0.06	22.5	21.9	23.8	23.2	0.91	0.47	0.84	0.91
2022-06-15 06:11:00	1483	0.09	0.03	0.08	0.02	0.12	0.15	0.14	0.1	0.1	0.01	0.05	0.15	0.09	0.21	0.06	22.5	21.9	23.8	23.2	0.91	0.47	0.84	0.91
2022-06-15 06:11:30	1484	0.09	0.03	0.08	0.02	0.12	0.14	0.14	0.1	0.1	0.01	0.05	0.14	0.09	0.21	0.06	22.5	21.9	23.8	23.2	0.91	0.47	0.79	0.91
2022-06-15 06:11:40	1485	0.09	0.03	0.08	0.02	0.12	0.14	0.14	0.1	0.1	0.01	0.05	0.14	0.09	0.21	0.06	22.5	21.9	23.8	23.2	0.91	0.47	0.79	0.91
2022-06-15 06:12:00	1486	0.09	0.03	0.08	0.02	0.12	0.14	0.14	0.1	0.1	0.01	0.05	0.15	0.09	0.21	0.06	22.5	21.9	23.8	23.2	0.91	0.47	0.79	0.91
2022-06-15 06:12:00	1487	0.09	0.03	0.08	0.02	0.12	0.14	0.14	0.1	0.1	0.01	0.05	0.15	0.09	0.21	0.06	22.5	21.9	23.8	23.2	0.91	0.47	0.79	0.91
2022-06-15 06:12:30	1488	0.09	0.03	0.08	0.02	0.12	0.14	0.14	0.1	0.1	0.01	0.05	0.14	0.09	0.21	0.06	22.5	21.9	23.8	23.2	0.91	0.42	0.79	0.91
2022-06-15 06:12:40	1489	0.09	0.03	0.08	0.02	0.12	0.14	0.14	0.1	0.1	0.01	0.05	0.15	0.09	0.21	0.06	22.5	21.9	23.8	23.2	0.91	0.48	0.79	0.91
2022-06-15 06:13:01	1490	0.09	0.03	0.08	0.02	0.12	0.14	0.14	0.1	0.1	0.01	0.05	0.15	0.09	0.21	0.06	22.5	21.9	23.8	23.2	0.96	0.48	0.79	0.91
2022-06-15 06:13:01	1491	0.09	0.03	0.08	0.02	0.12	0.14	0.14	0.1	0.1	0.01	0.05	0.15	0.09	0.21	0.06	22.5	21.9	23.8	23.2	0.96	0.48	0.79	0.91
2022-06-15 06:13:31	1492	0.09	0.03	0.08	0.02	0.12	0.14	0.14	0.1	0.1	0.01	0.05	0.14	0.09	0.21	0.06	22.5	21.9	23.8	23.2	0.96	0.6	0.84	0.93
2022-06-15 06:13:41	1493	0.09	0.03	0.08	0.02	0.12	0.14	0.14	0.1	0.1	0.01	0.05	0.14	0.09	0.21	0.06	22.5	21.9	23.8	23.2	0.96	0.48	0.84	0.93
2022-06-15 06:14:01	1494	0.09	0.03	0.08	0.02	0.12	0.15	0.14	0.1	0.1	0.01	0.05	0.14	0.09	0.21	0.06	22.5	21.9	23.8	23.2	1.01	0.48	0.84	0.92
2022-06-15 06:14:01	1495	0.09	0.03	0.08	0.02	0.12	0.15	0.14	0.1	0.1	0.01	0.05	0.14	0.09	0.21	0.06	22.5	21.9	23.8	23.2	1.01	0.48	0.84	0.92
2022-06-15 06:14:32	1496	0.09	0.03	0.08	0.02	0.12	0.14	0.14	0.1	0.1	0.01	0.05	0.14	0.09	0.21	0.06	22.5	21.9	23.8	23.2	0.96	0.43	0.84	0.92
2022-06-15 06:14:42	1497	0.09	0.03	0.08	0.02	0.12	0.14	0.14	0.1	0.1	0.01	0.05	0.14	0.09	0.22	0.06	22.5	21.9	23.8	23.2	0.96	0.48	0.84	0.91
2022-06-15 06:15:02	1498	0.09	0.03	0.08	0.02	0.12	0.14	0.14	0.1	0.1	0.01	0.05	0.14	0.09	0.21	0.06	22.5	21.9	23.8	23.2	0.96	0.48	0.84	0.91
2022-06-15 06:15:02	1499	0.09	0.03	0.08	0.02	0.12	0.14	0.14	0.1	0.1	0.01	0.05	0.14	0.09	0.21	0.06	22.5	21.9	23.8	23.2	0.96	0.48	0.84	0.91
2022-06-15 06:15:32	1500	0.09	0.03	0.08	0.02	0.12	0.15	0.14	0.1	0.1	0.01	0.05	0.14	0.09	0.22	0.06	22.5	21.9	23.8	23.2	0.96	0.48	0.84	0.9
2022-06-15 06:15:42	1501	0.09	0.03	0.08	0.02	0.12	0.15	0.14	0.1	0.1	0.01	0.05	0.14	0.09	0.22	0.06	22.5	21.9	23.8	23.2	0.96	0.48	0.84	0.9
2022-06-15 06:16:02	1502	0.09	0.03	0.08	0.02	0.12	0.14	0.14	0.1	0.1	0.01	0.05	0.14	0.09	0.22	0.06	22.5	21.9	23.8	23.2	0.96	0.48	0.84	0.92
2022-06-15 06:16:02	1503	0.09	0.03	0.08	0.02	0.12	0.14	0.14	0.1	0.1	0.01	0.05	0.14	0.09	0.22	0.06	22.5	21.9	23.8	23.2	0.96	0.48	0.84	0.92
2022-06-15 06:16:33	1504	0.09	0.03	0.08	0.02	0.12	0.14	0.14	0.1	0.1	0.01	0.05	0.14	0.09	0.21	0.06	22.5	21.9	23.8	23.2	0.96	0.53	0.84	0.95
2022-06-15 06:16:43	1505	0.09	0.03	0.08	0.02	0.12	0.14	0.14	0.1	0.1	0.01	0.05	0.14	0.09	0.22	0.06	22.5	21.9	23.8	23.2	0.96	0.53	0.84	0.93
2022-06-15 06:17:03	1506	0.09	0.03	0.08	0.02	0.12	0.15	0.14	0.1	0.1	0.01	0.05	0.14	0.09	0.22	0.06	22.5	21.9	23.8	23.2	0.96	0.53	0.84	0.93
2022-06-15 06:17:03	1507	0.09	0.03	0.08	0.02	0.12	0.15	0.14	0.1	0.1	0.01	0.05	0.14	0.09	0.22	0.06	22.5	21.9	23.8	23.2	0.96	0.53	0.84	0.93
2022-06-15 06:17:33	1508	0.09	0.03	0.08	0.02	0.12	0.14	0.14	0.1	0.1	0.01	0.05	0.14	0.09	0.22	0.06	22.5	21.9	23.8	23.2	0.96	0.48	0.84	0.93
2022-06-15 06:17:43	1509	0.09	0.03	0.08	0.02	0.12	0.14	0.14	0.1	0.1	0.01	0.05	0.14	0.09	0.22	0.06	22.5	21.9	23.8	23.2	0.96	0.53	0.84	0.93
2022-06-15 06:18:04	1510	0.09	0.03	0.08	0.02	0.12	0.14	0.14	0.1	0.1	0.01	0.05	0.14	0.09	0.22	0.06	22.5	21.9	23.8	23.2	0.96	0.53	0.84	0.93
2022-06-15 06:18:04	1511	0.09	0.03	0.08	0.02	0.12	0.14	0.14	0.1	0.1	0.01	0.05	0.14	0.09	0.22	0.06	22.5	21.9	23.8	23.2	0.96	0.53	0.84	0.93
2022-06-15 06:18:34	1512	0.09	0.03	0.08	0.02	0.12	0.15	0.14	0.1	0.1	0.01	0.05	0.14	0.09	0.22	0.06	22.5	21.9	23.8	23.2	0.91	0.48	0.79	0.91
2022-06-15 06:18:44	1513	0.09	0.03	0.08	0.02	0.12	0.14	0.14	0.1	0.1	0.01	0.05	0.14	0.09	0.21	0.06	22.5	21.9	23.8	23.2	0.91	0.48	0.79	0.91
2022-06-15 06:19:04	1514	0.09	0.03	0.08	0.02	0.12	0.14	0.14	0.1	0.1	0.01	0.05	0.14	0.09	0.22	0.06	22.5	21.9	23.8	23.2	0.96	0.53	0.79	0.88
2022-06-15 06:19:04	1515	0.09	0.03	0.08	0.02	0.12	0.14	0.14	0.1	0.1	0.01	0.05	0.14	0.09	0.22	0.06	22.5	21.9	23.8	23.2	0.96	0.53	0.79	0.88
2022-06-15 06:19:34	1516	0.09	0.03	0.08	0.02	0.12	0.15	0.14	0.1	0.1	0.01	0.05	0.14	0.09	0.21	0.06	22.5	21.9	23.8	23.2	0.96	0.48	0.84	0.89
2022-06-15 06:19:45	1517	0.09	0.03	0.08	0.02	0.12	0.15	0.14	0.1	0.1	0.01	0.05	0.14	0.09	0.21	0.06	22.5	21.9	23.8	23.2	1.01	0.48	0.84	0.89
2022-06-15 06:20:05	1518	0.09	0.03	0.08	0.02	0.12	0.15	0.14	0.1	0.1	0.01	0.05	0.15	0.09	0.21	0.06	22.5	21.9	23.8	23.2	1.01	0.48	0.82	0.89
2022-06-15 06:20:05	1519	0.09	0.03	0.08	0.02	0.12	0.15	0.14	0.1	0.1	0.01	0.05	0.15	0.09	0.21	0.06	22.5	21.9	23.8	23.2	1.01	0.48	0.82	0.89
2022-06-15 06:20:35	1520	0.09	0.03	0.08	0.02	0.12	0.15	0.14	0.1	0.1	0.01	0.05	0.14	0.09	0.22	0.06	22.5	21.9	23.8	23.2	0.96	0.48	0.82	0.91
2022-06-15 06:20:45	1521	0.09	0.03	0.08	0.02	0.12	0.14	0.14	0.1	0.1	0.01	0.05	0.14	0.09	0.22	0.06	22.5	21.9	23.8	23.2	0.96	0.48	0.82	0.9
2022-06-15 06:21:05	1522	0.09	0.03	0.08	0.02	0.12	0.15	0.14	0.1	0.1	0.01	0.05	0.14	0.09	0.22	0.06	22.5	21.9	23.8	23.2	0.96	0.48	0.82	0.89
2022-06-15 06:21:05	1523	0.09	0.03	0.08	0.02	0.12	0.15	0.14	0.1	0.1	0.01	0.05	0.14	0.09	0.22	0.06	22.5	21.9	23.8	23.2	0.96	0.48	0.82	0.89
2022-06-15 06:21:36	1524	0.09	0.03	0.08	0.02	0.12	0.14	0.14	0.1	0.1	0.01	0.05	0.14	0.09	0.22	0.06	22.5	21.9	23.8	23.2	0.96	0.47	0.82	0.9
2022-06-15 06:21:46	1525	0.09	0.03	0.08	0.02	0.12	0.14	0.14	0.1	0.1	0.01	0.05	0.14	0.09	0.22	0.06	22.5	21.9	23.8	23.2	0.96	0.47	0.87	0.89
2022-06-15 06:21:56	1526	0.09	0.03	0.08	0.02	0.12	0.14	0.14	0.1	0.1	0.01	0.05	0.14	0.09	0.22	0.06	22.5	21.9	23.8	23.2	0.96	0.47	0.87	0.89
2022-06-15 06:21:56	1527	0.09	0.03	0.08	0.02	0.12	0.14	0.14	0.1	0.1	0.01	0.05	0.14	0.09	0.22	0.06	22.5	21.9	23.8	23.2	0.96	0.47	0.87	0.89
2022-06-15 06:22:26	1528	0.09	0.03	0.08	0.02	0.12	0.15	0.14	0.1	0.1	0.01	0.05	0.14	0.09	0.22	0.06	22.5	21.9	23.8	23.2	0.96	0.47	0.93	0.9
2022-06-15 06:22:46	1529	0.09	0.03	0.08	0.02	0.12	0.15	0.14	0.1	0.1	0.01	0.05	0.14	0.09	0.22	0.06	22.5	21.9	23.8	23.2	0.96	0.47	0.88	0.92
2022-06-15 06:22:56	1530	0.09	0.03	0.08	0.02	0.12	0.14	0.14	0.1	0.1	0.01	0.05	0.14	0.09	0.22	0.06	22.5	21.9	23.8	23.2	0.96	0.47	0.88	0.92
2022-06-15 06:22:56	1531	0.09	0.03	0.08	0.02	0.12	0.14	0.14	0.1	0.1	0.01	0.05	0.14	0.09	0.22	0.06	22.5	21.9	23.8	23.2	0.96	0.47	0.88	0.92
2022-06-15 06:23:27	1532	0.09	0.03	0.08	0.02	0.12	0.14	0.14	0.1	0.1	0.01	0.05	0.14	0.09	0.22	0.06	22.5	21.9	23.8	23.2	0.96	0.49	0.82	0.9
2022-06-15 06:23:47	1533	0.09	0.03	0.08	0.02	0.12	0.15	0.14	0.1	0.1	0.01	0.05	0.14	0.09	0.22	0.06	22.5	21.9	23.8	23.2	0.96	0.49	0.82	0.88
2022-06-15 06:23:57	1534	0.09	0.03	0.08	0.02	0.12	0.15	0.14	0.1	0.1	0.01	0.05	0.14	0.09	0.22	0.06	22.5	21.9	23.8	23.2	0.96	0.49	0.82	0.88
2022-06-15 06:23:57	1535	0.09	0.03	0.08	0.02	0.12	0.15	0.14	0.1	0.1	0.01	0.05	0.14	0.09	0.22	0.06	22.5	21.9	23.8	23.2	0.96	0.49	0.82	0.88
2022-06-15 06:24:27	1536	0.09	0.03	0.08	0.02	0.12	0.15	0.14	0.1	0.1	0.01	0.05	0.14	0.09	0.22	0.06	22.5	21.9	23.8	23.2	0.96	0.49	0.88	0.88
2022-06-15 06:24:47	1537	0.09	0.03	0.08	0.02	0.12	0.15	0.14	0.1	0.1	0.01	0.05	0.14	0.09	0.22	0.06	22.5	21.9	23.8	23.2	0.96	0.49	0.88	0.89
2022-06-15 06:24:58	1538	0.09	0.03	0.08	0.02	0.12	0.15	0.14	0.1	0.1	0.01	0.05	0.14	0.09	0.22	0.06	22.5	21.9	23.8	23.2	0.96	0.49	0.83	0.91
2022-06-15 06:24:58	1539	0.09	0.03	0.08	0.02	0.12	0.15	0.14	0.1	0.1	0.01	0.05	0.14	0.09	0.22	0.06	22.5	21.9	23.8	23.2	0.96	0.49	0.83	0.91
2022-06-15 06:25:28	1540	0.09	0.03	0.08	0.02	0.12	0.15	0.14	0.1	0.1	0.01	0.05	0.14	0.09	0.22	0.06	22.5	21.9	23.8	23.2	0.96	0.44	0.83	0.9
2022-06-15 06:25:48	1541	0.09	0.03	0.08	0.02	0.12	0.15	0.14	0.1	0.1	0.01	0.05	0.14	0.09	0.22	0.06	22.5	21.9	23.9	23.2	0.91	0.44	0.83	0.89
2022-06-15 06:25:58	1542	0.09	0.03	0.08	0.02	0.12	0.15	0.14	0.1	0.1	0.01	0.05	0.14	0.09	0.22	0.06	22.5	21.9	23.8	23.2	0.96	0.49	0.83	0.89
2022-06-15 06:25:58	1543	0.09	0.03	0.08	0.02	0.12	0.15	0.14	0.1	0.1	0.01	0.05	0.14	0.09	0.22	0.06	22.5	21.9	23.8	23.2	0.96	0.49	0.83	0.89
2022-06-15 06:26:28	1544	0.09	0.03	0.08	0.02	0.12	0.15	0.14	0.1	0.1	0.01	0.05	0.14	0.09	0.21	0.06	22.5	21.9	23.8	23.2	0.96	0.49	0.83	0.89
2022-06-15 06:26:49	1545	0.09	0.03	0.08	0.02	0.12	0.15	0.14	0.1	0.1	0.01	0.05	0.14	0.09	0.21	0.06	22.5	21.9	23.8	23.2	0.96	0.49	0.88	0.89
2022-06-15 06:26:59	1546	0.09	0.03	0.08	0.02	0.12	0.14	0.14	0.1	0.1	0.01	0.05	0.14	0.09	0.21	0.06	22.5	21.9	23.8	23.2	0.96	0.49	0.88	0.89
2022-06-15 06:26:59	1547	0.09	0.03	0.08	0.02	0.12	0.14	0.14	0.1	0.1	0.01	0.05	0.14	0.09	0.21	0.06	22.5	21.9	23.8	23.2	0.96	0.49	0.88	0.89
2022-06-15 06:27:29	1548	0.09	0.03	0.08	0.02	0.12	0.14	0.14	0.1	0.1	0.01	0.05	0.14	0.09	0.21	0.06	22.5	21.9	23.8	23.2	0.96	0.49	0.83	0.91
2022-06-15 06:27:49	1549	0.09	0.03	0.08	0.02	0.12	0.15	0.14	0.1	0.1	0.01	0.05	0.14	0.09	0.21	0.06	22.5	21.9	23.8	23.2	0.96	0.49	0.83	0.9
2022-06-15 06:27:59	1550	0.09	0.03	0.08	0.02	0.12	0.14	0.14	0.1	0.1	0.01	0.05	0.14	0.09	0.21	0.06	22.5	21.9	23.8	23.2	0.96	0.44	0.83	0.9
2022-06-15 06:27:59	1551	0.09	0.03	0.08	0.02	0.12	0.14	0.14	0.1	0.1	0.01	0.05	0.14	0.09	0.21	0.06	22.5	21.9	23.8	23.2	0.96	0.44	0.83	0.9
2022-06-15 06:28:30	1552	0.09	0.03	0.08	0.02	0.12	0.14	0.14	0.1	0.1	0.01	0.05	0.14	0.09	0.21	0.06	22.5	21.9	23.8	23.2	0.96	0.49	0.83	0.9
2022-06-15 06:28:50	1553	0.09	0.03	0.08	0.02	0.12	0.15	0.14	0.1	0.1	0.01	0.05	0.14	0.09	0.21	0.06	22.5	21.9	23.9	23.2	0.96	0.49	0.83	0.9
2022-06-15 06:29:00	1554	0.09	0.03	0.08	0.02	0.12	0.15	0.14	0.1	0.1	0.01	0.05	0.14	0.09	0.21	0.06	22.5	21.9	23.9	23.2	0.96	0.49	0.83	0.9
2022-06-15 06:29:00	1555	0.09	0.03	0.08	0.02	0.12	0.15	0.14	0.1	0.1	0.01	0.05	0.14	0.09	0.21	0.06	22.5	21.9	23.9	23.2	0.96	0.49	0.83	0.9
2022-06-15 06:29:30	1556	0.09	0.03	0.08	0.02	0.11	0.14	0.14	0.1	0.1	0.01	0.05	0.14	0.09	0.22	0.06	22.5	21.9	23.9	23.2	0.96	0.59	0.88	0.89
2022-06-15 06:29:50	1557	0.09	0.03	0.08	0.02	0.12	0.15	0.14	0.1	0.1	0.01	0.05	0.14	0.09	0.22	0.06	22.5	21.9	23.9	23.2	0.96	0.54	0.88	0.89
2022-06-15 06:30:01	1558	0.09	0.03	0.08	0.02	0.12	0.15	0.14	0.1	0.1	0.01	0.05	0.14	0.09	0.22	0.06	22.5	21.9	23.9	23.2	0.96	0.49	0.88	0.9
2022-06-15 06:30:01	1559	0.09	0.03	0.08	0.02	0.12	0.15	0.14	0.1	0.1	0.01	0.05	0.14	0.09	0.22	0.06	22.5	21.9	23.9	23.2	0.96	0.49	0.88	0.9
2022-06-15 06:30:31	1560	0.09	0.03	0.08	0.02	0.12	0.15	0.14	0.1	0.1	0.01	0.05	0.14	0.09	0.22	0.06	22.5	21.9	23.8	23.2	0.96	0.54	0.88	0.89
2022-06-15 06:30:51	1561	0.09	0.03	0.08	0.02	0.12	0.15	0.14	0.1	0.1	0.01	0.05	0.14	0.09	0.22	0.06	22.5	21.9	23.8	23.2	0.96	0.49	0.88	0.89
2022-06-15 06:31:01	1562	0.09	0.03	0.08	0.02	0.12	0.14	0.14	0.1	0.1	0.01	0.05	0.14	0.09	0.22	0.06	22.5	21.9	23.9	23.2	0.96	0.49	0.88	0.9
2022-06-15 06:31:01	1563	0.09	0.03	0.08	0.02	0.12	0.14	0.14	0.1	0.1	0.01	0.05	0.14	0.09	0.22	0.06	22.5	21.9	23.9	23.2	0.96	0.49	0.88	0.9
2022-06-15 06:31:31	1564	0.09	0.03	0.08	0.02	0.12	0.15	0.14	0.1	0.1	0.01	0.05	0.14	0.09	0.21	0.06	22.5	21.9	23.9	23.2	0.91	0.49	0.83	0.9
2022-06-15 06:31:52	1565	0.09	0.03	0.08	0.02	0.12	0.15	0.14	0.1	0.1	0.01	0.05	0.14	0.09	0.21	0.06	22.5	21.9	23.9	23.2	0.91	0.55	0.83	0.89
2022-06-15 06:31:52	1566	0.09	0.03	0.08	0.02	0.12	0.15	0.14	0.1	0.1	0.01	0.05	0.14	0.09	0.21	0.06	22.5	21.9	23.9	23.2	0.91	0.55	0.83	0.89
2022-06-15 06:32:02	1567	0.09	0.03	0.08	0.02	0.12	0.14	0.14	0.1	0.1	0.01	0.05	0.14	0.09	0.22	0.06	22.5	21.9	23.9	23.2	0.91	0.55	0.83	0.89
2022-06-15 06:32:32	1568	0.09	0.03	0.08	0.02	0.12	0.14	0.14	0.1	0.1	0.01	0.05	0.14	0.09	0.21	0.06	22.5	21.9	23.9	23.2	0.96	0.5	0.88	0.9
2022-06-15 06:32:52	1569	0.09	0.03	0.08	0.02	0.12	0.14	0.14	0.1	0.1	0.01	0.05	0.14	0.09	0.22	0.06	22.5	21.9	23.9	23.2	0.96	0.5	0.83	0.93
2022-06-15 06:32:52	1570	0.09	0.03	0.08	0.02	0.12	0.14	0.14	0.1	0.1	0.01	0.05	0.14	0.09	0.22	0.06	22.5	21.9	23.9	23.2	0.96	0.5	0.83	0.93
2022-06-15 06:33:02	1571	0.09	0.03	0.08	0.02	0.12	0.14	0.14	0.1	0.1	0.01	0.05	0.14	0.09	0.22	0.06	22.5	21.9	23.9	23.2	0.96	0.5	0.83	0.93
2022-06-15 06:33:33	1572	0.09	0.03	0.08	0.02	0.12	0.14	0.14	0.1	0.1	0.01	0.05	0.14	0.09	0.22	0.06	22.5	21.9	23.9	23.2	0.96	0.55	0.78	0.92
2022-06-15 06:33:53	1573	0.09	0.03	0.08	0.02	0.12	0.15	0.14	0.1	0.1	0.01	0.05	0.14	0.09	0.22	0.06	22.5	21.9	23.9	23.2	1.01	0.5	0.78	0.92
2022-06-15 06:33:53	1574	0.09	0.03	0.08	0.02	0.12	0.15	0.14	0.1	0.1	0.01	0.05	0.14	0.09	0.22	0.06	22.5	21.9	23.9	23.2	1.01	0.5	0.78	0.92
2022-06-15 06:34:03	1575	0.09	0.03	0.08	0.02	0.12	0.15	0.14	0.1	0.1	0.01	0.05	0.14	0.09	0.22	0.06	22.5	21.9	23.9	23.2	1.01	0.5	0.83	0.92
2022-06-15 06:34:23	1576	0.09	0.03	0.08	0.02	0.12	0.14	0.14	0.1	0.1	0.01	0.05	0.14	0.09	0.22	0.06	22.5	21.9	23.9	23.2	0.95	0.44	0.83	0.91
2022-06-15 06:34:53	1577	0.09	0.03	0.08	0.02	0.12	0.14	0.14	0.1	0.1	0.01	0.05	0.15	0.09	0.22	0.06	22.5	21.9	23.9	23.2	0.9	0.55	0.83	0.91
2022-06-15 06:34:53	1578	0.09	0.03	0.08	0.02	0.12	0.14	0.14	0.1	0.1	0.01	0.05	0.15	0.09	0.22	0.06	22.5	21.9	23.9	23.2	0.9	0.55	0.83	0.91
2022-06-15 06:35:03	1579	0.09	0.03	0.08	0.02	0.12	0.14	0.14	0.1	0.1	0.01	0.05	0.14	0.09	0.22	0.06	22.5	21.9	23.9	23.2	0.95	0.5	0.83	0.91
2022-06-15 06:35:24	1580	0.09	0.03	0.08	0.02	0.12	0.14	0.14	0.1	0.1	0.01	0.05	0.14	0.09	0.22	0.06	22.5	21.9	23.9	23.2	0.95	0.5	0.83	0.91
2022-06-15 06:35:54	1581	0.09	0.03	0.08	0.02	0.12	0.14	0.14	0.1	0.1	0.01	0.05	0.14	0.09	0.22	0.06	22.5	21.9	23.9	23.2	0.95	0.5	0.83	0.9
2022-06-15 06:35:54	1582	0.09	0.03	0.08	0.02	0.12	0.14	0.14	0.1	0.1	0.01	0.05	0.14	0.09	0.22	0.06	22.5	21.9	23.9	23.2	0.95	0.5	0.83	0.9
2022-06-15 06:36:04	1583	0.09	0.03	0.08	0.02	0.12	0.15	0.14	0.1	0.1	0.01	0.05	0.15	0.09	0.22	0.06	22.5	21.9	23.9	23.2	0.95	0.58	0.83	0.9
2022-06-15 06:36:24	1584	0.09	0.03	0.08	0.02	0.12	0.14	0.14	0.1	0.1	0.01	0.05	0.14	0.09	0.22	0.06	22.5	21.9	23.9	23.2	0.95	0.58	0.83	0.9
2022-06-15 06:36:55	1585	0.09	0.03	0.08	0.02	0.12	0.14	0.14	0.1	0.1	0.01	0.05	0.14	0.09	0.22	0.06	22.5	21.9	23.9	23.2	1.02	0.46	0.88	0.91
2022-06-15 06:36:55	1586	0.09	0.03	0.08	0.02	0.12	0.14	0.14	0.1	0.1	0.01	0.05	0.14	0.09	0.22	0.06	22.5	21.9	23.9	23.2	1.02	0.46	0.88	0.91
2022-06-15 06:37:05	1587	0.09	0.03	0.08	0.02	0.12	0.15	0.14	0.1	0.1	0.01	0.05	0.14	0.09	0.22	0.06	22.5	21.9	23.9	23.2	1.02	0.46	0.88	0.9
2022-06-15 06:37:25	1588	0.09	0.03	0.08	0.02	0.12	0.14	0.14	0.1	0.1	0.01	0.05	0.14	0.09	0.22	0.06	22.5	21.9	23.9	23.2	0.97	0.46	0.88	0.9
2022-06-15 06:37:55	1589	0.09	0.03	0.08	0.02	0.12	0.15	0.14	0.1	0.1	0.01	0.05	0.14	0.09	0.22	0.06	22.5	21.9	23.9	23.2	0.97	0.46	0.88	0.91
2022-06-15 06:37:55	1590	0.09	0.03	0.08	0.02	0.12	0.15	0.14	0.1	0.1	0.01	0.05	0.14	0.09	0.22	0.06	22.5	21.9	23.9	23.2	0.97	0.46	0.88	0.91
2022-06-15 06:38:05	1591	0.09	0.03	0.08	0.02	0.12	0.14	0.14	0.1	0.1	0.01	0.05	0.14	0.09	0.22	0.06	22.5	21.9	23.9	23.2	0.97	0.46	0.82	0.91
2022-06-15 06:38:25	1592	0.09	0.03	0.08	0.02	0.12	0.15	0.14	0.1	0.1	0.01	0.05	0.14	0.09	0.22	0.06	22.5	21.9	23.9	23.2	0.97	0.46	0.82	0.92
2022-06-15 06:38:56	1593	0.09	0.03	0.08	0.02	0.12	0.14	0.14	0.1	0.1	0.01	0.05	0.14	0.09	0.22	0.06	22.5	21.9	23.9	23.2	0.97	0.46	0.82	0.9
2022-06-15 06:38:56	1594	0.09	0.03	0.08	0.02	0.12	0.14	0.14	0.1	0.1	0.01	0.05	0.14	0.09	0.22	0.06	22.5	21.9	23.9	23.2	0.97	0.46	0.82	0.9
2022-06-15 06:39:06	1595	0.09	0.03	0.08	0.02	0.12	0.14	0.14	0.1	0.1	0.01	0.05	0.14	0.09	0.22	0.06	22.5	21.9	23.9	23.2	0.97	0.67	0.82	0.9
2022-06-15 06:39:26	1596	0.09	0.03	0.08	0.02	0.12	0.15	0.14	0.1	0.1	0.01	0.05	0.14	0.09	0.22	0.06	22.5	21.9	23.9	23.2	0.97	0.55	0.88	0.9
2022-06-15 06:39:56	1597	0.09	0.03	0.08	0.02	0.12	0.15	0.14	0.1	0.1	0.01	0.05	0.14	0.09	0.22	0.06	22.5	21.9	23.9	23.2	0.92	0.48	0.93	0.92
2022-06-15 06:39:56	1598	0.09	0.03	0.08	0.02	0.12	0.15	0.14	0.1	0.1	0.01	0.05	0.14	0.09	0.22	0.06	22.5	21.9	23.9	23.2	0.92	0.48	0.93	0.92
2022-06-15 06:40:06	1599	0.09	0.03	0.08	0.02	0.12	0.15	0.14	0.1	0.1	0.02	0.05	0.14	0.09	0.22	0.06	22.5	21.9	23.9	23.2	0.92	0.48	0.93	0.92
2022-06-15 06:40:27	1600	0.09	0.03	0.08	0.02	0.12	0.14	0.14	0.1	0.1	0.01	0.05	0.14	0.09	0.22	0.06	22.5	21.9	23.9	23.2	0.97	0.48	0.93	0.91
2022-06-15 06:40:57	1601	0.09	0.03	0.08	0.02	0.12	0.14	0.14	0.1	0.1	0.01	0.05	0.14	0.09	0.21	0.06	22.5	21.9	23.9	23.2	0.92	0.48	0.93	0.92
2022-06-15 06:40:57	1602	0.09	0.03	0.08	0.02	0.12	0.14	0.14	0.1	0.1	0.01	0.05	0.14	0.09	0.21	0.06	22.5	21.9	23.9	23.2	0.92	0.48	0.93	0.92
2022-06-15 06:41:07	1603	0.09	0.03	0.08	0.02	0.12	0.14	0.14	0.1	0.1	0.01	0.04	0.14	0.09	0.22	0.06	22.5	21.9	23.9	23.2	0.92	0.48	0.93	0.92
2022-06-15 06:41:27	1604	0.09	0.03	0.08	0.02	0.12	0.14	0.14	0.1	0.1	0.01	0.04	0.14	0.09	0.22	0.06	22.5	21.9	23.9	23.2	0.92	0.48	0.93	0.92
2022-06-15 06:41:57	1605	0.09	0.03	0.08	0.02	0.12	0.15	0.14	0.1	0.1	0.01	0.05	0.14	0.09	0.21	0.06	22.5	21.9	23.9	23.2	0.92	0.48	0.93	0.91
2022-06-15 06:41:57	1606	0.09	0.03	0.08	0.02	0.12	0.15	0.14	0.1	0.1	0.01	0.05	0.14	0.09	0.21	0.06	22.5	21.9	23.9	23.2	0.92	0.48	0.93	0.91
2022-06-15 06:42:08	1607	0.09	0.03	0.08	0.02	0.12	0.15	0.14	0.1	0.1	0.01	0.05	0.14	0.1	0.21	0.06	22.5	21.9	23.9	23.2	0.97	0.48	0.93	0.92
2022-06-15 06:42:28	1608	0.09	0.03	0.08	0.02	0.12	0.14	0.14	0.1	0.1	0.01	0.05	0.14	0.09	0.21	0.06	22.5	21.9	23.9	23.2	0.97	0.5	0.93	0.91
2022-06-15 06:42:58	1609	0.09	0.03	0.08	0.02	0.12	0.15	0.14	0.1	0.1	0.01	0.05	0.14	0.09	0.21	0.06	22.5	21.9	23.9	23.2	0.97	0.55	0.93	0.93
2022-06-15 06:42:58	1610	0.09	0.03	0.08	0.02	0.12	0.15	0.14	0.1	0.1	0.01	0.05	0.14	0.09	0.21	0.06	22.5	21.9	23.9	23.2	0.97	0.55	0.93	0.93
2022-06-15 06:43:08	1611	0.09	0.03	0.08	0.02	0.12	0.14	0.14	0.1	0.1	0.01	0.05	0.14	0.09	0.21	0.06	22.5	21.9	23.9	23.2	0.97	0.55	0.88	0.91
2022-06-15 06:43:28	1612	0.09	0.03	0.08	0.02	0.11	0.14	0.14	0.1	0.1	0.01	0.05	0.14	0.09	0.21	0.06	22.5	21.9	23.9	23.2	0.97	0.49	0.88	0.88
2022-06-15 06:43:59	1613	0.09	0.03	0.08	0.02	0.12	0.15	0.14	0.1	0.1	0.01	0.05	0.14	0.09	0.21	0.06	22.5	21.9	23.9	23.2	0.97	0.49	0.88	0.89
2022-06-15 06:43:59	1614	0.09	0.03	0.08	0.02	0.12	0.15	0.14	0.1	0.1	0.01	0.05	0.14	0.09	0.21	0.06	22.5	21.9	23.9	23.2	0.97	0.49	0.88	0.89
2022-06-15 06:44:09	1615	0.09	0.03	0.08	0.02	0.12	0.15	0.14	0.1	0.1	0.01	0.05	0.14	0.09	0.21	0.06	22.5	21.9	23.9	23.2	0.97	0.49	0.88	0.89
2022-06-15 06:44:29	1616	0.09	0.03	0.08	0.02	0.12	0.14	0.14	0.1	0.1	0.01	0.05	0.13	0.09	0.21	0.06	22.5	21.9	23.9	23.2	0.97	0.49	0.88	0.89
2022-06-15 06:44:59	1617	0.09	0.03	0.08	0.02	0.12	0.14	0.14	0.1	0.1	0.01	0.05	0.14	0.09	0.21	0.06	22.5	21.9	23.9	23.2	0.97	0.43	0.88	0.9
2022-06-15 06:44:59	1618	0.09	0.03	0.08	0.02	0.12	0.14	0.14	0.1	0.1	0.01	0.05	0.14	0.09	0.21	0.06	22.5	21.9	23.9	23.2	0.97	0.43	0.88	0.9
2022-06-15 06:45:09	1619	0.09	0.03	0.08	0.02	0.12	0.14	0.14	0.1	0.1	0.01	0.05	0.14	0.09	0.21	0.06	22.5	21.9	23.9	23.2	0.97	0.37	0.88	0.9
2022-06-15 06:45:30	1620	0.09	0.03	0.08	0.02	0.12	0.14	0.14	0.1	0.1	0.01	0.04	0.14	0.09	0.21	0.06	22.5	21.9	23.9	23.2	0.97	0.5	0.88	0.91
2022-06-15 06:46:00	1621	0.09	0.03	0.08	0.02	0.12	0.15	0.14	0.1	0.1	0.01	0.04	0.14	0.09	0.21	0.06	22.5	21.9	23.9	23.2	0.92	0.5	0.93	0.88
2022-06-15 06:46:00	1622	0.09	0.03	0.08	0.02	0.12	0.15	0.14	0.1	0.1	0.01	0.04	0.14	0.09	0.21	0.06	22.5	21.9	23.9	23.2	0.92	0.5	0.93	0.88
2022-06-15 06:46:10	1623	0.09	0.03	0.08	0.02	0.12	0.14	0.14	0.1	0.1	0.01	0.05	0.14	0.09	0.21	0.06	22.5	21.9	23.9	23.2	0.97	0.5	0.93	0.88
2022-06-15 06:46:30	1624	0.09	0.03	0.08	0.02	0.12	0.14	0.14	0.1	0.1	0.01	0.05	0.14	0.09	0.21	0.06	22.5	21.9	23.9	23.2	0.97	0.5	0.93	0.87
2022-06-15 06:47:00	1625	0.09	0.03	0.08	0.02	0.12	0.14	0.14	0.1	0.1	0.01	0.05	0.14	0.09	0.21	0.06	22.5	21.9	23.9	23.2	0.97	0.49	0.87	0.89
2022-06-15 06:47:00	1626	0.09	0.03	0.08	0.02	0.12	0.14	0.14	0.1	0.1	0.01	0.05	0.14	0.09	0.21	0.06	22.5	21.9	23.9	23.2	0.97	0.49	0.87	0.89
2022-06-15 06:47:11	1627	0.09	0.03	0.08	0.02	0.12	0.14	0.14	0.1	0.1	0.01	0.04	0.14	0.09	0.21	0.06	22.5	21.9	23.9	23.2	0.92	0.49	0.87	0.89
2022-06-15 06:47:31	1628	0.09	0.03	0.08	0.02	0.12	0.14	0.14	0.1	0.1	0.01	0.04	0.15	0.1	0.21	0.06	22.5	21.9	23.9	23.2	0.97	0.44	0.87	0.89
2022-06-15 06:48:01	1629	0.09	0.03	0.08	0.02	0.12	0.14	0.14	0.1	0.1	0.01	0.04	0.14	0.09	0.22	0.06	22.5	21.9	23.9	23.2	0.97	0.54	0.87	0.89
2022-06-15 06:48:01	1630	0.09	0.03	0.08	0.02	0.12	0.14	0.14	0.1	0.1	0.01	0.04	0.14	0.09	0.22	0.06	22.5	21.9	23.9	23.2	0.97	0.54	0.87	0.89
2022-06-15 06:48:11	1631	0.09	0.03	0.08	0.02	0.12	0.14	0.14	0.1	0.1	0.01	0.04	0.14	0.09	0.22	0.06	22.5	21.9	23.9	23.2	0.97	0.49	0.87	0.89
2022-06-15 06:48:31	1632	0.09	0.03	0.08	0.02	0.12	0.14	0.14	0.1	0.1	0.01	0.05	0.14	0.09	0.22	0.06	22.5	21.9	23.9	23.2	0.92	0.49	0.87	0.89
2022-06-15 06:48:51	1633	0.09	0.03	0.08	0.02	0.12	0.14	0.14	0.1	0.1	0.01	0.04	0.14	0.09	0.22	0.06	22.5	21.9	23.9	23.2	0.92	0.43	0.82	0.9
2022-06-15 06:48:51	1634	0.09	0.03	0.08	0.02	0.12	0.14	0.14	0.1	0.1	0.01	0.04	0.14	0.09	0.22	0.06	22.5	21.9	23.9	23.2	0.92	0.43	0.82	0.9
2022-06-15 06:49:12	1635	0.09	0.03	0.08	0.02	0.12	0.14	0.14	0.1	0.1	0.01	0.05	0.14	0.09	0.21	0.06	22.5	21.9	23.9	23.2	0.97	0.43	0.82	0.91
2022-06-15 06:49:22	1636	0.09	0.03	0.08	0.02	0.12	0.15	0.14	0.1	0.1	0.01	0.05	0.14	0.09	0.21	0.06	22.5	21.9	23.9	23.2	0.97	0.43	0.82	0.91
2022-06-15 06:49:52	1637	0.09	0.03	0.08	0.02	0.12	0.15	0.14	0.1	0.1	0.01	0.05	0.14	0.09	0.21	0.06	22.5	21.9	23.9	23.2	0.92	0.43	0.88	0.94
2022-06-15 06:49:52	1638	0.09	0.03	0.08	0.02	0.12	0.15	0.14	0.1	0.1	0.01	0.05	0.14	0.09	0.21	0.06	22.5	21.9	23.9	23.2	0.92	0.43	0.88	0.94
2022-06-15 06:50:12	1639	0.09	0.03	0.08	0.02	0.12	0.15	0.14	0.1	0.1	0.01	0.05	0.14	0.09	0.21	0.06	22.5	21.9	23.9	23.2	0.92	0.48	0.88	0.94
2022-06-15 06:50:22	1640	0.1	0.03	0.08	0.02	0.12	0.15	0.14	0.1	0.1	0.01	0.05	0.14	0.09	0.21	0.06	22.5	21.9	23.9	23.2	0.92	0.48	0.88	0.95
2022-06-15 06:50:53	1641	0.09	0.03	0.08	0.03	0.12	0.15	0.14	0.1	0.1	0.01	0.05	0.14	0.09	0.21	0.06	22.5	21.9	23.9	23.2	0.92	0.48	0.88	0.94
2022-06-15 06:50:53	1642	0.09	0.03	0.08	0.03	0.12	0.15	0.14	0.1	0.1	0.01	0.05	0.14	0.09	0.21	0.06	22.5	21.9	23.9	23.2	0.92	0.48	0.88	0.94
2022-06-15 06:51:13	1643	0.09	0.03	0.08	0.02	0.12	0.14	0.14	0.1	0.1	0.01	0.05	0.14	0.09	0.21	0.06	22.5	21.9	23.9	23.2	0.98	0.43	0.88	0.92
2022-06-15 06:51:23	1644	0.09	0.03	0.08	0.02	0.12	0.15	0.14	0.1	0.1	0.01	0.05	0.14	0.09	0.21	0.06	22.5	21.9	23.9	23.2	0.98	0.43	0.88	0.91
2022-06-15 06:51:53	1645	0.09	0.03	0.08	0.02	0.12	0.15	0.14	0.1	0.1	0.01	0.05	0.14	0.09	0.21	0.06	22.5	21.9	23.9	23.2	0.93	0.48	0.88	0.91
2022-06-15 06:51:53	1646	0.09	0.03	0.08	0.02	0.12	0.15	0.14	0.1	0.1	0.01	0.05	0.14	0.09	0.21	0.06	22.5	21.9	23.9	23.2	0.93	0.48	0.88	0.91
2022-06-15 06:52:13	1647	0.09	0.03	0.08	0.02	0.12	0.14	0.14	0.1	0.1	0.01	0.05	0.14	0.09	0.22	0.06	22.5	21.9	23.9	23.2	0.93	0.48	0.88	0.91
2022-06-15 06:52:24	1648	0.09	0.03	0.08	0.02	0.12	0.15	0.14	0.1	0.1	0.01	0.05	0.14	0.09	0.22	0.06	22.5	21.9	23.9	23.2	0.93	0.53	0.94	0.9
2022-06-15 06:52:54	1649	0.09	0.03	0.08	0.02	0.12	0.14	0.14	0.1	0.1	0.01	0.05	0.14	0.09	0.22	0.06	22.5	21.9	23.9	23.2	0.99	0.46	0.88	0.9
2022-06-15 06:52:54	1650	0.09	0.03	0.08	0.02	0.12	0.14	0.14	0.1	0.1	0.01	0.05	0.14	0.09	0.22	0.06	22.5	21.9	23.9	23.2	0.99	0.46	0.88	0.9
2022-06-15 06:53:14	1651	0.09	0.03	0.08	0.02	0.12	0.15	0.14	0.1	0.1	0.01	0.05	0.14	0.09	0.22	0.06	22.5	21.9	23.9	23.2	0.94	0.46	0.88	0.88
2022-06-15 06:53:24	1652	0.09	0.03	0.08	0.02	0.12	0.14	0.14	0.1	0.1	0.01	0.05	0.14	0.09	0.22	0.06	22.5	21.9	23.9	23.2	0.94	0.41	0.88	0.88
2022-06-15 06:53:54	1653	0.09	0.03	0.08	0.02	0.12	0.14	0.14	0.1	0.1	0.01	0.05	0.14	0.1	0.21	0.06	22.5	21.9	23.9	23.2	0.94	0.33	0.93	0.87
2022-06-15 06:53:54	1654	0.09	0.03	0.08	0.02	0.12	0.14	0.14	0.1	0.1	0.01	0.05	0.14	0.1	0.21	0.06	22.5	21.9	23.9	23.2	0.94	0.33	0.93	0.87
2022-06-15 06:54:15	1655	0.09	0.03	0.08	0.02	0.12	0.14	0.14	0.1	0.1	0.01	0.05	0.14	0.09	0.21	0.06	22.5	21.9	23.9	23.2	0.94	0.5	0.93	0.85
2022-06-15 06:54:25	1656	0.09	0.03	0.08	0.02	0.12	0.14	0.14	0.1	0.1	0.01	0.05	0.14	0.09	0.21	0.06	22.5	21.9	23.9	23.2	0.94	0.55	0.93	0.85
2022-06-15 06:54:55	1657	0.09	0.03	0.08	0.02	0.12	0.15	0.14	0.11	0.1	0.01	0.05	0.14	0.09	0.21	0.06	22.5	21.9	23.9	23.2	0.94	0.56	0.93	0.89
2022-06-15 06:54:55	1658	0.09	0.03	0.08	0.02	0.12	0.15	0.14	0.11	0.1	0.01	0.05	0.14	0.09	0.21	0.06	22.5	21.9	23.9	23.2	0.94	0.56	0.93	0.89
2022-06-15 06:55:15	1659	0.09	0.03	0.08	0.02	0.12	0.15	0.14	0.1	0.1	0.01	0.04	0.14	0.09	0.21	0.06	22.5	21.9	23.9	23.2	0.94	0.51	0.88	0.88
2022-06-15 06:55:25	1660	0.09	0.03	0.08	0.02	0.12	0.15	0.14	0.1	0.1	0.01	0.05	0.14	0.09	0.21	0.06	22.5	21.9	23.9	23.2	0.94	0.58	0.88	0.88
2022-06-15 06:55:56	1661	0.09	0.03	0.08	0.02	0.12	0.14	0.14	0.1	0.1	0.01	0.05	0.14	0.09	0.22	0.06	22.5	21.9	23.9	23.2	0.94	0.46	0.94	0.87
2022-06-15 06:55:56	1662	0.09	0.03	0.08	0.02	0.12	0.14	0.14	0.1	0.1	0.01	0.05	0.14	0.09	0.22	0.06	22.5	21.9	23.9	23.2	0.94	0.46	0.94	0.87
2022-06-15 06:56:16	1663	0.09	0.03	0.08	0.03	0.12	0.14	0.14	0.1	0.1	0.01	0.05	0.14	0.09	0.21	0.06	22.5	21.9	23.9	23.2	0.94	0.51	0.94	0.87
2022-06-15 06:56:26	1664	0.09	0.03	0.08	0.02	0.12	0.14	0.14	0.1	0.1	0.01	0.05	0.14	0.09	0.21	0.06	22.5	21.9	23.9	23.2	0.94	0.51	0.99	0.87
2022-06-15 06:56:56	1665	0.09	0.03	0.08	0.02	0.12	0.15	0.14	0.1	0.1	0.01	0.05	0.14	0.09	0.21	0.06	22.5	21.9	24	23.2	0.94	0.51	0.93	0.89
2022-06-15 06:56:56	1666	0.09	0.03	0.08	0.02	0.12	0.15	0.14	0.1	0.1	0.01	0.05	0.14	0.09	0.21	0.06	22.5	21.9	24	23.2	0.94	0.51	0.93	0.89
2022-06-15 06:57:16	1667	0.09	0.03	0.08	0.02	0.12	0.14	0.14	0.11	0.1	0.01	0.05	0.14	0.09	0.21	0.06	22.5	21.9	23.9	23.2	0.94	0.51	0.93	0.9
2022-06-15 06:57:27	1668	0.09	0.03	0.08	0.02	0.12	0.15	0.14	0.1	0.1	0.01	0.04	0.14	0.09	0.21	0.06	22.5	21.9	23.9	23.2	0.94	0.51	0.93	0.92
2022-06-15 06:57:57	1669	0.09	0.03	0.08	0.02	0.12	0.15	0.14	0.1	0.1	0.01	0.05	0.14	0.09	0.21	0.06	22.5	21.9	24	23.2	0.94	0.53	0.93	0.89
2022-06-15 06:57:57	1670	0.09	0.03	0.08	0.02	0.12	0.15	0.14	0.1	0.1	0.01	0.05	0.14	0.09	0.21	0.06	22.5	21.9	24	23.2	0.94	0.53	0.93	0.89
2022-06-15 06:58:17	1671	0.09	0.03	0.08	0.02	0.12	0.15	0.14	0.11	0.1	0.02	0.05	0.14	0.09	0.21	0.06	22.5	21.9	24	23.2	0.94	0.37	0.93	0.89
2022-06-15 06:58:27	1672	0.09	0.03	0.08	0.02	0.12	0.15	0.14	0.1	0.1	0.01	0.05	0.14	0.09	0.21	0.06	22.5	21.9	24	23.2	0.94	0.5	0.93	0.89
2022-06-15 06:58:57	1673	0.09	0.03	0.08	0.02	0.12	0.15	0.14	0.11	0.1	0.01	0.05	0.14	0.09	0.21	0.06	22.5	21.9	24	23.2	0.94	0.67	0.88	0.88
2022-06-15 06:58:57	1674	0.09	0.03	0.08	0.02	0.12	0.15	0.14	0.11	0.1	0.01	0.05	0.14	0.09	0.21	0.06	22.5	21.9	24	23.2	0.94	0.67	0.88	0.88
2022-06-15 06:59:18	1675	0.09	0.03	0.07	0.02	0.12	0.15	0.14	0.1	0.1	0.01	0.05	0.14	0.09	0.22	0.06	22.5	21.9	24	23.2	0.94	0.5	0.93	0.91
2022-06-15 06:59:28	1676	0.09	0.03	0.07	0.02	0.12	0.15	0.14	0.1	0.1	0.01	0.05	0.14	0.09	0.22	0.06	22.5	21.9	24	23.2	0.94	0.58	0.93	0.91
2022-06-15 06:59:58	1677	0.09	0.03	0.08	0.02	0.12	0.15	0.14	0.1	0.1	0.01	0.05	0.14	0.09	0.22	0.06	22.5	21.9	24	23.2	0.94	0.5	0.93	0.89
2022-06-15 06:59:58	1678	0.09	0.03	0.08	0.02	0.12	0.15	0.14	0.1	0.1	0.01	0.05	0.14	0.09	0.22	0.06	22.5	21.9	24	23.2	0.94	0.5	0.93	0.89
2022-06-15 07:00:18	1679	0.09	0.03	0.08	0.02	0.12	0.14	0.14	0.1	0.1	0.02	0.04	0.14	0.09	0.22	0.06	22.5	21.9	24	23.2	0.94	0.5	0.93	0.9
2022-06-15 07:00:28	1680	0.09	0.03	0.08	0.02	0.12	0.15	0.14	0.1	0.1	0.01	0.05	0.14	0.09	0.22	0.06	22.5	21.9	24	23.2	0.94	0.5	0.93	0.9
2022-06-15 07:00:48	1681	0.09	0.03	0.08	0.02	0.12	0.15	0.14	0.1	0.1	0.01	0.05	0.14	0.09	0.22	0.06	22.5	21.9	23.9	23.2	0.94	0.45	0.88	0.88
2022-06-15 07:00:48	1682	0.09	0.03	0.08	0.02	0.12	0.15	0.14	0.1	0.1	0.01	0.05	0.14	0.09	0.22	0.06	22.5	21.9	23.9	23.2	0.94	0.45	0.88	0.88
2022-06-15 07:01:19	1683	0.09	0.03	0.08	0.02	0.12	0.15	0.14	0.1	0.1	0.01	0.05	0.14	0.09	0.22	0.06	22.5	21.9	24	23.2	0.94	0.5	0.88	0.88
2022-06-15 07:01:29	1684	0.09	0.03	0.08	0.02	0.12	0.15	0.14	0.1	0.1	0.01	0.05	0.14	0.09	0.22	0.06	22.5	21.9	24	23.2	0.99	0.45	0.88	0.88
2022-06-15 07:01:49	1685	0.09	0.03	0.08	0.02	0.12	0.15	0.14	0.1	0.1	0.01	0.05	0.14	0.09	0.22	0.06	22.5	21.9	24	23.2	0.94	0.51	0.88	0.89
2022-06-15 07:01:49	1686	0.09	0.03	0.08	0.02	0.12	0.15	0.14	0.1	0.1	0.01	0.05	0.14	0.09	0.22	0.06	22.5	21.9	24	23.2	0.94	0.51	0.88	0.89
2022-06-15 07:02:19	1687	0.09	0.03	0.08	0.02	0.12	0.15	0.14	0.1	0.1	0.01	0.05	0.14	0.09	0.21	0.06	22.5	21.9	24	23.2	0.94	0.56	0.94	0.9
2022-06-15 07:02:29	1688	0.09	0.03	0.08	0.02	0.12	0.15	0.14	0.1	0.1	0.01	0.05	0.14	0.09	0.21	0.06	22.5	21.9	24	23.2	0.94	0.51	0.94	0.9
2022-06-15 07:02:50	1689	0.09	0.03	0.08	0.02	0.12	0.15	0.14	0.1	0.1	0.01	0.05	0.14	0.09	0.21	0.06	22.5	21.9	24	23.2	0.94	0.56	0.94	0.9
2022-06-15 07:02:50	1690	0.09	0.03	0.08	0.02	0.12	0.15	0.14	0.1	0.1	0.01	0.05	0.14	0.09	0.21	0.06	22.5	21.9	24	23.2	0.94	0.56	0.94	0.9
2022-06-15 07:03:20	1691	0.09	0.03	0.08	0.02	0.12	0.15	0.14	0.1	0.1	0.01	0.05	0.14	0.09	0.21	0.06	22.5	21.9	24	23.2	0.94	0.51	0.94	0.91
2022-06-15 07:03:30	1692	0.09	0.03	0.08	0.02	0.12	0.15	0.14	0.1	0.1	0.01	0.05	0.14	0.09	0.21	0.06	22.5	21.9	24	23.2	0.94	0.51	0.94	0.9
2022-06-15 07:03:50	1693	0.09	0.03	0.08	0.02	0.12	0.15	0.14	0.1	0.1	0.01	0.05	0.14	0.09	0.21	0.06	22.5	21.9	24	23.2	0.94	0.46	0.94	0.89
2022-06-15 07:03:50	1694	0.09	0.03	0.08	0.02	0.12	0.15	0.14	0.1	0.1	0.01	0.05	0.14	0.09	0.21	0.06	22.5	21.9	24	23.2	0.94	0.46	0.94	0.89
2022-06-15 07:04:21	1695	0.09	0.03	0.08	0.02	0.12	0.15	0.14	0.1	0.1	0.01	0.05	0.14	0.09	0.21	0.06	22.5	21.9	24	23.2	0.99	0.46	0.89	0.89
2022-06-15 07:04:31	1696	0.09	0.03	0.08	0.02	0.12	0.15	0.14	0.1	0.1	0.01	0.05	0.14	0.09	0.21	0.06	22.5	21.9	24	23.2	0.94	0.46	0.89	0.88
2022-06-15 07:04:51	1697	0.09	0.03	0.08	0.02	0.12	0.15	0.14	0.1	0.1	0.01	0.05	0.14	0.09	0.21	0.06	22.5	21.9	24	23.2	0.94	0.46	0.89	0.87
2022-06-15 07:04:51	1698	0.09	0.03	0.08	0.02	0.12	0.15	0.14	0.1	0.1	0.01	0.05	0.14	0.09	0.21	0.06	22.5	21.9	24	23.2	0.94	0.46	0.89	0.87
2022-06-15 07:05:21	1699	0.09	0.03	0.08	0.02	0.12	0.15	0.14	0.1	0.1	0.01	0.05	0.14	0.09	0.21	0.06	22.5	21.9	24	23.2	0.94	0.46	0.94	0.89
2022-06-15 07:05:31	1700	0.09	0.03	0.08	0.02	0.12	0.15	0.14	0.1	0.1	0.01	0.05	0.14	0.09	0.21	0.06	22.5	21.9	24	23.2	0.94	0.46	0.94	0.89
2022-06-15 07:05:51	1701	0.09	0.03	0.08	0.02	0.11	0.15	0.14	0.1	0.1	0.01	0.05	0.14	0.09	0.21	0.06	22.5	21.9	24	23.2	0.94	0.51	0.94	0.88
2022-06-15 07:05:51	1702	0.09	0.03	0.08	0.02	0.11	0.15	0.14	0.1	0.1	0.01	0.05	0.14	0.09	0.21	0.06	22.5	21.9	24	23.2	0.94	0.51	0.94	0.88
2022-06-15 07:06:22	1703	0.09	0.03	0.08	0.02	0.12	0.15	0.14	0.1	0.1	0.01	0.05	0.14	0.09	0.21	0.06	22.5	21.9	24	23.2	0.94	0.51	0.94	0.89
2022-06-15 07:06:32	1704	0.09	0.03	0.08	0.02	0.12	0.15	0.14	0.1	0.1	0.01	0.05	0.14	0.09	0.21	0.06	22.5	21.9	24	23.2	0.94	0.51	0.94	0.89
2022-06-15 07:06:52	1705	0.09	0.03	0.08	0.02	0.12	0.15	0.14	0.1	0.09	0.01	0.05	0.14	0.09	0.21	0.06	22.5	21.9	24	23.2	0.94	0.46	0.94	0.88
2022-06-15 07:06:52	1706	0.09	0.03	0.08	0.02	0.12	0.15	0.14	0.1	0.09	0.01	0.05	0.14	0.09	0.21	0.06	22.5	21.9	24	23.2	0.94	0.46	0.94	0.88
2022-06-15 07:07:22	1707	0.09	0.03	0.08	0.02	0.12	0.15	0.14	0.1	0.09	0.01	0.05	0.14	0.09	0.21	0.06	22.5	21.9	24	23.2	0.94	0.46	0.94	0.88
2022-06-15 07:07:32	1708	0.09	0.03	0.08	0.02	0.12	0.15	0.14	0.1	0.09	0.01	0.05	0.14	0.09	0.21	0.06	22.5	21.9	24	23.2	0.94	0.46	0.94	0.88
2022-06-15 07:07:53	1709	0.09	0.03	0.09	0.02	0.12	0.15	0.14	0.1	0.09	0.01	0.05	0.14	0.09	0.21	0.06	22.5	21.9	24	23.2	0.94	0.41	0.94	0.88
2022-06-15 07:07:53	1710	0.09	0.03	0.09	0.02	0.12	0.15	0.14	0.1	0.09	0.01	0.05	0.14	0.09	0.21	0.06	22.5	21.9	24	23.2	0.94	0.41	0.94	0.88
2022-06-15 07:08:23	1711	0.09	0.03	0.08	0.02	0.12	0.15	0.14	0.1	0.09	0.02	0.05	0.14	0.09	0.21	0.06	22.5	21.9	24	23.2	0.94	0.46	0.89	0.89
2022-06-15 07:08:33	1712	0.09	0.03	0.08	0.02	0.12	0.15	0.14	0.1	0.09	0.01	0.05	0.14	0.09	0.21	0.06	22.5	21.9	24	23.2	0.94	0.46	0.89	0.89
2022-06-15 07:08:53	1713	0.09	0.03	0.08	0.02	0.12	0.15	0.14	0.1	0.09	0.01	0.05	0.14	0.09	0.21	0.06	22.5	21.9	24	23.2	0.94	0.46	0.89	0.84
2022-06-15 07:08:53	1714	0.09	0.03	0.08	0.02	0.12	0.15	0.14	0.1	0.09	0.01	0.05	0.14	0.09	0.21	0.06	22.5	21.9	24	23.2	0.94	0.46	0.89	0.84
2022-06-15 07:09:13	1715	0.09	0.03	0.08	0.02	0.12	0.15	0.14	0.11	0.09	0.01	0.05	0.14	0.09	0.21	0.06	22.5	21.9	24	23.2	0.94	0.46	0.89	0.78
2022-06-15 07:09:34	1716	0.09	0.03	0.08	0.02	0.12	0.15	0.14	0.1	0.09	0.02	0.05	0.14	0.09	0.21	0.06	22.5	21.9	24	23.2	0.94	0.41	0.89	0.83
2022-06-15 07:09:44	1717	0.09	0.03	0.08	0.02	0.12	0.14	0.14	0.1	0.09	0.01	0.05	0.14	0.09	0.21	0.06	22.5	21.9	24	23.2	0.94	0.41	0.89	0.83
2022-06-15 07:09:44	1718	0.09	0.03	0.08	0.02	0.12	0.14	0.14	0.1	0.09	0.01	0.05	0.14	0.09	0.21	0.06	22.5	21.9	24	23.2	0.94	0.41	0.89	0.83
2022-06-15 07:10:14	1719	0.09	0.03	0.08	0.02	0.12	0.15	0.14	0.1	0.09	0.01	0.04	0.14	0.09	0.21	0.06	22.5	21.9	24	23.2	0.94	0.46	0.94	0.85
2022-06-15 07:10:34	1720	0.09	0.03	0.08	0.02	0.12	0.15	0.14	0.11	0.09	0.01	0.05	0.14	0.09	0.21	0.06	22.5	21.9	24	23.2	0.94	0.51	0.94	0.87
2022-06-15 07:10:34	1721	0.09	0.03	0.08	0.02	0.12	0.15	0.14	0.11	0.09	0.01	0.05	0.14	0.09	0.21	0.06	22.5	21.9	24	23.2	0.94	0.51	0.94	0.87
2022-06-15 07:10:44	1722	0.1	0.03	0.08	0.02	0.12	0.15	0.14	0.1	0.09	0.01	0.04	0.14	0.09	0.21	0.06	22.5	21.9	24	23.2	0.94	0.51	0.94	0.86
2022-06-15 07:11:15	1723	0.1	0.03	0.08	0.02	0.12	0.14	0.14	0.1	0.09	0.01	0.04	0.14	0.09	0.21	0.06	22.5	21.9	24	23.2	0.94	0.51	0.94	0.86
2022-06-15 07:11:35	1724	0.1	0.03	0.08	0.02	0.12	0.15	0.14	0.1	0.09	0.01	0.05	0.14	0.09	0.21	0.06	22.5	21.9	24	23.2	0.94	0.51	0.94	0.87
2022-06-15 07:11:35	1725	0.1	0.03	0.08	0.02	0.12	0.15	0.14	0.1	0.09	0.01	0.05	0.14	0.09	0.21	0.06	22.5	21.9	24	23.2	0.94	0.51	0.94	0.87
2022-06-15 07:11:45	1726	0.1	0.03	0.08	0.02	0.12	0.15	0.14	0.11	0.09	0.01	0.04	0.14	0.09	0.21	0.06	22.5	21.9	24	23.2	0.94	0.51	0.94	0.88
2022-06-15 07:12:15	1727	0.09	0.03	0.08	0.02	0.12	0.14	0.14	0.11	0.09	0.02	0.05	0.14	0.09	0.21	0.06	22.5	21.9	24	23.2	0.94	0.46	0.94	0.88
2022-06-15 07:12:35	1728	0.09	0.03	0.08	0.02	0.12	0.15	0.14	0.1	0.09	0.02	0.05	0.14	0.09	0.21	0.06	22.5	21.9	24	23.2	0.94	0.46	0.94	0.88
2022-06-15 07:12:35	1729	0.09	0.03	0.08	0.02	0.12	0.15	0.14	0.1	0.09	0.02	0.05	0.14	0.09	0.21	0.06	22.5	21.9	24	23.2	0.94	0.46	0.94	0.88
2022-06-15 07:12:45	1730	0.09	0.03	0.08	0.02	0.12	0.14	0.14	0.1	0.09	0.01	0.05	0.13	0.09	0.21	0.06	22.5	21.9	24	23.2	0.94	0.46	0.94	0.86
2022-06-15 07:13:16	1731	0.1	0.03	0.08	0.02	0.12	0.15	0.14	0.1	0.09	0.01	0.05	0.14	0.09	0.21	0.06	22.5	21.9	24	23.2	0.94	0.46	0.94	0.87
2022-06-15 07:13:36	1732	0.1	0.03	0.08	0.02	0.12	0.15	0.14	0.1	0.09	0.01	0.04	0.14	0.09	0.22	0.06	22.5	21.9	24	23.2	0.94	0.46	0.94	0.87
2022-06-15 07:13:36	1733	0.1	0.03	0.08	0.02	0.12	0.15	0.14	0.1	0.09	0.01	0.04	0.14	0.09	0.22	0.06	22.5	21.9	24	23.2	0.94	0.46	0.94	0.87
2022-06-15 07:13:46	1734	0.1	0.03	0.08	0.02	0.12	0.15	0.14	0.1	0.09	0.01	0.05	0.14	0.09	0.21	0.06	22.5	21.9	24	23.2	0.94	0.46	0.94	0.87
2022-06-15 07:14:16	1735	0.1	0.03	0.08	0.02	0.12	0.15	0.14	0.1	0.09	0.01	0.04	0.14	0.09	0.22	0.06	22.5	21.9	24	23.2	0.99	0.46	0.99	0.91
2022-06-15 07:14:37	1736	0.09	0.03	0.08	0.02	0.12	0.15	0.14	0.1	0.09	0.01	0.04	0.14	0.09	0.22	0.06	22.5	21.9	24.1	23.2	0.94	0.46	0.99	0.91
2022-06-15 07:14:37	1737	0.09	0.03	0.08	0.02	0.12	0.15	0.14	0.1	0.09	0.01	0.04	0.14	0.09	0.22	0.06	22.5	21.9	24.1	23.2	0.94	0.46	0.99	0.91
2022-06-15 07:14:47	1738	0.09	0.03	0.08	0.02	0.12	0.15	0.14	0.1	0.09	0.01	0.05	0.14	0.09	0.22	0.06	22.5	21.9	24	23.2	0.94	0.52	0.99	0.91
2022-06-15 07:15:17	1739	0.09	0.03	0.08	0.02	0.12	0.15	0.14	0.1	0.09	0.01	0.05	0.14	0.09	0.22	0.06	22.5	21.9	24	23.2	0.94	0.46	0.94	0.91
2022-06-15 07:15:37	1740	0.09	0.03	0.08	0.02	0.12	0.15	0.14	0.1	0.09	0.01	0.05	0.14	0.09	0.21	0.06	22.5	21.9	24	23.2	0.94	0.52	0.94	0.91
2022-06-15 07:15:37	1741	0.09	0.03	0.08	0.02	0.12	0.15	0.14	0.1	0.09	0.01	0.05	0.14	0.09	0.21	0.06	22.5	21.9	24	23.2	0.94	0.52	0.94	0.91
2022-06-15 07:15:47	1742	0.09	0.03	0.08	0.02	0.12	0.15	0.14	0.1	0.09	0.01	0.04	0.13	0.09	0.21	0.06	22.5	21.9	24	23.2	0.94	0.52	0.94	0.91
2022-06-15 07:16:17	1743	0.09	0.03	0.08	0.02	0.12	0.15	0.14	0.1	0.09	0.01	0.05	0.13	0.09	0.22	0.06	22.5	21.9	24	23.2	0.94	0.47	0.94	0.91
2022-06-15 07:16:38	1744	0.09	0.03	0.08	0.02	0.12	0.15	0.14	0.1	0.09	0.01	0.05	0.14	0.09	0.21	0.06	22.5	21.9	24	23.2	0.94	0.47	0.94	0.89
2022-06-15 07:16:38	1745	0.09	0.03	0.08	0.02	0.12	0.15	0.14	0.1	0.09	0.01	0.05	0.14	0.09	0.21	0.06	22.5	21.9	24	23.2	0.94	0.47	0.94	0.89
2022-06-15 07:16:48	1746	0.09	0.03	0.08	0.03	0.12	0.15	0.14	0.1	0.09	0.01	0.05	0.14	0.09	0.21	0.06	22.5	21.9	24	23.2	0.94	0.47	0.94	0.88
2022-06-15 07:17:18	1747	0.09	0.03	0.08	0.02	0.12	0.15	0.14	0.1	0.09	0.01	0.05	0.14	0.09	0.21	0.06	22.5	21.9	24	23.2	0.94	0.52	0.94	0.88
2022-06-15 07:17:38	1748	0.09	0.03	0.08	0.02	0.12	0.15	0.14	0.1	0.09	0.01	0.04	0.14	0.09	0.21	0.06	22.5	21.9	24	23.2	0.94	0.52	0.94	0.87
2022-06-15 07:17:38	1749	0.09	0.03	0.08	0.02	0.12	0.15	0.14	0.1	0.09	0.01	0.04	0.14	0.09	0.21	0.06	22.5	21.9	24	23.2	0.94	0.52	0.94	0.87
2022-06-15 07:17:48	1750	0.09	0.03	0.08	0.02	0.12	0.15	0.14	0.1	0.09	0.01	0.05	0.14	0.09	0.21	0.06	22.5	21.9	24	23.2	0.94	0.52	0.94	0.87
2022-06-15 07:18:19	1751	0.09	0.03	0.08	0.02	0.12	0.14	0.14	0.1	0.09	0.01	0.04	0.14	0.09	0.21	0.06	22.5	21.9	24	23.2	0.94	0.52	0.94	0.89
2022-06-15 07:18:39	1752	0.09	0.03	0.08	0.02	0.12	0.15	0.14	0.1	0.09	0.01	0.04	0.14	0.09	0.21	0.06	22.5	21.9	24	23.2	0.94	0.52	0.94	0.89
2022-06-15 07:18:39	1753	0.09	0.03	0.08	0.02	0.12	0.15	0.14	0.1	0.09	0.01	0.04	0.14	0.09	0.21	0.06	22.5	21.9	24	23.2	0.94	0.52	0.94	0.89
2022-06-15 07:18:49	1754	0.09	0.03	0.08	0.02	0.12	0.15	0.14	0.1	0.09	0.02	0.05	0.14	0.09	0.21	0.06	22.5	21.9	24.1	23.2	0.94	0.47	0.94	0.89
2022-06-15 07:19:19	1755	0.09	0.03	0.08	0.02	0.12	0.14	0.14	0.11	0.09	0.01	0.05	0.13	0.09	0.21	0.06	22.5	21.9	24.1	23.2	0.99	0.47	0.89	0.87
2022-06-15 07:19:39	1756	0.09	0.03	0.08	0.02	0.12	0.15	0.14	0.1	0.09	0.02	0.04	0.13	0.09	0.21	0.06	22.5	21.9	24.1	23.2	0.94	0.47	0.89	0.87
2022-06-15 07:19:39	1757	0.09	0.03	0.08	0.02	0.12	0.15	0.14	0.1	0.09	0.02	0.04	0.13	0.09	0.21	0.06	22.5	21.9	24.1	23.2	0.94	0.47	0.89	0.87
2022-06-15 07:19:50	1758	0.09	0.03	0.08	0.02	0.12	0.15	0.14	0.1	0.09	0.01	0.04	0.13	0.09	0.21	0.06	22.5	21.9	24	23.2	0.94	0.47	0.94	0.87
2022-06-15 07:20:20	1759	0.09	0.03	0.08	0.02	0.12	0.15	0.14	0.11	0.09	0.01	0.05	0.13	0.09	0.21	0.06	22.5	21.9	24	23.2	0.94	0.47	0.94	0.86
2022-06-15 07:20:40	1760	0.09	0.03	0.08	0.02	0.12	0.15	0.14	0.1	0.09	0.01	0.05	0.13	0.09	0.21	0.06	22.5	21.9	24	23.2	0.94	0.47	0.94	0.85
2022-06-15 07:20:40	1761	0.09	0.03	0.08	0.02	0.12	0.15	0.14	0.1	0.09	0.01	0.05	0.13	0.09	0.21	0.06	22.5	21.9	24	23.2	0.94	0.47	0.94	0.85
2022-06-15 07:20:50	1762	0.09	0.03	0.08	0.02	0.12	0.15	0.14	0.1	0.09	0.01	0.04	0.13	0.09	0.21	0.06	22.5	21.9	24	23.2	0.94	0.47	0.94	0.85
2022-06-15 07:21:20	1763	0.09	0.03	0.08	0.02	0.12	0.15	0.14	0.1	0.09	0.01	0.05	0.13	0.09	0.21	0.06	22.5	21.9	24	23.2	0.94	0.47	0.94	0.83
2022-06-15 07:21:41	1764	0.09	0.03	0.08	0.02	0.12	0.15	0.14	0.1	0.09	0.01	0.05	0.13	0.09	0.21	0.06	22.5	21.9	24.1	23.2	0.94	0.47	0.94	0.84
2022-06-15 07:21:41	1765	0.09	0.03	0.08	0.02	0.12	0.15	0.14	0.1	0.09	0.01	0.05	0.13	0.09	0.21	0.06	22.5	21.9	24.1	23.2	0.94	0.47	0.94	0.84
2022-06-15 07:21:51	1766	0.09	0.03	0.08	0.02	0.12	0.15	0.14	0.1	0.09	0.01	0.05	0.13	0.09	0.21	0.06	22.5	21.9	24.1	23.2	0.94	0.47	0.94	0.84
2022-06-15 07:22:21	1767	0.09	0.03	0.08	0.02	0.12	0.15	0.14	0.1	0.09	0.01	0.05	0.13	0.09	0.21	0.06	22.5	21.9	24.1	23.2	0.94	0.42	0.94	0.85
2022-06-15 07:22:41	1768	0.1	0.03	0.08	0.02	0.12	0.15	0.14	0.11	0.09	0.01	0.05	0.13	0.09	0.21	0.06	22.5	21.9	24	23.2	0.94	0.48	0.94	0.85
2022-06-15 07:22:41	1769	0.1	0.03	0.08	0.02	0.12	0.15	0.14	0.11	0.09	0.01	0.05	0.13	0.09	0.21	0.06	22.5	21.9	24	23.2	0.94	0.48	0.94	0.85
2022-06-15 07:22:51	1770	0.1	0.03	0.08	0.02	0.12	0.15	0.14	0.1	0.09	0.01	0.05	0.13	0.09	0.21	0.06	22.5	21.9	24	23.2	0.94	0.48	0.94	0.85
2022-06-15 07:23:22	1771	0.09	0.03	0.08	0.02	0.12	0.15	0.14	0.11	0.09	0.01	0.05	0.13	0.09	0.21	0.06	22.5	21.9	24.1	23.2	0.94	0.54	0.94	0.86
2022-06-15 07:23:42	1772	0.09	0.03	0.08	0.02	0.12	0.15	0.14	0.1	0.09	0.01	0.05	0.13	0.09	0.21	0.06	22.5	21.9	24	23.2	0.94	0.49	0.94	0.87
2022-06-15 07:23:42	1773	0.09	0.03	0.08	0.02	0.12	0.15	0.14	0.1	0.09	0.01	0.05	0.13	0.09	0.21	0.06	22.5	21.9	24	23.2	0.94	0.49	0.94	0.87
2022-06-15 07:23:52	1774	0.09	0.03	0.08	0.02	0.12	0.15	0.14	0.11	0.09	0.01	0.05	0.12	0.09	0.21	0.06	22.5	21.9	24	23.2	0.94	0.49	0.94	0.87
2022-06-15 07:24:22	1775	0.09	0.03	0.08	0.02	0.12	0.15	0.14	0.1	0.09	0.01	0.05	0.13	0.09	0.21	0.06	22.5	21.9	24.1	23.2	0.94	0.49	0.94	0.84
2022-06-15 07:24:42	1776	0.09	0.03	0.08	0.02	0.12	0.15	0.14	0.1	0.09	0.01	0.05	0.13	0.09	0.2	0.06	22.5	21.9	24.1	23.2	0.94	0.49	0.94	0.79
2022-06-15 07:24:42	1777	0.09	0.03	0.08	0.02	0.12	0.15	0.14	0.1	0.09	0.01	0.05	0.13	0.09	0.2	0.06	22.5	21.9	24.1	23.2	0.94	0.49	0.94	0.79
2022-06-15 07:24:52	1778	0.09	0.03	0.08	0.02	0.12	0.15	0.14	0.1	0.09	0.02	0.04	0.13	0.09	0.2	0.06	22.5	21.9	24	23.2	0.94	0.49	0.94	0.8
2022-06-15 07:25:23	1779	0.09	0.03	0.08	0.02	0.12	0.15	0.14	0.11	0.1	0.02	0.05	0.13	0.09	0.21	0.06	22.5	21.9	24.1	23.2	0.94	0.49	0.89	0.82
2022-06-15 07:25:43	1780	0.09	0.03	0.08	0.02	0.12	0.15	0.14	0.1	0.1	0.01	0.05	0.13	0.09	0.2	0.06	22.5	21.9	24	23.2	0.94	0.49	0.89	0.84
2022-06-15 07:25:43	1781	0.09	0.03	0.08	0.02	0.12	0.15	0.14	0.1	0.1	0.01	0.05	0.13	0.09	0.2	0.06	22.5	21.9	24	23.2	0.94	0.49	0.89	0.84
2022-06-15 07:25:53	1782	0.09	0.03	0.08	0.02	0.12	0.15	0.14	0.11	0.1	0.01	0.05	0.13	0.09	0.2	0.06	22.5	21.9	24.1	23.2	0.94	0.56	0.89	0.84
2022-06-15 07:26:23	1783	0.09	0.03	0.08	0.02	0.12	0.15	0.14	0.11	0.09	0.01	0.05	0.13	0.09	0.2	0.06	22.5	21.9	24	23.2	0.94	0.51	0.94	0.85
2022-06-15 07:26:44	1784	0.09	0.03	0.08	0.02	0.12	0.15	0.14	0.11	0.09	0.01	0.05	0.13	0.09	0.2	0.06	22.5	21.9	24.1	23.2	0.94	0.46	1	0.86
2022-06-15 07:26:44	1785	0.09	0.03	0.08	0.02	0.12	0.15	0.14	0.11	0.09	0.01	0.05	0.13	0.09	0.2	0.06	22.5	21.9	24.1	23.2	0.94	0.46	1	0.86
2022-06-15 07:26:54	1786	0.09	0.03	0.08	0.02	0.12	0.15	0.14	0.11	0.1	0.01	0.05	0.12	0.09	0.2	0.06	22.5	21.9	24.1	23.2	0.94	0.46	1	0.86
2022-06-15 07:27:24	1787	0.09	0.03	0.08	0.02	0.12	0.15	0.14	0.1	0.1	0.01	0.05	0.13	0.09	0.21	0.06	22.5	21.9	24.1	23.2	0.94	0.46	1	0.88
2022-06-15 07:27:44	1788	0.09	0.03	0.08	0.02	0.12	0.15	0.14	0.11	0.09	0.01	0.04	0.13	0.09	0.2	0.06	22.5	21.9	24.1	23.2	0.94	0.46	0.95	0.87
2022-06-15 07:27:44	1789	0.09	0.03	0.08	0.02	0.12	0.15	0.14	0.11	0.09	0.01	0.04	0.13	0.09	0.2	0.06	22.5	21.9	24.1	23.2	0.94	0.46	0.95	0.87
2022-06-15 07:27:54	1790	0.09	0.03	0.08	0.02	0.12	0.15	0.14	0.11	0.1	0.01	0.05	0.13	0.09	0.2	0.06	22.5	21.9	24.1	23.2	0.94	0.41	0.95	0.87
2022-06-15 07:28:25	1791	0.09	0.03	0.08	0.02	0.12	0.15	0.14	0.11	0.1	0.01	0.05	0.13	0.09	0.21	0.06	22.5	21.9	24.1	23.2	0.94	0.47	0.95	0.89
2022-06-15 07:28:45	1792	0.09	0.03	0.08	0.02	0.12	0.15	0.14	0.1	0.1	0.01	0.05	0.13	0.09	0.2	0.06	22.5	21.9	24.1	23.2	0.94	0.47	0.95	0.89
2022-06-15 07:28:45	1793	0.09	0.03	0.08	0.02	0.12	0.15	0.14	0.1	0.1	0.01	0.05	0.13	0.09	0.2	0.06	22.5	21.9	24.1	23.2	0.94	0.47	0.95	0.89
2022-06-15 07:28:55	1794	0.09	0.03	0.08	0.02	0.12	0.15	0.14	0.1	0.09	0.01	0.05	0.13	0.09	0.21	0.06	22.5	21.9	24.1	23.2	0.94	0.47	0.9	0.89
2022-06-15 07:29:25	1795	0.09	0.03	0.08	0.02	0.12	0.15	0.14	0.1	0.1	0.01	0.05	0.13	0.09	0.2	0.06	22.5	21.9	24.1	23.2	0.94	0.42	0.9	0.89
2022-06-15 07:29:45	1796	0.1	0.03	0.08	0.02	0.12	0.15	0.14	0.1	0.1	0.01	0.05	0.13	0.09	0.21	0.06	22.5	21.9	24.1	23.2	0.94	0.42	0.9	0.9
2022-06-15 07:29:45	1797	0.1	0.03	0.08	0.02	0.12	0.15	0.14	0.1	0.1	0.01	0.05	0.13	0.09	0.21	0.06	22.5	21.9	24.1	23.2	0.94	0.42	0.9	0.9
2022-06-15 07:29:55	1798	0.09	0.03	0.09	0.02	0.12	0.15	0.14	0.11	0.09	0.01	0.05	0.13	0.09	0.2	0.06	22.5	21.9	24.1	23.2	0.94	0.42	0.96	0.9
2022-06-15 07:30:26	1799	0.09	0.03	0.08	0.02	0.12	0.15	0.14	0.11	0.1	0.01	0.04	0.13	0.09	0.2	0.06	22.5	21.9	24.1	23.2	0.94	0.47	0.96	0.89
2022-06-15 07:30:46	1800	0.09	0.03	0.08	0.02	0.12	0.15	0.14	0.11	0.1	0.01	0.05	0.13	0.09	0.2	0.06	22.5	21.9	24.1	23.2	0.94	0.47	0.96	0.88
2022-06-15 07:30:46	1801	0.09	0.03	0.08	0.02	0.12	0.15	0.14	0.11	0.1	0.01	0.05	0.13	0.09	0.2	0.06	22.5	21.9	24.1	23.2	0.94	0.47	0.96	0.88
2022-06-15 07:30:56	1802	0.1	0.03	0.08	0.02	0.12	0.15	0.14	0.11	0.1	0.01	0.05	0.13	0.09	0.2	0.06	22.5	21.9	24.1	23.2	0.94	0.47	0.96	0.89
2022-06-15 07:31:26	1803	0.09	0.03	0.08	0.02	0.12	0.15	0.14	0.11	0.09	0.01	0.05	0.13	0.09	0.2	0.06	22.5	21.9	24.1	23.2	0.94	0.47	0.96	0.86
2022-06-15 07:31:46	1804	0.09	0.03	0.08	0.02	0.12	0.15	0.14	0.11	0.1	0.01	0.04	0.13	0.09	0.2	0.06	22.5	21.9	24	23.2	1.01	0.47	0.96	0.87
2022-06-15 07:31:46	1805	0.09	0.03	0.08	0.02	0.12	0.15	0.14	0.11	0.1	0.01	0.04	0.13	0.09	0.2	0.06	22.5	21.9	24	23.2	1.01	0.47	0.96	0.87
2022-06-15 07:31:57	1806	0.09	0.03	0.08	0.02	0.12	0.15	0.14	0.1	0.09	0.01	0.05	0.13	0.09	0.2	0.06	22.5	21.9	24	23.2	1.01	0.47	0.96	0.87
2022-06-15 07:32:27	1807	0.1	0.03	0.08	0.03	0.12	0.15	0.14	0.11	0.1	0.01	0.05	0.13	0.09	0.2	0.06	22.5	21.9	24.1	23.2	0.96	0.47	0.96	0.85
2022-06-15 07:32:47	1808	0.1	0.03	0.08	0.02	0.12	0.15	0.14	0.11	0.09	0.01	0.04	0.13	0.09	0.2	0.06	22.5	21.9	24.1	23.2	0.96	0.47	0.91	0.86
2022-06-15 07:32:47	1809	0.1	0.03	0.08	0.02	0.12	0.15	0.14	0.11	0.09	0.01	0.04	0.13	0.09	0.2	0.06	22.5	21.9	24.1	23.2	0.96	0.47	0.91	0.86
2022-06-15 07:32:57	1810	0.09	0.03	0.08	0.02	0.12	0.15	0.14	0.11	0.1	0.01	0.05	0.13	0.09	0.2	0.06	22.5	21.9	24.1	23.2	0.96	0.47	0.91	0.86
2022-06-15 07:33:07	1811	0.09	0.03	0.08	0.02	0.12	0.15	0.14	0.11	0.1	0.01	0.04	0.13	0.09	0.2	0.06	22.5	21.9	24.1	23.2	0.96	0.47	0.91	0.85
2022-06-15 07:33:48	1812	0.09	0.03	0.08	0.02	0.12	0.15	0.14	0.11	0.1	0.02	0.05	0.13	0.09	0.2	0.06	22.5	21.9	24.1	23.2	0.96	0.47	0.91	0.88
2022-06-15 07:33:48	1813	0.09	0.03	0.08	0.02	0.12	0.15	0.14	0.11	0.1	0.02	0.05	0.13	0.09	0.2	0.06	22.5	21.9	24.1	23.2	0.96	0.47	0.91	0.88
2022-06-15 07:33:58	1814	0.09	0.03	0.08	0.03	0.12	0.15	0.14	0.11	0.1	0.01	0.05	0.13	0.09	0.2	0.06	22.5	21.9	24.1	23.2	0.96	0.47	0.91	0.88
2022-06-15 07:34:18	1815	0.09	0.03	0.08	0.02	0.12	0.15	0.14	0.1	0.1	0.02	0.05	0.13	0.09	0.2	0.06	22.5	21.9	24.1	23.2	0.96	0.47	0.91	0.88
2022-06-15 07:34:48	1816	0.09	0.03	0.08	0.03	0.12	0.15	0.14	0.11	0.1	0.01	0.05	0.13	0.09	0.2	0.06	22.5	21.9	24.1	23.2	0.96	0.52	0.91	0.88
2022-06-15 07:34:48	1817	0.09	0.03	0.08	0.03	0.12	0.15	0.14	0.11	0.1	0.01	0.05	0.13	0.09	0.2	0.06	22.5	21.9	24.1	23.2	0.96	0.52	0.91	0.88
2022-06-15 07:34:58	1818	0.1	0.03	0.08	0.02	0.12	0.15	0.14	0.11	0.09	0.01	0.05	0.13	0.09	0.2	0.06	22.5	21.9	24.1	23.2	0.96	0.52	0.91	0.88
2022-06-15 07:35:18	1819	0.09	0.03	0.08	0.03	0.12	0.15	0.14	0.11	0.09	0.01	0.05	0.13	0.09	0.2	0.06	22.5	21.9	24.1	23.2	0.96	0.58	0.91	0.89
2022-06-15 07:35:49	1820	0.09	0.03	0.08	0.02	0.12	0.15	0.14	0.11	0.1	0.02	0.04	0.13	0.09	0.2	0.06	22.5	21.9	24.1	23.2	0.96	0.5	0.96	0.91
2022-06-15 07:35:49	1821	0.09	0.03	0.08	0.02	0.12	0.15	0.14	0.11	0.1	0.02	0.04	0.13	0.09	0.2	0.06	22.5	21.9	24.1	23.2	0.96	0.5	0.96	0.91
2022-06-15 07:35:59	1822	0.09	0.03	0.08	0.03	0.12	0.15	0.14	0.11	0.1	0.02	0.05	0.13	0.09	0.2	0.06	22.5	21.9	24.1	23.2	0.96	0.5	0.96	0.92
2022-06-15 07:36:19	1823	0.09	0.03	0.08	0.02	0.12	0.15	0.14	0.11	0.1	0.01	0.05	0.13	0.09	0.2	0.06	22.5	21.9	24.1	23.2	0.96	0.5	0.96	0.92
2022-06-15 07:36:49	1824	0.09	0.03	0.08	0.02	0.12	0.15	0.14	0.1	0.1	0.01	0.05	0.13	0.09	0.2	0.06	22.5	21.9	24.1	23.2	0.96	0.5	0.96	0.91
2022-06-15 07:36:49	1825	0.09	0.03	0.08	0.02	0.12	0.15	0.14	0.1	0.1	0.01	0.05	0.13	0.09	0.2	0.06	22.5	21.9	24.1	23.2	0.96	0.5	0.96	0.91
2022-06-15 07:36:59	1826	0.09	0.03	0.08	0.02	0.12	0.15	0.14	0.1	0.1	0.01	0.05	0.13	0.09	0.2	0.06	22.5	21.9	24.1	23.2	0.96	0.5	0.91	0.91
2022-06-15 07:37:20	1827	0.09	0.03	0.08	0.02	0.12	0.15	0.14	0.11	0.1	0.01	0.05	0.13	0.09	0.2	0.06	22.5	21.9	24.1	23.2	0.96	0.5	0.91	0.91
2022-06-15 07:37:50	1828	0.09	0.03	0.08	0.02	0.12	0.15	0.14	0.11	0.1	0.01	0.05	0.13	0.09	0.2	0.06	22.5	21.9	24.1	23.2	0.96	0.5	0.91	0.91
2022-06-15 07:37:50	1829	0.09	0.03	0.08	0.02	0.12	0.15	0.14	0.11	0.1	0.01	0.05	0.13	0.09	0.2	0.06	22.5	21.9	24.1	23.2	0.96	0.5	0.91	0.91
2022-06-15 07:38:00	1830	0.09	0.03	0.08	0.02	0.12	0.15	0.14	0.11	0.1	0.01	0.04	0.13	0.09	0.2	0.06	22.5	21.9	24.1	23.2	0.96	0.5	0.91	0.91
2022-06-15 07:38:20	1831	0.1	0.03	0.08	0.02	0.12	0.14	0.14	0.11	0.1	0.01	0.04	0.13	0.09	0.2	0.06	22.5	21.9	24.1	23.2	0.96	0.45	0.91	0.91
2022-06-15 07:38:40	1832	0.09	0.03	0.08	0.03	0.12	0.15	0.14	0.11	0.1	0.01	0.05	0.13	0.09	0.2	0.06	22.5	21.9	24.1	23.2	0.96	0.45	0.96	0.9
2022-06-15 07:38:40	1833	0.09	0.03	0.08	0.03	0.12	0.15	0.14	0.11	0.1	0.01	0.05	0.13	0.09	0.2	0.06	22.5	21.9	24.1	23.2	0.96	0.45	0.96	0.9
2022-06-15 07:39:01	1834	0.09	0.03	0.08	0.02	0.12	0.15	0.14	0.1	0.1	0.02	0.05	0.13	0.09	0.2	0.06	22.5	21.9	24.1	23.2	0.91	0.45	0.96	0.9
2022-06-15 07:39:11	1835	0.09	0.03	0.08	0.02	0.12	0.15	0.14	0.1	0.1	0.01	0.05	0.13	0.09	0.2	0.06	22.5	21.9	24.1	23.2	0.91	0.5	0.96	0.89
2022-06-15 07:39:41	1836	0.09	0.03	0.08	0.03	0.12	0.15	0.14	0.11	0.1	0.01	0.05	0.13	0.09	0.2	0.06	22.5	21.9	24.1	23.2	0.91	0.5	1.01	0.9
2022-06-15 07:39:41	1837	0.09	0.03	0.08	0.03	0.12	0.15	0.14	0.11	0.1	0.01	0.05	0.13	0.09	0.2	0.06	22.5	21.9	24.1	23.2	0.91	0.5	1.01	0.9
2022-06-15 07:40:01	1838	0.09	0.03	0.08	0.02	0.12	0.15	0.14	0.1	0.1	0.01	0.05	0.13	0.09	0.2	0.06	22.5	21.9	24.1	23.2	0.96	0.5	1.01	0.9
2022-06-15 07:40:11	1839	0.09	0.03	0.08	0.02	0.12	0.15	0.14	0.11	0.1	0.02	0.05	0.13	0.09	0.2	0.06	22	21.9	24.1	23.2	0.91	0.56	1.01	0.9
2022-06-15 07:40:11	1840	0.09	0.03	0.08	0.02	0.12	0.15	0.14	0.11	0.1	0.02	0.05	0.13	0.09	0.2	0.06	22	21.9	24.1	23.2	0.91	0.56	1.01	0.9
2022-06-15 07:40:42	1841	0.1	0.03	0.08	0.03	0.12	0.15	0.14	0.1	0.1	0.01	0.05	0.13	0.09	0.2	0.06	22	21.9	24.1	23.2	0.91	0.49	0.96	0.91
2022-06-15 07:41:02	1842	0.09	0.03	0.08	0.02	0.12	0.15	0.14	0.11	0.1	0.01	0.04	0.13	0.09	0.21	0.06	22	21.9	24.1	23.2	0.96	0.49	0.96	0.9
2022-06-15 07:41:12	1843	0.09	0.03	0.08	0.02	0.12	0.15	0.14	0.1	0.1	0.01	0.05	0.13	0.09	0.21	0.06	22	21.9	24.1	23.2	1.01	0.54	0.96	0.9
2022-06-15 07:41:12	1844	0.09	0.03	0.08	0.02	0.12	0.15	0.14	0.1	0.1	0.01	0.05	0.13	0.09	0.21	0.06	22	21.9	24.1	23.2	1.01	0.54	0.96	0.9
2022-06-15 07:41:42	1845	0.09	0.03	0.08	0.02	0.12	0.15	0.14	0.11	0.1	0.01	0.05	0.13	0.09	0.21	0.06	22	21.9	24.1	23.2	0.96	0.54	0.96	0.89
2022-06-15 07:42:02	1846	0.09	0.03	0.08	0.03	0.12	0.15	0.14	0.1	0.1	0.01	0.05	0.13	0.09	0.21	0.06	22	21.9	24.1	23.2	0.97	0.49	0.96	0.89
2022-06-15 07:42:13	1847	0.09	0.03	0.08	0.03	0.12	0.15	0.14	0.11	0.1	0.01	0.05	0.13	0.09	0.21	0.06	22	21.9	24.1	23.2	0.97	0.49	0.96	0.89
2022-06-15 07:42:13	1848	0.09	0.03	0.08	0.03	0.12	0.15	0.14	0.11	0.1	0.01	0.05	0.13	0.09	0.21	0.06	22	21.9	24.1	23.2	0.97	0.49	0.96	0.89
2022-06-15 07:42:43	1849	0.09	0.03	0.08	0.03	0.12	0.15	0.14	0.1	0.1	0.02	0.05	0.13	0.09	0.21	0.06	22	21.9	24.1	23.2	1.02	0.51	0.96	0.92
2022-06-15 07:43:03	1850	0.09	0.03	0.08	0.03	0.12	0.15	0.14	0.11	0.1	0.02	0.05	0.13	0.09	0.21	0.06	22	21.9	24.1	23.2	0.97	0.46	1.01	0.89
2022-06-15 07:43:13	1851	0.1	0.03	0.08	0.02	0.12	0.15	0.14	0.1	0.1	0.01	0.04	0.13	0.09	0.21	0.06	22	21.9	24.1	23.2	0.92	0.46	1.01	0.89
2022-06-15 07:43:13	1852	0.1	0.03	0.08	0.02	0.12	0.15	0.14	0.1	0.1	0.01	0.04	0.13	0.09	0.21	0.06	22	21.9	24.1	23.2	0.92	0.46	1.01	0.89
2022-06-15 07:43:47	1853	0.1	0.03	0.08	0.03	0.12	0.15	0.14	0.11	0.1	0.01	0.04	0.13	0.09	0.21	0.06	22	21.9	24.1	23.2	0.97	0.4	1.01	0.86
2022-06-15 07:44:07	1854	0.09	0.03	0.08	0.02	0.12	0.15	0.14	0.11	0.1	0.01	0.05	0.13	0.09	0.21	0.06	22	21.9	24.1	23.2	0.97	0.44	0.96	0.84
2022-06-15 07:44:17	1855	0.09	0.03	0.08	0.02	0.12	0.15	0.14	0.11	0.1	0.01	0.05	0.13	0.09	0.2	0.06	22	21.9	24.1	23.2	0.97	0.44	0.96	0.84
2022-06-15 07:44:17	1856	0.09	0.03	0.08	0.02	0.12	0.15	0.14	0.11	0.1	0.01	0.05	0.13	0.09	0.2	0.06	22	21.9	24.1	23.2	0.97	0.44	0.96	0.84
2022-06-15 07:44:38	1857	0.09	0.03	0.08	0.02	0.12	0.15	0.14	0.11	0.1	0.01	0.05	0.13	0.09	0.21	0.06	22	21.9	24.1	23.2	0.97	0.44	0.96	0.85
2022-06-15 07:45:08	1858	0.09	0.03	0.08	0.02	0.12	0.15	0.14	0.11	0.1	0.01	0.05	0.13	0.09	0.21	0.06	22	21.9	24.1	23.2	0.97	0.44	0.96	0.86
2022-06-15 07:45:22	1859	0.09	0.03	0.08	0.02	0.12	0.15	0.14	0.11	0.1	0.01	0.05	0.13	0.09	0.21	0.06	22	21.9	24.1	23.2	0.97	0.57	0.96	0.86
2022-06-15 07:45:22	1860	0.09	0.03	0.08	0.02	0.12	0.15	0.14	0.11	0.1	0.01	0.05	0.13	0.09	0.21	0.06	22	21.9	24.1	23.2	0.97	0.57	0.96	0.86
2022-06-15 07:45:32	1861	0.09	0.03	0.08	0.02	0.12	0.15	0.14	0.11	0.1	0.02	0.05	0.13	0.09	0.21	0.06	22	21.9	24.1	23.2	0.97	0.57	0.96	0.86
2022-06-15 07:46:03	1862	0.09	0.03	0.08	0.02	0.12	0.15	0.14	0.1	0.1	0.02	0.05	0.13	0.09	0.21	0.06	22	21.9	24.1	23.2	0.92	0.41	0.91	0.87
2022-06-15 07:46:23	1863	0.09	0.03	0.08	0.02	0.12	0.15	0.14	0.11	0.1	0.01	0.05	0.13	0.09	0.21	0.06	22	21.9	24.1	23.2	0.92	0.46	0.91	0.9
2022-06-15 07:46:23	1864	0.09	0.03	0.08	0.02	0.12	0.15	0.14	0.11	0.1	0.01	0.05	0.13	0.09	0.21	0.06	22	21.9	24.1	23.2	0.92	0.46	0.91	0.9
2022-06-15 07:46:33	1865	0.09	0.03	0.08	0.02	0.12	0.15	0.14	0.11	0.1	0.01	0.05	0.13	0.09	0.21	0.06	22	21.9	24.1	23.2	0.98	0.46	0.91	0.9
2022-06-15 07:47:09	1866	0.09	0.03	0.08	0.02	0.12	0.15	0.14	0.11	0.1	0.01	0.04	0.13	0.09	0.21	0.06	22	21.9	24.1	23.2	0.98	0.51	0.91	0.89
2022-06-15 07:47:19	1867	0.09	0.03	0.08	0.02	0.12	0.15	0.14	0.11	0.1	0.01	0.05	0.13	0.09	0.21	0.06	22	21.9	24.1	23.2	0.93	0.51	0.91	0.91
2022-06-15 07:47:19	1868	0.09	0.03	0.08	0.02	0.12	0.15	0.14	0.11	0.1	0.01	0.05	0.13	0.09	0.21	0.06	22	21.9	24.1	23.2	0.93	0.51	0.91	0.91
2022-06-15 07:47:29	1869	0.09	0.03	0.08	0.02	0.12	0.15	0.14	0.1	0.1	0.01	0.05	0.14	0.09	0.21	0.06	22	21.9	24.1	23.2	0.93	0.56	0.91	0.91
2022-06-15 07:48:03	1870	0.09	0.03	0.08	0.02	0.12	0.15	0.14	0.1	0.1	0.01	0.05	0.13	0.09	0.21	0.06	22	21.9	24.1	23.2	0.93	0.49	0.96	0.89
2022-06-15 07:48:24	1871	0.09	0.03	0.08	0.02	0.12	0.15	0.14	0.11	0.1	0.01	0.05	0.13	0.09	0.21	0.06	22	21.9	24.1	23.2	0.93	0.54	0.96	0.89
2022-06-15 07:48:24	1872	0.09	0.03	0.08	0.02	0.12	0.15	0.14	0.11	0.1	0.01	0.05	0.13	0.09	0.21	0.06	22	21.9	24.1	23.2	0.93	0.54	0.96	0.89
2022-06-15 07:48:34	1873	0.09	0.03	0.08	0.02	0.12	0.14	0.14	0.11	0.1	0.01	0.04	0.13	0.09	0.21	0.06	22	21.9	24.1	23.2	0.93	0.54	0.96	0.89
2022-06-15 07:49:08	1874	0.09	0.03	0.08	0.02	0.12	0.15	0.14	0.11	0.1	0.01	0.05	0.13	0.09	0.21	0.06	22	21.9	24.1	23.2	0.93	0.47	0.96	0.89
2022-06-15 07:49:28	1875	0.09	0.03	0.08	0.02	0.12	0.15	0.14	0.11	0.1	0.01	0.05	0.13	0.09	0.21	0.06	22	21.9	24.1	23.2	0.93	0.45	0.96	0.89
2022-06-15 07:49:28	1876	0.09	0.03	0.08	0.02	0.12	0.15	0.14	0.11	0.1	0.01	0.05	0.13	0.09	0.21	0.06	22	21.9	24.1	23.2	0.93	0.45	0.96	0.89
2022-06-15 07:49:41	1877	0.09	0.03	0.08	0.03	0.12	0.15	0.14	0.11	0.1	0.01	0.05	0.13	0.09	0.21	0.06	22	21.9	24.1	23.2	0.93	0.45	0.96	0.89
2022-06-15 07:50:11	1878	0.09	0.03	0.08	0.02	0.12	0.15	0.14	0.11	0.1	0.01	0.04	0.13	0.09	0.21	0.06	22	21.9	24.1	23.2	0.98	0.45	0.91	0.88
2022-06-15 07:50:21	1879	0.09	0.03	0.08	0.02	0.12	0.15	0.14	0.11	0.1	0.01	0.05	0.13	0.09	0.21	0.06	22	21.9	24.1	23.2	0.98	0.45	0.97	0.88
2022-06-15 07:50:21	1880	0.09	0.03	0.08	0.02	0.12	0.15	0.14	0.11	0.1	0.01	0.05	0.13	0.09	0.21	0.06	22	21.9	24.1	23.2	0.98	0.45	0.97	0.88
2022-06-15 07:50:42	1881	0.09	0.03	0.08	0.02	0.12	0.15	0.14	0.11	0.1	0.01	0.04	0.14	0.09	0.21	0.06	22	21.9	24.1	23.2	0.93	0.51	0.97	0.87
2022-06-15 07:51:02	1882	0.09	0.03	0.08	0.03	0.12	0.15	0.15	0.11	0.1	0.01	0.05	0.13	0.09	0.21	0.06	22	21.9	24.1	23.2	0.99	0.46	1.02	0.88
2022-06-15 07:51:32	1883	0.09	0.03	0.08	0.02	0.12	0.15	0.14	0.1	0.1	0.01	0.04	0.13	0.09	0.21	0.06	22	21.9	24.1	23.2	0.99	0.46	0.96	0.87
2022-06-15 07:51:32	1884	0.09	0.03	0.08	0.02	0.12	0.15	0.14	0.1	0.1	0.01	0.04	0.13	0.09	0.21	0.06	22	21.9	24.1	23.2	0.99	0.46	0.96	0.87
2022-06-15 07:51:42	1885	0.09	0.03	0.08	0.02	0.12	0.15	0.14	0.11	0.1	0.01	0.05	0.14	0.09	0.21	0.06	22	21.9	24.1	23.2	0.99	0.46	0.96	0.88
2022-06-15 07:52:03	1886	0.09	0.03	0.08	0.02	0.12	0.15	0.14	0.11	0.1	0.01	0.05	0.13	0.09	0.21	0.06	22	21.9	24.1	23.2	0.94	0.46	0.91	0.87
2022-06-15 07:52:33	1887	0.09	0.03	0.08	0.02	0.12	0.15	0.14	0.11	0.1	0.01	0.04	0.13	0.09	0.21	0.06	22	21.9	24.1	23.2	0.99	0.51	0.91	0.9
2022-06-15 07:52:33	1888	0.09	0.03	0.08	0.02	0.12	0.15	0.14	0.11	0.1	0.01	0.04	0.13	0.09	0.21	0.06	22	21.9	24.1	23.2	0.99	0.51	0.91	0.9
2022-06-15 07:52:43	1889	0.09	0.03	0.08	0.02	0.12	0.15	0.14	0.11	0.1	0.02	0.05	0.13	0.09	0.21	0.06	22	21.9	24.1	23.2	0.99	0.51	0.91	0.9
2022-06-15 07:53:03	1890	0.09	0.03	0.08	0.02	0.12	0.15	0.14	0.11	0.1	0.01	0.05	0.14	0.09	0.21	0.06	22	21.9	24.1	23.2	0.94	0.51	0.96	0.91
2022-06-15 07:53:34	1891	0.09	0.03	0.08	0.02	0.12	0.15	0.14	0.11	0.1	0.01	0.04	0.13	0.09	0.21	0.06	22	21.9	24.1	23.2	0.94	0.51	0.91	0.9
2022-06-15 07:53:34	1892	0.09	0.03	0.08	0.02	0.12	0.15	0.14	0.11	0.1	0.01	0.04	0.13	0.09	0.21	0.06	22	21.9	24.1	23.2	0.94	0.51	0.91	0.9
2022-06-15 07:53:44	1893	0.09	0.03	0.08	0.02	0.12	0.15	0.14	0.11	0.1	0.01	0.05	0.14	0.09	0.21	0.06	22	21.9	24.1	23.2	0.94	0.51	0.91	0.88
2022-06-15 07:54:04	1894	0.09	0.03	0.08	0.02	0.12	0.15	0.14	0.11	0.1	0.01	0.04	0.13	0.09	0.21	0.06	22	21.9	24.1	23.2	0.94	0.51	0.91	0.89
2022-06-15 07:54:34	1895	0.09	0.03	0.08	0.02	0.12	0.15	0.14	0.11	0.1	0.01	0.05	0.14	0.09	0.21	0.06	22	21.9	24.1	23.2	0.94	0.51	0.96	0.89
2022-06-15 07:54:34	1896	0.09	0.03	0.08	0.02	0.12	0.15	0.14	0.11	0.1	0.01	0.05	0.14	0.09	0.21	0.06	22	21.9	24.1	23.2	0.94	0.51	0.96	0.89
2022-06-15 07:54:44	1897	0.09	0.03	0.08	0.02	0.12	0.15	0.14	0.11	0.1	0.01	0.05	0.14	0.09	0.21	0.06	22	21.9	24.1	23.2	0.94	0.51	0.96	0.89
2022-06-15 07:55:04	1898	0.09	0.03	0.08	0.03	0.12	0.15	0.14	0.11	0.1	0.02	0.04	0.13	0.09	0.21	0.06	22	21.9	24.1	23.2	0.94	0.56	1.01	0.89
2022-06-15 07:55:35	1899	0.09	0.03	0.08	0.02	0.12	0.15	0.15	0.11	0.1	0.01	0.04	0.13	0.09	0.21	0.06	22	21.9	24.1	23.2	0.94	0.5	1.01	0.91
2022-06-15 07:55:35	1900	0.09	0.03	0.08	0.02	0.12	0.15	0.15	0.11	0.1	0.01	0.04	0.13	0.09	0.21	0.06	22	21.9	24.1	23.2	0.94	0.5	1.01	0.91
2022-06-15 07:55:45	1901	0.09	0.03	0.08	0.02	0.12	0.15	0.14	0.11	0.1	0.01	0.04	0.14	0.09	0.21	0.06	22	21.9	24.1	23.2	0.94	0.5	1.01	0.91
2022-06-15 07:56:05	1902	0.09	0.03	0.08	0.02	0.12	0.15	0.14	0.11	0.1	0.01	0.04	0.13	0.09	0.21	0.06	22	21.9	24.1	23.2	0.94	0.45	0.95	0.92
2022-06-15 07:56:35	1903	0.09	0.03	0.08	0.02	0.12	0.15	0.14	0.11	0.1	0.01	0.04	0.13	0.09	0.21	0.06	22	21.9	24.1	23.2	0.94	0.4	0.95	0.92
2022-06-15 07:56:35	1904	0.09	0.03	0.08	0.02	0.12	0.15	0.14	0.11	0.1	0.01	0.04	0.13	0.09	0.21	0.06	22	21.9	24.1	23.2	0.94	0.4	0.95	0.92
2022-06-15 07:56:45	1905	0.09	0.03	0.08	0.02	0.12	0.15	0.14	0.11	0.1	0.01	0.05	0.13	0.09	0.21	0.06	22	21.9	24.1	23.2	0.94	0.4	0.95	0.92
2022-06-15 07:57:06	1906	0.09	0.03	0.08	0.02	0.12	0.15	0.14	0.11	0.1	0.01	0.04	0.14	0.09	0.21	0.06	22	21.9	24.1	23.2	0.94	0.4	0.95	0.92
2022-06-15 07:57:36	1907	0.09	0.03	0.08	0.02	0.12	0.15	0.14	0.11	0.1	0.01	0.04	0.13	0.09	0.21	0.06	22	21.9	24.1	23.2	0.99	0.45	0.95	0.91
2022-06-15 07:57:36	1908	0.09	0.03	0.08	0.02	0.12	0.15	0.14	0.11	0.1	0.01	0.04	0.13	0.09	0.21	0.06	22	21.9	24.1	23.2	0.99	0.45	0.95	0.91
2022-06-15 07:57:46	1909	0.09	0.03	0.08	0.02	0.12	0.15	0.14	0.11	0.1	0.01	0.05	0.13	0.09	0.21	0.06	22	21.9	24.1	23.2	0.99	0.45	0.95	0.92
2022-06-15 07:58:00	1910	0.09	0.03	0.08	0.03	0.12	0.15	0.14	0.11	0.1	0.01	0.04	0.13	0.09	0.21	0.06	22	21.9	24.1	23.2	0.94	0.45	1	0.92
2022-06-15 07:58:30	1911	0.09	0.03	0.08	0.02	0.12	0.15	0.14	0.11	0.1	0.01	0.04	0.14	0.09	0.21	0.06	22	21.9	24.1	23.2	0.94	0.45	1.05	0.9
2022-06-15 07:58:30	1912	0.09	0.03	0.08	0.02	0.12	0.15	0.14	0.11	0.1	0.01	0.04	0.14	0.09	0.21	0.06	22	21.9	24.1	23.2	0.94	0.45	1.05	0.9
2022-06-15 07:58:50	1913	0.09	0.03	0.08	0.03	0.12	0.15	0.14	0.11	0.1	0.01	0.05	0.14	0.09	0.21	0.06	22	21.9	24.1	23.2	0.94	0.45	1.05	0.89
2022-06-15 07:59:00	1914	0.09	0.03	0.08	0.02	0.12	0.15	0.14	0.11	0.1	0.01	0.04	0.14	0.09	0.21	0.06	22	21.9	24.1	23.2	0.94	0.45	0.99	0.89
2022-06-15 07:59:31	1915	0.09	0.03	0.08	0.02	0.12	0.15	0.14	0.11	0.1	0.01	0.05	0.14	0.09	0.21	0.06	22	21.9	24.1	23.2	0.94	0.45	0.99	0.88
2022-06-15 07:59:31	1916	0.09	0.03	0.08	0.02	0.12	0.15	0.14	0.11	0.1	0.01	0.05	0.14	0.09	0.21	0.06	22	21.9	24.1	23.2	0.94	0.45	0.99	0.88
2022-06-15 07:59:41	1917	0.09	0.03	0.08	0.02	0.12	0.15	0.14	0.11	0.1	0.01	0.05	0.14	0.09	0.21	0.06	22	21.9	24.1	23.2	0.94	0.45	0.94	0.88
2022-06-15 08:00:09	1918	0.09	0.03	0.08	0.02	0.12	0.15	0.14	0.11	0.1	0.01	0.04	0.13	0.09	0.21	0.06	22	21.9	24.1	23.2	0.99	0.45	0.94	0.89
2022-06-15 08:00:20	1919	0.09	0.03	0.08	0.02	0.12	0.15	0.14	0.11	0.1	0.01	0.04	0.14	0.09	0.21	0.06	22	21.9	24.1	23.2	0.94	0.45	0.94	0.89
2022-06-15 08:00:20	1920	0.09	0.03	0.08	0.02	0.12	0.15	0.14	0.11	0.1	0.01	0.04	0.14	0.09	0.21	0.06	22	21.9	24.1	23.2	0.94	0.45	0.94	0.89
2022-06-15 08:00:50	1921	0.09	0.03	0.08	0.02	0.12	0.15	0.14	0.11	0.1	0.01	0.05	0.13	0.09	0.21	0.06	22	21.9	24.1	23.2	0.99	0.5	0.94	0.93
2022-06-15 08:01:00	1922	0.09	0.03	0.08	0.02	0.12	0.15	0.14	0.1	0.1	0.01	0.04	0.13	0.09	0.21	0.06	22	21.9	24.1	23.2	0.99	0.5	0.94	0.93
2022-06-15 08:01:24	1923	0.09	0.03	0.08	0.02	0.12	0.15	0.14	0.11	0.1	0.01	0.05	0.13	0.09	0.21	0.06	22	21.9	24.1	23.2	0.94	0.45	0.99	0.93
2022-06-15 08:01:24	1924	0.09	0.03	0.08	0.02	0.12	0.15	0.14	0.11	0.1	0.01	0.05	0.13	0.09	0.21	0.06	22	21.9	24.1	23.2	0.94	0.45	0.99	0.93
2022-06-15 08:01:54	1925	0.09	0.03	0.08	0.02	0.12	0.15	0.14	0.1	0.1	0.01	0.04	0.14	0.09	0.21	0.06	22	21.9	24.1	23.2	0.94	0.45	0.99	0.9
2022-06-15 08:02:04	1926	0.09	0.03	0.08	0.02	0.12	0.15	0.14	0.11	0.1	0.01	0.04	0.14	0.09	0.21	0.06	22	21.9	24.1	23.2	0.94	0.45	0.99	0.9
2022-06-15 08:02:24	1927	0.09	0.03	0.08	0.02	0.12	0.15	0.14	0.11	0.1	0.01	0.05	0.14	0.09	0.21	0.06	22	21.9	24.1	23.2	0.99	0.45	0.94	0.85
2022-06-15 08:02:24	1928	0.09	0.03	0.08	0.02	0.12	0.15	0.14	0.11	0.1	0.01	0.05	0.14	0.09	0.21	0.06	22	21.9	24.1	23.2	0.99	0.45	0.94	0.85
2022-06-15 08:02:55	1929	0.09	0.03	0.08	0.02	0.12	0.15	0.14	0.11	0.1	0.01	0.04	0.13	0.09	0.21	0.06	22	21.9	24.1	23.2	0.94	0.45	0.94	0.87
2022-06-15 08:03:05	1930	0.09	0.03	0.08	0.02	0.12	0.15	0.14	0.11	0.1	0.01	0.05	0.13	0.09	0.21	0.06	22	21.9	24.1	23.2	0.94	0.45	0.94	0.87
2022-06-15 08:03:25	1931	0.09	0.03	0.08	0.02	0.12	0.15	0.14	0.11	0.1	0.01	0.05	0.13	0.09	0.21	0.06	22	21.9	24.1	23.2	0.94	0.45	0.94	0.87
2022-06-15 08:03:25	1932	0.09	0.03	0.08	0.02	0.12	0.15	0.14	0.11	0.1	0.01	0.05	0.13	0.09	0.21	0.06	22	21.9	24.1	23.2	0.94	0.45	0.94	0.87
2022-06-15 08:03:55	1933	0.09	0.03	0.08	0.02	0.12	0.15	0.14	0.1	0.1	0.01	0.04	0.13	0.09	0.21	0.06	22	21.9	24.1	23.2	0.94	0.45	0.94	0.88
2022-06-15 08:04:05	1934	0.09	0.03	0.08	0.03	0.12	0.15	0.14	0.11	0.1	0.01	0.05	0.13	0.09	0.21	0.06	22	21.9	24.1	23.2	0.94	0.45	0.94	0.89
2022-06-15 08:04:26	1935	0.09	0.03	0.08	0.02	0.12	0.15	0.14	0.11	0.1	0.01	0.05	0.13	0.09	0.21	0.06	22	21.9	24.1	23.2	0.94	0.45	0.94	0.88
2022-06-15 08:04:26	1936	0.09	0.03	0.08	0.02	0.12	0.15	0.14	0.11	0.1	0.01	0.05	0.13	0.09	0.21	0.06	22	21.9	24.1	23.2	0.94	0.45	0.94	0.88
2022-06-15 08:04:56	1937	0.09	0.03	0.08	0.02	0.12	0.15	0.14	0.11	0.1	0.01	0.04	0.14	0.09	0.21	0.06	22	21.9	24.1	23.2	0.94	0.45	0.94	0.89
2022-06-15 08:05:06	1938	0.09	0.03	0.08	0.02	0.12	0.15	0.14	0.1	0.1	0.01	0.04	0.14	0.09	0.21	0.06	22	21.9	24.1	23.2	0.94	0.5	0.94	0.88
2022-06-15 08:05:06	1939	0.09	0.03	0.08	0.02	0.12	0.15	0.14	0.1	0.1	0.01	0.04	0.14	0.09	0.21	0.06	22	21.9	24.1	23.2	0.94	0.5	0.94	0.88
2022-06-15 08:05:26	1940	0.09	0.03	0.08	0.02	0.12	0.15	0.14	0.11	0.1	0.01	0.05	0.14	0.09	0.21	0.06	22	21.9	24.1	23.2	0.94	0.44	0.94	0.89
2022-06-15 08:05:50	1941	0.09	0.03	0.08	0.02	0.12	0.14	0.14	0.11	0.1	0.01	0.04	0.13	0.09	0.21	0.06	22	21.9	24.1	23.2	0.94	0.44	0.94	0.88
2022-06-15 08:06:10	1942	0.09	0.03	0.08	0.02	0.12	0.15	0.14	0.1	0.1	0.01	0.05	0.13	0.09	0.21	0.06	22	21.9	24.1	23.2	0.94	0.44	0.94	0.88
2022-06-15 08:06:10	1943	0.09	0.03	0.08	0.02	0.12	0.15	0.14	0.1	0.1	0.01	0.05	0.13	0.09	0.21	0.06	22	21.9	24.1	23.2	0.94	0.44	0.94	0.88
2022-06-15 08:06:20	1944	0.09	0.03	0.08	0.02	0.12	0.15	0.14	0.11	0.1	0.01	0.04	0.14	0.09	0.21	0.06	22	21.9	24.1	23.2	0.94	0.44	0.94	0.88
2022-06-15 08:06:51	1945	0.09	0.03	0.08	0.02	0.12	0.15	0.14	0.11	0.1	0.01	0.04	0.14	0.09	0.21	0.06	22	21.9	24.1	23.2	0.94	0.44	0.94	0.88
2022-06-15 08:07:11	1946	0.09	0.03	0.08	0.02	0.12	0.15	0.14	0.11	0.1	0.01	0.04	0.13	0.09	0.21	0.06	22	21.9	24.1	23.2	0.94	0.44	0.99	0.88
2022-06-15 08:07:11	1947	0.09	0.03	0.08	0.02	0.12	0.15	0.14	0.11	0.1	0.01	0.04	0.13	0.09	0.21	0.06	22	21.9	24.1	23.2	0.94	0.44	0.99	0.88
2022-06-15 08:07:41	1948	0.09	0.03	0.08	0.02	0.12	0.15	0.14	0.11	0.1	0.01	0.05	0.14	0.09	0.21	0.06	22	21.9	24.1	23.2	0.99	0.44	1.04	0.88
2022-06-15 08:07:51	1949	0.09	0.03	0.08	0.02	0.12	0.15	0.14	0.1	0.1	0.01	0.04	0.14	0.09	0.21	0.06	22	21.9	24.1	23.2	0.94	0.44	1.1	0.88
2022-06-15 08:08:12	1950	0.09	0.03	0.08	0.02	0.12	0.15	0.14	0.1	0.1	0.01	0.04	0.14	0.09	0.22	0.06	22	21.9	24.1	23.2	0.94	0.49	1.1	0.84
2022-06-15 08:08:12	1951	0.09	0.03	0.08	0.02	0.12	0.15	0.14	0.1	0.1	0.01	0.04	0.14	0.09	0.22	0.06	22	21.9	24.1	23.2	0.94	0.49	1.1	0.84
2022-06-15 08:08:22	1952	0.09	0.03	0.08	0.02	0.12	0.15	0.14	0.11	0.1	0.01	0.05	0.14	0.09	0.22	0.06	22	21.9	24.1	23.2	0.94	0.49	1.05	0.86
2022-06-15 08:08:52	1953	0.09	0.03	0.08	0.02	0.12	0.15	0.14	0.1	0.1	0.02	0.05	0.14	0.09	0.21	0.06	22	21.9	24.1	23.2	0.94	0.43	0.99	0.87
2022-06-15 08:09:12	1954	0.09	0.03	0.08	0.02	0.12	0.15	0.14	0.11	0.1	0.01	0.04	0.13	0.09	0.21	0.06	22	21.9	24.1	23.2	0.94	0.49	0.94	0.85
2022-06-15 08:09:12	1955	0.09	0.03	0.08	0.02	0.12	0.15	0.14	0.11	0.1	0.01	0.04	0.13	0.09	0.21	0.06	22	21.9	24.1	23.2	0.94	0.49	0.94	0.85
2022-06-15 08:09:22	1956	0.09	0.03	0.08	0.02	0.12	0.15	0.14	0.11	0.1	0.01	0.04	0.13	0.09	0.21	0.06	22	21.9	24.1	23.2	0.94	0.49	0.94	0.86
2022-06-15 08:09:52	1957	0.09	0.03	0.08	0.02	0.12	0.15	0.14	0.11	0.1	0.01	0.04	0.13	0.09	0.22	0.06	22	21.9	24.1	23.2	0.94	0.49	0.89	0.89
2022-06-15 08:10:13	1958	0.09	0.03	0.08	0.02	0.12	0.15	0.14	0.11	0.1	0.01	0.05	0.13	0.09	0.21	0.06	22	21.9	24.1	23.2	0.94	0.49	0.94	0.88
2022-06-15 08:10:13	1959	0.09	0.03	0.08	0.02	0.12	0.15	0.14	0.11	0.1	0.01	0.05	0.13	0.09	0.21	0.06	22	21.9	24.1	23.2	0.94	0.49	0.94	0.88
2022-06-15 08:10:23	1960	0.09	0.03	0.08	0.02	0.12	0.15	0.14	0.11	0.1	0.01	0.05	0.14	0.09	0.21	0.06	22	21.9	24.1	23.2	0.94	0.44	0.94	0.9
2022-06-15 08:10:53	1961	0.09	0.03	0.08	0.02	0.12	0.15	0.14	0.11	0.1	0.01	0.05	0.13	0.08	0.21	0.06	22	21.9	24.1	23.2	0.94	0.44	0.99	0.9
2022-06-15 08:11:13	1962	0.09	0.03	0.08	0.02	0.12	0.15	0.14	0.11	0.1	0.01	0.04	0.13	0.09	0.21	0.06	22	21.9	24.1	23.2	0.94	0.49	0.99	0.91
2022-06-15 08:11:13	1963	0.09	0.03	0.08	0.02	0.12	0.15	0.14	0.11	0.1	0.01	0.04	0.13	0.09	0.21	0.06	22	21.9	24.1	23.2	0.94	0.49	0.99	0.91
2022-06-15 08:11:23	1964	0.09	0.03	0.08	0.02	0.12	0.15	0.14	0.11	0.1	0.01	0.05	0.13	0.09	0.21	0.06	22	21.9	24.1	23.2	0.94	0.49	0.99	0.91
2022-06-15 08:11:54	1965	0.09	0.03	0.08	0.02	0.12	0.15	0.14	0.11	0.1	0.01	0.05	0.13	0.09	0.21	0.06	22	21.9	24.1	23.2	0.94	0.49	0.99	0.94
2022-06-15 08:12:14	1966	0.09	0.03	0.08	0.02	0.12	0.15	0.14	0.11	0.1	0.01	0.04	0.13	0.09	0.21	0.06	22	21.9	24.1	23.2	0.94	0.49	0.99	0.93
2022-06-15 08:12:14	1967	0.09	0.03	0.08	0.02	0.12	0.15	0.14	0.11	0.1	0.01	0.04	0.13	0.09	0.21	0.06	22	21.9	24.1	23.2	0.94	0.49	0.99	0.93
2022-06-15 08:12:24	1968	0.09	0.03	0.08	0.03	0.12	0.15	0.14	0.11	0.1	0.01	0.05	0.13	0.09	0.21	0.06	22	21.9	24.1	23.2	0.94	0.49	0.99	0.93
2022-06-15 08:12:54	1969	0.09	0.03	0.08	0.02	0.12	0.15	0.14	0.11	0.1	0.01	0.05	0.14	0.09	0.21	0.06	22	21.9	24.1	23.2	0.94	0.49	0.99	0.86
2022-06-15 08:13:14	1970	0.09	0.03	0.08	0.02	0.12	0.15	0.14	0.11	0.1	0.01	0.05	0.14	0.09	0.21	0.06	22	21.9	24.1	23.2	0.99	0.49	0.99	0.87
2022-06-15 08:13:14	1971	0.09	0.03	0.08	0.02	0.12	0.15	0.14	0.11	0.1	0.01	0.05	0.14	0.09	0.21	0.06	22	21.9	24.1	23.2	0.99	0.49	0.99	0.87
2022-06-15 08:13:25	1972	0.09	0.03	0.08	0.02	0.12	0.15	0.14	0.11	0.1	0.01	0.05	0.13	0.09	0.21	0.06	22	21.9	24.1	23.2	0.99	0.49	0.99	0.87
2022-06-15 08:13:55	1973	0.09	0.03	0.08	0.02	0.12	0.15	0.15	0.11	0.1	0.01	0.05	0.14	0.09	0.22	0.06	22	21.9	24.1	23.2	0.94	0.49	0.99	0.88
2022-06-15 08:14:15	1974	0.09	0.03	0.08	0.02	0.12	0.15	0.14	0.11	0.1	0.01	0.05	0.14	0.09	0.22	0.06	22	21.9	24.1	23.2	0.94	0.49	0.99	0.89
2022-06-15 08:14:15	1975	0.09	0.03	0.08	0.02	0.12	0.15	0.14	0.11	0.1	0.01	0.05	0.14	0.09	0.22	0.06	22	21.9	24.1	23.2	0.94	0.49	0.99	0.89
2022-06-15 08:14:25	1976	0.09	0.03	0.08	0.02	0.12	0.15	0.14	0.11	0.1	0.01	0.05	0.14	0.09	0.22	0.06	22	21.9	24.1	23.2	0.94	0.49	0.99	0.87
2022-06-15 08:14:56	1977	0.09	0.03	0.08	0.02	0.12	0.15	0.14	0.11	0.1	0.01	0.05	0.14	0.09	0.22	0.06	22	21.9	24.1	23.2	0.94	0.54	0.94	0.88
2022-06-15 08:15:16	1978	0.09	0.03	0.08	0.02	0.12	0.15	0.15	0.11	0.1	0.01	0.05	0.14	0.09	0.22	0.06	22	21.9	24.1	23.2	0.94	0.54	0.94	0.9
2022-06-15 08:15:16	1979	0.09	0.03	0.08	0.02	0.12	0.15	0.15	0.11	0.1	0.01	0.05	0.14	0.09	0.22	0.06	22	21.9	24.1	23.2	0.94	0.54	0.94	0.9
2022-06-15 08:15:26	1980	0.09	0.03	0.08	0.02	0.12	0.15	0.15	0.11	0.1	0.01	0.04	0.14	0.09	0.22	0.06	22	21.9	24.1	23.2	0.94	0.54	0.94	0.9
2022-06-15 08:15:56	1981	0.09	0.03	0.08	0.03	0.12	0.15	0.14	0.11	0.1	0.01	0.05	0.14	0.09	0.23	0.06	22	21.9	24.1	23.2	0.94	0.49	0.99	0.9
2022-06-15 08:16:16	1982	0.09	0.03	0.08	0.02	0.12	0.15	0.15	0.11	0.1	0.01	0.04	0.14	0.09	0.23	0.06	22	21.9	24.1	23.2	0.94	0.49	0.99	0.89
2022-06-15 08:16:16	1983	0.09	0.03	0.08	0.02	0.12	0.15	0.15	0.11	0.1	0.01	0.04	0.14	0.09	0.23	0.06	22	21.9	24.1	23.2	0.94	0.49	0.99	0.89
2022-06-15 08:16:26	1984	0.09	0.03	0.09	0.03	0.12	0.15	0.15	0.11	0.1	0.01	0.05	0.14	0.09	0.23	0.06	22	21.9	24.1	23.2	0.94	0.49	0.99	0.89
2022-06-15 08:16:57	1985	0.09	0.03	0.09	0.03	0.12	0.15	0.15	0.11	0.1	0.01	0.04	0.14	0.09	0.23	0.06	22	21.9	24.1	23.2	0.94	0.49	0.99	0.9
2022-06-15 08:17:17	1986	0.1	0.03	0.08	0.02	0.12	0.15	0.14	0.11	0.1	0.01	0.04	0.13	0.09	0.23	0.06	22	21.9	24.1	23.2	0.94	0.49	0.99	0.89
2022-06-15 08:17:17	1987	0.1	0.03	0.08	0.02	0.12	0.15	0.14	0.11	0.1	0.01	0.04	0.13	0.09	0.23	0.06	22	21.9	24.1	23.2	0.94	0.49	0.99	0.89
2022-06-15 08:17:27	1988	0.09	0.03	0.09	0.03	0.12	0.15	0.14	0.11	0.1	0.01	0.05	0.13	0.09	0.22	0.06	22	21.9	24.1	23.2	0.94	0.49	0.99	0.89
2022-06-15 08:17:57	1989	0.09	0.03	0.08	0.02	0.12	0.15	0.15	0.11	0.1	0.01	0.05	0.13	0.09	0.23	0.06	22	21.9	24.1	23.2	0.94	0.44	0.99	0.89
2022-06-15 08:18:17	1990	0.1	0.03	0.08	0.02	0.12	0.15	0.14	0.11	0.1	0.01	0.05	0.13	0.09	0.23	0.06	22	21.9	24.1	23.2	0.94	0.44	1.04	0.89
2022-06-15 08:18:17	1991	0.1	0.03	0.08	0.02	0.12	0.15	0.14	0.11	0.1	0.01	0.05	0.13	0.09	0.23	0.06	22	21.9	24.1	23.2	0.94	0.44	1.04	0.89
2022-06-15 08:18:28	1992	0.09	0.03	0.08	0.02	0.12	0.15	0.14	0.11	0.1	0.01	0.05	0.14	0.09	0.23	0.06	22	21.9	24.1	23.2	0.94	0.44	1.04	0.89
2022-06-15 08:18:58	1993	0.1	0.03	0.09	0.02	0.12	0.15	0.15	0.11	0.1	0.01	0.05	0.14	0.09	0.23	0.06	22	21.9	24.1	23.2	0.94	0.44	0.99	0.85
2022-06-15 08:19:08	1994	0.09	0.03	0.09	0.03	0.12	0.15	0.15	0.11	0.1	0.01	0.05	0.13	0.09	0.23	0.06	22	21.9	24.1	23.2	0.94	0.44	0.99	0.85
2022-06-15 08:19:08	1995	0.09	0.03	0.09	0.03	0.12	0.15	0.15	0.11	0.1	0.01	0.05	0.13	0.09	0.23	0.06	22	21.9	24.1	23.2	0.94	0.44	0.99	0.85
2022-06-15 08:19:28	1996	0.09	0.03	0.09	0.02	0.12	0.15	0.15	0.11	0.1	0.01	0.05	0.13	0.09	0.23	0.06	22	21.9	24.1	23.2	0.94	0.44	0.99	0.86
2022-06-15 08:19:58	1997	0.09	0.03	0.09	0.02	0.12	0.15	0.15	0.11	0.1	0.01	0.05	0.14	0.09	0.22	0.06	22	21.9	24.1	23.2	0.94	0.49	0.99	0.87
2022-06-15 08:20:09	1998	0.09	0.03	0.09	0.02	0.12	0.15	0.14	0.11	0.1	0.01	0.05	0.14	0.09	0.22	0.06	22	21.9	24.1	23.2	0.94	0.49	0.99	0.87
2022-06-15 08:20:09	1999	0.09	0.03	0.09	0.02	0.12	0.15	0.14	0.11	0.1	0.01	0.05	0.14	0.09	0.22	0.06	22	21.9	24.1	23.2	0.94	0.49	0.99	0.87
[truncated: 3,753 more rows]
